# Supplementary material for: The ADAR1 editome reveals drivers of editing-specificity for ADAR1-isoforms
Source: Nucleic Acids Res. 2023 Apr 7;51(9):4191–207. doi: 10.1093/nar/gkad265 (PMC10201426; doi:10.1093/nar/gkad265)
Supplement: gkad265_Supplemental_Files [file gkad265_supplemental_files.zip]

Archive with 10 entries (10 files):
- Kleinova et al., Supplementary information changes accept.pdf
- Supplementary table 2 MEF editome analysis.xlsx
- Supplementary table 3 sites selected for amplicon sequencing.xlsx
- Supplementary table 4_editing rates by mutated ADAR1 versions.xlsx
- Supplementary Table 5_genomic_peaks.xlsx.zip
- Supplementary Table 6 transcriptomic_peaks.xlsx
- Supplementary table 7 RIPvsTRIBE.xlsx
- Supplementary table 8 Peaks_RICE_intersect.xlsx
- Supplementary table 9 Kim et al. vs Kleinova.xlsx
- Supplementary Table1 ADAR tpkm.xlsx
