# Supplementary material for: The ADAR1 editome reveals drivers of editing-specificity for ADAR1-isoforms
Source: Nucleic Acids Res. 2023 Apr 7;51(9):4191–207. doi: 10.1093/nar/gkad265 (PMC10201426; doi:10.1093/nar/gkad265)
Supplement: gkad265_Supplemental_Files [file gkad265_supplemental_files.zip › Supplementary table 2 MEF editome analysis.xlsx]

## Sheet: read_me
Detection of editing events at known sites, deposited in REDIPORTAL. Readnumbers from three independent experiments of ADAR1 p110 or ADAR1 p150 transfection and NGS analysis are indicated. The editing rate is given for each experiment.
In column P and R the average read nubers for the triplicate reads of ADAR1 p150 and ADAR1 p110 transfected cells is given. Columg Q and R, the average editing rate for ADAR1 p150 and ADAR1 p110 transfected cells is given.
p150 p110 ratio gives the ratio of p150 editing rates to p110 editing rates. P110 p150 reatio shows the ratio of p110 editing rates to p150 editing rates.
columns X_Y_Z give the position of the editing rates in coding / noncoding / or repeat-containing regions of an RNA
log 2FD gives the log2-fold change in editing rates between p110 and p150. The value was calculated using the average editing level per group (p150 or p110) multiplied by 100 and adding a pseudocount of 1 to avoid an infinite value, potantially caused by a division through zero.
p-value gives the p-value calculated for the difference oin editing levels between the three replicates of ADAR1-p150 and ADAR1-p110 ratios
q-value gives the adjusted p-value
p150_p110 - ratio_mean_p150/ratio_mean_p110
p110_p150 - ratio_mean_p110/ratio_mean_p150
qvalue < 0.2 - editing sites filtered for a q-value < 0.2

## Sheet: MEF editome
Region	Position	p150_1_reads	p150_1_rate	p150_2_reads	p150_2_rate	p150_3_reads	p150_3_rate	p110_1_reads	p110_1_rate	p110_2_reads	p110_2_rate	p110_3_reads	p110_3_rate	ID	reads_mean_p150	ratio_mean_p150	reads_mean_p110	ratio_mean_p110	p150_p110	p110_p150	Strand	Gene	Type	Repetition	repeat	Log2FC	p-value	q-value	EditedBy
7	27821588	5	0.2	22	0.18	21	0.19	8	0	17	0	19	0	7:27821588	16	0.19	14.6667	0	inf	0	+	Zfp626	UTR3	REP	SINE/B2_Mm2	-4.32743	3.42619e-06	0.00561232	p150
13	17804122	9	0	32	0	40	0	48	0.02	44	0.02	55	0.02	13:17804122	27	0	49	0.02	0	inf	-	Cdk13	exonic	NONREP	-/-	1.61263	9.82807e-05	0.0536634	p110
2	119105608	11	0.27	15	0.27	44	0.25	11	0.09	25	0.08	28	0.11	2:119105608	23.3333	0.263333	21.3333	0.0933333	2.82143	0.35443	+	Knl1	downstream	REP	SINE$LTR/B1_Mus2$RLTR25B	-1.41138	8.14205e-05	0.0536634	both
5	65542307	8	0	32	0	30	0	22	0.05	29	0.03	27	0.04	5:65542307	23.3333	0	26	0.04	0	inf	+	Gm40309	ncRNA_exonic	REP	SINE/B2_Mm2	2.29253	0.000298788	0.0722713	p110
5	21011210	1	0	25	0	20	0	16	0.06	33	0.06	21	0.05	5:21011210	15.3333	0	23.3333	0.0566667	0	inf	-	Ptpn12	intronic	REP	SINE/B2_Mm2	2.74219	0.000261764	0.0722713	p110
8	72482340	30	0.1	119	0.1	170	0.09	108	0	145	0.02	151	0.01	8:72482340	106.333	0.0966667	134.667	0.01	9.66667	0.103448	-	Slc35e1	UTR3	REP	SINE/PB1D9	-2.31923	0.000308839	0.0722713	both
2	153186912	6	0	22	0	23	0	20	0.1	9	0.11	23	0.13	2:153186912	17	0	17.3333	0.113333	0	inf	+	Tm9sf4	intronic	NONREP	-/-	3.63051	0.000214452	0.0722713	p110
2	25406980	4	0	23	0	14	0	14	0.07	15	0.07	11	0.09	2:25406980	13.6667	0	13.3333	0.0766667	0	inf	+	Npdc1	intronic	REP	SINE$LTR/B1_Mur4$MT2B	3.10994	0.00050237	0.0804257	p110
17	28592841	6	0	32	0	17	0	27	0.11	25	0.08	22	0.09	17:28592841	18.3333	0	24.6667	0.0933333	0	inf	-	Srpk1	intronic	NONREP	-/-	3.37861	0.000498354	0.0804257	p110
17	33928729	60	0.13	880	0.15	263	0.16	804	0	194	0.01	198	0.04	17:33928729	401	0.146667	398.667	0.0166667	8.8	0.113636	+	Tapbp	UTR3	REP	SINE/B1_Mur1	-2.55931	0.000421931	0.0804257	both
4	145213740	26	0.04	144	0.03	98	0.03	117	0	43	0	58	0	4:145213740	89.3333	0.0333333	72.6667	0	inf	0	-	Tnfrsf1b	UTR3	REP	SINE/B4A	-2.08011	0.000540077	0.0804257	p150
5	113087496	12	0.33	22	0.36	33	0.3	37	0.03	34	0.03	48	0.1	5:113087496	22.3333	0.33	39.6667	0.0533333	6.1875	0.161616	-	2900026A02Rik	UTR3	NONREP	-/-	-2.43398	0.000812148	0.0824225	both
5	113087834	18	0.28	56	0.34	88	0.26	56	0.04	112	0.03	83	0.08	5:113087834	54	0.293333	83.6667	0.05	5.86667	0.170455	-	2900026A02Rik	UTR3	REP	LTR/MTB	-2.36095	0.00119944	0.0824225	both
13	64290310	10	0.4	46	0.33	33	0.42	58	0.02	58	0.09	46	0.11	13:64290310	29.6667	0.383333	54	0.0733333	5.22727	0.191304	-	Aaed1	UTR3	REP	SINE/B1F	-2.28525	0.00149372	0.0824225	both
14	31700920	46	0.09	143	0.06	235	0.08	84	0	168	0.01	214	0.01	14:31700920	141.333	0.0766667	155.333	0.00666667	11.5	0.0869565	-	Ankrd28	UTR3	NONREP	-/-	-2.38538	0.00106157	0.0824225	both
14	31701448	16	0.19	68	0.21	79	0.19	61	0.02	87	0.06	108	0.07	14:31701448	54.3333	0.196667	85.3333	0.05	3.93333	0.254237	-	Ankrd28	UTR3	NONREP	-/-	-1.78511	0.00131033	0.0824225	both
19	32710697	2	0	16	0	14	0	10	0.1	15	0.07	22	0.09	19:32710697	10.6667	0	15.6667	0.0866667	0	inf	-	Atad1	intronic	REP	SINE/B1_Mus2	3.26091	0.000991093	0.0824225	p110
9	45862850	4	0	28	0	21	0	20	0.05	22	0.05	15	0.07	9:45862850	17.6667	0	19	0.0566667	0	inf	+	Bace1	UTR3	REP	SINE/B1F2	2.67898	0.00110881	0.0824225	p110
6	127130221	116	0.03	415	0.05	364	0.04	398	0	265	0	300	0	6:127130221	298.333	0.04	321	0	inf	0	-	Ccnd2	UTR3	REP	Simple_repeat/(T)n	-2.1275	0.000646699	0.0824225	both
19	10245688	27	0.15	89	0.18	68	0.15	94	0	41	0.02	61	0.03	19:10245688	61.3333	0.16	65.3333	0.0166667	9.6	0.104167	-	Dagla	UTR3	NONREP	-/-	-2.53421	0.000666155	0.0824225	both
6	124707583	1	0	23	0	20	0	17	0.06	13	0.08	23	0.09	6:124707583	14.6667	0	17.6667	0.0766667	0	inf	-	Emg1	intronic	REP	SINE/B3	3.07441	0.000837382	0.0824225	p110
4	155531274	7	0.14	15	0.13	27	0.11	20	0.05	17	0.06	20	0.05	4:155531274	16.3333	0.126667	19	0.0533333	2.375	0.421053	+	Gnb1	intronic	REP	SINE/B1_Mm	-1.14405	0.00150951	0.0824225	both
11	115500141	1	0	11	0	20	0	15	0.07	21	0.05	14	0.07	11:115500141	10.6667	0	16.6667	0.0633333	0	inf	-	Jpt1	intronic	REP	SINE/B1_Mur1	2.84609	0.00104563	0.0824225	p110
11	102163661	35	0.03	160	0.03	209	0.02	140	0	163	0	196	0	11:102163661	134.667	0.0266667	166.333	0	inf	0	-	Lsm12	UTR3	NONREP	-/-	-1.77554	0.000914017	0.0824225	p150
2	144539929	13	0.08	27	0.07	27	0.07	23	0	18	0	39	0.03	2:144539929	22.3333	0.0733333	26.6667	0.01	7.33333	0.136364	+	Polr3f	UTR3	REP	SINE/B1_Mus1	-2.19668	0.00150808	0.0824225	both
3	58590700	58	0.1	300	0.08	351	0.1	284	0.01	347	0.01	366	0.02	3:58590700	236.333	0.0933333	332.333	0.0133333	7	0.142857	+	Selenot	UTR3	NONREP	-/-	-2.07206	0.000787274	0.0824225	both
6	91758167	120	0.11	150	0.16	305	0.14	131	0	248	0	328	0.02	6:91758167	191.667	0.136667	235.667	0.00666667	20.5	0.0487805	+	Slc6a6	UTR3	NONREP	-/-	-3.08042	0.00132523	0.0824225	both
16	4873976	5	0	12	0	20	0	9	0.11	11	0.09	14	0.07	16:4873976	12.3333	0	11.3333	0.09	0	inf	-	Ubald1	downstream	REP	SINE/B1_Mus1	3.33842	0.00135163	0.0824225	p110
4	21834783	6	0.17	33	0.12	33	0.15	32	0	23	0	37	0.03	4:21834783	24	0.146667	30.6667	0.01	14.6667	0.0681818	+	Usp45	UTR3	REP	SINE/B1_Mus1	-3.04108	0.00103684	0.0824225	both
9	65692631	10	0.1	65	0.09	51	0.14	54	0	63	0	68	0	9:65692631	42	0.11	61.6667	0	inf	0	-	Zfp609	UTR3	NONREP	-/-	-3.58321	0.00137872	0.0824225	p150
8	72482670	48	0.31	153	0.25	232	0.31	166	0.01	243	0.07	228	0.09	8:72482670	144.333	0.29	212.333	0.0566667	5.11765	0.195402	-	Slc35e1	UTR3	REP	SINE/ID_B1	-2.21076	0.0016363	0.0864637	both
2	126892865	6	0.33	20	0.25	31	0.26	11	0	14	0	15	0.07	2:126892865	19	0.28	13.3333	0.0233333	12	0.0833333	-	Sppl2a	UTR3	REP	SINE/B1_Mus2	-3.17224	0.0017244	0.0882711	both
5	150641110	4	0.25	13	0.15	19	0.21	13	0	22	0	27	0	5:150641110	12	0.203333	20.6667	0	inf	0	-	N4bp2l2	UTR3	REP	SINE/B1_Mus2	-4.42486	0.00183529	0.0911005	p150
7	79362194	56	0.11	161	0.09	228	0.1	187	0	187	0.01	207	0.03	7:79362194	148.333	0.1	193.667	0.0133333	7.5	0.133333	+	Abhd2	UTR3	NONREP	-/-	-2.21264	0.00221488	0.0934403	both
14	31700626	41	0.15	110	0.15	183	0.16	99	0.03	139	0.04	175	0.07	14:31700626	111.333	0.153333	137.667	0.0466667	3.28571	0.304348	-	Ankrd28	UTR3	NONREP	-/-	-1.50988	0.00222468	0.0934403	both
19	7535532	36	0.06	268	0.08	213	0.09	248	0	197	0.01	196	0.01	19:7535532	172.333	0.0766667	213.667	0.00666667	11.5	0.0869565	+	Atl3	UTR3	REP	SINE/B1_Mur4	-2.65531	0.00212754	0.0934403	both
10	61429392	20	0.05	61	0.08	91	0.07	76	0	59	0	75	0	10:61429392	57.3333	0.0666667	70	0	inf	0	-	Eif4ebp2	UTR3	NONREP	-/-	-2.92537	0.00202612	0.0934403	p150
X	150984549	30	0.13	104	0.16	120	0.12	145	0.01	119	0.01	130	0.04	X:150984549	84.6667	0.136667	131.333	0.02	6.83333	0.146341	-	Gnl3l	UTR3	REP	SINE/B1_Mus1	-2.40445	0.00218931	0.0934403	both
7	3291687	6	0	12	0	21	0.05	8	0.12	15	0.13	14	0.14	7:3291687	13	0.0166667	12.3333	0.13	0.128205	7.8	+	Myadm	intronic	REP	SINE/B1_Mur3	2.47384	0.00212148	0.0934403	both
5	113087827	20	0.45	55	0.49	94	0.39	58	0.1	113	0.19	81	0.2	5:113087827	56.3333	0.443333	84	0.163333	2.71429	0.368421	-	2900026A02Rik	UTR3	REP	LTR/MTB	-1.40067	0.00230028	0.0942001	both
X	163977961	6	0.17	20	0.15	21	0.14	15	0	21	0	36	0.06	X:163977961	15.6667	0.153333	24	0.02	7.66667	0.130435	-	Car5b	UTR3	REP	SINE/B1_Mur2	-2.51645	0.00244974	0.0978741	both
11	75300618	70	0.19	275	0.21	300	0.24	267	0.04	376	0.07	356	0.1	11:75300618	215	0.213333	333	0.07	3.04762	0.328125	-	Rpa1	UTR3	NONREP	-/-	-1.516	0.00256252	0.0999424	both
14	31701385	18	0.11	76	0.08	92	0.09	74	0	98	0	122	0.02	14:31701385	62	0.0933333	98	0.00666667	14	0.0714286	-	Ankrd28	UTR3	REP	Low_complexity/AT_rich	-2.4916	0.00267177	0.10178	both
5	113087970	12	0.08	67	0.12	101	0.09	80	0.01	117	0.02	104	0.03	5:113087970	60	0.0966667	100.333	0.02	4.83333	0.206897	-	2900026A02Rik	UTR3	REP	LTR/MTA_Mm	-1.86359	0.00310039	0.101819	both
14	31700921	43	0.05	146	0.05	239	0.07	85	0	171	0.01	215	0	14:31700921	142.667	0.0566667	157	0.00333333	17	0.0588235	-	Ankrd28	UTR3	NONREP	-/-	-2.44784	0.00291734	0.101819	both
5	107746891	8	0.12	71	0.11	64	0.08	48	0	57	0	55	0.02	5:107746891	47.6667	0.103333	53.3333	0.00666667	15.5	0.0645161	-	Evi5	UTR3	NONREP	-/-	-2.84338	0.00290418	0.101819	both
X	150984550	30	0.07	105	0.1	119	0.08	143	0	117	0.01	131	0.02	X:150984550	84.6667	0.0833333	130.333	0.01	8.33333	0.12	-	Gnl3l	UTR3	REP	SINE/B1_Mus1	-2.1223	0.00309063	0.101819	both
X	150984585	22	0.14	79	0.2	92	0.2	114	0.04	88	0.02	93	0.04	X:150984585	64.3333	0.18	98.3333	0.0333333	5.4	0.185185	-	Gnl3l	UTR3	REP	SINE/B1_Mus1	-2.01582	0.00304932	0.101819	both
19	46595175	12	0.17	57	0.16	25	0.2	49	0.06	38	0.03	41	0.07	19:46595175	31.3333	0.176667	42.6667	0.0533333	3.3125	0.301887	+	Sfxn2	UTR3	REP	SINE/B1_Mus1	-1.53996	0.00310792	0.101819	both
5	23544504	12	0	23	0	22	0	17	0.06	13	0.08	10	0.1	5:23544504	19	0	13.3333	0.08	0	inf	-	Srpk2	intronic	REP	SINE/B2_Mm2	3.14702	0.00273847	0.101819	p110
2	31615894	13	0.31	59	0.22	93	0.22	64	0.02	70	0	82	0.06	2:31615894	55	0.25	72	0.0266667	9.375	0.106667	+	Fubp3	UTR3	NONREP	-/-	-2.85841	0.00321131	0.103144	both
11	75300999	51	0.04	175	0.06	203	0.05	191	0	241	0.01	258	0.01	11:75300999	143	0.05	230	0.00666667	7.5	0.133333	-	Rpa1	UTR3	NONREP	-/-	-1.69939	0.00349669	0.11015	both
5	113088015	18	0.28	64	0.19	108	0.25	85	0.02	108	0.06	93	0.08	5:113088015	63.3333	0.24	95.3333	0.0533333	4.5	0.222222	-	2900026A02Rik	UTR3	REP	LTR/MTA_Mm	-2.0153	0.00365711	0.112448	both
14	31700663	37	0.22	98	0.24	161	0.29	82	0.05	118	0.03	156	0.11	14:31700663	98.6667	0.25	118.667	0.0633333	3.94737	0.253333	-	Ankrd28	UTR3	NONREP	-/-	-1.82078	0.00418745	0.112448	both
12	100207186	85	0.11	477	0.1	636	0.15	423	0	710	0	702	0.04	12:100207186	399.333	0.12	611.667	0.0133333	9	0.111111	+	Calm1	UTR3	NONREP	-/-	-2.41413	0.00414025	0.112448	both
15	63931616	139	0.15	380	0.11	386	0.17	389	0	394	0.01	324	0.04	15:63931616	301.667	0.143333	369	0.0166667	8.6	0.116279	-	Fam49b	exonic	NONREP	-/-	-2.58129	0.00409744	0.112448	both
X	150984540	28	0.21	102	0.26	117	0.28	131	0.04	112	0.03	121	0.11	X:150984540	82.3333	0.25	121.333	0.06	4.16667	0.24	-	Gnl3l	UTR3	REP	SINE/B1_Mus1	-1.96489	0.00373167	0.112448	both
1	138486875	112	0.03	342	0.02	458	0.03	273	0	388	0	480	0	1:138486875	304	0.0266667	380.333	0	inf	0	-	Nek7	UTR3	NONREP	-/-	-1.71526	0.00414136	0.112448	both
12	8750269	25	0.2	95	0.24	90	0.33	104	0.01	123	0	108	0.04	12:8750269	70	0.256667	111.667	0.0166667	15.4	0.0649351	+	Pum2	UTR3	NONREP	-/-	-3.39337	0.00402395	0.112448	both
11	75301025	66	0.03	217	0.03	256	0.03	220	0	292	0	321	0.01	11:75301025	179.667	0.03	277.667	0.00333333	9	0.111111	-	Rpa1	UTR3	NONREP	-/-	-1.49069	0.00397774	0.112448	both
17	6122584	12	0.08	69	0.1	67	0.1	82	0.05	71	0.03	93	0.02	17:6122584	49.3333	0.0933333	82	0.0333333	2.8	0.357143	+	Tulp4	intronic	REP	SINE/B1_Mur2	-1.31347	0.00379505	0.112448	both
2	23032622	4	0.25	22	0.23	30	0.13	17	0	30	0	30	0	2:23032622	18.6667	0.203333	25.6667	0	inf	0	-	Abi1	intronic	REP	SINE/B3	-4.4164	0.00468219	0.11301	p150
4	122859880	125	0.12	530	0.09	642	0.14	590	0.01	658	0.01	681	0.04	4:122859880	432.333	0.116667	643	0.02	5.83333	0.171429	-	Cap1	UTR3	NONREP	-/-	-2.16032	0.00454577	0.11301	both
X	150984581	26	0.15	88	0.18	100	0.19	115	0.03	89	0.03	100	0.09	X:150984581	71.3333	0.173333	101.333	0.05	3.46667	0.288462	-	Gnl3l	UTR3	REP	SINE/B1_Mus1	-1.55972	0.00476032	0.11301	both
X	56586285	22	0.05	41	0.02	83	0.04	46	0	80	0	103	0	X:56586285	48.6667	0.0366667	76.3333	0	inf	0	-	Mmgt1	UTR3	REP	SINE/B1_Mur4	-2.18046	0.00440263	0.11301	p150
8	94017311	5	0.4	13	0.46	21	0.38	19	0.05	14	0.14	30	0.2	8:94017311	13	0.413333	21	0.13	3.17949	0.314516	-	Nudt21	UTR3	REP	SINE/B1_Mus1	-1.58046	0.00460598	0.11301	both
9	65902572	110	0.21	129	0.28	324	0.22	91	0.03	253	0.03	327	0.1	9:65902572	187.667	0.236667	223.667	0.0533333	4.4375	0.225352	+	Pclaf	UTR3	REP	SINE/B1_Mm	-1.96167	0.00456671	0.11301	both
2	164424643	116	0.06	1032	0.04	1046	0.07	676	0	531	0	878	0.01	2:164424643	731.333	0.0566667	695	0.00333333	17	0.0588235	-	Sdc4	UTR3	REP	DNA/MER3	-2.21101	0.00456503	0.11301	both
11	77534420	21	0.05	65	0.05	116	0.03	60	0	75	0	81	0	11:77534420	67.3333	0.0433333	72	0	inf	0	-	Taok1	UTR3	NONREP	-/-	-2.31841	0.004742	0.11301	p150
11	75301032	66	0.12	225	0.11	256	0.16	234	0.02	302	0.01	321	0.05	11:75301032	182.333	0.13	285.667	0.0266667	4.875	0.205128	-	Rpa1	UTR3	NONREP	-/-	-1.99687	0.00504754	0.116453	both
2	37425873	7	0.14	25	0.08	40	0.15	37	0	45	0	48	0	2:37425873	24	0.123333	43.3333	0	inf	0	-	Zbtb6	UTR3	REP	SINE/B1F2	-3.74723	0.0050287	0.116453	p150
15	8158190	26	0.27	95	0.18	79	0.2	62	0.06	76	0.05	95	0.07	15:8158190	66.6667	0.216667	77.6667	0.06	3.61111	0.276923	+	Nup155	UTR3	REP	SINE/PB1D9	-1.62409	0.00521989	0.11713	both
14	21797711	17	0.24	103	0.16	48	0.21	98	0.02	62	0.06	67	0.06	14:21797711	56	0.203333	75.6667	0.0466667	4.35714	0.229508	+	Samd8	UTR3	REP	SINE/B1_Mm	-1.84872	0.00518278	0.11713	both
5	113087813	23	0.39	58	0.43	100	0.39	65	0.06	125	0.13	85	0.22	5:113087813	60.3333	0.403333	91.6667	0.136667	2.95122	0.338843	-	2900026A02Rik	UTR3	REP	LTR/MTB	-1.48746	0.005514	0.117303	both
15	57870727	48	0.08	234	0.05	171	0.08	212	0	193	0	161	0.01	15:57870727	151	0.07	188.667	0.00333333	21	0.047619	-	Derl1	UTR3	NONREP	-/-	-2.47812	0.00547016	0.117303	both
6	66540791	125	0.08	135	0.08	237	0.07	125	0.02	242	0.04	269	0.04	6:66540791	165.667	0.0766667	212	0.0333333	2.3	0.434783	+	Mad2l1	UTR3	NONREP	-/-	-1.08011	0.00533035	0.117303	both
3	58590823	57	0.11	299	0.09	366	0.14	265	0	340	0.02	342	0.03	3:58590823	240.667	0.113333	315.667	0.0166667	6.8	0.147059	+	Selenot	UTR3	NONREP	-/-	-2.22845	0.00546185	0.117303	both
14	31700923	46	0.13	147	0.08	233	0.08	83	0	171	0.01	215	0	14:31700923	142	0.0966667	156.333	0.00333333	29	0.0344828	-	Ankrd28	UTR3	NONREP	-/-	-2.97904	0.00560477	0.117705	both
13	49386166	98	0.05	195	0.03	244	0.04	176	0	240	0	270	0	13:49386166	179	0.04	228.667	0	inf	0	+	Bicd2	UTR3	NONREP	-/-	-2.2991	0.00602992	0.123468	p150
11	121497128	27	0.04	194	0.07	132	0.07	248	0	124	0	139	0	11:121497128	117.667	0.06	170.333	0	inf	0	+	Tbcd	exonic	NONREP	-/-	-2.78927	0.00598788	0.123468	p150
2	120620269	6	0.17	53	0.17	82	0.11	76	0.01	66	0.05	67	0.04	2:120620269	47	0.15	69.6667	0.0333333	4.5	0.222222	+	Haus2	UTR3	REP	SINE/B1_Mus2	-1.83604	0.00679184	0.128387	both
12	17429675	8	0.12	58	0.09	44	0.09	55	0.04	34	0	47	0	12:17429675	36.6667	0.1	45.3333	0.0133333	7.5	0.133333	+	Nol10	UTR3	REP	SINE/B1_Mus1	-2.32322	0.006763	0.128387	both
11	68985976	11	0.09	71	0.13	59	0.07	67	0	78	0	82	0.01	11:68985976	47	0.0966667	75.6667	0.00333333	29	0.0344828	-	Pfas	UTR3	REP	SINE/B1_Mur1	-2.90234	0.00666463	0.128387	both
7	35391298	6	0.5	16	0.38	18	0.61	18	0.06	24	0	13	0.15	7:35391298	13.3333	0.496667	18.3333	0.07	7.09524	0.14094	+	Rhpn2	UTR3	REP	SINE/B1_Mus1	-2.66287	0.00647513	0.128387	both
11	75301040	66	0.09	221	0.07	257	0.11	234	0	305	0.02	324	0.03	11:75301040	181.333	0.09	287.667	0.0166667	5.4	0.185185	-	Rpa1	UTR3	NONREP	-/-	-1.72907	0.00672603	0.128387	both
11	75300565	49	0.04	218	0.04	246	0.06	218	0	288	0	292	0.01	11:75300565	171	0.0466667	266	0.00333333	14	0.0714286	-	Rpa1	UTR3	NONREP	-/-	-1.80157	0.00678815	0.128387	both
11	83478422	9	0	40	0.03	43	0.02	48	0.06	21	0.1	22	0.09	11:83478422	30.6667	0.0166667	30.3333	0.0833333	0.2	5	+	Taf15	intronic	REP	SINE/B2_Mm1a	1.83217	0.00689717	0.128387	both
6	47871432	8	0.12	25	0.08	15	0.07	18	0	9	0	13	0	6:47871432	16	0.09	13.3333	0	inf	0	+	Zfp398	UTR3	REP	SINE/B3	-3.32992	0.00683153	0.128387	p150
15	55255296	22	0.18	24	0.29	90	0.34	30	0	65	0.05	102	0.02	15:55255296	45.3333	0.27	65.6667	0.0233333	11.5714	0.0864198	+	Deptor	UTR3	REP	SINE/B1_Mm	-3.14642	0.00727451	0.128962	both
1	93440783	352	0.04	772	0.07	1407	0.08	750	0	1178	0	1234	0.01	1:93440783	843.667	0.0633333	1054	0.00333333	19	0.0526316	-	Hdlbp	UTR5	NONREP	-/-	-2.34172	0.00723736	0.128962	both
2	119610083	10	0.3	59	0.29	59	0.17	50	0.02	49	0.02	68	0.06	2:119610083	42.6667	0.253333	55.6667	0.0333333	7.6	0.131579	-	Oip5	UTR3	REP	SINE/B1_Mur2	-2.60755	0.00732079	0.128962	both
5	67286971	14	0.07	46	0.13	76	0.12	43	0.02	59	0	105	0	5:67286971	45.3333	0.106667	69	0.00666667	16	0.0625	+	Tmem33	UTR3	NONREP	-/-	-2.71752	0.00722556	0.128962	both
4	116552787	5	0.2	38	0.24	35	0.2	52	0.02	28	0	29	0.1	4:116552787	26	0.213333	36.3333	0.04	5.33333	0.1875	-	Tmem69	UTR3	REP	SINE/B2_Mm2	-2.12684	0.00732173	0.128962	both
15	98737112	7	0.29	31	0.29	33	0.27	13	0	22	0.14	30	0.1	15:98737112	23.6667	0.283333	21.6667	0.08	3.54167	0.282353	-	Arf3	downstream	REP	SINE/PB1D9	-1.72208	0.00767411	0.132974	both
17	33928328	57	0.04	651	0.03	168	0.03	614	0	122	0.02	98	0	17:33928328	292	0.0333333	278	0.00666667	5	0.2	+	Tapbp	UTR3	REP	SINE/B1_Mur2	-1.3096	0.00771188	0.132974	both
5	113087943	13	0.08	56	0.14	94	0.1	77	0.01	134	0	107	0.01	5:113087943	54.3333	0.106667	106	0.00666667	16	0.0625	-	2900026A02Rik	UTR3	REP	LTR/MTA_Mm	-2.723	0.00810324	0.133441	both
14	31701507	15	0.27	80	0.25	105	0.18	65	0.03	92	0.03	143	0.1	14:31701507	66.6667	0.233333	100	0.0533333	4.375	0.228571	-	Ankrd28	UTR3	NONREP	-/-	-1.87569	0.00790777	0.133441	both
17	46499925	10	0.2	76	0.21	56	0.25	109	0.06	69	0.01	70	0.11	17:46499925	47.3333	0.22	82.6667	0.06	3.66667	0.272727	+	Gm26904	ncRNA_intronic	REP	LTR/ORR1A4	-1.69127	0.00830915	0.133441	both
17	6123047	14	0.07	53	0.08	60	0.07	66	0.03	66	0.03	80	0.05	17:6123047	42.3333	0.0733333	70.6667	0.0366667	2	0.5	+	Tulp4	intronic	REP	SINE/B1_Mur2	-0.79266	0.00819603	0.133441	both
3	87940376	36	0.06	170	0.05	191	0.07	153	0	126	0	170	0.02	3:87940376	132.333	0.06	149.667	0.00666667	9	0.111111	+	Isg20l2	UTR3	REP	SINE/PB1D10	-1.90647	0.00783645	0.133441	both
X	105970057	38	0.11	52	0.12	128	0.14	55	0.05	89	0	113	0	X:105970057	72.6667	0.123333	85.6667	0.0166667	7.4	0.135135	-	Magt1	UTR3	REP	SINE/B1F1	-2.21038	0.00823184	0.133441	both
17	56594870	0	0	19	0	21	0	16	0.06	16	0.06	9	0.11	17:56594870	13.3333	0	13.6667	0.0766667	0	inf	+	Safb	intronic	NONREP	-/-	3.14899	0.00829642	0.133441	p110
5	113088048	21	0.29	73	0.22	133	0.16	81	0	127	0.06	115	0.03	5:113088048	75.6667	0.223333	107.667	0.03	7.44444	0.134328	-	2900026A02Rik	UTR3	REP	LTR/MTA_Mm	-2.63919	0.00850462	0.135254	both
2	120602265	5	0.2	14	0.21	12	0.25	17	0	25	0	29	0.11	2:120602265	10.3333	0.22	23.6667	0.0366667	6	0.166667	+	Snap23	intergenic	REP	SINE/B1_Mus1	-2.33985	0.00864457	0.136157	both
17	46775081	42	0.14	119	0.2	158	0.24	131	0.01	105	0.05	125	0.06	17:46775081	106.333	0.193333	120.333	0.04	4.83333	0.206897	-	Gm26904	ncRNA_intronic	REP	SINE/B1_Mus2	-2.04293	0.00922918	0.137436	both
6	66540725	98	0.11	153	0.08	269	0.1	130	0.02	284	0.05	322	0.04	6:66540725	173.333	0.0966667	245.333	0.0366667	2.63636	0.37931	+	Mad2l1	UTR3	NONREP	-/-	-1.22907	0.00917542	0.137436	both
2	121493823	19	0.05	66	0.05	64	0.05	68	0	80	0.03	78	0.01	2:121493823	49.6667	0.05	75.3333	0.0133333	3.75	0.266667	-	Mfap1a	UTR3	REP	SINE/B1_Mus2	-1.36724	0.00907637	0.137436	both
1	86354685	2	0	59	0.02	52	0.02	61	0.05	50	0.06	63	0.08	1:86354685	37.6667	0.0133333	58	0.0633333	0.210526	4.75	-	Ncl	intronic	REP	SINE/B1_Mus1	1.72347	0.0090291	0.137436	both
17	33928664	50	0.04	810	0.04	228	0.07	687	0	171	0	165	0	17:33928664	362.667	0.05	341	0	inf	0	+	Tapbp	UTR3	REP	SINE/B1_Mur1	-2.38609	0.00912214	0.137436	both
17	33928554	23	0.09	634	0.12	138	0.15	567	0	119	0.01	107	0.04	17:33928554	265	0.12	264.333	0.0166667	7.2	0.138889	+	Tapbp	UTR3	REP	SINE/B1_Mus1	-2.32729	0.00883292	0.137436	both
14	31700662	38	0.24	102	0.21	165	0.21	82	0.02	121	0.06	165	0.13	14:31700662	101.667	0.22	122.667	0.07	3.14286	0.318182	-	Ankrd28	UTR3	NONREP	-/-	-1.51277	0.0094731	0.138233	both
19	45524743	3	0	20	0.05	17	0.06	15	0.13	15	0.2	13	0.15	19:45524743	13.3333	0.0366667	14.3333	0.16	0.229167	4.36364	+	Btrc	intronic	REP	SINE/B3	1.89741	0.00939937	0.138233	both
X	163977987	7	0.14	17	0.12	23	0.09	12	0	23	0.04	34	0	X:163977987	15.6667	0.116667	23	0.0133333	8.75	0.114286	-	Car5b	UTR3	REP	SINE/B1_Mur2	-2.36094	0.00953583	0.138233	both
15	55255355	25	0.12	29	0.21	89	0.25	31	0	64	0	96	0.03	15:55255355	47.6667	0.193333	63.6667	0.01	19.3333	0.0517241	+	Deptor	UTR3	REP	SINE/B1_Mm	-3.30198	0.0096918	0.139261	both
11	70033941	8	0.25	15	0.27	49	0.39	18	0.06	40	0.03	43	0.12	11:70033941	24	0.303333	33.6667	0.07	4.33333	0.230769	+	Dlg4	intronic	REP	SINE/B1_Mur2	-2.04243	0.00986471	0.139302	both
6	66540225	34	0.03	117	0.05	149	0.04	98	0	134	0	223	0.01	6:66540225	100	0.04	151.667	0.00333333	12	0.0833333	+	Mad2l1	UTR3	NONREP	-/-	-1.79666	0.00982437	0.139302	both
9	66844910	26	0.04	110	0.06	156	0.08	74	0	120	0	158	0.01	9:66844910	97.3333	0.06	117.333	0.00333333	18	0.0555556	-	Rab8b	UTR3	NONREP	-/-	-2.29275	0.00999189	0.139892	both
14	31701475	16	0.19	58	0.12	88	0.11	53	0.02	72	0.01	112	0.04	14:31701475	54	0.14	79	0.0233333	6	0.166667	-	Ankrd28	UTR3	NONREP	-/-	-2.06791	0.0106595	0.141952	both
2	125831503	15	0.2	54	0.11	96	0.23	28	0	84	0	86	0.03	2:125831503	55	0.18	66	0.01	18	0.0555556	-	Cops2	UTR3	NONREP	-/-	-3.13574	0.0107456	0.141952	both
10	86837267	13	0.08	54	0.07	62	0.1	66	0.05	70	0.03	75	0.01	10:86837267	43	0.0833333	70.3333	0.03	2.77778	0.36	+	Nt5dc3	UTR3	REP	SINE/B1_Mur1	-1.24297	0.0102775	0.141952	both
1	134759815	21	0.05	64	0.03	153	0.06	76	0.01	79	0	133	0	1:134759815	79.3333	0.0466667	96	0.00333333	14	0.0714286	-	Ppp1r12b	UTR3	NONREP	-/-	-1.95812	0.0104391	0.141952	both
3	58590695	57	0.09	284	0.07	340	0.1	281	0.04	348	0.01	367	0.04	3:58590695	227	0.0866667	332	0.03	2.88889	0.346154	+	Selenot	UTR3	NONREP	-/-	-1.36141	0.0105184	0.141952	both
1	93508882	81	0.11	457	0.09	542	0.17	362	0.01	439	0	548	0.02	1:93508882	360	0.123333	449.667	0.01	12.3333	0.0810811	+	Sept2	UTR3	NONREP	-/-	-2.75722	0.0103685	0.141952	both
11	23271972	2	0	37	0	43	0.02	24	0.04	33	0.06	40	0.05	11:23271972	27.3333	0.00666667	32.3333	0.05	0.133333	7.5	+	Xpo1	intronic	REP	SINE/B1_Mus1	1.77509	0.0105775	0.141952	both
5	113088016	19	0.11	70	0.06	109	0.07	82	0	112	0.01	96	0.02	5:113088016	66	0.08	96.6667	0.01	8	0.125	-	2900026A02Rik	UTR3	REP	LTR/MTA_Mm	-2.15305	0.0110815	0.142777	both
18	36599188	3	0	16	0	21	0	7	0.14	16	0.06	19	0.11	18:36599188	13.3333	0	14	0.103333	0	inf	+	Ankhd1	intronic	REP	LTR/MT2B2	3.50513	0.0111567	0.142777	p110
11	87980593	61	0.05	225	0.04	216	0.07	223	0	187	0.01	236	0	11:87980593	167.333	0.0533333	215.333	0.00333333	16	0.0625	-	Dynll2	UTR3	NONREP	-/-	-2.41725	0.010985	0.142777	both
1	156680065	12	0.08	73	0.05	75	0.05	68	0	76	0.01	92	0.02	1:156680065	53.3333	0.06	78.6667	0.01	6	0.166667	-	Fam20b	UTR3	REP	SINE/B1_Mur4	-1.77083	0.0109382	0.142777	both
10	61433462	15	0.13	74	0.07	109	0.1	82	0	94	0	118	0.03	10:61433462	66	0.1	98	0.01	10	0.1	-	Eif4ebp2	UTR3	NONREP	-/-	-2.58182	0.0114106	0.143011	both
4	129728944	10	0.1	15	0.07	36	0.11	15	0	18	0	28	0.04	4:129728944	20.3333	0.0933333	20.3333	0.0133333	7	0.142857	-	Khdrbs1	intronic	REP	SINE/B1_Mus2	-2.24241	0.0114369	0.143011	both
11	75300610	71	0.04	268	0.07	295	0.06	257	0.02	362	0.01	345	0.02	11:75300610	211.333	0.0566667	321.333	0.0166667	3.4	0.294118	-	Rpa1	UTR3	NONREP	-/-	-1.56564	0.0113193	0.143011	both
2	119104953	14	0.29	22	0.27	50	0.22	20	0.15	52	0.04	73	0.04	2:119104953	28.6667	0.26	48.3333	0.0766667	3.3913	0.294872	+	Knl1	UTR3	REP	SINE/B1_Mus1	-1.63909	0.011983	0.146484	both
9	57127421	40	0.05	131	0.03	146	0.04	136	0	74	0.01	148	0.01	9:57127421	105.667	0.04	119.333	0.00666667	6	0.166667	+	Man2c1os	ncRNA_intronic	REP	Simple_repeat/(TG)n	-1.41084	0.0119173	0.146484	both
11	62222269	23	0.04	73	0.03	64	0.06	83	0	61	0	57	0	11:62222269	53.3333	0.0433333	67	0	inf	0	+	Specc1	UTR3	NONREP	-/-	-2.44516	0.0118541	0.146484	p150
8	72481409	27	0.07	83	0.04	114	0.06	87	0	123	0	140	0.01	8:72481409	74.6667	0.0566667	116.667	0.00333333	17	0.0588235	-	Slc35e1	UTR3	REP	SINE$SINE/B1F$ID_B1	-2.18674	0.0123872	0.150304	both
8	4247385	15	0.07	89	0.07	103	0.07	107	0	70	0	105	0.04	8:4247385	69	0.07	94	0.0133333	5.25	0.190476	+	Map2k7	UTR3	NONREP	-/-	-1.76877	0.012628	0.152099	both
5	113087984	12	0.08	66	0.11	100	0.15	81	0.04	117	0.02	99	0.03	5:113087984	59.3333	0.113333	99	0.03	3.77778	0.264706	-	2900026A02Rik	UTR3	REP	LTR/MTA_Mm	-1.69064	0.0141346	0.153074	both
7	79360769	72	0.04	228	0.05	285	0.07	225	0	299	0.01	293	0.02	7:79360769	195	0.0533333	272.333	0.01	5.33333	0.1875	+	Abhd2	UTR3	REP	DNA/MER5A	-1.57887	0.0133912	0.153074	both
2	168193622	9	0	31	0	40	0	39	0.1	41	0.05	34	0.06	2:168193622	26.6667	0	38	0.07	0	inf	-	Adnp	intronic	REP	SINE/B3	3.00101	0.0132307	0.153074	p110
5	137035510	94	0.09	401	0.09	527	0.16	395	0.01	407	0	559	0.02	5:137035510	340.667	0.113333	453.667	0.01	11.3333	0.0882353	-	Ap1s1	UTR3	NONREP	-/-	-2.56133	0.0141184	0.153074	both
19	8975207	14	0	71	0	57	0.02	50	0.04	84	0.04	71	0.03	19:8975207	47.3333	0.00666667	68.3333	0.0366667	0.181818	5.5	+	Eef1g	intronic	REP	LTR/MT2B	1.49365	0.0133052	0.153074	both
5	134623563	16	0	44	0	51	0.04	39	0.08	28	0.11	43	0.14	5:134623563	37	0.0133333	36.6667	0.11	0.121212	8.25	-	Eif4h	intronic	REP	SINE/B1_Mus2	2.35295	0.0131667	0.153074	both
4	155621916	13	0.31	35	0.14	33	0.24	50	0.02	35	0.03	46	0.04	4:155621916	27	0.23	43.6667	0.03	7.66667	0.130435	+	Gm16023	ncRNA_intronic	REP	SINE/B1_Mur3	-2.56647	0.0144073	0.153074	both
17	46499450	23	0.09	134	0.06	130	0.05	169	0.01	104	0.03	130	0.02	17:46499450	95.6667	0.0666667	134.333	0.02	3.33333	0.3	+	Gm26904	ncRNA_intronic	REP	LTR/ORR1A3	-1.52406	0.0146709	0.153074	both
14	76090115	4	0	50	0	46	0	61	0.05	32	0.03	41	0.07	14:76090115	33.3333	0	44.6667	0.05	0	inf	-	Gpalpp1	UTR3	REP	SINE/B1_Mur1	2.61354	0.0135181	0.153074	p110
3	96220263	7	0	50	0	46	0	65	0.02	31	0.03	55	0.02	3:96220263	34.3333	0	50.3333	0.0233333	0	inf	+	Hist2h2ab	exonic	NONREP	-/-	1.67543	0.0136687	0.153074	p110
6	66540144	29	0.1	105	0.17	134	0.16	73	0.03	146	0.05	168	0.07	6:66540144	89.3333	0.143333	129	0.05	2.86667	0.348837	+	Mad2l1	UTR3	NONREP	-/-	-1.43416	0.0143491	0.153074	both
7	126765280	67	0.03	244	0.01	344	0.02	176	0	199	0	287	0	7:126765280	218.333	0.02	220.667	0	inf	0	+	Mapk3	UTR3	NONREP	-/-	-1.62441	0.0147822	0.153074	p150
13	13510544	236	0.11	636	0.08	1115	0.17	633	0	850	0	1115	0.02	13:13510544	662.333	0.12	866	0.00666667	18	0.0555556	+	Nid1	UTR3	NONREP	-/-	-3.02184	0.0128528	0.153074	both
15	8159489	6	0.5	53	0.31	39	0.41	35	0.14	43	0.02	41	0.17	15:8159489	32.6667	0.406667	39.6667	0.11	3.69697	0.270492	+	Nup155	UTR3	REP	SINE/B1F1	-1.76632	0.0148582	0.153074	both
2	5021239	20	0.1	82	0.05	57	0.07	75	0	72	0	55	0.02	2:5021239	53	0.0733333	67.3333	0.00666667	11	0.0909091	-	Optn	UTR3	NONREP	-/-	-2.36933	0.0140084	0.153074	both
11	35822219	3	0	25	0.04	24	0.04	33	0.12	23	0.09	21	0.14	11:35822219	17.3333	0.0266667	25.6667	0.116667	0.228571	4.375	-	Rars	intronic	REP	SINE/B1_Mur4	1.77069	0.0133585	0.153074	both
1	93509088	115	0.07	388	0.13	584	0.13	327	0.01	431	0.01	501	0.03	1:93509088	362.333	0.11	419.667	0.0166667	6.6	0.151515	+	Sept2	UTR3	NONREP	-/-	-2.2431	0.0138327	0.153074	both
2	35315406	32	0.03	160	0.02	141	0.02	143	0	57	0	108	0.01	2:35315406	111	0.0233333	102.667	0.00333333	7	0.142857	-	Stom	UTR3	NONREP	-/-	-1.3672	0.0135633	0.153074	both
11	77536043	50	0.04	156	0.03	225	0.03	149	0.01	189	0.01	195	0.01	11:77536043	143.667	0.0333333	177.667	0.01	3.33333	0.3	-	Taok1	UTR3	REP	LTR$SINE/MT2B2$B1F2	-1.23957	0.0138913	0.153074	both
4	116552817	5	0.2	29	0.21	34	0.12	46	0.02	29	0	29	0.07	4:116552817	22.6667	0.176667	34.6667	0.03	5.88889	0.169811	-	Tmem69	UTR3	REP	SINE/B2_Mm2	-2.19982	0.0146985	0.153074	both
14	52293815	45	0.13	161	0.11	167	0.21	166	0	132	0.01	143	0.03	14:52293815	124.333	0.15	147	0.0133333	11.25	0.0888889	+	Tox4	UTR3	NONREP	-/-	-2.72167	0.0146243	0.153074	both
2	120737001	10	0.1	25	0.04	34	0.09	29	0	32	0	42	0	2:120737001	23	0.0766667	34.3333	0	inf	0	-	Ttbk2	UTR3	REP	SINE/B1_Mus2	-3.10565	0.0143231	0.153074	p150
6	124815392	39	0.1	275	0.08	400	0.16	358	0	335	0	407	0.02	6:124815392	238	0.113333	366.667	0.00666667	17	0.0588235	-	Usp5	UTR3	NONREP	-/-	-2.73449	0.0145344	0.153074	both
1	93695368	21	0.1	63	0.16	122	0.21	85	0	112	0.02	117	0.03	1:93695368	68.6667	0.156667	104.667	0.0166667	9.4	0.106383	+	Bok	UTR3	NONREP	-/-	-2.75771	0.0155267	0.153868	both
11	70035177	17	0.12	37	0.16	51	0.18	25	0.04	69	0.09	87	0.06	11:70035177	35	0.153333	60.3333	0.0633333	2.42105	0.413043	+	Dlg4	intronic	REP	SINE/B1_Mur4	-1.18129	0.0155183	0.153868	both
4	155622371	3	0.33	27	0.42	19	0.37	16	0	20	0.05	23	0.22	4:155622371	16.3333	0.373333	19.6667	0.09	4.14815	0.241071	+	Gm16023	ncRNA_intronic	REP	SINE/B1_Mus1	-1.95725	0.0155929	0.153868	both
2	119104959	15	0.13	20	0.1	50	0.18	18	0.06	53	0.02	72	0.01	2:119104959	28.3333	0.136667	47.6667	0.03	4.55556	0.219512	+	Knl1	UTR3	REP	SINE/B1_Mus1	-1.90579	0.0153054	0.153868	both
9	64248063	0	0	27	0	14	0.07	14	0.14	17	0.24	13	0.15	9:64248063	13.6667	0.0233333	14.6667	0.176667	0.132075	7.57143	-	Map2k1	intronic	REP	SINE/B1_Mur4	2.4701	0.0151157	0.153868	both
4	116552812	5	0.2	30	0.2	35	0.14	50	0.02	28	0	31	0.1	4:116552812	23.3333	0.18	36.3333	0.04	4.5	0.222222	-	Tmem69	UTR3	REP	SINE/B2_Mm2	-1.96458	0.0155384	0.153868	both
6	90391045	7	0.14	18	0.06	17	0.12	14	0	10	0	9	0	6:90391045	14	0.106667	11	0	inf	0	+	Zxdc	intronic	NONREP	-/-	-3.52799	0.015332	0.153868	p150
6	146576443	14	0	89	0.01	70	0.01	79	0.03	61	0.03	75	0.03	6:146576443	57.6667	0.00666667	71.6667	0.03	0.222222	4.5	-	Ints13	exonic	NONREP	-/-	1.04762	0.0158812	0.154848	both
11	6355673	73	0.03	150	0.06	192	0.04	158	0	154	0	217	0.01	11:6355673	138.333	0.0433333	176.333	0.00333333	13	0.0769231	+	Ogdh	exonic	NONREP	-/-	-2.02007	0.0157894	0.154848	both
19	8891263	6	0.33	28	0.25	33	0.15	30	0	18	0	33	0.06	19:8891263	22.3333	0.243333	27	0.02	12.1667	0.0821918	+	Lbhd1	UTR3	NONREP	-/-	-3.07749	0.0162352	0.157363	both
17	33928698	53	0.06	789	0.04	229	0.03	746	0	178	0	172	0.02	17:33928698	357	0.0433333	365.333	0.00666667	6.5	0.153846	+	Tapbp	UTR3	REP	SINE/B1_Mur1	-1.64495	0.0165596	0.159563	both
9	65686748	5	0.2	27	0.15	20	0.1	27	0.04	26	0.04	19	0	9:65686748	17.3333	0.15	24	0.0266667	5.625	0.177778	+	Oaz2	intronic	REP	SINE/PB1D9	-2.18023	0.0169108	0.161052	both
11	5967429	17	0.12	166	0.1	180	0.17	205	0	184	0	176	0.05	11:5967429	121	0.13	188.333	0.0166667	7.8	0.128205	+	Ykt6	UTR3	NONREP	-/-	-2.35905	0.0168487	0.161052	both
14	31701444	17	0.35	69	0.26	76	0.18	61	0.05	83	0.05	102	0.1	14:31701444	54	0.263333	82	0.0666667	3.95	0.253165	-	Ankrd28	UTR3	NONREP	-/-	-1.8771	0.0175092	0.16119	both
15	81619292	5	0.2	24	0.21	9	0.33	12	0.08	13	0.08	14	0.07	15:81619292	12.6667	0.246667	13	0.0766667	3.21739	0.310811	+	Ep300	intronic	REP	SINE/B1_Mus1	-1.56015	0.0171086	0.16119	both
1	13625735	15	0.07	31	0.13	17	0.18	37	0	22	0	13	0	1:13625735	21	0.126667	24	0	inf	0	-	Lactb2	UTR3	REP	SINE/B3	-3.74477	0.0175156	0.16119	p150
6	38558505	12	0	36	0.03	45	0.02	23	0.09	36	0.06	38	0.11	6:38558505	31	0.0166667	32.3333	0.0866667	0.192308	5.2	+	Luc7l2	intronic	REP	SINE/B2_Mm1t	1.79585	0.0172326	0.16119	both
4	128739447	4	0	16	0	26	0.04	29	0.07	27	0.11	29	0.14	4:128739447	15.3333	0.0133333	28.3333	0.106667	0.125	8	+	Phc2	intronic	REP	SINE/B1_Mus1	2.34575	0.0173581	0.16119	both
1	133137544	43	0.19	405	0.21	293	0.3	516	0.03	354	0.05	339	0.11	1:133137544	247	0.233333	403	0.0633333	3.68421	0.271429	+	Ppp1r15b	UTR3	REP	SINE/ID4_	-1.64987	0.0174565	0.16119	both
11	75739714	8	0	27	0.04	45	0.02	28	0.11	32	0.06	35	0.09	11:75739714	26.6667	0.02	31.6667	0.0866667	0.230769	4.33333	+	Ywhae	intronic	REP	SINE/PB1D9	1.67669	0.0176541	0.161556	both
15	81907814	5	0	30	0	32	0.03	30	0.07	22	0.05	33	0.06	15:81907814	22.3333	0.01	28.3333	0.06	0.166667	6	-	Aco2	intronic	REP	SINE/B1_Mus1	1.72676	0.0179546	0.162491	both
2	37425912	7	0.14	28	0.07	40	0.15	39	0	43	0	53	0.04	2:37425912	25	0.12	45	0.0133333	9	0.111111	-	Zbtb6	UTR3	REP	SINE/B1F2	-2.54125	0.0178577	0.162491	both
3	58590817	59	0.07	304	0.04	376	0.07	267	0	335	0	345	0.03	3:58590817	246.333	0.06	315.667	0.01	6	0.166667	+	Selenot	UTR3	NONREP	-/-	-1.78658	0.0180853	0.162774	both
11	70032664	8	0.12	25	0.16	63	0.16	28	0.04	58	0.07	62	0.1	11:70032664	32	0.146667	49.3333	0.07	2.09524	0.477273	+	Dlg4	intronic	REP	SINE/PB1D10	-1.03334	0.0184985	0.162912	both
11	5096124	16	0.12	18	0.11	41	0.15	21	0	21	0	27	0.07	11:5096124	25	0.126667	23	0.0233333	5.42857	0.184211	-	Ewsr1	intronic	REP	SINE/B1_Mur4	-1.98662	0.0183776	0.162912	both
15	102491721	5	0	26	0	53	0.02	34	0.03	38	0.05	37	0.05	15:102491721	28	0.00666667	36.3333	0.0433333	0.153846	6.5	+	Pcbp2	intronic	REP	SINE/B1_Mus1	1.76507	0.0184018	0.162912	both
7	35391627	4	0.25	23	0.3	18	0.11	21	0	26	0	12	0	7:35391627	15	0.22	19.6667	0	inf	0	+	Rhpn2	UTR3	REP	SINE/B1_Mur4	-4.53493	0.0182184	0.162912	p150
3	95183561	10	0.2	62	0.26	57	0.21	44	0	38	0.08	48	0.12	3:95183561	43	0.223333	43.3333	0.0666667	3.35	0.298507	-	Gabpb2	UTR3	REP	SINE$SINE/ID_B1$B1_Mur2	-1.57826	0.0189144	0.165685	both
14	31700665	32	0.22	94	0.21	154	0.19	76	0.08	114	0.04	160	0.14	14:31700665	93.3333	0.206667	116.667	0.0866667	2.38462	0.419355	-	Ankrd28	UTR3	NONREP	-/-	-1.18941	0.0191881	0.166303	both
17	35858619	9	0.11	66	0.12	65	0.09	49	0.04	51	0.02	71	0.07	17:35858619	46.6667	0.106667	57	0.0433333	2.46154	0.40625	+	Mdc1	UTR3	REP	SINE/B1_Mus2	-1.14063	0.0190939	0.166303	both
X	56587644	17	0.18	51	0.12	89	0.27	44	0	83	0	101	0.04	X:56587644	52.3333	0.19	76	0.0133333	14.25	0.0701754	-	Mmgt1	UTR3	REP	SINE/ID_B1	-3.09269	0.0193793	0.167077	both
5	113087822	21	0.1	56	0.09	97	0.18	61	0.02	116	0.02	87	0.01	5:113087822	58	0.123333	88	0.0166667	7.4	0.135135	-	2900026A02Rik	UTR3	REP	LTR/MTB	-2.37522	0.0195028	0.167261	both
11	50295141	98	0.03	361	0.01	633	0.02	250	0	553	0	610	0	11:50295141	364	0.02	471	0	inf	0	-	Canx	UTR3	NONREP	-/-	-1.64477	0.0197452	0.168458	p150
5	113088008	17	0.12	69	0.06	109	0.08	82	0	110	0.01	100	0.03	5:113088008	65	0.0866667	97.3333	0.0133333	6.5	0.153846	-	2900026A02Rik	UTR3	REP	LTR/MTA_Mm	-2.06044	0.0198972	0.168875	both
19	46595159	12	0.33	58	0.16	27	0.22	43	0	38	0	42	0.07	19:46595159	32.3333	0.236667	41	0.0233333	10.1429	0.0985915	+	Sfxn2	UTR3	REP	SINE/B1_Mus1	-2.86848	0.0203165	0.171545	both
13	64290180	15	0.13	58	0.21	54	0.24	69	0.01	76	0.01	53	0.09	13:64290180	42.3333	0.193333	66	0.0366667	5.27273	0.189655	-	Aaed1	UTR3	REP	SINE/PB1D9	-2.00712	0.0211484	0.172371	both
X	103603965	9	0	15	0	11	0	8	0.25	22	0.09	18	0.17	X:103603965	11.6667	0	16	0.17	0	inf	-	Ftx	ncRNA_intronic	REP	SINE/B1F2	4.16343	0.0211546	0.172371	p110
3	95183941	7	0.57	51	0.31	35	0.43	61	0.08	29	0.17	41	0.17	3:95183941	31	0.436667	43.6667	0.14	3.11905	0.320611	-	Gabpb2	UTR3	REP	SINE/B1_Mus1	-1.56194	0.021044	0.172371	both
7	45883337	139	0.01	189	0.03	318	0.02	183	0	316	0	322	0	7:45883337	215.333	0.02	273.667	0	inf	0	+	Kdelr1	UTR3	NONREP	-/-	-1.61444	0.0208831	0.172371	p150
16	32300288	14	0.5	51	0.37	51	0.43	46	0.11	30	0	46	0.26	16:32300288	38.6667	0.433333	40.6667	0.123333	3.51351	0.284615	+	Rnf168	UTR3	REP	SINE/B2_Mm1t	-1.73917	0.0208081	0.172371	both
11	77536054	49	0.08	142	0.06	191	0.07	135	0.01	160	0.02	181	0.05	11:77536054	127.333	0.07	158.667	0.0266667	2.625	0.380952	-	Taok1	UTR3	REP	LTR$SINE/MT2B2$B1F2	-1.13215	0.0212296	0.172371	both
17	6123130	17	0.24	64	0.16	72	0.17	94	0.02	83	0.08	92	0.09	17:6123130	51	0.19	89.6667	0.0633333	3	0.333333	+	Tulp4	intronic	REP	SINE/B1_Mur2	-1.40207	0.020546	0.172371	both
11	5525558	74	0.08	202	0.17	259	0.16	195	0.01	232	0.01	221	0.05	11:5525558	178.333	0.136667	216	0.0233333	5.85714	0.170732	+	Xbp1	UTR3	REP	Unknown&SINE/YREP_Mm&ID_B1	-2.16155	0.0212561	0.172371	both
6	66540145	29	0.07	111	0.11	133	0.05	81	0.01	152	0.01	175	0.02	6:66540145	91	0.0766667	136	0.0133333	5.75	0.173913	+	Mad2l1	UTR3	NONREP	-/-	-1.85519	0.0216638	0.174812	both
7	79360768	75	0.04	231	0.03	292	0.07	223	0	307	0	297	0.01	7:79360768	199.333	0.0466667	275.667	0.00333333	14	0.0714286	+	Abhd2	UTR3	REP	DNA/MER5A	-1.88371	0.0222073	0.175677	both
5	125457477	9	0.11	28	0.14	19	0.21	41	0.05	19	0.05	21	0.05	5:125457477	18.6667	0.153333	27	0.05	3.06667	0.326087	+	Bri3bp	UTR3	REP	SINE/B1_Mur2	-1.46574	0.0231246	0.175677	both
18	34906709	1	0	10	0	19	0	15	0.07	11	0.18	5	0.2	18:34906709	10	0	10.3333	0.15	0	inf	-	Etf1	intronic	REP	SINE/B1_Mus1	3.99544	0.0231447	0.175677	p110
3	96624315	35	0.14	48	0.31	61	0.21	32	0.03	43	0.02	48	0.06	3:96624315	48	0.22	41	0.0366667	6	0.166667	+	Lix1l	UTR3	REP	SINE/B1F	-2.24833	0.0221707	0.175677	both
6	66540081	27	0.44	96	0.36	140	0.36	65	0.03	144	0.12	162	0.26	6:66540081	87.6667	0.386667	123.667	0.136667	2.82927	0.353448	+	Mad2l1	UTR3	NONREP	-/-	-1.45773	0.023651	0.175677	both
6	66540722	94	0.03	153	0.03	267	0.05	129	0	280	0.01	329	0.01	6:66540722	171.333	0.0366667	246	0.00666667	5.5	0.181818	+	Mad2l1	UTR3	NONREP	-/-	-1.37093	0.0228257	0.175677	both
17	35858919	11	0.18	71	0.08	64	0.12	63	0.03	61	0.02	65	0.03	17:35858919	48.6667	0.126667	63	0.0266667	4.75	0.210526	+	Mdc1	UTR3	REP	SINE/B1_Mm	-1.95182	0.022079	0.175677	both
15	59457962	2	0	22	0	20	0	24	0.04	25	0.12	12	0.08	15:59457962	14.6667	0	20.3333	0.08	0	inf	+	Nsmce2	intronic	REP	SINE/B1F1	3.1964	0.0225755	0.175677	p110
2	119610052	9	0.11	61	0.1	66	0.05	47	0	53	0.02	76	0.01	2:119610052	45.3333	0.0866667	58.6667	0.01	8.66667	0.115385	-	Oip5	UTR3	REP	SINE/B1_Mur2	-2.19965	0.0235548	0.175677	both
2	5021088	12	0	72	0.03	49	0	59	0.05	75	0.05	67	0.09	2:5021088	44.3333	0.01	67	0.0633333	0.157895	6.33333	-	Optn	UTR3	NONREP	-/-	1.95319	0.023699	0.175677	both
5	21011133	0	0	23	0	20	0.05	15	0.07	32	0.09	23	0.09	5:21011133	14.3333	0.0166667	23.3333	0.0833333	0.2	5	-	Ptpn12	intronic	REP	SINE/B2_Mm2	1.79376	0.0238541	0.175677	both
1	128190078	7	0	25	0	41	0	17	0.06	27	0.11	22	0.05	1:128190078	24.3333	0	22	0.0733333	0	inf	+	R3hdm1	intronic	REP	SINE/B3	3.03204	0.0230856	0.175677	p110
11	75300622	68	0.07	280	0.08	306	0.07	264	0.01	388	0.01	359	0.05	11:75300622	218	0.0733333	337	0.0233333	3.14286	0.318182	-	Rpa1	UTR3	NONREP	-/-	-1.2995	0.0239159	0.175677	both
11	75300560	49	0.04	209	0.08	240	0.09	209	0	291	0.01	288	0.02	11:75300560	166	0.07	262.667	0.01	7	0.142857	-	Rpa1	UTR3	NONREP	-/-	-1.96615	0.0238968	0.175677	both
11	75301024	66	0.06	220	0.05	246	0.08	224	0	290	0	314	0.03	11:75301024	177.333	0.0633333	276	0.01	6.33333	0.157895	-	Rpa1	UTR3	NONREP	-/-	-1.78821	0.0229736	0.175677	both
8	72482673	48	0.04	155	0.1	230	0.09	163	0	245	0.01	224	0.02	8:72482673	144.333	0.0766667	210.667	0.01	7.66667	0.130435	-	Slc35e1	UTR3	REP	SINE/ID_B1	-2.24847	0.0230692	0.175677	both
9	21755850	5	0.2	23	0.13	39	0.26	23	0.04	21	0.05	24	0.08	9:21755850	22.3333	0.196667	22.6667	0.0566667	3.47059	0.288136	-	Spc24	UTR3	REP	SINE/B3	-1.5933	0.0234899	0.175677	both
17	46499880	16	0.12	77	0.14	69	0.13	117	0.1	72	0.07	81	0.1	17:46499880	54	0.13	90	0.09	1.44444	0.692308	+	Gm26904	ncRNA_intronic	REP	LTR/ORR1A4	-0.509915	0.0222424	0.175677	both
11	77534493	22	0.05	102	0.02	132	0.03	76	0	114	0	108	0.01	11:77534493	85.3333	0.0333333	99.3333	0.00333333	10	0.1	-	Taok1	UTR3	NONREP	-/-	-1.67769	0.0237523	0.175677	both
X	13144429	74	0.09	212	0.05	339	0.13	179	0	358	0.01	349	0.01	X:13144429	208.333	0.09	295.333	0.00666667	13.5	0.0740741	+	Usp9x	exonic	NONREP	-/-	-2.77089	0.0234974	0.175677	both
2	126892851	5	0.2	20	0.4	30	0.33	13	0	17	0.06	15	0.13	2:126892851	18.3333	0.31	15	0.0633333	4.89474	0.204301	-	Sppl2a	UTR3	REP	SINE/B1_Mus2	-2.11646	0.0245989	0.179887	both
5	113088012	17	0.06	67	0.03	106	0.06	80	0.01	106	0.02	97	0	5:113088012	63.3333	0.05	94.3333	0.01	5	0.2	-	2900026A02Rik	UTR3	REP	LTR/MTA_Mm	-1.51409	0.0247923	0.180495	both
2	23031645	4	0	9	0	18	0.06	10	0.1	11	0.09	19	0.16	2:23031645	10.3333	0.02	13.3333	0.116667	0.171429	5.83333	-	Abi1	intronic	REP	SINE/B1_Mur4	2.14652	0.0250493	0.181559	both
5	125457508	12	0.08	28	0.11	21	0.19	35	0.03	19	0	19	0	5:125457508	20.3333	0.126667	24.3333	0.01	12.6667	0.0789474	+	Bri3bp	UTR3	REP	SINE/B1_Mur2	-2.8107	0.0255807	0.183422	both
6	66540711	90	0.08	150	0.09	269	0.1	130	0.01	272	0.04	320	0.06	6:66540711	169.667	0.09	240.667	0.0366667	2.45455	0.407407	+	Mad2l1	UTR3	NONREP	-/-	-1.19006	0.0254922	0.183422	both
9	65902623	114	0.07	114	0.16	298	0.12	86	0.01	245	0.01	286	0.04	9:65902623	175.333	0.116667	205.667	0.02	5.83333	0.171429	+	Pclaf	UTR3	NONREP	-/-	-2.04381	0.0256422	0.183422	both
6	66540071	24	0.04	93	0.1	140	0.1	60	0	141	0.01	157	0.02	6:66540071	85.6667	0.08	119.333	0.01	8	0.125	+	Mad2l1	UTR3	NONREP	-/-	-2.08449	0.0258737	0.184273	both
7	142653260	6	0.33	106	0.11	33	0.27	73	0.01	21	0	44	0.02	7:142653260	48.3333	0.236667	46	0.01	23.6667	0.0422535	-	AC013548.1	UTR3	NONREP	-/-	-3.49566	0.0260607	0.184801	both
19	3867362	11	0	65	0	19	0	62	0.02	20	0.05	20	0.05	19:3867362	31.6667	0	34	0.04	0	inf	+	Chka	intronic	REP	SINE/B1_Mus2	2.28421	0.0265704	0.18651	p110
2	121493245	11	0.18	59	0.07	42	0.12	42	0	33	0	46	0.02	2:121493245	37.3333	0.123333	40.3333	0.00666667	18.5	0.0540541	-	Mfap1a	UTR3	REP	SINE$LTR/B1_Mus2$MT2B	-2.94584	0.0266433	0.18651	both
9	22242621	10	0.1	29	0.07	31	0.03	28	0	38	0	37	0	9:22242621	23.3333	0.0666667	34.3333	0	inf	0	+	Zfp809	intronic	REP	SINE/B2_Mm1t	-2.94625	0.0266339	0.18651	p150
16	91665206	9	0.11	58	0.07	53	0.04	39	0	40	0	53	0	16:91665206	40	0.0733333	44	0	inf	0	+	Son	UTR3	NONREP	-/-	-3.04621	0.0269004	0.187509	p150
X	150985454	32	0.06	178	0.12	153	0.12	186	0.01	170	0.01	226	0.05	X:150985454	121	0.1	194	0.0233333	4.28571	0.233333	-	Gnl3l	UTR3	REP	SINE/B1_Mur3	-1.69718	0.0273266	0.188872	both
8	72481405	28	0.04	83	0.04	118	0.06	88	0.01	121	0.01	139	0.02	8:72481405	76.3333	0.0466667	116	0.0133333	3.5	0.285714	-	Slc35e1	UTR3	REP	SINE$SINE/B1F$ID_B1	-1.17535	0.0272143	0.188872	both
1	133137561	44	0.07	347	0.05	258	0.1	422	0	293	0.02	282	0.03	1:133137561	216.333	0.0733333	332.333	0.0166667	4.4	0.227273	+	Ppp1r15b	UTR3	REP	SINE/ID4_	-1.56834	0.0279189	0.191037	both
17	28592868	6	0	48	0	26	0	35	0.03	33	0.03	30	0.07	17:28592868	26.6667	0	32.6667	0.0433333	0	inf	-	Srpk1	intronic	NONREP	-/-	2.37426	0.0280603	0.191037	p110
14	52293395	21	0.05	146	0.08	135	0.13	125	0	110	0	108	0.02	14:52293395	100.667	0.0866667	114.333	0.00666667	13	0.0769231	+	Tox4	UTR3	REP	SINE/B1_Mus1	-2.55808	0.0281142	0.191037	both
X	150984618	21	0.43	79	0.32	99	0.37	102	0.12	84	0.23	84	0.25	X:150984618	66.3333	0.373333	90	0.2	1.86667	0.535714	-	Gnl3l	UTR3	REP	SINE/B1_Mus1	-0.880841	0.0282228	0.191037	both
14	34747160	33	0.09	70	0.03	63	0.06	55	0	57	0	54	0	14:34747160	55.3333	0.06	55.3333	0	inf	0	+	Wapl	UTR3	NONREP	-/-	-2.82763	0.0277571	0.191037	p150
11	75176346	9	0.11	29	0.21	30	0.1	29	0	31	0.03	31	0.03	11:75176346	22.6667	0.14	30.3333	0.02	7	0.142857	-	1700016P03Rik	ncRNA_intronic	NONREP	-/-	-2.24489	0.0296464	0.192189	both
11	120579091	351	0.03	792	0.05	1154	0.07	1037	0	925	0	1053	0.01	11:120579091	765.667	0.05	1005	0.00333333	15	0.0666667	-	Arhgdia	UTR3	NONREP	-/-	-1.94668	0.0291239	0.192189	both
13	49385820	50	0.06	148	0.12	195	0.16	154	0	220	0	215	0.03	13:49385820	131	0.113333	196.333	0.01	11.3333	0.0882353	+	Bicd2	UTR3	NONREP	-/-	-2.46539	0.0297633	0.192189	both
15	53278266	11	0	66	0	81	0	47	0.02	50	0.04	69	0.01	15:53278266	52.6667	0	55.3333	0.0233333	0	inf	-	Ext1	intronic	REP	SINE$SINE/B4$B1_Mus1	1.81789	0.0296197	0.192189	p110
4	155621903	14	0.5	37	0.27	37	0.43	51	0.08	35	0.14	44	0.2	4:155621903	29.3333	0.4	43.3333	0.14	2.85714	0.35	+	Gm16023	ncRNA_intronic	REP	SINE/B1_Mur3	-1.43524	0.028545	0.192189	both
2	119104456	25	0.04	40	0.1	137	0.09	47	0.02	90	0	135	0.01	2:119104456	67.3333	0.0766667	90.6667	0.01	7.66667	0.130435	+	Knl1	UTR3	REP	SINE/B1_Mus1	-1.96255	0.0299184	0.192189	both
3	51235591	9	0.11	32	0.09	31	0.03	17	0	22	0	38	0	3:51235591	24	0.0766667	25.6667	0	inf	0	+	Noct	intronic	REP	LTR/MTC	-3.15445	0.0298187	0.192189	p150
12	17429891	9	0.11	137	0.04	103	0.06	141	0.01	118	0	117	0	12:17429891	83	0.07	125.333	0.00333333	21	0.047619	+	Nol10	UTR3	REP	SINE/B1_Mur3	-2.71271	0.0289657	0.192189	both
5	33830919	1	0	25	0	32	0.03	22	0.09	19	0.05	39	0.13	5:33830919	19.3333	0.01	26.6667	0.09	0.111111	9	+	Nsd2	intronic	REP	SINE/B3	2.30055	0.0294913	0.192189	both
14	52293442	27	0.04	134	0.04	154	0.06	150	0	135	0	138	0.02	14:52293442	105	0.0466667	141	0.00666667	7	0.142857	+	Tox4	UTR3	REP	SINE/B1_Mus1	-1.71013	0.0290049	0.192189	both
14	52294206	9	0.22	125	0.1	109	0.15	119	0.03	89	0.02	130	0.05	14:52294206	81	0.156667	112.667	0.0333333	4.7	0.212766	+	Tox4	UTR3	REP	SINE/PB1D9	-1.99883	0.0294586	0.192189	both
17	6122662	14	0.07	70	0.04	72	0.1	82	0.01	73	0.01	80	0.03	17:6122662	52	0.07	78.3333	0.0166667	4.2	0.238095	+	Tulp4	intronic	REP	SINE/B1_Mur2	-1.57797	0.0298692	0.192189	both
5	135909342	262	0.1	1187	0.06	950	0.15	1452	0	1028	0	953	0.04	5:135909342	799.667	0.103333	1144.33	0.0133333	7.75	0.129032	-	Ywhag	UTR3	NONREP	-/-	-2.22681	0.0296466	0.192189	both
2	119104343	24	0.12	40	0.33	113	0.19	39	0	94	0	108	0.05	2:119104343	59	0.213333	80.3333	0.0166667	12.8	0.078125	+	Knl1	UTR3	REP	SINE/B1_Mus1	-3.14454	0.0301883	0.193166	both
10	83193092	20	0.1	47	0.04	78	0.14	58	0	112	0	85	0	10:83193092	48.3333	0.0933333	85	0	inf	0	+	Chst11	UTR3	NONREP	-/-	-3.3942	0.0306699	0.194882	p150
19	46066277	3	0	40	0.03	31	0	40	0.05	30	0.03	45	0.07	19:46066277	24.6667	0.01	38.3333	0.05	0.2	5	+	Pprc1	intronic	REP	SINE/B1_Mus1	1.71049	0.0306945	0.194882	both
5	52851763	2	0	16	0	16	0.06	17	0.12	21	0.1	25	0.08	5:52851763	11.3333	0.02	21	0.1	0.2	5	+	Anapc4	intronic	REP	SINE/B1_Mus1	1.8035	0.030964	0.195834	both
X	134589352	14	0.07	120	0.03	29	0.1	120	0.01	28	0	29	0	X:134589352	54.3333	0.0666667	59	0.00333333	20	0.05	-	Gla	UTR3	REP	SINE/B1_Mus1	-2.63556	0.0311648	0.196346	both
12	4676238	15	0.07	55	0.04	61	0.05	23	0	44	0	36	0.03	12:4676238	43.6667	0.0533333	34.3333	0.01	5.33333	0.1875	+	Itsn2	intronic	NONREP	-/-	-1.65702	0.0313713	0.19689	both
17	6123080	15	0	66	0.02	65	0	84	0.02	79	0.06	93	0.05	17:6123080	48.6667	0.00666667	85.3333	0.0433333	0.153846	6.5	+	Tulp4	intronic	REP	SINE/B1_Mur2	1.92	0.031594	0.19753	both
2	132309669	3	0.33	58	0.21	29	0.1	54	0	24	0	34	0	2:132309669	30	0.213333	37.3333	0	inf	0	+	Cds2	UTR3	REP	SINE/MIRb	-4.48903	0.0320428	0.198068	p150
11	75300630	67	0.06	280	0.03	305	0.03	262	0.01	381	0.01	360	0.01	11:75300630	217.333	0.04	334.333	0.01	4	0.25	-	Rpa1	UTR3	NONREP	-/-	-1.60924	0.0319703	0.198068	both
19	5761137	6	0	26	0.04	10	0	20	0.05	18	0.06	33	0.06	19:5761137	14	0.0133333	23.6667	0.0566667	0.235294	4.25	-	Scyl1	intronic	REP	SINE/B1_Mus1	1.51868	0.031996	0.198068	both
11	68985936	10	0.1	77	0.04	71	0.07	83	0	76	0	85	0.02	11:68985936	52.6667	0.07	81.3333	0.00666667	10.5	0.0952381	-	Pfas	UTR3	REP	SINE/B1_Mur1	-2.16092	0.0325385	0.200376	both
16	91655620	27	0	240	0	319	0	217	0.01	240	0.01	312	0.02	16:91655620	195.333	0	256.333	0.0133333	0	inf	+	Son	exonic	NONREP	-/-	0.76924	0.0328033	0.201251	both
2	119104455	26	0.15	42	0.38	138	0.24	47	0.04	92	0.03	134	0.06	2:119104455	68.6667	0.256667	91	0.0433333	5.92308	0.168831	+	Knl1	UTR3	REP	SINE/B1_Mus1	-2.2858	0.0331051	0.201396	both
11	75300985	39	0.05	148	0.07	192	0.07	179	0.01	207	0	233	0.04	11:75300985	126.333	0.0633333	206.333	0.0166667	3.8	0.263158	-	Rpa1	UTR3	NONREP	-/-	-1.39901	0.0333687	0.201396	both
7	80712390	55	0.05	178	0.04	175	0.11	147	0	176	0	163	0.01	7:80712390	136	0.0666667	162	0.00333333	20	0.05	-	Iqgap1	UTR3	REP	SINE/PB1D7	-2.75408	0.0336407	0.201396	both
8	84836752	18	0.06	62	0.15	97	0.07	58	0	72	0	110	0.01	8:84836752	59	0.0933333	80	0.00333333	28	0.0357143	-	Rad23a	intronic	REP	SINE/PB1D7	-2.95385	0.0336701	0.201396	both
8	4292240	5	0	35	0	27	0	34	0.03	35	0.03	29	0.07	8:4292240	22.3333	0	32.6667	0.0433333	0	inf	-	Elavl1	intronic	REP	SINE/ID_B1	2.38726	0.0336876	0.201396	p110
2	120602217	9	0.11	18	0.06	26	0.15	18	0	33	0	32	0.03	2:120602217	17.6667	0.106667	27.6667	0.01	10.6667	0.09375	+	Snap23	downstream	REP	SINE/B1_Mus1	-2.51669	0.0334683	0.201396	both
14	52294216	8	0.12	139	0.06	122	0.13	117	0.01	103	0.02	131	0.05	14:52294216	89.6667	0.103333	117	0.0266667	3.875	0.258065	+	Tox4	UTR3	REP	SINE/PB1D9	-1.6553	0.033639	0.201396	both
X	150985522	36	0.11	198	0.17	174	0.13	212	0.01	206	0.03	262	0.09	X:150985522	136	0.136667	226.667	0.0433333	3.15385	0.317073	-	Gnl3l	UTR3	REP	SINE/B1_Mur3	-1.49035	0.0338432	0.20159	both
15	81925376	7	0	84	0.02	78	0.01	66	0.03	79	0.04	79	0.04	15:81925376	56.3333	0.01	74.6667	0.0366667	0.272727	3.66667	-	Polr3h	intronic	REP	SINE/B1_Mur4	1.03204	0.0341239	0.202526	both
5	90352194	11	0	34	0.03	62	0	24	0.04	54	0.04	43	0.05	5:90352194	35.6667	0.01	40.3333	0.0433333	0.230769	4.33333	-	Ankrd17	intronic	REP	SINE/B1_Mus1	1.38545	0.0349319	0.205092	both
1	13625741	14	0.14	30	0.23	17	0.24	34	0	24	0	16	0.12	1:13625741	20.3333	0.203333	24.6667	0.04	5.08333	0.196721	-	Lactb2	UTR3	REP	SINE/B3	-2.04915	0.0348224	0.205092	both
2	119610081	9	0.11	58	0.29	60	0.23	50	0.04	50	0.02	66	0.06	2:119610081	42.3333	0.21	55.3333	0.04	5.25	0.190476	-	Oip5	UTR3	REP	SINE/B1_Mur2	-2.14809	0.0347492	0.205092	both
16	4875295	34	0.03	125	0.03	171	0.07	160	0	113	0	156	0.01	16:4875295	110	0.0433333	143	0.00333333	13	0.0769231	-	Ubald1	UTR3	NONREP	-/-	-2.1499	0.0353365	0.206055	both
11	70033881	6	0.17	14	0.07	50	0.18	16	0	42	0.05	40	0.03	11:70033881	23.3333	0.14	32.6667	0.0266667	5.25	0.190476	+	Dlg4	intronic	REP	SINE/RSINE1	-2.12651	0.0353475	0.206055	both
16	32300246	16	0.12	39	0.23	39	0.21	36	0.08	22	0	36	0.08	16:32300246	31.3333	0.186667	31.3333	0.0533333	3.5	0.285714	+	Rnf168	UTR3	REP	SINE/B2_Mm1t	-1.58716	0.0358999	0.207638	both
6	66540281	34	0.18	99	0.35	155	0.2	95	0.01	131	0.06	224	0.1	6:66540281	96	0.243333	150	0.0566667	4.29412	0.232877	+	Mad2l1	UTR3	NONREP	-/-	-1.92421	0.0379007	0.207638	both
8	124894180	10	0.1	69	0.06	49	0.18	72	0	53	0	54	0	8:124894180	42.6667	0.113333	59.6667	0	inf	0	-	Exoc8	UTR3	REP	SINE/B1_Mm	-3.63089	0.0368433	0.207638	p150
9	44637589	40	0.03	193	0.05	298	0.05	203	0	231	0.01	269	0.02	9:44637589	177	0.0433333	234.333	0.01	4.33333	0.230769	+	Ddx6	UTR3	NONREP	-/-	-1.35173	0.0364363	0.207638	both
14	31700648	38	0.08	101	0.18	162	0.09	80	0.03	121	0	159	0.03	14:31700648	100.333	0.116667	120	0.02	5.83333	0.171429	-	Ankrd28	UTR3	NONREP	-/-	-2.24417	0.0360748	0.207638	both
X	150985462	31	0.03	184	0.02	155	0.04	180	0	181	0.01	235	0.02	X:150985462	123.333	0.03	198.667	0.01	3	0.333333	-	Gnl3l	UTR3	REP	SINE/B1_Mur3	-1.07933	0.0373689	0.207638	both
6	66540126	35	0.37	109	0.34	150	0.3	84	0.06	162	0.14	181	0.25	6:66540126	98	0.336667	142.333	0.15	2.24444	0.445545	+	Mad2l1	UTR3	NONREP	-/-	-1.09983	0.0368826	0.207638	both
X	150985455	32	0.09	184	0.2	150	0.17	185	0.01	170	0.04	231	0.07	X:150985455	122	0.153333	195.333	0.04	3.83333	0.26087	-	Gnl3l	UTR3	REP	SINE/B1_Mur3	-1.69452	0.0363146	0.207638	both
5	43753759	10	0	15	0	17	0.06	17	0.18	10	0.1	22	0.09	5:43753759	14	0.02	16.3333	0.123333	0.162162	6.16667	-	Gm42462	ncRNA_exonic	REP	SINE/B1_Mur4	2.1615	0.0372055	0.207638	both
3	95083455	2	0	13	0	18	0	21	0.1	11	0.18	17	0.06	3:95083455	11	0	16.3333	0.113333	0	inf	-	Pip5k1a	intronic	REP	SINE/B1_Mus2	3.60834	0.0373162	0.207638	p110
9	62081782	5	0.2	17	0.06	17	0.12	21	0	12	0	8	0	9:62081782	13	0.126667	13.6667	0	inf	0	-	Glce	intronic	NONREP	-/-	-3.76012	0.0374736	0.207638	p150
5	113087812	23	0.22	58	0.14	102	0.22	63	0.05	125	0.06	86	0.13	5:113087812	61	0.193333	91.3333	0.08	2.41667	0.413793	-	2900026A02Rik	UTR3	REP	LTR/MTB	-1.15696	0.0369205	0.207638	both
2	163468444	5	0.4	54	0.2	50	0.18	83	0.04	65	0.02	68	0.07	2:163468444	36.3333	0.26	72	0.0433333	6	0.166667	-	Fitm2	UTR3	REP	SINE/PB1D9	-2.39169	0.0376852	0.207638	both
6	113613896	7	0	13	0	23	0.04	13	0.08	17	0.06	18	0.06	6:113613896	14.3333	0.0133333	16	0.0666667	0.2	5	+	Brk1	intronic	REP	SINE/B1_Mur2	1.59063	0.0365544	0.207638	both
8	40917777	18	0.06	105	0.04	66	0.06	99	0.03	13	0	48	0.02	8:40917777	63	0.0533333	53.3333	0.0166667	3.2	0.3125	+	Slc7a2	UTR3	REP	SINE/B1_Mus1	-1.1833	0.037851	0.207638	both
4	108233293	8	0.12	75	0.07	36	0.06	72	0.01	48	0	41	0.02	4:108233293	39.6667	0.0833333	53.6667	0.01	8.33333	0.12	-	Zyg11b	UTR3	REP	SINE/B1_Mus2	-2.02153	0.0371882	0.207638	both
14	61423551	2	0	17	0	21	0.05	14	0.07	14	0.07	16	0.12	14:61423551	13.3333	0.0166667	14.6667	0.0866667	0.192308	5.2	-	Kpna3	intronic	REP	LTR/MTC	1.94014	0.0371956	0.207638	both
6	115629628	4	0.25	34	0.15	36	0.08	26	0	29	0	37	0.03	6:115629628	24.6667	0.16	30.6667	0.01	16	0.0625	-	Raf1	intronic	REP	SINE/B1_Mur4	-3.16189	0.0376516	0.207638	both
3	89379234	7	0.14	62	0.05	38	0.13	33	0	40	0	29	0.03	3:89379234	35.6667	0.106667	34	0.01	10.6667	0.09375	-	Zbtb7b	UTR3	REP	LTR/RLTR20A4	-2.45196	0.0395432	0.210196	both
3	96625813	14	0.14	103	0.05	108	0.07	78	0	82	0	106	0.01	3:96625813	75	0.0866667	88.6667	0.00333333	26	0.0384615	+	Lix1l	UTR3	REP	SINE/B1_Mus1	-2.90553	0.039487	0.210196	both
3	9692525	8	0.12	22	0.05	18	0.06	17	0	8	0	9	0	3:9692525	16	0.0766667	11.3333	0	inf	0	-	Pag1	UTR3	NONREP	-/-	-3.09317	0.0394262	0.210196	p150
19	29019945	9	0	20	0	23	0	19	0.05	29	0.03	19	0.11	19:29019945	17.3333	0	22.3333	0.0633333	0	inf	+	Cdc37l1	UTR3	REP	SINE/B3A	2.88998	0.0391178	0.210196	p110
9	72673229	4	0.25	30	0.3	27	0.33	28	0.18	25	0.12	22	0.23	9:72673229	20.3333	0.293333	25	0.176667	1.66038	0.602273	+	Nedd4	intronic	REP	SINE/B1_Mus1	-0.716461	0.038833	0.210196	both
3	95183940	5	0.2	48	0.25	35	0.14	62	0.02	27	0	40	0.12	3:95183940	29.3333	0.196667	43	0.0466667	4.21429	0.237288	-	Gabpb2	UTR3	REP	SINE/B1_Mus1	-1.86382	0.039469	0.210196	both
19	5290654	6	0.17	23	0.13	28	0.18	12	0	15	0.07	29	0.1	19:5290654	19	0.16	18.6667	0.0566667	2.82353	0.354167	-	Sf3b2	intronic	REP	SINE/B1_Mur3	-1.33738	0.0385861	0.210196	both
X	150984257	33	0.06	138	0.05	138	0.13	131	0.01	148	0.01	173	0	X:150984257	103	0.08	150.667	0.00666667	12	0.0833333	-	Gnl3l	UTR3	REP	SINE/PB1D7	-2.61404	0.0396507	0.210196	both
8	72482674	47	0.13	157	0.17	230	0.27	164	0.02	244	0.05	226	0.09	8:72482674	144.667	0.19	211.333	0.0533333	3.5625	0.280702	-	Slc35e1	UTR3	REP	SINE/ID_B1	-1.66204	0.0386809	0.210196	both
2	121543758	8	0.12	29	0.31	50	0.26	35	0.06	35	0.06	53	0.08	2:121543758	29	0.23	41	0.0666667	3.45	0.289855	+	Wdr76	UTR3	REP	LTR/RMER4A	-1.72276	0.0388834	0.210196	both
3	96625806	14	0.29	104	0.4	108	0.38	85	0.08	86	0.1	105	0.27	3:96625806	75.3333	0.356667	92	0.15	2.37778	0.420561	+	Lix1l	UTR3	REP	SINE/B1_Mus1	-1.18434	0.039863	0.210639	both
2	154537930	10	0.2	71	0.2	77	0.32	76	0.04	55	0.04	75	0.15	2:154537930	52.6667	0.24	68.6667	0.0766667	3.13043	0.319444	+	Cbfa2t2	UTR3	REP	SINE/ID_B1	-1.57415	0.0400067	0.210719	both
15	55255572	3	0.33	11	0.36	20	0.45	16	0.12	29	0.1	34	0.29	15:55255572	11.3333	0.38	26.3333	0.17	2.23529	0.447368	+	Deptor	UTR3	REP	SINE/B1_Mur4	-1.09086	0.0404663	0.211903	both
5	122161315	7	0	8	0	22	0	11	0.09	23	0.04	33	0.03	5:122161315	12.3333	0	22.3333	0.0533333	0	inf	+	Ppp1cc	intronic	REP	SINE/B1_Mus1	2.69815	0.0406197	0.211903	p110
16	32300256	14	0.36	40	0.25	39	0.15	35	0.06	24	0	37	0.11	16:32300256	31	0.253333	32	0.0566667	4.47059	0.223684	+	Rnf168	UTR3	REP	SINE/B2_Mm1t	-2.01833	0.0404949	0.211903	both
6	122316420	160	0.01	561	0.01	562	0.01	536	0	493	0	600	0.01	6:122316420	427.667	0.01	543	0.00333333	3	0.333333	+	M6pr	exonic	NONREP	-/-	-0.627107	0.0415882	0.213917	both
10	91098466	19	0.11	25	0.04	46	0.04	23	0	47	0	56	0	10:91098466	30	0.0633333	42	0	inf	0	+	Ikbip	UTR3	REP	SINE/PB1D10	-2.86619	0.0412322	0.213917	p150
8	13146785	62	0.05	255	0.02	256	0.04	300	0	195	0.01	233	0.02	8:13146785	191	0.0366667	242.667	0.01	3.66667	0.272727	+	Cul4a	UTR3	NONREP	-/-	-1.35636	0.0415184	0.213917	both
19	47249950	3	0	11	0	33	0.03	5	0.2	23	0.13	32	0.06	19:47249950	15.6667	0.01	20	0.13	0.0769231	13	+	Neurl1a	intronic	NONREP	-/-	2.81013	0.0419197	0.213917	both
11	35789327	60	0.05	102	0.02	137	0.04	109	0	113	0	128	0.02	11:35789327	99.6667	0.0366667	116.667	0.00666667	5.5	0.181818	+	Pank3	UTR3	REP	SINE/B1_Mur2	-1.57682	0.041908	0.213917	both
10	91097742	12	0.08	24	0.29	61	0.18	19	0	37	0	52	0.02	10:91097742	32.3333	0.183333	36	0.00666667	27.5	0.0363636	+	Ikbip	UTR3	REP	SINE/PB1D9	-3.57161	0.0418731	0.213917	both
11	75300631	66	0.12	281	0.06	302	0.06	270	0.02	377	0.01	366	0.03	11:75300631	216.333	0.08	337.667	0.02	4	0.25	-	Rpa1	UTR3	NONREP	-/-	-1.74014	0.0413411	0.213917	both
X	134589396	9	0.11	101	0.14	23	0.22	121	0.04	19	0.05	26	0.08	X:134589396	44.3333	0.156667	55.3333	0.0566667	2.76471	0.361702	-	Gla	UTR3	REP	SINE/B1_Mus1	-1.30727	0.0421976	0.214666	both
12	17429884	10	0.1	141	0.04	106	0.09	143	0.01	115	0.02	124	0.02	12:17429884	85.6667	0.0766667	127.333	0.0166667	4.6	0.217391	+	Nol10	UTR3	REP	SINE/B1_Mur3	-1.74502	0.0423294	0.21467	both
1	156429238	79	0.1	83	0.04	80	0.07	81	0	237	0.02	128	0.02	1:156429238	80.6667	0.07	148.667	0.0133333	5.25	0.190476	-	Soat1	UTR3	REP	SINE/B1_Mus1	-1.85856	0.0426511	0.21497	both
13	49386157	97	0.03	187	0.02	239	0.05	170	0	230	0	270	0.01	13:49386157	174.333	0.0333333	223.333	0.00333333	10	0.1	+	Bicd2	UTR3	NONREP	-/-	-1.76547	0.0425778	0.21497	both
10	81346145	6	0.17	64	0.08	56	0.11	69	0	68	0.01	67	0.06	10:81346145	42	0.12	68	0.0233333	5.14286	0.194444	-	Hmg20b	UTR3	NONREP	-/-	-1.8711	0.0431154	0.216644	both
3	95692635	2	0	13	0	16	0.06	8	0.12	13	0.08	11	0.18	3:95692635	10.3333	0.02	10.6667	0.126667	0.157895	6.33333	+	Adamtsl4	intergenic	REP	SINE/B2_Mm2	2.1612	0.043632	0.217903	both
16	33384503	4	0	15	0	21	0.1	7	0.14	18	0.11	15	0.2	16:33384503	13.3333	0.0333333	13.3333	0.15	0.222222	4.5	+	Zfp148	intronic	REP	SINE/B1_Mur4	1.95024	0.0435139	0.217903	both
11	77534496	21	0.05	103	0.04	134	0.1	74	0	118	0	105	0.01	11:77534496	86	0.0633333	99	0.00333333	19	0.0526316	-	Taok1	UTR3	NONREP	-/-	-2.48281	0.0439075	0.217949	both
5	113087815	23	0.13	59	0.24	102	0.16	64	0.05	124	0.02	87	0.1	5:113087815	61.3333	0.176667	91.6667	0.0566667	3.11765	0.320755	-	2900026A02Rik	UTR3	REP	LTR/MTB	-1.49723	0.0438093	0.217949	both
3	96220434	4	0	58	0	42	0	88	0.02	28	0.04	41	0.07	3:96220434	34.6667	0	52.3333	0.0433333	0	inf	-	Hist2h2ac	UTR3	NONREP	-/-	2.4295	0.044069	0.21809	p110
6	72432366	10	0.2	44	0.11	31	0.13	27	0.04	34	0.06	35	0.09	6:72432366	28.3333	0.146667	32	0.0633333	2.31579	0.431818	+	Mat2a	downstream	REP	SINE/B1_Mus1	-1.15966	0.0444652	0.21873	both
11	68985937	11	0.64	74	0.26	69	0.29	86	0.02	75	0.03	85	0.07	11:68985937	51.3333	0.396667	82	0.04	9.91667	0.10084	-	Pfas	UTR3	REP	SINE/B1_Mur1	-3.00716	0.0443929	0.21873	both
X	56587643	16	0.19	51	0.25	86	0.49	43	0	83	0.07	105	0.05	X:56587643	51	0.31	77	0.04	7.75	0.129032	-	Mmgt1	UTR3	REP	SINE/ID_B1	-2.68012	0.0446578	0.219019	both
1	133138010	17	0.24	81	0.12	44	0.3	79	0.03	65	0.03	56	0.11	1:133138010	47.3333	0.22	66.6667	0.0566667	3.88235	0.257576	+	Ppp1r15b	UTR3	REP	scRNA/BC1_Mm	-1.82412	0.0451733	0.220886	both
X	106200996	8	0	27	0.04	21	0	24	0.08	21	0.05	16	0.12	X:106200996	18.6667	0.0133333	20.3333	0.0833333	0.16	6.25	+	Pgk1	intronic	REP	SINE/B1_Mus1	2.09274	0.046071	0.224605	both
9	46051087	7	0	16	0	21	0.05	17	0.06	13	0.15	19	0.11	9:46051087	14.6667	0.0166667	16.3333	0.106667	0.15625	6.4	+	Sik3	intronic	REP	SINE/B1_Mus1	2.16433	0.0467285	0.227134	both
11	68985982	12	0.25	78	0.09	66	0.11	80	0	92	0	90	0.01	11:68985982	52	0.15	87.3333	0.00333333	45	0.0222222	-	Pfas	UTR3	REP	SINE/B1_Mur1	-3.53277	0.0469518	0.227545	both
1	156428031	26	0.35	74	0.16	48	0.33	61	0.02	163	0.07	85	0.15	1:156428031	49.3333	0.28	103	0.08	3.5	0.285714	-	Soat1	UTR3	REP	SINE/B1_Mur3	-1.70788	0.0477336	0.229028	both
2	18214656	8	0.25	22	0.14	40	0.1	34	0	31	0.03	39	0.05	2:18214656	23.3333	0.163333	34.6667	0.0266667	6.125	0.163265	-	Dnajc1	UTR3	REP	SINE/ID_B1	-2.18519	0.0477582	0.229028	both
5	104504977	18	0.11	179	0.11	150	0.21	166	0.02	145	0.03	145	0.07	5:104504977	115.667	0.143333	152	0.04	3.58333	0.27907	+	Pkd2	UTR3	REP	SINE/B1_Mur1	-1.62136	0.0476105	0.229028	both
19	47644133	13	0.08	92	0.02	93	0.09	77	0	86	0.01	75	0	19:47644133	66	0.0633333	79.3333	0.00333333	19	0.0526316	+	Slk	UTR3	NONREP	-/-	-2.36659	0.0478172	0.229028	both
19	46595169	11	0.27	55	0.11	28	0.14	50	0.02	34	0.06	40	0	19:46595169	31.3333	0.173333	41.3333	0.0266667	6.5	0.153846	+	Sfxn2	UTR3	REP	SINE/B1_Mus1	-2.34965	0.0480438	0.229443	both
1	13625722	13	0.08	30	0.03	15	0.13	39	0	23	0	15	0	1:13625722	19.3333	0.08	25.6667	0	inf	0	-	Lactb2	UTR3	REP	SINE/B3	-3.18898	0.0485606	0.230313	p150
16	32299847	11	0.09	52	0.13	54	0.19	55	0.02	45	0.07	48	0.06	16:32299847	39	0.136667	49.3333	0.05	2.73333	0.365854	+	Rnf168	UTR3	REP	SINE/B2_Mm2	-1.31324	0.0487884	0.230313	both
16	35928484	15	0.07	177	0.03	34	0.03	163	0.02	31	0	8	0	16:35928484	75.3333	0.0433333	67.3333	0.00666667	6.5	0.153846	-	Parp14	intergenic	REP	SINE/B1_Mm	-1.72464	0.0484547	0.230313	both
9	45967265	59	0.05	160	0.03	202	0.07	150	0	229	0	186	0.02	9:45967265	140.333	0.05	188.333	0.00666667	7.5	0.133333	-	Pafah1b2	UTR3	REP	SINE$LTR/B1_Mur1$MT2B	-1.76583	0.0487515	0.230313	both
18	75433969	8	0.12	22	0.1	24	0.29	19	0	22	0	18	0	18:75433969	18	0.17	19.6667	0	inf	0	-	Ctif	UTR3	NONREP	-/-	-4.175	0.0492276	0.230408	p150
12	73928840	5	0	38	0	20	0	25	0.04	20	0.1	6	0.17	12:73928840	21	0	17	0.103333	0	inf	+	Gm15283	ncRNA_exonic	REP	SINE/B1_Mur1	3.48829	0.0490961	0.230408	p110
15	58119838	3	0	31	0	44	0	25	0.16	31	0.03	44	0.14	15:58119838	26	0	33.3333	0.11	0	inf	-	Atad2	intronic	REP	SINE/B1_Mus1	3.57943	0.0492305	0.230408	p110
14	47320777	29	0.17	89	0.19	111	0.34	104	0.02	111	0.05	114	0.12	14:47320777	76.3333	0.233333	109.667	0.0633333	3.68421	0.271429	+	Mapk1ip1l	UTR3	NONREP	-/-	-1.761	0.0497595	0.23156	both
12	17429666	8	0.12	59	0.03	44	0.14	54	0	38	0	52	0.02	12:17429666	37	0.0966667	48	0.00666667	14.5	0.0689655	+	Nol10	UTR3	REP	SINE/B1_Mus1	-2.72397	0.049638	0.23156	both
15	55258189	12	0.17	27	0.04	64	0.14	21	0	79	0	77	0.01	15:55258189	34.3333	0.116667	59	0.00333333	35	0.0285714	+	Deptor	UTR3	REP	SINE/PB1D7	-3.12233	0.0501636	0.23278	both
2	121543638	6	0.33	38	0.18	37	0.14	40	0.07	30	0	40	0.05	2:121543638	27	0.216667	36.6667	0.04	5.41667	0.184615	+	Wdr76	UTR3	REP	LTR/RMER4A	-2.13894	0.0504291	0.233351	both
1	135388846	6	0	23	0	26	0	34	0.03	26	0.04	22	0.09	1:135388846	18.3333	0	27.3333	0.0533333	0	inf	-	Ipo9	intronic	REP	SINE/B1_Mur1	2.65369	0.0507974	0.234313	p110
2	121492794	5	0.2	31	0.1	24	0.08	43	0	27	0.04	40	0.03	2:121492794	20	0.126667	36.6667	0.0233333	5.42857	0.184211	-	Mfap1a	UTR3	REP	SINE$SINE/B1_Mus1$B3	-2.15572	0.0509231	0.234313	both
8	94017312	6	0.17	14	0.36	22	0.27	20	0.1	13	0	30	0.13	8:94017312	14	0.266667	21	0.0766667	3.47826	0.2875	-	Nudt21	UTR3	REP	SINE/B1_Mus1	-1.65019	0.0510784	0.234369	both
9	44638191	98	0.03	258	0.02	350	0.05	287	0	285	0	337	0.01	9:44638191	235.333	0.0333333	303	0.00333333	10	0.1	+	Ddx6	UTR3	NONREP	-/-	-1.85951	0.0514696	0.235504	both
11	76781837	27	0.04	83	0.06	120	0.12	58	0	154	0.01	90	0	11:76781837	76.6667	0.0733333	100.667	0.00333333	22	0.0454545	-	Cpd	UTR3	NONREP	-/-	-2.7893	0.0527898	0.235622	both
17	6122631	15	0.2	70	0.14	73	0.22	82	0.06	83	0.1	86	0.14	17:6122631	52.6667	0.186667	83.6667	0.1	1.86667	0.535714	+	Tulp4	intronic	REP	SINE/B1_Mur2	-0.856851	0.0519755	0.235622	both
10	80685987	14	0.07	33	0.03	41	0.07	27	0	51	0	64	0.03	10:80685987	29.3333	0.0566667	47.3333	0.01	5.66667	0.176471	-	Gm26541	ncRNA_exonic	REP	SINE/B1_Mur2	-1.74215	0.0517424	0.235622	both
4	129309919	25	0.04	274	0.05	248	0.07	257	0	286	0	307	0.04	4:129309919	182.333	0.0533333	283.333	0.0133333	4	0.25	-	Gm26722	ncRNA_intronic	NONREP	-/-	-1.49842	0.0526083	0.235622	both
14	31700922	45	0.02	146	0.06	236	0.03	85	0.01	167	0.01	210	0	14:31700922	142.333	0.0366667	154	0.00666667	5.5	0.181818	-	Ankrd28	UTR3	NONREP	-/-	-1.62964	0.051995	0.235622	both
6	66540270	37	0.14	111	0.28	148	0.2	100	0.01	126	0.07	216	0.11	6:66540270	98.6667	0.206667	147.333	0.0633333	3.26316	0.306452	+	Mad2l1	UTR3	NONREP	-/-	-1.52417	0.0526544	0.235622	both
9	54714984	6	0.17	14	0.07	34	0.09	24	0	24	0	20	0.05	9:54714984	18	0.11	22.6667	0.0166667	6.6	0.151515	+	Dnaja4	UTR3	NONREP	-/-	-2.15514	0.0524908	0.235622	both
2	121543632	5	0.2	34	0.18	37	0.08	38	0.08	28	0	41	0.02	2:121543632	25.3333	0.153333	35.6667	0.0333333	4.6	0.217391	+	Wdr76	UTR3	REP	LTR/RMER4A	-1.87047	0.0522875	0.235622	both
8	54522358	69	0.01	271	0	381	0.01	184	0	318	0	379	0	8:54522358	240.333	0.00666667	293.667	0	inf	0	-	Spcs3	UTR3	REP	SINE/MIRc	-0.909456	0.0527592	0.235622	both
3	87940164	25	0.04	142	0.06	139	0.02	152	0	109	0	151	0.02	3:87940164	102	0.04	137.333	0.00666667	6	0.166667	+	Isg20l2	UTR3	REP	SINE/B1_Mus2	-1.56865	0.053114	0.236424	both
16	32300226	13	0.15	30	0.07	31	0.1	38	0	20	0.05	35	0.03	16:32300226	24.6667	0.106667	31	0.0266667	4	0.25	+	Rnf168	UTR3	REP	SINE/B2_Mm1t	-1.67748	0.053638	0.23811	both
10	128800572	17	0.06	84	0.13	62	0.15	59	0.02	57	0.04	58	0.05	10:128800572	54.3333	0.113333	58	0.0366667	3.09091	0.323529	+	AC131081.1	ncRNA_intronic	REP	SINE/B1_Mur3	-1.44799	0.0541557	0.239759	both
16	32300332	12	0.33	59	0.27	63	0.4	60	0.1	46	0.02	59	0.25	16:32300332	44.6667	0.333333	55	0.123333	2.7027	0.37	+	Rnf168	UTR3	REP	SINE/B2_Mm1t	-1.34506	0.054344	0.239944	both
8	124894129	3	0.33	52	0.17	44	0.14	61	0	44	0.05	51	0.08	8:124894129	33	0.213333	52	0.0433333	4.92308	0.203125	-	Exoc8	UTR3	REP	SINE/B1_Mm	-2.12826	0.0553913	0.240274	both
17	33928532	20	0.05	510	0.12	122	0.16	436	0	95	0.02	77	0.04	17:33928532	217.333	0.11	202.667	0.02	5.5	0.181818	+	Tapbp	UTR3	REP	SINE/B1_Mus1	-1.9182	0.0552641	0.240274	both
14	47319978	18	0.17	102	0.08	93	0.15	86	0.02	105	0.02	135	0.08	14:47319978	71	0.133333	108.667	0.04	3.33333	0.3	+	Mapk1ip1l	UTR3	NONREP	-/-	-1.46871	0.0551239	0.240274	both
7	80712052	60	0.03	166	0.02	144	0.06	136	0	163	0	135	0.01	7:80712052	123.333	0.0366667	144.667	0.00333333	11	0.0909091	-	Iqgap1	UTR3	REP	SINE/B1_Mur2	-1.94373	0.0554457	0.240274	both
5	107603187	2	0	16	0	14	0.07	7	0.14	15	0.07	13	0.15	5:107603187	10.6667	0.0233333	11.6667	0.12	0.194444	5.14286	+	Rpap2	intronic	REP	LTR/MTC	1.95542	0.0552193	0.240274	both
8	124893813	9	0.11	42	0.31	52	0.29	40	0	27	0.04	47	0.11	8:124893813	34.3333	0.236667	38	0.05	4.73333	0.211268	-	Exoc8	UTR3	REP	SINE/B1_Mus2	-2.09149	0.0549338	0.240274	both
14	52293420	27	0.07	150	0.09	152	0.12	147	0.01	136	0	134	0.07	14:52293420	109.667	0.0933333	139	0.0266667	3.5	0.285714	+	Tox4	UTR3	REP	SINE/B1_Mus1	-1.60262	0.0548218	0.240274	both
16	17043241	3	0	18	0	25	0.04	21	0.05	15	0.07	22	0.05	16:17043241	15.3333	0.0133333	19.3333	0.0566667	0.235294	4.25	+	Mapk1	intronic	REP	SINE/B1_Mus1	1.4386	0.0557101	0.240783	both
15	55254882	19	0.26	27	0.11	95	0.12	18	0	64	0.05	92	0.03	15:55254882	47	0.163333	58	0.0266667	6.125	0.163265	+	Deptor	UTR3	REP	SINE/B1_Mus1	-2.25137	0.0564525	0.24335	both
8	107371341	19	0.11	114	0.03	141	0.12	80	0	128	0	122	0.02	8:107371341	91.3333	0.0866667	110	0.00666667	13	0.0769231	+	Nfat5	UTR3	NONREP	-/-	-2.60445	0.0572747	0.245818	both
1	168374687	6	0	18	0.06	31	0.03	11	0.18	15	0.07	15	0.13	1:168374687	18.3333	0.03	13.6667	0.126667	0.236842	4.22222	-	Pbx1	intronic	REP	SINE/B1_Mur1	1.8055	0.0573253	0.245818	both
1	74279906	25	0.08	69	0.04	97	0.12	77	0	80	0	79	0.04	1:74279906	63.6667	0.08	78.6667	0.0133333	6	0.166667	-	Aamp	UTR3	NONREP	-/-	-2.0278	0.0576152	0.246416	both
5	113087821	21	0.1	57	0.09	98	0.03	60	0.02	111	0.01	85	0.02	5:113087821	58.6667	0.0733333	85.3333	0.0166667	4.4	0.227273	-	2900026A02Rik	UTR3	REP	LTR/MTB	-1.62067	0.0581792	0.24811	both
16	20690661	10	0	53	0.02	62	0.02	46	0.02	46	0.04	72	0.04	16:20690661	41.6667	0.0133333	54.6667	0.0333333	0.4	2.5	+	Eif4g1	intronic	REP	SINE/B1_Mm	1.07451	0.0583141	0.24811	both
7	142653273	4	0.25	97	0.35	34	0.41	67	0.03	21	0.24	42	0.14	7:142653273	45	0.336667	43.3333	0.136667	2.46341	0.405941	-	AC013548.1	UTR3	NONREP	-/-	-1.24154	0.0586638	0.248805	both
6	66540118	32	0.03	113	0.03	160	0.01	86	0	163	0.01	175	0.01	6:66540118	101.667	0.0233333	141.333	0.00666667	3.5	0.285714	+	Mad2l1	UTR3	NONREP	-/-	-1.06367	0.0587813	0.248805	both
X	162766118	11	0.09	28	0.11	35	0.06	16	0.31	29	0.14	23	0.22	X:162766118	24.6667	0.0866667	22.6667	0.223333	0.38806	2.57692	+	Rbbp7	intronic	REP	SINE/B2_Mm2	1.29091	0.059012	0.249069	both
2	156156646	9	0	35	0.03	42	0.02	29	0.03	41	0.05	43	0.05	2:156156646	28.6667	0.0166667	37.6667	0.0433333	0.384615	2.6	-	Rbm39	intronic	REP	SINE/B1_Mus1	0.955658	0.0594932	0.249069	both
1	156429227	80	0.05	92	0.02	87	0.02	90	0	260	0	144	0.01	1:156429227	86.3333	0.03	164.667	0.00333333	9	0.111111	-	Soat1	UTR3	REP	SINE/B1_Mus1	-1.50685	0.0592945	0.249069	both
2	32309427	22	0.05	101	0.01	119	0.06	75	0	71	0	79	0	2:32309427	80.6667	0.04	75	0	inf	0	-	Dnm1	UTR3	NONREP	-/-	-2.26483	0.0596039	0.249069	p150
11	75300561	50	0.06	213	0.02	238	0.03	213	0	295	0.01	286	0	11:75300561	167	0.0366667	264.667	0.00333333	11	0.0909091	-	Rpa1	UTR3	NONREP	-/-	-1.77867	0.059478	0.249069	both
11	102163662	36	0.03	162	0.06	212	0.11	146	0	158	0	197	0	11:102163662	136.667	0.0666667	167	0	inf	0	-	Lsm12	UTR3	NONREP	-/-	-2.91674	0.0597973	0.249242	p150
2	23032621	4	0.25	21	0.19	30	0.07	17	0.06	28	0	31	0	2:23032621	18.3333	0.17	25.3333	0.02	8.5	0.117647	-	Abi1	intronic	REP	SINE/B3	-2.59629	0.0599636	0.249262	both
3	96632460	4	1	34	0.47	28	0.64	39	0.28	22	0.23	31	0.35	3:96632460	22	0.703333	30.6667	0.286667	2.45349	0.407583	+	Rbm8a	UTR3	REP	SINE$LTR/B1_Mus1$MT2B	-1.26132	0.0601066	0.249262	both
2	75928341	14	0.14	53	0.04	59	0.08	48	0	94	0	90	0.02	2:75928341	42	0.0866667	77.3333	0.00666667	13	0.0769231	+	Agps	UTR3	NONREP	-/-	-2.49963	0.0606972	0.249814	both
14	31701375	20	0.05	76	0.08	92	0.02	76	0	100	0	126	0.02	14:31701375	62.6667	0.05	100.667	0.00666667	7.5	0.133333	-	Ankrd28	UTR3	REP	Low_complexity/AT_rich	-1.97777	0.0606012	0.249814	both
4	155621897	14	0.07	41	0.1	36	0.19	49	0.02	36	0.03	42	0.02	4:155621897	30.3333	0.12	42.3333	0.0233333	5.14286	0.194444	+	Gm16023	ncRNA_intronic	REP	SINE/B1_Mur3	-1.94762	0.0605541	0.249814	both
2	126892916	5	0.6	13	0.77	23	0.3	14	0.07	12	0.08	13	0.31	2:126892916	13.6667	0.556667	13	0.153333	3.63043	0.275449	-	Sppl2a	UTR3	REP	SINE/B1_Mus2	-1.79051	0.0608991	0.250017	both
9	59398709	4	0	18	0.06	21	0	19	0.11	19	0.05	12	0.08	9:59398709	14.3333	0.02	16.6667	0.08	0.25	4	-	Arih1	intronic	REP	SINE/B3	1.66457	0.0613936	0.251417	both
2	167308700	2	0	17	0.06	13	0.23	27	0.22	3	0.33	11	0.36	2:167308700	10.6667	0.0966667	13.6667	0.303333	0.318681	3.13793	-	B4galt5	intronic	REP	SINE/B3	1.57047	0.061636	0.25178	both
5	129984998	10	0.1	35	0.06	51	0.04	43	0.02	44	0.02	48	0	5:129984998	32	0.0666667	45	0.0133333	5	0.2	+	Vkorc1l1	UTR3	REP	SINE/B1_Mur2	-1.57486	0.0627564	0.253914	both
2	120601866	7	0.29	13	0.23	28	0.08	13	0.08	21	0.05	20	0.05	2:120601866	16	0.2	18	0.06	3.33333	0.3	+	Snap23	downstream	REP	SINE/B1_Mur4	-2.28833	0.0626842	0.253914	both
2	126891114	7	0.14	35	0.06	24	0.04	16	0	31	0	30	0	2:126891114	22	0.08	25.6667	0	inf	0	-	Sppl2a	UTR3	NONREP	-/-	-3.1788	0.0626517	0.253914	p150
5	142669241	53	0.02	215	0.01	132	0.05	352	0	173	0	134	0	5:142669241	133.333	0.0266667	219.667	0	inf	0	+	Wipi2	UTR3	REP	SINE/B1F1	-1.72115	0.0627785	0.253914	both
11	75300643	96	0.06	336	0.1	352	0.13	296	0.02	414	0.04	417	0.06	11:75300643	261.333	0.0966667	375.667	0.04	2.41667	0.413793	-	Rpa1	UTR3	NONREP	-/-	-1.10755	0.063292	0.255361	both
2	121543262	6	0.67	38	0.34	46	0.3	24	0.12	35	0.09	56	0.2	2:121543262	30	0.436667	38.3333	0.136667	3.19512	0.312977	+	Wdr76	UTR3	REP	SINE/PB1D10	-1.61941	0.0648281	0.25964	both
19	46595691	3	0.33	33	0.21	30	0.2	43	0.02	23	0	22	0.18	19:46595691	22	0.246667	29.3333	0.0666667	3.7	0.27027	+	Sfxn2	UTR3	REP	SINE/B1_Mus2	-1.72193	0.0647764	0.25964	both
17	35858605	7	0.29	64	0.39	64	0.3	53	0.19	50	0.16	66	0.27	17:35858605	45	0.326667	56.3333	0.206667	1.58065	0.632653	+	Mdc1	UTR3	REP	SINE/B1_Mus2	-0.629761	0.0648065	0.25964	both
19	3866385	14	0	135	0	31	0	144	0.01	48	0.04	37	0.03	19:3866385	60	0	76.3333	0.0266667	0	inf	+	Chka	intronic	REP	SINE/PB1D7	1.8161	0.0664012	0.262095	p110
19	10245696	26	0.19	88	0.3	67	0.31	101	0.08	42	0.07	62	0.21	19:10245696	60.3333	0.266667	68.3333	0.12	2.22222	0.45	-	Dagla	UTR3	NONREP	-/-	-1.09055	0.0662346	0.262095	both
1	133137570	47	0.06	349	0.02	258	0.08	432	0.01	305	0	294	0.02	1:133137570	218	0.0533333	343.667	0.01	5.33333	0.1875	+	Ppp1r15b	UTR3	REP	SINE/ID4_	-1.7418	0.0659524	0.262095	both
16	32300258	12	0.08	37	0.08	41	0.02	30	0	25	0	36	0.03	16:32300258	30	0.06	30.3333	0.01	6	0.166667	+	Rnf168	UTR3	REP	SINE/B2_Mm1t	-1.92106	0.0661102	0.262095	both
15	28023041	11	0.09	27	0.04	34	0.09	40	0	27	0.04	42	0.02	15:28023041	24	0.0733333	36.3333	0.02	3.66667	0.272727	-	Trio	intronic	NONREP	-/-	-1.43822	0.0658767	0.262095	both
19	7535531	38	0.03	275	0.01	222	0.04	257	0	203	0	203	0	19:7535531	178.333	0.0266667	221	0	inf	0	+	Atl3	UTR3	REP	SINE/B1_Mur4	-1.5122	0.0663336	0.262095	both
11	70035176	17	0	38	0	54	0	25	0	73	0.01	86	0.01	11:70035176	36.3333	0	61.3333	0.00666667	0	inf	+	Dlg4	intronic	REP	SINE/B1_Mur4	0.883009	0.118769	0.262194	p110
18	23960436	15	0	63	0	73	0	44	0	56	0.02	70	0.03	18:23960436	50.3333	0	56.6667	0.0166667	0	inf	+	Zfp397	exonic	REP	Satellite/MMSAT4	1.34915	0.136852	0.262194	p110
X	134589334	14	0	123	0.02	29	0.03	126	0	28	0	29	0	X:134589334	55.3333	0.0166667	61	0	inf	0	-	Gla	UTR3	REP	SINE/B1_Mus1	-1.56678	0.127672	0.262194	p150
8	72223889	8	0.12	36	0.03	21	0.19	16	0	14	0	20	0.05	8:72223889	21.6667	0.113333	16.6667	0.0166667	6.8	0.147059	+	Fam32a	UTR3	REP	SINE/B1_Mus2	-2.22209	0.12289	0.262194	both
X	150983814	18	0.06	98	0.02	97	0.07	113	0	73	0.01	95	0.02	X:150983814	71	0.05	93.6667	0.01	5	0.2	-	Gnl3l	UTR3	REP	SINE/B1_Mus2	-1.45994	0.0832633	0.262194	both
6	67282416	7	0	36	0	54	0	44	0	62	0.02	68	0.03	6:67282416	32.3333	0	58	0.0166667	0	inf	+	Serbp1	intronic	REP	SINE/B1_Mur4	1.33229	0.148791	0.262194	p110
15	51791261	3	0.33	14	0.07	19	0.21	16	0	19	0.05	16	0	15:51791261	12	0.203333	17	0.0166667	12.2	0.0819672	-	Eif3h	intronic	REP	SINE/B1_Mus2	-2.96518	0.0731584	0.262194	both
11	70037173	9	0.11	4	0	34	0.06	7	0	28	0	28	0	11:70037173	15.6667	0.0566667	21	0	inf	0	+	Dlg4	intronic	REP	SINE/B1_Mur2	-2.73649	0.152326	0.262194	p150
11	70034375	12	0.08	42	0.14	57	0.12	29	0.1	50	0	59	0.05	11:70034375	37	0.113333	46	0.05	2.26667	0.441176	+	Dlg4	intronic	REP	SINE/B1_Mm	-1.04017	0.133995	0.262194	both
6	66540846	122	0.02	121	0.02	205	0.02	112	0	225	0.01	226	0.01	6:66540846	149.333	0.02	187.667	0.00666667	3	0.333333	+	Mad2l1	UTR3	NONREP	-/-	-0.742613	0.0683597	0.262194	both
1	134417600	6	0	13	0	15	0	12	0.08	9	0	18	0.06	1:134417600	11.3333	0	13	0.0466667	0	inf	+	Adipor1	intronic	REP	SINE/B1_Mus1	2.49304	0.131778	0.262194	p110
12	11239330	8	0	16	0.06	20	0.05	14	0	27	0	23	0	12:11239330	14.6667	0.0366667	21.3333	0	inf	0	-	2001-01-01	UTR3	REP	SINE/B1_Mur3	-2.24793	0.121004	0.262194	p150
4	21836550	8	0.25	31	0.1	38	0.11	30	0	34	0.03	58	0.07	4:21836550	25.6667	0.153333	40.6667	0.0333333	4.6	0.217391	+	Usp45	UTR3	REP	SINE/B1_Mus1	-1.90876	0.0926542	0.262194	both
6	38577569	4	0	25	0	25	0	13	0.08	29	0	24	0.04	6:38577569	18	0	22	0.04	0	inf	+	Luc7l2	intronic	REP	SINE/B1_Mm	2.3083	0.150015	0.262194	p110
5	114420576	55	0.04	75	0	76	0.05	72	0	50	0	64	0	5:114420576	68.6667	0.03	62	0	inf	0	+	Ube3b	UTR3	NONREP	-/-	-1.98787	0.129234	0.262194	p150
11	75739743	8	0	29	0	46	0	28	0.04	31	0.03	39	0	11:75739743	27.6667	0	32.6667	0.0233333	0	inf	+	Ywhae	intronic	REP	SINE/PB1D9	1.70741	0.117144	0.262194	p110
15	55257996	19	0.05	50	0	93	0.04	28	0	109	0.01	121	0	15:55257996	54	0.03	86	0.00333333	9	0.111111	+	Deptor	UTR3	REP	SINE/B1F	-1.68134	0.154956	0.262194	both
8	13348015	7	0	36	0	48	0.02	29	0.03	49	0.02	48	0.02	8:13348015	30.3333	0.00666667	42	0.0233333	0.285714	3.5	+	Tfdp1	intronic	REP	SINE/B3	1.05646	0.0933451	0.262194	both
4	11236954	3	0	15	0	18	0	8	0.12	19	0.16	14	0	4:11236954	12	0	13.6667	0.0933333	0	inf	-	Ints8	intronic	REP	SINE/B2_Mm2	3.38264	0.121467	0.262194	p110
16	91665024	10	0.1	57	0	78	0.08	44	0	60	0	71	0.01	16:91665024	48.3333	0.06	58.3333	0.00333333	18	0.0555556	+	Son	exonic	NONREP	-/-	-2.23075	0.150689	0.262194	both
10	111296779	8	0	17	0	26	0	21	0.05	19	0	20	0.05	10:111296779	17	0	20	0.0333333	0	inf	+	Osbpl8	UTR3	REP	SINE/B1_Mus2	2.08881	0.116353	0.262194	p110
6	71867537	6	0	13	0.08	13	0.15	8	0	19	0	11	0	6:71867537	10.6667	0.0766667	12.6667	0	inf	0	+	Immt	intronic	REP	SINE/B2_Mm2	-3.11974	0.158302	0.262194	p150
6	127130223	103	0.01	369	0.01	326	0.04	340	0	232	0	262	0	6:127130223	266	0.02	278	0	inf	0	-	Ccnd2	UTR3	REP	Simple_repeat/(T)n	-1.24855	0.131862	0.262194	both
2	121544136	9	0	27	0.04	27	0.07	18	0	15	0	25	0	2:121544136	21	0.0366667	19.3333	0	inf	0	+	Wdr76	UTR3	REP	LTR/RMER4A	-2.2338	0.158302	0.262194	p150
X	151869617	5	0.2	20	0.1	41	0.05	20	0	20	0	32	0.03	X:151869617	22	0.116667	24	0.01	11.6667	0.0857143	+	Huwe1	intronic	REP	SINE/B1_Mus1	-2.62858	0.0810788	0.262194	both
11	23463099	5	0	14	0.07	20	0.05	13	0	22	0	21	0	11:23463099	13	0.04	18.6667	0	inf	0	+	Usp34	intronic	REP	SINE/B1_Mus2	-2.3356	0.128353	0.262194	p150
11	23272061	2	0	21	0.05	23	0	18	0.06	17	0.06	24	0.04	11:23272061	15.3333	0.0166667	19.6667	0.0533333	0.3125	3.2	+	Xpo1	intronic	REP	SINE/B1_Mus1	1.26117	0.0967378	0.262194	both
5	92160106	4	0	19	0	31	0	7	0.14	28	0	23	0.09	5:92160106	18	0	19.3333	0.0766667	0	inf	+	Uso1	intronic	REP	SINE/B1_Mus1	3.11444	0.139097	0.262194	p110
9	45971857	3	0	16	0	13	0	12	0.08	18	0	17	0.12	9:45971857	10.6667	0	15.6667	0.0666667	0	inf	-	Pafah1b2	intronic	REP	SINE/B1_Mus2	2.94474	0.12758	0.262194	p110
11	68986887	22	0.14	82	0.05	85	0.05	93	0.01	76	0	96	0	11:68986887	63	0.08	88.3333	0.00333333	24	0.0416667	-	Pfas	UTR3	REP	SINE/B1_Mus2	-2.68572	0.0678323	0.262194	both
2	5886827	6	0.17	28	0.11	29	0.24	17	0.06	12	0.08	12	0.08	2:5886827	21	0.173333	13.6667	0.0733333	2.36364	0.423077	-	Sec61a2	intronic	REP	SINE/B1_Mur3	-1.09349	0.0717162	0.262194	both
2	53167030	7	0	19	0	26	0	11	0	45	0.07	30	0.13	2:53167030	17.3333	0	28.6667	0.0666667	0	inf	-	Prpf40a	intronic	REP	LINE/L1MA4A	2.9386	0.158302	0.262194	p110
7	90135489	3	0	10	0	21	0	9	0	11	0.09	13	0.08	7:90135489	11.3333	0	11	0.0566667	0	inf	+	Gm45223	ncRNA_exonic	REP	SINE/ID_B1	2.72124	0.118871	0.262194	p110
5	113087969	12	0	68	0.06	99	0.05	81	0	112	0	106	0.01	5:113087969	59.6667	0.0366667	99.6667	0.00333333	11	0.0909091	-	2900026A02Rik	UTR3	REP	LTR/MTA_Mm	-1.82098	0.148676	0.262194	both
11	70036879	3	0.33	24	0.04	47	0.13	23	0	23	0	47	0.02	11:70036879	24.6667	0.166667	31	0.00666667	25	0.04	+	Dlg4	intronic	REP	SINE/B4A	-3.37684	0.138269	0.262194	both
14	49021389	9	0	18	0	25	0	16	0	24	0.04	15	0.07	14:49021389	17.3333	0	18.3333	0.0366667	0	inf	-	Exoc5	intronic	REP	SINE/RSINE1	2.20511	0.136852	0.262194	p110
2	165031851	7	0	12	0	28	0	7	0	10	0.1	20	0.05	2:165031851	15.6667	0	12.3333	0.05	0	inf	-	Ncoa5	intronic	NONREP	-/-	2.58496	0.158302	0.262194	p110
5	115297616	7	0	18	0	19	0	20	0	14	0.14	13	0.08	5:115297616	14.6667	0	15.6667	0.0733333	0	inf	-	Dynll1	UTR3	REP	SINE/B1_Mus1	3.05762	0.15061	0.262194	p110
13	49386158	95	0.01	191	0.03	231	0.06	169	0.01	229	0	268	0	13:49386158	172.333	0.0333333	222	0.00333333	10	0.1	+	Bicd2	UTR3	NONREP	-/-	-1.77569	0.09922	0.262194	both
5	113940053	11	0.09	30	0.03	31	0.03	33	0.03	26	0	37	0	5:113940053	24	0.05	32	0.01	5	0.2	-	Ssh1	UTR3	NONREP	-/-	-1.62888	0.126495	0.262194	both
12	116286075	4	0	15	0	14	0	21	0.05	12	0	12	0.08	12:116286075	11	0	15	0.0433333	0	inf	+	Esyt2	intronic	REP	SINE/B1_Mus1	2.4236	0.144818	0.262194	p110
5	23424706	2	0	18	0	18	0	17	0.06	22	0	12	0.08	5:23424706	12.6667	0	17	0.0466667	0	inf	-	5031425E22Rik	ncRNA_intronic	REP	SINE/B1_Mur2	2.52069	0.127804	0.262194	p110
16	17027034	1	0	21	0	18	0	21	0	14	0.07	16	0.06	16:17027034	13.3333	0	17	0.0433333	0	inf	+	Mapk1	intronic	REP	SINE/B2_Mm2	2.45003	0.117881	0.262194	p110
6	49260960	36	0.03	87	0.05	97	0	77	0	45	0	100	0	6:49260960	73.3333	0.0266667	74	0	inf	0	-	Tra2a	intronic	REP	SINE/B3	-1.79014	0.139748	0.262194	p150
3	116744159	1	0	21	0.33	19	0.32	15	0	18	0	15	0.07	3:116744159	13.6667	0.216667	16	0.0233333	9.28571	0.107692	-	Agl	UTR3	REP	SINE/B1_Mm	-2.81258	0.153925	0.262194	both
2	90945730	6	0.17	37	0.05	40	0.07	27	0	23	0	32	0.06	2:90945730	27.6667	0.0966667	27.3333	0.02	4.83333	0.206897	+	Celf1	intronic	REP	SINE/B3	-1.81611	0.126442	0.262194	both
2	32331352	9	0	19	0	22	0	19	0	15	0.07	15	0.07	2:32331352	16.6667	0	16.3333	0.0466667	0	inf	-	Dnm1	intronic	REP	SINE/B1_Mur4	2.44478	0.116117	0.262194	p110
15	58114998	8	0	13	0	24	0	13	0.08	14	0.07	25	0	15:58114998	15	0	17.3333	0.05	0	inf	-	Atad2	intronic	REP	SINE/B1_Mm	2.57169	0.116662	0.262194	p110
11	6471282	48	0.02	205	0.03	192	0.07	194	0	205	0	209	0.03	11:6471282	148.333	0.04	202.667	0.01	4	0.25	-	Purb	UTR3	NONREP	-/-	-1.42735	0.145439	0.262194	both
6	113134727	8	0	25	0	34	0	11	0	48	0.02	44	0.02	6:113134727	22.3333	0	34.3333	0.0133333	0	inf	+	Setd5	intronic	REP	SINE/B2_Mm2	1.29397	0.116868	0.262194	p110
7	67232348	16	0.06	56	0	48	0.08	46	0	66	0	60	0	7:67232348	40	0.0466667	57.3333	0	inf	0	-	Mef2a	UTR3	NONREP	-/-	-2.55117	0.12417	0.262194	p150
4	138233379	4	0	20	0	20	0	21	0	20	0.05	21	0.05	4:138233379	14.6667	0	20.6667	0.0333333	0	inf	+	Hp1bp3	intronic	REP	SINE/B2_Mm2	2.08881	0.116353	0.262194	p110
16	30319858	8	0	11	0	14	0	20	0	17	0.12	25	0.08	16:30319858	11	0	20.6667	0.0666667	0	inf	-	Atp13a3	intronic	REP	SINE/B1_Mus2	2.92376	0.130343	0.262194	p110
6	85955370	10	0	80	0	60	0	81	0	56	0.04	44	0.02	6:85955370	50	0	60.3333	0.02	0	inf	-	Dusp11	intronic	REP	SINE/PB1D10	1.55976	0.135376	0.262194	p110
3	116744118	3	0	22	0.05	20	0.05	17	0	22	0	16	0	3:116744118	15	0.0333333	18.3333	0	inf	0	-	Agl	UTR3	REP	SINE/B1_Mm	-2.06413	0.117018	0.262194	p150
15	25632034	9	0	29	0	56	0	22	0	67	0.03	67	0.03	15:25632034	31.3333	0	52	0.02	0	inf	+	Myo10	intronic	NONREP	-/-	1.58017	0.116117	0.262194	p110
17	35858957	11	0.18	52	0.1	55	0.13	64	0	59	0.08	51	0.08	17:35858957	39.3333	0.136667	58	0.0533333	2.5625	0.390244	+	Mdc1	UTR3	REP	SINE/B1_Mm	-1.1719	0.0947226	0.262194	both
8	111719614	6	0	20	0	23	0	11	0.09	14	0	16	0.06	8:111719614	16.3333	0	13.6667	0.05	0	inf	-	Bcar1	intronic	REP	SINE$SINE/ID_B1$B1_Mus1	2.61203	0.129575	0.262194	p110
19	4760609	3	0	14	0.07	20	0.05	10	0	16	0	20	0	19:4760609	12.3333	0.04	15.3333	0	inf	0	-	Rbm4b	intronic	REP	SINE/B1_Mm	-2.3356	0.128353	0.262194	p150
15	81453978	5	0	35	0.06	19	0.05	33	0	18	0	11	0	15:81453978	19.6667	0.0366667	20.6667	0	inf	0	+	Xpnpep3	UTR3	REP	SINE/B1_Mus1	-2.22007	0.116788	0.262194	p150
15	81456501	7	0.14	21	0	31	0.1	28	0	21	0	25	0	15:81456501	19.6667	0.08	24.6667	0	inf	0	+	Xpnpep3	UTR3	REP	SINE/PB1D7	-3.16795	0.130614	0.262194	p150
15	38491612	75	0.09	503	0.04	415	0.14	502	0	471	0.01	505	0.04	15:38491612	331	0.09	492.667	0.0166667	5.4	0.185185	-	Azin1	exonic	NONREP	-/-	-1.84486	0.0731905	0.262194	both
2	18214615	9	0	23	0.04	42	0.05	33	0	31	0	47	0	2:18214615	24.6667	0.03	37	0	inf	0	-	Dnajc1	UTR3	REP	SINE/ID_B1	-2.01313	0.116938	0.262194	p150
4	155621909	14	0.14	35	0.09	35	0.06	47	0.02	35	0.06	46	0.02	4:155621909	28	0.0966667	42.6667	0.0333333	2.9	0.344828	+	Gm16023	ncRNA_intronic	REP	SINE/B1_Mur3	-1.5198	0.0879665	0.262194	both
16	17043225	3	0	10	0.1	23	0.09	18	0	15	0	18	0	16:17043225	12	0.0633333	17	0	inf	0	+	Mapk1	intronic	REP	SINE/B1_Mus1	-2.85437	0.118049	0.262194	p150
4	53565469	6	0	25	0.04	31	0.06	12	0	21	0.05	31	0	4:53565469	20.6667	0.0333333	21.3333	0.0166667	2	0.5	+	Slc44a1	UTR3	NONREP	-/-	-2.16474	0.137525	0.262194	p150
3	88690651	7	0	12	0.08	18	0.06	19	0	18	0	18	0	3:88690651	12.3333	0.0466667	18.3333	0	inf	0	+	2810403A07Rik	intronic	REP	SINE/B1_Mm	-2.49304	0.131778	0.262194	p150
7	118110339	8	0	26	0.04	41	0.05	30	0	24	0	35	0	7:118110339	25	0.03	29.6667	0	inf	0	-	Rps15a	intronic	REP	SINE/B1_Mus2	-1.96646	0.121651	0.262194	p150
2	31031065	1	0	31	0.03	21	0.05	26	0	28	0	28	0	2:31031065	17.6667	0.0266667	27.3333	0	inf	0	-	Fnbp1	UTR3	REP	SINE/B1_Mur2	-1.87286	0.130614	0.262194	p150
11	23271958	2	0	34	0.18	45	0.04	22	0.14	37	0.35	38	0.21	11:23271958	27	0.0733333	32.3333	0.233333	0.314286	3.18182	+	Xpo1	intronic	REP	SINE/B1_Mus1	1.53722	0.125548	0.262194	both
14	31701451	18	0.11	67	0.04	83	0.01	59	0	84	0.01	110	0	14:31701451	56	0.0533333	84.3333	0.00333333	16	0.0625	-	Ankrd28	UTR3	NONREP	-/-	-2.23984	0.151706	0.262194	both
6	120372277	3	0	11	0.09	20	0.1	12	0.08	11	0.18	13	0.15	6:120372277	11.3333	0.0633333	12	0.136667	0.463415	2.15789	+	Kdm5a	intronic	REP	SINE/B3A	1.02326	0.154203	0.262194	both
17	35858897	10	0.1	67	0.09	62	0.15	64	0	59	0.08	60	0.05	17:35858897	46.3333	0.113333	61	0.0433333	2.61538	0.382353	+	Mdc1	UTR3	REP	SINE/B1_Mm	-1.14652	0.0899432	0.262194	both
X	134588653	3	0	155	0.14	43	0.19	186	0.02	22	0	46	0	X:134588653	67	0.11	84.6667	0.00666667	16.5	0.0606061	-	Gla	UTR3	REP	SINE/B1_Mus1	-2.9299	0.142153	0.262194	both
5	113088007	17	0.06	67	0.18	110	0.19	80	0.05	111	0.01	98	0.04	5:113088007	64.6667	0.143333	96.3333	0.0333333	4.3	0.232558	-	2900026A02Rik	UTR3	REP	LTR/MTA_Mm	-1.82691	0.0676087	0.262194	both
2	90963607	4	0	10	0	18	0	22	0	8	0.12	16	0.06	2:90963607	10.6667	0	15.3333	0.06	0	inf	+	Celf1	intronic	REP	SINE/B1_Mur4	2.85798	0.158302	0.262194	p110
1	128254952	3	0.33	12	0.25	22	0.05	11	0.09	16	0	6	0	1:128254952	12.3333	0.21	11	0.03	7	0.142857	+	Ubxn4	intronic	REP	SINE/B2_Mm1t	-2.44589	0.119342	0.262194	both
4	129848670	70	0.03	317	0.02	257	0.1	288	0	328	0	252	0	4:129848670	214.667	0.05	289.333	0	inf	0	+	Ptp4a2	UTR3	NONREP	-/-	-2.39501	0.137056	0.262194	both
7	130985524	12	0	54	0.07	21	0.1	83	0	30	0	29	0	7:130985524	29	0.0566667	47.3333	0	inf	0	+	Htra1	UTR3	NONREP	-/-	-2.732	0.122294	0.262194	p150
X	37103675	2	0	14	0	16	0	15	0.07	13	0	8	0.12	X:37103675	10.6667	0	12	0.0633333	0	inf	-	Upf3b	intronic	REP	SINE/B3	2.88536	0.151576	0.262194	p110
11	75300972	38	0.05	146	0.02	179	0.02	167	0.01	195	0	219	0.01	11:75300972	121	0.03	193.667	0.00666667	4.5	0.222222	-	Rpa1	UTR3	NONREP	-/-	-1.27137	0.123888	0.262194	both
3	95333485	2	0	25	0.04	18	0.06	8	0	14	0	19	0	3:95333485	15	0.0333333	13.6667	0	inf	0	-	Setdb1	intronic	REP	SINE/B2_Mm2	-2.06529	0.126549	0.262194	p150
11	23283617	8	0	36	0.11	38	0.03	22	0.09	40	0.12	31	0.13	11:23283617	27.3333	0.0466667	31	0.113333	0.411765	2.42857	+	Xpo1	intronic	REP	SINE/PB1D9	1.16313	0.124236	0.262194	both
19	4766745	7	0	52	0	54	0	65	0.02	61	0.02	60	0	19:4766745	37.6667	0	62	0.0133333	0	inf	-	Rbm4b	downstream	REP	SINE/B3	1.04213	0.116517	0.262194	p110
17	35857741	20	0	74	0.04	87	0.07	79	0	73	0	56	0	17:35857741	60.3333	0.0366667	69.3333	0	inf	0	+	Mdc1	UTR3	REP	SINE/PB1D9	-2.21729	0.142195	0.262194	p150
15	89361814	1	0	15	0	21	0	11	0.09	19	0	21	0.05	15:89361814	12.3333	0	17	0.0466667	0	inf	+	Ncaph2	intronic	REP	SINE/PB1D9	2.48996	0.153417	0.262194	p110
7	128721502	2	0	14	0	15	0	13	0	11	0.09	15	0.07	7:128721502	10.3333	0	13	0.0533333	0	inf	-	Gm44673	ncRNA_exonic	REP	SINE/B1_Mus1	2.64444	0.125445	0.262194	p110
2	90973004	4	0	20	0.05	23	0.04	15	0	22	0	14	0	2:90973004	15.6667	0.03	17	0	inf	0	+	Celf1	intronic	REP	SINE/B2_Mm2	-2.04122	0.118049	0.262194	p150
7	126130589	3	0	14	0	24	0	11	0.09	17	0	15	0.07	7:126130589	13.6667	0	14.3333	0.0533333	0	inf	-	Xpo6	intronic	REP	SINE/B1_Mus1	2.64444	0.125445	0.262194	p110
6	35119136	0	0	17	0	16	0	14	0	17	0.06	22	0.05	6:35119136	11	0	17.6667	0.0366667	0	inf	-	Cnot4	intronic	REP	SINE/B3	2.16219	0.122613	0.262194	p110
5	136267967	12	0	35	0.03	50	0.04	34	0	67	0	67	0	5:136267967	32.3333	0.0233333	56	0	inf	0	-	Cux1	UTR3	NONREP	-/-	-1.71621	0.127046	0.262194	p150
15	9199472	13	0.23	31	0.19	26	0.15	15	0	42	0.12	48	0.12	15:9199472	23.3333	0.19	35	0.08	2.375	0.421053	+	Lmbrd2	UTR3	REP	SINE/ID_B1	-1.15003	0.0742313	0.262194	both
2	14135919	1	0	17	0	12	0	19	0	22	0.05	29	0.03	2:14135919	10	0	23.3333	0.0266667	0	inf	+	Stam	intronic	NONREP	-/-	1.87365	0.123556	0.262194	p110
18	10813843	15	0.07	99	0.03	76	0.11	88	0.02	69	0	92	0.02	18:10813843	63.3333	0.07	83	0.0133333	5.25	0.190476	+	Mib1	UTR3	REP	SINE/B1F	-1.64091	0.0830596	0.262194	both
5	107603283	2	1	16	0.38	13	0.15	13	0.08	10	0	9	0.11	5:107603283	10.3333	0.51	10.6667	0.0633333	8.05263	0.124183	+	Rpap2	intronic	REP	LTR/MTC	-2.83785	0.155135	0.262194	both
17	46774937	30	0.1	129	0.12	150	0.07	144	0.01	117	0.06	140	0.06	17:46774937	103	0.0966667	133.667	0.0433333	2.23077	0.448276	-	Gm26904	ncRNA_intronic	REP	SINE/B1_Mus1	-1.02331	0.0779846	0.262194	both
15	28022998	10	0	24	0	30	0	33	0.03	29	0	35	0.06	15:28022998	21.3333	0	32.3333	0.03	0	inf	-	Trio	intronic	REP	LINE/L3	1.96896	0.152155	0.262194	p110
12	17429685	7	0.29	47	0.11	37	0.32	39	0.08	29	0.03	41	0.12	12:17429685	30.3333	0.24	36.3333	0.0766667	3.13043	0.319444	+	Nol10	UTR3	REP	SINE/B1_Mus1	-1.50297	0.0881664	0.262194	both
13	24998324	3	0	15	0	13	0	10	0	12	0.08	14	0.07	13:24998324	10.3333	0	12	0.05	0	inf	-	Mrs2	intronic	NONREP	-/-	2.62263	0.118465	0.262194	p110
1	180424210	4	0.25	35	0.03	28	0.11	29	0	42	0	29	0.03	1:180424210	22.3333	0.13	33.3333	0.01	13	0.0769231	+	Itpkb	UTR3	NONREP	-/-	-2.68861	0.149922	0.262194	both
8	84865222	23	0	30	0.03	37	0	30	0.03	27	0.04	40	0.03	8:84865222	30	0.01	32.3333	0.0333333	0.3	3.33333	+	Farsa	intronic	REP	SINE/B1_Mus1	0.98516	0.151019	0.262194	both
X	152258164	5	0	37	0	21	0	22	0	29	0.03	37	0.03	X:152258164	21	0	29.3333	0.02	0	inf	+	Kdm5c	intronic	REP	SINE/B3A	1.60896	0.121928	0.262194	p110
2	119658038	5	0	24	0	27	0.04	20	0.05	31	0.03	17	0.12	2:119658038	18.6667	0.0133333	22.6667	0.0666667	0.2	5	-	Ndufaf1	intronic	REP	SINE/B1_Mur2	1.77801	0.132465	0.262194	both
9	64248070	0	0	28	0.36	14	0.36	13	0.38	16	0.44	12	0.67	9:64248070	14	0.24	13.6667	0.496667	0.483221	2.06944	-	Map2k1	intronic	REP	SINE/B1_Mur4	1.02899	0.154301	0.262194	both
8	4310605	4	0	22	0	29	0	21	0.1	23	0	18	0.17	8:4310605	18.3333	0	20.6667	0.09	0	inf	-	Elavl1	intronic	REP	SINE/PB1D9	3.28246	0.144818	0.262194	p110
2	5886812	6	0	26	0.04	28	0.07	16	0	13	0	13	0	2:5886812	20	0.0366667	14	0	inf	0	-	Sec61a2	intronic	REP	SINE/B1_Mur3	-2.22126	0.15061	0.262194	p150
9	4294262	3	0	12	0.08	15	0.07	11	0	10	0	11	0	9:4294262	10	0.05	10.6667	0	inf	0	-	Aasdhppt	downstream	REP	LINE/L1Md_T	-2.58496	0.121004	0.262194	p150
11	53264344	5	0	24	0	25	0	22	0	27	0.04	16	0.06	11:53264344	18	0	21.6667	0.0333333	0	inf	-	Hspa4	intronic	REP	SINE/B1_Mus1	2.11033	0.141466	0.262194	p110
12	80635826	2	0	14	0	17	0	8	0.38	6	0	17	0.24	12:80635826	11	0	10.3333	0.206667	0	inf	-	Erh	exonic	REP	SINE/B3	4.4157	0.136528	0.262194	p110
6	66540207	32	0	97	0	137	0	84	0.01	133	0	203	0.02	6:66540207	88.6667	0	140	0.01	0	inf	+	Mad2l1	UTR3	NONREP	-/-	1.03818	0.139748	0.262194	p110
2	121543637	6	0	36	0.08	35	0.06	38	0	29	0	36	0	2:121543637	25.6667	0.0466667	34.3333	0	inf	0	+	Wdr76	UTR3	REP	LTR/RMER4A	-2.50654	0.129755	0.262194	p150
15	55255267	18	0	30	0.1	96	0.12	30	0	72	0	101	0	15:55255267	48	0.0733333	67.6667	0	inf	0	+	Deptor	UTR3	REP	SINE/B1_Mm	-3.08746	0.121004	0.262194	p150
15	81454045	12	0	55	0.02	28	0.04	47	0	27	0	14	0	15:81454045	31.6667	0.02	29.3333	0	inf	0	+	Xpnpep3	UTR3	REP	SINE/B1_Mus1	-1.48364	0.156389	0.262194	p150
2	119104417	25	0.04	48	0.19	135	0.11	47	0.02	91	0	123	0.02	2:119104417	69.3333	0.113333	87	0.0133333	8.5	0.117647	+	Knl1	UTR3	REP	SINE/B1_Mus1	-2.44835	0.0802422	0.262194	both
6	30239251	4	0	18	0.06	23	0.04	21	0	9	0	11	0	6:30239251	15	0.0333333	13.6667	0	inf	0	-	Ube2h	intronic	REP	SINE/B1_Mur2	-2.10471	0.121998	0.262194	p150
4	106588571	3	0	26	0.04	32	0.03	16	0	24	0	21	0	4:106588571	20.3333	0.0233333	20.3333	0	inf	0	+	Gm12744	ncRNA_intronic	NONREP	-/-	-1.7328	0.120356	0.262194	p150
9	44742487	85	0.04	322	0	466	0.02	305	0	429	0	442	0	9:44742487	291	0.02	392	0	inf	0	-	Arcn1	UTR3	NONREP	-/-	-1.30942	0.145776	0.262194	both
8	46193573	3	0.33	34	0.09	21	0.05	22	0	17	0	19	0	8:46193573	19.3333	0.156667	19.3333	0	inf	0	+	Cfap97	UTR3	NONREP	-/-	-4.05655	0.154567	0.262194	p150
19	46513667	4	0	17	0	13	0	23	0	9	0.11	8	0.12	19:46513667	11.3333	0	13.3333	0.0766667	0	inf	+	Trim8	intronic	REP	SINE/B1_Mus2	3.14899	0.117491	0.262194	p110
X	150985523	38	0.18	192	0.27	179	0.31	218	0.03	210	0.05	268	0.2	X:150985523	136.333	0.253333	232	0.0933333	2.71429	0.368421	-	Gnl3l	UTR3	REP	SINE/B1_Mur3	-1.31669	0.07156	0.262194	both
19	6076043	10	0	23	0.04	26	0	21	0.05	31	0.06	34	0.03	19:6076043	19.6667	0.0133333	28.6667	0.0466667	0.285714	3.5	-	Vps51	UTR3	REP	SINE/RSINE1	1.22321	0.13825	0.262194	both
6	113613569	2	0	20	0.05	14	0.07	11	0	10	0	9	0	6:113613569	12	0.04	10	0	inf	0	+	Brk1	intronic	REP	SINE/B1_Mus1	-2.3356	0.128353	0.262194	p150
11	70033139	19	0.05	47	0.17	70	0.07	36	0	67	0.04	81	0.04	11:70033139	45.3333	0.0966667	61.3333	0.0266667	3.625	0.275862	+	Dlg4	intronic	REP	SINE/B1_Mur3	-1.53612	0.143535	0.262194	both
11	70033095	25	0.12	46	0.28	79	0.25	42	0.02	76	0.11	106	0.16	11:70033095	50	0.216667	74.6667	0.0966667	2.24138	0.446154	+	Dlg4	intronic	REP	SINE/B1_Mur3	-1.10214	0.128353	0.262194	both
19	5274427	122	0.06	782	0.04	752	0.08	888	0	651	0.01	707	0.04	19:5274427	552	0.06	748.667	0.0166667	3.6	0.277778	-	Sf3b2	UTR3	NONREP	-/-	-1.27277	0.0741264	0.262194	both
6	113694585	25	0.12	213	0.02	141	0.08	186	0.02	228	0	185	0.01	6:113694585	126.333	0.0733333	199.667	0.01	7.33333	0.136364	+	Irak2	UTR3	NONREP	-/-	-2.28688	0.0783726	0.262194	both
2	147056600	5	0	24	0	41	0	18	0	25	0.04	35	0.03	2:147056600	23.3333	0	26	0.0233333	0	inf	+	Xrn2	intronic	REP	LINE/L1M2	1.71621	0.127046	0.262194	p110
5	142669292	55	0.07	191	0.04	101	0.17	325	0	141	0.01	123	0.04	5:142669292	115.667	0.0933333	196.333	0.0166667	5.6	0.178571	+	Wipi2	UTR3	REP	SINE/B1F1	-1.95306	0.124369	0.262194	both
2	25606242	5	0	14	0	28	0	15	0	20	0.05	17	0.06	2:25606242	15.6667	0	17.3333	0.0366667	0	inf	-	Rabl6	intronic	REP	SINE/B1_Mur4	2.21022	0.118725	0.262194	p110
1	52187395	10	0	46	0.09	41	0.17	38	0	62	0	53	0	1:52187395	32.3333	0.0866667	51	0	inf	0	-	Gls	UTR3	REP	Low_complexity/AT_rich	-3.26147	0.156342	0.262194	p150
8	84836727	18	0.22	64	0.19	103	0.2	60	0.03	78	0.12	104	0.2	8:84836727	61.6667	0.203333	80.6667	0.116667	1.74286	0.57377	-	Rad23a	intronic	REP	SINE/PB1D7	-0.757746	0.152534	0.262194	both
X	37103661	2	0	14	0	14	0	12	0	13	0.08	8	0.12	X:37103661	10	0	11	0.0666667	0	inf	-	Upf3b	intronic	REP	SINE/B3	2.95061	0.138158	0.262194	p110
11	97216611	9	0	15	0	17	0	18	0.06	19	0.05	10	0.2	11:97216611	13.6667	0	15.6667	0.103333	0	inf	-	Npepps	intronic	REP	SINE/B1_Mus2	3.49479	0.10227	0.262194	p110
3	51236128	8	0	30	0.07	20	0.05	26	0.08	26	0.08	47	0.13	3:51236128	19.3333	0.04	33	0.0966667	0.413793	2.41667	+	Noct	intronic	REP	LTR/MTA_Mm	1.08672	0.104129	0.262194	both
2	120600838	9	0.11	33	0.12	45	0.11	28	0.07	28	0.11	57	0.05	2:120600838	29	0.113333	37.6667	0.0766667	1.47826	0.676471	+	Snap23	UTR3	REP	SINE/B1_Mus2	-0.515683	0.0838692	0.262194	both
18	32102911	6	0	22	0.05	16	0.06	17	0	12	0	15	0	18:32102911	14.6667	0.0366667	14.6667	0	inf	0	+	Iws1	UTR3	REP	SINE/B1_Mm	-2.20116	0.125937	0.262194	p150
8	11266430	4	0	12	0.08	21	0.05	12	0.17	13	0.15	13	0.08	8:11266430	12.3333	0.0433333	12.6667	0.133333	0.325	3.07692	-	Col4a1	intronic	NONREP	-/-	1.40907	0.074221	0.262194	both
5	92156392	3	0	11	0	19	0	10	0	23	0.04	18	0.06	5:92156392	11	0	17	0.0333333	0	inf	+	Uso1	intronic	REP	SINE/B2_Mm2	2.10471	0.121998	0.262194	p110
17	87991307	6	0.17	62	0	44	0.14	35	0	51	0	43	0	17:87991307	37.3333	0.103333	43	0	inf	0	-	Fbxo11	UTR3	NONREP	-/-	-3.47262	0.120079	0.262194	p150
13	21392323	12	0	30	0	18	0	29	0	28	0.07	23	0.04	13:21392323	20	0	26.6667	0.0366667	0	inf	-	Zkscan3	UTR3	REP	LTR/ORR1A2	2.27209	0.139097	0.262194	p110
7	118238498	3	0	16	0	16	0	5	0	16	0.06	28	0.11	7:118238498	11.6667	0	16.3333	0.0566667	0	inf	-	Smg1	intronic	REP	SINE/B2_Mm2	2.73439	0.142899	0.262194	p110
15	100255492	8	0.12	12	0	21	0.14	29	0.1	14	0.29	18	0.39	15:100255492	13.6667	0.0866667	20.3333	0.26	0.333333	3	+	Atf1	intronic	REP	SINE/PB1D9	1.43983	0.147206	0.262194	both
15	78524236	1	0	35	0.06	38	0.11	25	0	20	0	14	0	15:78524236	24.6667	0.0566667	19.6667	0	inf	0	-	C1qtnf6	UTR3	NONREP	-/-	-2.68112	0.149796	0.262194	p150
16	18422093	13	0	34	0	37	0	37	0.03	30	0.03	42	0	16:18422093	28	0	36.3333	0.02	0	inf	-	Comt	intronic	REP	SINE/B1_Mus2	1.59073	0.12044	0.262194	p110
6	38289117	6	0.17	24	0.12	51	0.35	22	0.05	56	0	42	0.1	6:38289117	27	0.213333	40	0.05	4.26667	0.234375	-	Zc3hav1l	UTR3	REP	SINE/ID_B1	-1.98265	0.0894811	0.262194	both
X	134588623	4	0	153	0.01	46	0.02	186	0	24	0	35	0	X:134588623	67.6667	0.01	81.6667	0	inf	0	-	Gla	UTR3	REP	SINE/B1_Mus1	-1.11128	0.140165	0.262194	p150
3	108972088	10	0	82	0.05	100	0.06	60	0	73	0	73	0	3:108972088	64	0.0366667	68.6667	0	inf	0	-	Fam102b	UTR3	REP	SINE/B1F	-2.20977	0.120331	0.262194	p150
11	75301041	68	0	221	0.02	258	0.03	234	0	304	0	320	0	11:75301041	182.333	0.0166667	286	0	inf	0	-	Rpa1	UTR3	NONREP	-/-	-1.41063	0.11937	0.262194	p150
2	154813878	5	0	30	0.03	22	0.05	20	0	30	0	21	0	2:154813878	19	0.0266667	23.6667	0	inf	0	+	Raly	intronic	REP	SINE/B1_Mur1	-1.85848	0.125445	0.262194	p150
1	181096455	14	0	69	0	49	0	71	0.03	70	0	71	0.01	1:181096455	44	0	70.6667	0.0133333	0	inf	-	Nvl	intronic	REP	SINE/B3A	1.26811	0.158302	0.262194	p110
4	128752175	38	0.05	245	0.12	230	0.23	290	0	233	0.01	282	0.03	4:128752175	171	0.133333	268.333	0.0133333	10	0.1	+	Phc2	UTR3	NONREP	-/-	-2.61276	0.0871554	0.262194	both
4	138260088	5	0	16	0.19	10	0.2	18	0	10	0	6	0	4:138260088	10.3333	0.13	11.3333	0	inf	0	+	Sh2d5	UTR3	REP	SINE/B1_Mur4	-3.79874	0.11653	0.262194	p150
6	49254811	20	0	42	0.02	57	0.02	31	0	31	0	46	0	6:49254811	39.6667	0.0133333	36	0	inf	0	-	Tra2a	intronic	REP	SINE/B1_Mus1	-1.25002	0.125167	0.262194	p150
4	116552235	3	0	42	0.05	35	0.03	43	0	20	0	39	0	4:116552235	26.6667	0.0266667	34	0	inf	0	-	Gm12953	ncRNA_exonic	REP	SINE/B2_Mm1a	-1.82362	0.140357	0.262194	p150
15	39093496	8	0	19	0.05	44	0.05	23	0	50	0	37	0	15:39093496	23.6667	0.0333333	36.6667	0	inf	0	-	Slc25a32	UTR3	REP	SINE/B1_Mur3	-2.09408	0.118242	0.262194	p150
4	108230862	20	0.05	39	0.03	10	0	38	0	30	0	11	0	4:108230862	23	0.0266667	26.3333	0	inf	0	-	Zyg11b	UTR3	REP	SINE/B1_Mus2	-1.81614	0.155622	0.262194	p150
1	34030084	5	0	38	0	29	0	31	0.03	24	0	30	0.03	1:34030084	24	0	28.3333	0.02	0	inf	+	Dst	intronic	REP	LTR/MTB	1.67192	0.116223	0.262194	p110
14	47319973	13	0.31	85	0.12	78	0.27	72	0.07	84	0.11	113	0.14	14:47319973	58.6667	0.233333	89.6667	0.106667	2.1875	0.457143	+	Mapk1ip1l	UTR3	NONREP	-/-	-1.05729	0.111517	0.262194	both
4	132458978	8	0.25	11	0	16	0.19	18	0	13	0	9	0	4:132458978	11.6667	0.146667	13.3333	0	inf	0	-	Med18	UTR3	REP	SINE/B1_Mus2	-3.96193	0.12417	0.262194	p150
11	102519302	3	0	12	0	16	0	6	0.17	10	0	18	0.11	11:102519302	10.3333	0	11.3333	0.0933333	0	inf	-	Gpatch8	intronic	REP	SINE/B1_Mur2	3.35885	0.131778	0.262194	p110
3	88154765	4	0	17	0	24	0.04	18	0.06	20	0.15	24	0.29	3:88154765	15	0.0133333	20.6667	0.166667	0.08	12.5	+	Mef2d	intronic	REP	SINE/B1_Mus2	2.87904	0.0958969	0.262194	both
3	89379232	6	0	59	0.02	34	0.03	30	0	42	0	30	0	3:89379232	33	0.0166667	34	0	inf	0	-	Zbtb7b	UTR3	REP	LTR/RLTR20A4	-1.34787	0.144027	0.262194	p150
17	28592856	6	0	40	0	22	0	31	0.06	31	0	26	0.08	17:28592856	22.6667	0	29.3333	0.0466667	0	inf	-	Srpk1	intronic	NONREP	-/-	2.51466	0.119168	0.262194	p110
8	54521449	48	0	306	0.03	361	0.02	209	0	320	0	399	0	8:54521449	238.333	0.0166667	309.333	0	inf	0	-	Spcs3	UTR3	NONREP	-/-	-1.21642	0.142849	0.262194	both
15	81454085	12	0.08	56	0	33	0.06	51	0	33	0	18	0	15:81454085	33.6667	0.0466667	34	0	inf	0	+	Xpnpep3	UTR3	REP	SINE/B1_Mus1	-2.53555	0.125937	0.262194	p150
6	66540845	122	0.01	119	0.01	206	0.01	114	0.01	224	0	228	0	6:66540845	149	0.01	188.667	0.00333333	3	0.333333	+	Mad2l1	UTR3	NONREP	-/-	-0.36103	0.150451	0.262194	both
11	118016955	3	0	30	0	22	0	29	0.07	18	0	28	0.11	11:118016955	18.3333	0	25	0.06	0	inf	+	Pgs1	intronic	REP	SINE/B1_Mus1	2.78037	0.134463	0.262194	p110
6	146576446	14	0	85	0.01	77	0.03	77	0.03	61	0.03	71	0.03	6:146576446	58.6667	0.0133333	69.6667	0.03	0.444444	2.25	-	Ints13	exonic	NONREP	-/-	0.787591	0.102546	0.262194	both
10	42770018	1	0	17	0.06	37	0	15	0.13	21	0.19	35	0.06	10:42770018	18.3333	0.02	23.6667	0.126667	0.157895	6.33333	+	Sec63	intronic	REP	SINE/B1_Mus1	2.20996	0.0682791	0.262194	both
11	77530014	17	0.06	59	0.03	81	0.11	42	0	106	0.01	78	0.03	11:77530014	52.3333	0.0666667	75.3333	0.0133333	5	0.2	-	Taok1	UTR3	NONREP	-/-	-1.8453	0.0786356	0.262194	both
7	80712366	61	0.02	164	0.01	169	0.04	136	0	163	0	164	0.01	7:80712366	131.333	0.0233333	154.333	0.00333333	7	0.142857	-	Iqgap1	UTR3	REP	SINE/PB1D7	-1.37939	0.145582	0.262194	both
10	75649274	0	0	16	0.06	16	0.06	12	0	6	0	15	0	10:75649274	10.6667	0.04	11	0	inf	0	-	Cabin1	intronic	NONREP	-/-	-2.36923	0.116117	0.262194	p150
6	113134421	4	0	17	0	36	0.03	16	0.06	34	0.03	30	0.1	6:113134421	19	0.01	26.6667	0.0633333	0.157895	6.33333	+	Setd5	intronic	REP	SINE/B3	1.9414	0.0709705	0.262194	both
1	86345930	8	0.12	62	0.06	78	0.24	60	0	68	0.01	81	0.1	1:86345930	49.3333	0.14	69.6667	0.0366667	3.81818	0.261905	-	Ncl	UTR3	REP	SINE/B1_Mur2	-1.69058	0.155266	0.262194	both
6	85955365	11	0	79	0	63	0	83	0.01	58	0	43	0.02	6:85955365	51	0	61.3333	0.01	0	inf	-	Dusp11	intronic	REP	SINE/PB1D10	1.12221	0.154558	0.262194	p110
6	48398301	1	0	14	0	17	0.12	10	0.4	10	0.1	15	0.27	6:48398301	10.6667	0.04	11.6667	0.256667	0.155844	6.41667	+	Krba1	intronic	REP	LTR/MLT1A1	2.43182	0.0855608	0.262194	both
2	181516066	4	0	53	0.06	50	0.08	46	0	46	0	35	0	2:181516066	35.6667	0.0466667	42.3333	0	inf	0	+	Tpd52l2	UTR3	NONREP	-/-	-2.47339	0.127651	0.262194	p150
16	32300268	12	0.08	40	0.38	42	0.36	36	0.11	25	0.04	43	0.14	16:32300268	31.3333	0.273333	34.6667	0.0966667	2.82759	0.353659	+	Rnf168	UTR3	REP	SINE/B2_Mm1t	-1.39878	0.151698	0.262194	both
12	17429859	10	0.3	134	0.06	102	0.14	145	0.01	115	0.03	124	0.03	12:17429859	82	0.166667	128	0.0233333	7.14286	0.14	+	Nol10	UTR3	REP	SINE/B1_Mur3	-2.46802	0.113413	0.262194	both
10	58339260	5	0	17	0.06	25	0.04	15	0.2	17	0.06	20	0.15	10:58339260	15.6667	0.0333333	17.3333	0.136667	0.243902	4.1	+	Lims1	intronic	REP	SINE/B1_Mur2	1.76824	0.0824358	0.262194	both
2	31190025	7	0	7	0	20	0	10	0.1	13	0	17	0.18	2:31190025	11.3333	0	13.3333	0.0933333	0	inf	+	Gpr107	intronic	REP	LTR/ORR1D1	3.35271	0.145611	0.262194	p110
2	120601824	11	0.18	15	0.2	27	0.19	14	0	18	0	29	0.17	2:120601824	17.6667	0.19	20.3333	0.0566667	3.35294	0.298246	+	Snap23	downstream	REP	SINE/B1_Mur4	-1.56043	0.0849842	0.262194	both
6	66540214	32	0.06	105	0.11	141	0.12	94	0.03	132	0.04	207	0.08	6:66540214	92.6667	0.0966667	144.333	0.05	1.93333	0.517241	+	Mad2l1	UTR3	NONREP	-/-	-0.847549	0.116518	0.262194	both
5	110261885	7	0.14	18	0.06	20	0.05	25	0.04	18	0	22	0	5:110261885	15	0.0833333	21.6667	0.0133333	6.25	0.16	-	Gm26718	ncRNA_intronic	REP	SINE/B1_Mus2	-1.9918	0.102255	0.262194	both
9	58588613	5	0	27	0	34	0	22	0	32	0.03	29	0.03	9:58588613	22	0	27.6667	0.02	0	inf	+	Nptn	intronic	REP	SINE/B1_Mus1	1.67405	0.117078	0.262194	p110
17	46774930	32	0.19	154	0.18	168	0.17	168	0.02	138	0.09	164	0.16	17:46774930	118	0.18	156.667	0.09	2	0.5	-	Gm26904	ncRNA_intronic	REP	SINE/B1_Mus1	-0.912935	0.0979079	0.262194	both
12	8750276	26	0.04	102	0.02	96	0.1	109	0	126	0	108	0.01	12:8750276	74.6667	0.0533333	114.333	0.00333333	16	0.0625	+	Pum2	UTR3	NONREP	-/-	-2.29177	0.11943	0.262194	both
5	33831065	4	0.25	26	0.12	36	0.08	24	0.04	21	0.05	24	0.08	5:33831065	22	0.15	23	0.0566667	2.64706	0.377778	+	Nsd2	intronic	REP	SINE/B3	-1.24041	0.155621	0.262194	both
4	108230620	12	0	44	0.02	30	0.03	43	0	26	0	26	0	4:108230620	28.6667	0.0166667	31.6667	0	inf	0	-	Zyg11b	UTR3	REP	SINE/B1_Mur2	-1.52039	0.130154	0.262194	p150
7	16328156	5	0	19	0	23	0	21	0.14	19	0	18	0.11	7:16328156	15.6667	0	19.3333	0.0833333	0	inf	-	Sae1	intronic	REP	SINE$LTR/PB1D9$MT2B	3.2427	0.122294	0.262194	p110
11	20702937	3	0	31	0	20	0	22	0.05	19	0.05	14	0	11:20702937	18	0	18.3333	0.0333333	0	inf	-	Aftph	intronic	REP	SINE/B1_Mur3	2.09408	0.118242	0.262194	p110
2	120733822	4	0	28	0.07	14	0.07	17	0	20	0	22	0	2:120733822	15.3333	0.0466667	19.6667	0	inf	0	-	Ttbk2	UTR3	REP	SINE/B1_Mur3	-2.52655	0.116117	0.262194	p150
11	69404689	9	0.11	77	0.01	67	0.16	131	0	52	0	60	0.03	11:69404689	51	0.0933333	81	0.01	9.33333	0.107143	-	Kdm6b	exonic	NONREP	-/-	-2.32925	0.13621	0.262194	both
2	90952653	6	0	27	0	23	0	25	0	38	0.03	27	0.04	2:90952653	18.6667	0	30	0.0233333	0	inf	+	Celf1	intronic	REP	SINE/B1_Mur1	1.63773	0.127381	0.262194	p110
2	5021083	12	0	70	0	46	0.04	56	0.05	75	0.04	65	0.06	2:5021083	42.6667	0.0133333	65.3333	0.05	0.266667	3.75	-	Optn	UTR3	NONREP	-/-	1.33299	0.0780518	0.262194	both
8	72482533	9	0	84	0.01	82	0.01	66	0	88	0	104	0	8:72482533	58.3333	0.00666667	86	0	inf	0	-	Slc35e1	UTR3	REP	SINE/PB1D7	-0.850663	0.116174	0.262194	p150
15	81454043	12	0	56	0.07	28	0.04	48	0	29	0	16	0	15:81454043	32	0.0366667	31	0	inf	0	+	Xpnpep3	UTR3	REP	SINE/B1_Mus1	-2.19265	0.158302	0.262194	p150
2	152247485	5	0	9	0	16	0	16	0	15	0.13	14	0.14	2:152247485	10	0	15	0.09	0	inf	+	Csnk2a1	intronic	REP	SINE/B1_Mur4	3.3514	0.116589	0.262194	p110
11	61575933	5	0	9	0	17	0	19	0	16	0.06	15	0.07	11:61575933	10.3333	0	16.6667	0.0433333	0	inf	-	Epn2	intronic	REP	SINE/B2_Mm2	2.4075	0.11653	0.262194	p110
3	116744096	3	0	13	0.23	21	0.33	15	0	18	0	15	0	3:116744096	12.3333	0.186667	16	0	inf	0	-	Agl	UTR3	REP	SINE/B1_Mm	-4.30768	0.129096	0.262194	p150
8	84865227	23	0	32	0	35	0	30	0.03	24	0	40	0.03	8:84865227	30	0	31.3333	0.02	0	inf	+	Farsa	intronic	REP	SINE/B1_Mus1	1.558	0.12417	0.262194	p110
16	4873971	5	0	13	0	20	0.1	9	0.11	12	0.08	15	0.13	16:4873971	12.6667	0.0333333	12	0.106667	0.3125	3.2	-	Ubald1	downstream	REP	SINE/B1_Mus1	1.46055	0.104884	0.262194	both
1	156427550	29	0.07	52	0.02	35	0.03	54	0	104	0.01	58	0.02	1:156427550	38.6667	0.04	72	0.01	4	0.25	-	Soat1	UTR3	REP	SINE/B1_Mur4	-1.36813	0.135362	0.262194	both
X	74226650	16	0	50	0	110	0	70	0	95	0.02	120	0.03	X:74226650	58.6667	0	95	0.0166667	0	inf	-	Flna	intronic	NONREP	-/-	1.49204	0.135989	0.262194	p110
11	75300584	58	0.22	243	0.25	260	0.27	233	0.1	336	0.13	310	0.25	11:75300584	187	0.246667	293	0.16	1.54167	0.648649	-	Rpa1	UTR3	NONREP	-/-	-0.60311	0.130756	0.262194	both
5	123741299	12	0	41	0	44	0.02	23	0.09	26	0.04	39	0.03	5:123741299	32.3333	0.00666667	29.3333	0.0533333	0.125	8	-	Rsrc2	intronic	REP	SINE/B1_Mur3	1.77984	0.101013	0.262194	both
8	84251115	9	0	27	0	44	0	44	0.02	24	0.08	43	0.07	8:84251115	26.6667	0	37	0.0566667	0	inf	-	Mri1	UTR3	REP	SINE/B1_Mus1	2.6096	0.11923	0.262194	p110
15	77109383	9	0	68	0.01	85	0	50	0.02	74	0.03	52	0.06	15:77109383	54	0.00333333	58.6667	0.0366667	0.0909091	11	-	Rbfox2	intronic	REP	SINE/B1_Mur2	1.59142	0.0753756	0.262194	both
19	7321947	4	0	19	0.05	23	0.04	12	0	11	0	15	0	19:7321947	15.3333	0.03	12.6667	0	inf	0	-	Mark2	intronic	REP	SINE/B3	-2.07165	0.119712	0.262194	p150
18	23960790	7	0	55	0.02	55	0.02	25	0	27	0	58	0	18:23960790	39	0.0133333	36.6667	0	inf	0	+	Zfp397	exonic	REP	Satellite/MMSAT4	-1.14543	0.116117	0.262194	p150
7	133686578	10	0	28	0	10	0	25	0.04	31	0.03	22	0	7:133686578	16	0	26	0.0233333	0	inf	-	Uros	UTR3	REP	SINE/B3	1.76918	0.120663	0.262194	p110
15	59329640	2	0	17	0	19	0	22	0	18	0.06	15	0.07	15:59329640	12.6667	0	18.3333	0.0433333	0	inf	+	Sqle	intronic	REP	SINE/B1_Mus1	2.34314	0.119393	0.262194	p110
16	17033516	10	0	29	0	37	0	30	0.03	20	0	25	0.04	16:17033516	25.3333	0	25	0.0233333	0	inf	+	Mapk1	intronic	REP	SINE/B1_Mur4	1.78427	0.119393	0.262194	p110
6	66540288	36	0	104	0.01	157	0.01	100	0	135	0	232	0	6:66540288	99	0.00666667	155.667	0	inf	0	+	Mad2l1	UTR3	NONREP	-/-	-0.616195	0.132253	0.262194	p150
15	98545593	2	0	22	0	21	0.05	21	0.05	19	0.05	33	0.06	15:98545593	15	0.0166667	24.3333	0.0533333	0.3125	3.2	-	Ccnt1	intronic	REP	SINE/B3	1.29801	0.0817396	0.262194	both
X	13079947	2	0	18	0	21	0	13	0	22	0.05	19	0.05	X:13079947	13.6667	0	18	0.0333333	0	inf	+	Usp9x	intronic	REP	SINE/PB1D9	2.09408	0.118242	0.262194	p110
7	144448063	4	0	28	0	36	0	27	0.04	36	0	35	0.03	7:144448063	22.6667	0	32.6667	0.0233333	0	inf	-	Cttn	intronic	REP	SINE$SINE/B1_Mus2$B4	1.67218	0.122697	0.262194	p110
9	21374745	3	0	38	0	35	0.03	33	0.06	20	0.1	38	0.03	9:21374745	25.3333	0.01	30.3333	0.0633333	0.157895	6.33333	+	Ilf3	intronic	REP	SINE/B2_Mm2	1.88891	0.0863613	0.262194	both
11	68985963	10	0	76	0.01	58	0.02	77	0	77	0	88	0	11:68985963	48	0.01	80.6667	0	inf	0	-	Pfas	UTR3	REP	SINE/B1_Mur1	-1.00957	0.123244	0.262194	p150
5	90358343	18	0	40	0.03	64	0.03	25	0	36	0	59	0	5:90358343	40.6667	0.02	40	0	inf	0	-	Ankrd17	intronic	NONREP	-/-	-1.52356	0.121004	0.262194	p150
5	96075008	14	0	79	0.01	70	0.01	49	0	50	0	74	0	5:96075008	54.3333	0.00666667	57.6667	0	inf	0	-	Cnot6l	UTR3	NONREP	-/-	-0.92458	0.117566	0.262194	p150
1	36526757	10	0	33	0.12	23	0.13	34	0	26	0	21	0	1:36526757	22	0.0833333	27	0	inf	0	+	Cnnm3	UTR3	REP	LINE/L1MC4a	-3.23085	0.11665	0.262194	p150
12	73946412	12	0	209	0.01	137	0.02	163	0	121	0	89	0	12:73946412	119.333	0.01	124.333	0	inf	0	+	Gm15283	ncRNA_intronic	NONREP	-/-	-1.143	0.133048	0.262194	p150
4	41002020	7	0	31	0	20	0	26	0	34	0.03	31	0.03	4:41002020	19.3333	0	30.3333	0.02	0	inf	+	Nfx1	intronic	REP	SINE/B1F	1.61148	0.116963	0.262194	p110
X	134589052	4	0	111	0.04	26	0.04	123	0.01	33	0	25	0	X:134589052	47	0.0266667	60.3333	0.00333333	8	0.125	-	Gla	UTR3	REP	SINE/B1_Mm	-1.45447	0.157183	0.262194	both
18	35800288	3	0	24	0.04	19	0.05	17	0	25	0	13	0	18:35800288	15.3333	0.03	18.3333	0	inf	0	+	Ube2d2a	intronic	REP	SINE/PB1D9	-2.05077	0.121467	0.262194	p150
9	44820130	45	0	114	0.01	122	0.01	123	0	90	0	125	0	9:44820130	93.6667	0.00666667	112.667	0	inf	0	-	Kmt2a	exonic	NONREP	-/-	-0.646736	0.116573	0.262194	p150
8	84252180	11	0	35	0	37	0	45	0.02	31	0	37	0.03	8:84252180	27.6667	0	37.6667	0.0166667	0	inf	-	Mri1	intronic	REP	SINE/B1_Mus1	1.40143	0.119889	0.262194	p110
4	126182206	19	0	37	0	30	0	24	0.04	24	0	35	0.06	4:126182206	28.6667	0	27.6667	0.0333333	0	inf	-	Thrap3	intronic	REP	SINE/B1_Mur2	2.1022	0.125782	0.262194	p110
X	150985477	28	0	195	0.01	159	0.02	179	0	181	0	236	0	X:150985477	127.333	0.01	198.667	0	inf	0	-	Gnl3l	UTR3	REP	SINE/B1_Mur3	-0.97879	0.149662	0.262194	p150
19	5897827	37	0.03	208	0.02	157	0.09	272	0	103	0	143	0.01	19:5897827	134	0.0466667	172.667	0.00333333	14	0.0714286	-	Dpf2	UTR3	NONREP	-/-	-2.0242	0.134597	0.262194	both
5	135923062	6	0.17	32	0.06	36	0.03	31	0.16	32	0.22	31	0.16	5:135923062	24.6667	0.0866667	31.3333	0.18	0.481481	2.07692	-	Ywhag	intronic	REP	SINE/B1_Mus1	0.993554	0.107898	0.262194	both
5	33832444	5	0.2	16	0.06	10	0.2	13	0	25	0	27	0.07	5:33832444	10.3333	0.153333	21.6667	0.0233333	6.57143	0.152174	+	Nsd2	intronic	REP	SINE/B3	-2.24251	0.0677024	0.262194	both
8	34911851	0	0	18	0.06	20	0.05	6	0	14	0	14	0	8:34911851	12.6667	0.0366667	11.3333	0	inf	0	-	Tnks	intronic	REP	SINE/B1_Mus2	-2.17585	0.117217	0.262194	p150
3	96625809	14	0.14	105	0.06	106	0.04	81	0	76	0.01	102	0	3:96625809	75	0.08	86.3333	0.00333333	24	0.0416667	+	Lix1l	UTR3	REP	SINE/B1_Mus1	-2.63311	0.0832261	0.262194	both
4	155621691	4	0	40	0.1	32	0.12	40	0	30	0	28	0	4:155621691	25.3333	0.0733333	32.6667	0	inf	0	+	Gm16023	ncRNA_intronic	REP	SINE/B3	-3.08746	0.121004	0.262194	p150
5	52851818	2	0	14	0	16	0	12	0	19	0.05	24	0.08	5:52851818	10.6667	0	18.3333	0.0433333	0	inf	+	Anapc4	intronic	REP	SINE/B1_Mus1	2.46784	0.135989	0.262194	p110
16	91639979	9	0	18	0	13	0	13	0.08	8	0	17	0.06	16:91639979	13.3333	0	12.6667	0.0466667	0	inf	-	Gart	intronic	REP	SINE/B1_Mur4	2.46594	0.123139	0.262194	p110
6	91757017	79	0.01	124	0.07	278	0.09	136	0	191	0	299	0.02	6:91757017	160.333	0.0566667	208.667	0.00666667	8.5	0.117647	+	Slc6a6	UTR3	NONREP	-/-	-2.10909	0.0910292	0.262194	both
14	34422138	3	0	12	0	18	0	11	0.09	8	0	13	0.08	14:34422138	11	0	10.6667	0.0566667	0	inf	-	Bmpr1a	intronic	REP	SINE/B1_Mus1	2.72124	0.118871	0.262194	p110
18	58678250	36	0	86	0.06	63	0.06	81	0	55	0	49	0	18:58678250	61.6667	0.04	61.6667	0	inf	0	+	Isoc1	UTR3	REP	Simple_repeat/(CAAA)n	-2.33754	0.116886	0.262194	p150
9	49006627	1	0	16	0	19	0	22	0.09	22	0.05	19	0	9:49006627	12	0	21	0.0466667	0	inf	+	Usp28	intronic	REP	LTR/MTC	2.47131	0.158302	0.262194	p110
14	47319972	11	0.09	86	0.07	77	0.09	71	0.03	87	0.03	116	0.08	14:47319972	58	0.0833333	91.3333	0.0466667	1.78571	0.56	+	Mapk1ip1l	UTR3	NONREP	-/-	-0.726021	0.0950999	0.262194	both
15	81905515	12	0	46	0	35	0.06	34	0.03	31	0.1	35	0.11	15:81905515	31	0.02	33.3333	0.08	0.25	4	-	Aco2	intronic	REP	SINE/B1_Mus1	1.63402	0.12992	0.262194	both
15	78994097	49	0.04	259	0.05	200	0.11	284	0	220	0	163	0.02	15:78994097	169.333	0.0666667	222.333	0.00666667	10	0.1	+	Triobp	exonic	NONREP	-/-	-2.05825	0.0718279	0.262194	both
7	100498817	68	0.03	186	0.01	220	0	94	0	218	0	198	0	7:100498817	158	0.0133333	170	0	inf	0	+	Ucp2	exonic	NONREP	-/-	-1.31634	0.11685	0.262194	p150
19	10245733	19	0.16	85	0.2	71	0.11	90	0.01	40	0.03	58	0.14	19:10245733	58.3333	0.156667	62.6667	0.06	2.61111	0.382979	-	Dagla	UTR3	NONREP	-/-	-1.29471	0.105485	0.262194	both
18	32085722	2	0	19	0.05	23	0.04	15	0	14	0	9	0	18:32085722	14.6667	0.03	12.6667	0	inf	0	+	Iws1	intronic	REP	SINE/B1_Mur4	-2.07165	0.119712	0.262194	p150
6	91755213	45	0.07	76	0.04	172	0.01	56	0	121	0.01	150	0	6:91755213	97.6667	0.04	109	0.00333333	12	0.0833333	+	Slc6a6	UTR3	REP	Simple_repeat/(TG)n	-1.94667	0.0865307	0.262194	both
1	58413932	4	0	22	0.05	19	0.05	16	0	15	0	15	0	1:58413932	15	0.0333333	15.3333	0	inf	0	-	Clk1	intronic	REP	SINE/PB1D9	-2.09408	0.118242	0.262194	p150
16	91018782	5	0	18	0	12	0	9	0.11	7	0	14	0.07	16:91018782	11.6667	0	10	0.06	0	inf	-	Paxbp1	intronic	REP	SINE/B1_Mus2	2.8247	0.134564	0.262194	p110
9	72080634	4	0.25	8	0.12	20	0.1	12	0	22	0.05	32	0.09	9:72080634	10.6667	0.156667	22	0.0466667	3.35714	0.297872	-	Tcf12	intronic	REP	SINE/B2_Mm2	-1.57752	0.105572	0.262194	both
5	53656618	13	0	54	0	47	0	43	0.05	37	0.03	36	0	5:53656618	38	0	38.6667	0.0266667	0	inf	+	Rbpj	UTR3	NONREP	-/-	1.78714	0.143255	0.262194	p110
2	18199205	4	0	13	0	20	0	3	0	21	0.1	10	0.1	2:18199205	12.3333	0	11.3333	0.0666667	0	inf	+	Mllt10	intronic	REP	LINE/L1_Mus2	2.90842	0.116353	0.262194	p110
9	88471475	5	0	18	0	29	0	14	0.07	11	0	18	0.11	9:88471475	17.3333	0	14.3333	0.06	0	inf	-	Syncrip	intronic	REP	SINE/B1_Mus2	2.8247	0.134564	0.262194	p110
13	54689395	4	0	9	0.11	17	0.06	9	0	13	0	16	0	13:54689395	10	0.0566667	12.6667	0	inf	0	-	Rnf44	intronic	REP	SINE/B3	-2.73649	0.152326	0.262194	p150
11	75300593	60	0.18	260	0.28	258	0.29	242	0.08	343	0.17	329	0.21	11:75300593	192.667	0.25	304.667	0.153333	1.63043	0.613333	-	Rpa1	UTR3	NONREP	-/-	-0.674112	0.126418	0.262194	both
X	13090645	7	0	17	0.06	25	0.04	29	0	28	0	26	0	X:13090645	16.3333	0.0333333	27.6667	0	inf	0	+	Usp9x	intronic	REP	SINE/B1_Mus1	-2.10236	0.130343	0.262194	p150
13	69619228	9	0	12	0	17	0	15	0.07	17	0	19	0.05	13:69619228	12.6667	0	17	0.04	0	inf	+	Nsun2	intronic	REP	SINE/B1_Mus2	2.31516	0.121593	0.262194	p110
12	17429853	10	0.1	136	0.01	104	0.05	146	0	118	0	124	0	12:17429853	83.3333	0.0533333	129.333	0	inf	0	+	Nol10	UTR3	REP	SINE/B1_Mur3	-2.62784	0.125456	0.262194	p150
12	4676237	15	0.07	54	0.02	62	0.02	26	0	45	0	36	0	12:4676237	43.6667	0.0366667	35.6667	0	inf	0	+	Itsn2	intronic	NONREP	-/-	-2.12999	0.109508	0.262194	p150
18	38456718	6	0	15	0.13	15	0.07	11	0	10	0	10	0	18:38456718	12	0.0666667	10.3333	0	inf	0	+	Ndfip1	intronic	REP	SINE/B1_Mur3	-2.9386	0.158302	0.262194	p150
7	92732197	1	0	16	0.06	23	0.04	13	0	14	0	14	0	7:92732197	13.3333	0.0333333	13.6667	0	inf	0	-	Gm26981	ncRNA_intronic	REP	SINE/B1_Mus1	-2.18034	0.12877	0.262194	p150
5	23422729	7	0	19	0.05	25	0.04	15	0.07	17	0.06	25	0.12	5:23422729	17	0.03	19	0.0833333	0.36	2.77778	-	5031425E22Rik	ncRNA_exonic	REP	SINE/B1_Mm	1.16767	0.110358	0.262194	both
11	35787912	40	0.03	71	0	113	0.04	95	0.01	94	0	110	0	11:35787912	74.6667	0.0233333	99.6667	0.00333333	7	0.142857	+	Pank3	UTR3	REP	SINE/B1_Mur1	-1.72607	0.145892	0.262194	p150
18	35800290	3	0	24	0	18	0	17	0.06	26	0.08	13	0	18:35800290	15	0	18.6667	0.0466667	0	inf	+	Ube2d2a	intronic	REP	SINE/PB1D9	2.46594	0.123139	0.262194	p110
9	37494596	11	0	35	0.03	39	0.03	26	0	24	0	35	0	9:37494596	28.3333	0.02	28.3333	0	inf	0	+	Msantd2	intronic	REP	SINE/B3	-1.48907	0.117277	0.262194	p150
5	65543734	3	0	20	0	27	0	19	0	9	0.11	20	0.1	5:65543734	16.6667	0	16	0.07	0	inf	+	Ube2k	intronic	REP	SINE/B1_Mur4	3.00666	0.117217	0.262194	p110
11	75744450	3	0	22	0	16	0	15	0.13	21	0	11	0.09	11:75744450	13.6667	0	15.6667	0.0733333	0	inf	+	Ywhae	intronic	REP	SINE/B3	3.08317	0.130154	0.262194	p110
8	107018216	16	0.12	64	0.12	34	0.09	62	0	47	0.06	33	0.09	8:107018216	38	0.11	47.3333	0.05	2.2	0.454545	+	Sntb2	UTR3	REP	SINE/B2_Mm2	-0.99514	0.107704	0.262194	both
8	124893349	15	0.13	50	0.1	34	0.03	49	0	44	0	53	0.04	8:124893349	33	0.0866667	48.6667	0.0133333	6.5	0.153846	-	Exoc8	UTR3	REP	SINE/B1_Mur2	-2.11165	0.0862239	0.262194	both
13	3605315	8	0	23	0	19	0	9	0	19	0.11	16	0.12	13:3605315	16.6667	0	14.6667	0.0766667	0	inf	-	Fam208b	intronic	REP	SINE/B1_Mus1	3.11694	0.119031	0.262194	p110
13	24998329	4	0	13	0	14	0	9	0	11	0.09	14	0.14	13:24998329	10.3333	0	11.3333	0.0766667	0	inf	-	Mrs2	intronic	NONREP	-/-	3.13623	0.135376	0.262194	p110
15	31527644	6	0	14	0	13	0	8	0	11	0.27	15	0.2	15:31527644	11	0	11.3333	0.156667	0	inf	-	March6	intronic	REP	SINE/B3	4.06674	0.125445	0.262194	p110
5	32846054	4	0	15	0	12	0	18	0	10	0.1	14	0.07	5:32846054	10.3333	0	14	0.0566667	0	inf	-	Prr14l	intronic	REP	SINE/B1_Mus2	2.74723	0.127046	0.262194	p110
10	80119920	1	0	28	0	13	0	23	0	15	0.07	20	0.05	10:80119920	14	0	19.3333	0.04	0	inf	+	Stk11	intronic	REP	SINE/B1_Mus1	2.28951	0.12417	0.262194	p110
11	68985974	11	0	75	0.05	59	0.03	71	0	81	0	84	0	11:68985974	48.3333	0.0266667	78.6667	0	inf	0	-	Pfas	UTR3	REP	SINE/B1_Mur1	-1.96633	0.135474	0.262194	p150
11	51993251	5	0	37	0.03	22	0.05	37	0	10	0	27	0	11:51993251	21.3333	0.0266667	24.6667	0	inf	0	-	Gm26551	ncRNA_intronic	REP	SINE/PB1D9	-1.77233	0.141163	0.262194	p150
8	4330250	4	0	33	0	32	0	24	0.04	20	0	14	0.07	8:4330250	23	0	19.3333	0.0366667	0	inf	+	Ccl25	intronic	REP	SINE/B1_Mus1	2.25394	0.142899	0.262194	p110
X	159973949	124	0.02	179	0.03	377	0.08	159	0	396	0	399	0.02	X:159973949	226.667	0.0433333	318	0.00666667	6.5	0.153846	+	Sh3kbp1	UTR3	NONREP	-/-	-1.66988	0.104125	0.262194	both
4	116552282	3	0	43	0.14	39	0.13	54	0	31	0	44	0.02	4:116552282	28.3333	0.09	43	0.00666667	13.5	0.0740741	-	Gm12953	ncRNA_exonic	REP	SINE/B2_Mm1a	-2.49743	0.146286	0.262194	both
2	126678645	3	0	14	0	24	0	13	0.08	8	0	17	0.12	2:126678645	13.6667	0	12.6667	0.0666667	0	inf	+	Gm27003	ncRNA_intronic	REP	SINE/B1_Mur4	2.90413	0.133241	0.262194	p110
4	98118563	3	0.33	20	0.05	19	0.11	10	0	10	0	16	0	4:98118563	14	0.163333	12	0	inf	0	+	Nfia	UTR3	NONREP	-/-	-4.11158	0.13356	0.262194	p150
2	104757542	5	0	43	0	33	0	28	0.04	33	0.03	27	0	2:104757542	27	0	29.3333	0.0233333	0	inf	-	Qser1	UTR3	REP	SINE/B1_Mur2	1.67833	0.118782	0.262194	p110
11	70035943	6	0.33	18	0.06	32	0.22	21	0.05	18	0	33	0.06	11:70035943	18.6667	0.203333	24	0.0366667	5.54545	0.180328	+	Dlg4	intronic	REP	SINE/B1_Mur4	-2.20572	0.114332	0.262194	both
8	106164151	11	0	31	0.1	62	0.06	36	0	57	0	64	0	8:106164151	34.6667	0.0533333	52.3333	0	inf	0	+	Pla2g15	UTR3	NONREP	-/-	-2.67273	0.131778	0.262194	p150
X	77516258	5	0	25	0	21	0	14	0.07	20	0	26	0.04	X:77516258	17	0	20	0.0366667	0	inf	+	Tbl1x	intronic	REP	SINE/B1_Mus1	2.22126	0.15061	0.262194	p110
2	23031407	1	0	16	0	24	0	9	0	19	0.05	23	0.09	2:23031407	13.6667	0	17	0.0466667	0	inf	-	Abi1	intronic	REP	SINE/B3	2.499	0.139589	0.262194	p110
15	98833550	21	0.05	135	0.01	135	0.1	155	0	120	0	123	0.02	15:98833550	97	0.0533333	132.667	0.00666667	8	0.125	-	Kmt2d	UTR3	NONREP	-/-	-2.02848	0.122153	0.262194	both
2	18985784	4	0	20	0	19	0	18	0.06	19	0	15	0.07	2:18985784	14.3333	0	17.3333	0.0433333	0	inf	-	Pip4k2a	intronic	REP	LTR/RLTR11A	2.34314	0.119393	0.262194	p110
2	90919371	0	0	25	0	7	0	12	0	7	0.14	19	0.16	2:90919371	10.6667	0	12.6667	0.1	0	inf	+	Ptpmt1	intergenic	REP	SINE$LTR/B1_Mur1$MT2B	3.46271	0.11711	0.262194	p110
8	124893812	9	0.11	41	0.34	48	0.21	39	0.03	24	0	47	0.13	8:124893812	32.6667	0.22	36.6667	0.0533333	4.125	0.242424	-	Exoc8	UTR3	REP	SINE/B1_Mus2	-1.91428	0.0938545	0.262194	both
15	65873649	96	0.01	73	0	109	0.01	75	0	70	0	73	0	15:65873649	92.6667	0.00666667	72.6667	0	inf	0	+	Efr3a	UTR3	NONREP	-/-	-0.725115	0.117714	0.262194	p150
2	104830351	6	0.17	17	0	19	0.16	14	0	17	0	14	0	2:104830351	14	0.11	15	0	inf	0	-	Prrg4	downstream	REP	SINE/B1F1	-3.563	0.116407	0.262194	p150
14	21797804	18	0.06	102	0.1	43	0.21	81	0.01	60	0	49	0.04	14:21797804	54.3333	0.123333	63.3333	0.0166667	7.4	0.135135	+	Samd8	UTR3	REP	SINE/B1_Mur4	-2.24016	0.0949667	0.262194	both
5	122488668	11	0	29	0	43	0	31	0	35	0.03	43	0.02	5:122488668	27.6667	0	36.3333	0.0166667	0	inf	-	Atp2a2	intronic	REP	SINE/B3	1.44762	0.120284	0.262194	p110
18	35672959	2	0.5	31	0.03	7	0.43	10	0	8	0	17	0	18:35672959	13.3333	0.32	11.6667	0	inf	0	-	Dnajc18	UTR3	REP	SINE/B1_Mus2	-5.0456	0.092493	0.262194	p150
2	18214722	7	0.14	27	0.11	40	0.1	28	0	31	0.1	44	0.05	2:18214722	24.6667	0.116667	34.3333	0.05	2.33333	0.428571	-	Dnajc1	UTR3	REP	LTR/ORR1D2	-1.15666	0.0834511	0.262194	both
2	167514779	26	0.04	240	0.01	137	0.04	294	0	131	0.01	157	0.01	2:167514779	134.333	0.03	194	0.00666667	4.5	0.222222	+	Rnf114	UTR3	NONREP	-/-	-1.36436	0.0823665	0.262194	both
16	32300301	12	0	51	0.02	55	0.02	46	0	34	0	49	0	16:32300301	39.3333	0.0133333	43	0	inf	0	+	Rnf168	UTR3	REP	SINE/B2_Mm1t	-1.1761	0.116683	0.262194	p150
8	72482338	29	0.07	115	0.02	171	0.09	107	0	149	0	154	0.02	8:72482338	105	0.06	136.667	0.00666667	9	0.111111	-	Slc35e1	UTR3	REP	SINE/PB1D9	-2.08494	0.0839577	0.262194	both
2	127284790	1	0	16	0	15	0	20	0	11	0.09	22	0.09	2:127284790	10.6667	0	17.6667	0.06	0	inf	+	Stard7	UTR3	REP	SINE/B1_Mur2	2.81979	0.116117	0.262194	p110
4	116337343	4	0	14	0	29	0.07	12	0.08	24	0.12	18	0.06	4:116337343	15.6667	0.0233333	18	0.0866667	0.269231	3.71429	-	Mast2	intronic	REP	SINE/B1_Mus2	1.57027	0.100877	0.262194	both
5	115646668	39	0.03	188	0.01	186	0.05	193	0	145	0	174	0.01	5:115646668	137.667	0.03	170.667	0.00333333	9	0.111111	+	Rab35	UTR3	NONREP	-/-	-1.39793	0.157261	0.262194	both
8	72223799	11	0.09	44	0.09	33	0.24	29	0	31	0.03	40	0.03	8:72223799	29.3333	0.14	33.3333	0.02	7	0.142857	+	Fam32a	UTR3	REP	SINE/B1_Mus2	-2.3801	0.0761541	0.262194	both
11	50316651	5	0	13	0	17	0	11	0.09	10	0	10	0.1	11:50316651	11.6667	0	10.3333	0.0633333	0	inf	-	Canx	intronic	REP	SINE/B2_Mm2	2.88042	0.117018	0.262194	p110
13	55562095	5	0	34	0	24	0	17	0.06	17	0.06	13	0	13:55562095	21	0	15.6667	0.04	0	inf	-	Fam193b	intronic	REP	SINE/PB1D7	2.29912	0.116117	0.262194	p110
19	46595692	2	0.5	31	0.16	30	0.3	42	0.1	21	0.14	24	0.12	19:46595692	21	0.32	29	0.12	2.66667	0.375	+	Sfxn2	UTR3	REP	SINE/B1_Mus2	-1.33443	0.115017	0.262194	both
17	46499376	19	0.05	101	0.01	106	0.02	133	0	93	0.01	94	0	17:46499376	75.3333	0.0266667	106.667	0.00333333	8	0.125	+	Gm26904	ncRNA_intronic	REP	LTR/ORR1A3	-1.44898	0.155425	0.262194	both
18	61588396	48	0.06	131	0.08	140	0.16	107	0	116	0.01	121	0.06	18:61588396	106.333	0.1	114.667	0.0233333	4.28571	0.233333	+	Csnk1a1	UTR3	REP	Simple_repeat/(TA)n	-1.74941	0.0924031	0.262194	both
4	34848396	8	0.12	11	0.09	18	0.06	17	0	16	0.06	15	0	4:34848396	12.3333	0.09	16	0.02	4.5	0.222222	-	Zfp292	intronic	REP	LTR/ORR1A3	-1.70446	0.0736236	0.262194	both
11	51593040	2	0	24	0	9	0	20	0	14	0.07	22	0.05	11:51593040	11.6667	0	18.6667	0.04	0	inf	-	Phykpl	intronic	REP	SINE/B1_Mus1	2.29163	0.135376	0.262194	p110
15	77294352	3	0	12	0	20	0	11	0	15	0.13	11	0.09	15:77294352	11.6667	0	12.3333	0.0733333	0	inf	-	Rbfox2	intronic	NONREP	-/-	3.08317	0.130154	0.262194	p110
6	66540825	125	0.02	124	0.06	213	0.03	113	0	222	0.02	239	0	6:66540825	154	0.0366667	191.333	0.00666667	5.5	0.181818	+	Mad2l1	UTR3	NONREP	-/-	-1.49054	0.0872379	0.262194	both
6	113089641	3	0	17	0	43	0.05	20	0.1	34	0.06	21	0.05	6:113089641	21	0.0166667	25	0.07	0.238095	4.2	+	Setd5	intronic	REP	SINE/B2_Mm2	1.62774	0.074468	0.262194	both
11	70035262	10	0	27	0.04	41	0.05	21	0	54	0	68	0	11:70035262	26	0.03	47.6667	0	inf	0	+	Dlg4	intronic	REP	SINE/B1_Mur4	-1.94882	0.123511	0.262194	p150
1	16583025	7	0	13	0	11	0	16	0	14	0.07	15	0.07	1:16583025	10.3333	0	15	0.0466667	0	inf	-	Ube2w	intronic	REP	SINE/B2_Mm2	2.48624	0.116589	0.262194	p110
11	70034984	10	0.1	20	0.15	23	0.13	11	0.09	31	0.1	40	0.05	11:70034984	17.6667	0.126667	27.3333	0.08	1.58333	0.631579	+	Dlg4	intronic	REP	SINE/B1_Mur1	-0.616626	0.082946	0.262194	both
11	101972529	11	0.18	56	0.04	16	0.12	71	0	25	0.04	14	0	11:101972529	27.6667	0.113333	36.6667	0.0133333	8.5	0.117647	-	Dusp3	UTR3	REP	SINE/B1_Mus1	-2.41194	0.0864008	0.262194	both
18	65981919	32	0.03	98	0.01	154	0.06	75	0	152	0	139	0	18:65981919	94.6667	0.0333333	122	0	inf	0	-	Lman1	UTR3	NONREP	-/-	-2.18469	0.0901217	0.262194	p150
X	150984264	30	0.03	134	0.03	136	0.1	129	0	140	0	167	0.02	X:150984264	100	0.0533333	145.333	0.00666667	8	0.125	-	Gnl3l	UTR3	REP	SINE/PB1D7	-2.03175	0.114533	0.262194	both
10	91156699	28	0	46	0.02	68	0.01	41	0.02	45	0.04	49	0.02	10:91156699	47.3333	0.01	45	0.0266667	0.375	2.66667	-	Tmpo	intronic	REP	SINE/B1_Mur4	0.84367	0.147424	0.262194	both
10	20315778	5	0	17	0	19	0	12	0.08	10	0	21	0.05	10:20315778	13.6667	0	14.3333	0.0433333	0	inf	+	Bclaf1	intronic	REP	SINE/B1_Mus2	2.4236	0.144818	0.262194	p110
2	73839948	3	0	15	0.13	17	0.12	6	0	12	0	19	0	2:73839948	11.6667	0.0833333	12.3333	0	inf	0	-	Atf2	intronic	REP	SINE/B1_Mus1	-3.22744	0.117668	0.262194	p150
10	20340927	16	0.06	91	0.01	110	0.05	63	0	104	0	89	0.02	10:20340927	72.3333	0.04	85.3333	0.00666667	6	0.166667	+	Bclaf1	UTR3	NONREP	-/-	-1.50515	0.129842	0.262194	both
3	116744097	3	0	12	0.42	22	0.5	15	0	21	0	14	0	3:116744097	12.3333	0.306667	16.6667	0	inf	0	-	Agl	UTR3	REP	SINE/B1_Mm	-4.97982	0.119393	0.262194	p150
2	31585609	3	0	17	0.06	24	0.04	22	0	22	0	24	0	2:31585609	14.6667	0.0333333	22.6667	0	inf	0	+	Fubp3	intronic	REP	SINE/B1_Mur2	-2.12091	0.12758	0.262194	p150
13	69519085	1	0	13	0.08	17	0.06	12	0	16	0	11	0	13:69519085	10.3333	0.0466667	13	0	inf	0	-	Papd7	intronic	REP	SINE/B3	-2.46594	0.123139	0.262194	p150
16	18271854	3	0	14	0.07	27	0.04	16	0	12	0	12	0	16:18271854	14.6667	0.0366667	13.3333	0	inf	0	-	Dgcr8	intronic	REP	LTR$SINE/RLTR25B$B1_Mur1	-2.20649	0.154468	0.262194	p150
2	164425891	69	0.01	53	0.04	122	0.02	52	0	23	0	67	0.01	2:164425891	81.3333	0.0233333	47.3333	0.00333333	7	0.142857	-	Sdc4	UTR3	REP	Simple_repeat/(TC)n	-1.13438	0.116413	0.262194	both
19	45005230	9	0	70	0	70	0.03	93	0.04	67	0.03	103	0.1	19:45005230	49.6667	0.01	87.6667	0.0566667	0.176471	5.66667	-	Mrpl43	UTR3	REP	SINE/B1_Mus1	1.77136	0.106172	0.262194	both
2	5019994	2	0.5	13	0.31	22	0.05	7	0	15	0	11	0.09	2:5019994	12.3333	0.286667	11	0.03	9.55556	0.104651	-	Optn	downstream	NONREP	-/-	-2.86873	0.133334	0.262194	both
6	66540224	34	0.03	117	0.06	147	0.07	98	0	133	0.02	218	0.03	6:66540224	99.3333	0.0533333	149.667	0.0166667	3.2	0.3125	+	Mad2l1	UTR3	NONREP	-/-	-1.33089	0.0746586	0.262194	both
16	8659921	53	0.02	422	0.01	314	0.05	444	0	304	0	269	0.01	16:8659921	263	0.0266667	339	0.00333333	8	0.125	-	Carhsp1	UTR3	NONREP	-/-	-1.41891	0.132113	0.262194	both
6	66540651	67	0.1	152	0.17	306	0.23	140	0.05	261	0.08	341	0.11	6:66540651	175	0.166667	247.333	0.08	2.08333	0.48	+	Mad2l1	UTR3	NONREP	-/-	-0.99717	0.0834864	0.262194	both
13	21392480	2	0	21	0	22	0	22	0	22	0.05	26	0.08	13:21392480	15	0	23.3333	0.0433333	0	inf	-	Zkscan3	UTR3	REP	LTR/ORR1A2	2.34462	0.141723	0.262194	p110
11	23266367	8	0	22	0	40	0.05	34	0.03	25	0.08	31	0.06	11:23266367	23.3333	0.0166667	30	0.0566667	0.294118	3.4	+	Xpo1	intronic	REP	SINE$SINE/B4$B1_Mus1	1.34999	0.138919	0.262194	both
11	70033925	8	0.25	15	0.07	49	0.2	17	0.06	40	0.03	41	0.1	11:70033925	24	0.173333	32.6667	0.0633333	2.73684	0.365385	+	Dlg4	intronic	REP	SINE/B1_Mur2	-1.38152	0.127338	0.262194	both
11	94123712	7	0	62	0.06	52	0.06	47	0	75	0	67	0	11:94123712	40.3333	0.04	63	0	inf	0	+	Spag9	UTR3	NONREP	-/-	-2.34301	0.117355	0.262194	p150
18	34924326	6	0	22	0	20	0.05	23	0.13	23	0.04	20	0.15	18:34924326	16	0.0166667	22	0.106667	0.15625	6.4	-	Etf1	intronic	REP	SINE/B1_Mur4	2.14532	0.0678144	0.262194	both
2	132309633	4	0	59	0.12	27	0.11	52	0	25	0	36	0	2:132309633	30	0.0766667	37.6667	0	inf	0	+	Cds2	UTR3	REP	SINE/MIRb	-3.11412	0.116544	0.262194	p150
3	116744693	4	0.25	22	0.05	14	0.21	18	0	23	0	29	0.07	3:116744693	13.3333	0.17	23.3333	0.0233333	7.28571	0.137255	-	Agl	UTR3	REP	SINE/B1_Mur4	-2.44727	0.0938532	0.262194	both
2	53167031	7	0	19	0	27	0	12	0.08	45	0.04	29	0	2:53167031	17.6667	0	28.6667	0.04	0	inf	-	Prpf40a	intronic	REP	LINE/L1MA4A	2.39486	0.151576	0.262194	p110
15	55255285	19	0.16	20	0.05	82	0.02	28	0	53	0	91	0.01	15:55255285	40.3333	0.0766667	57.3333	0.00333333	23	0.0434783	+	Deptor	UTR3	REP	SINE/B1_Mm	-2.67783	0.146909	0.262194	both
14	52089820	2	0	45	0.04	19	0.05	33	0	25	0	23	0	14:52089820	22	0.03	27	0	inf	0	-	Hnrnpc	intronic	REP	SINE/B2_Mm1t	-2.08266	0.118938	0.262194	p150
18	32102895	4	0	19	0.05	16	0.06	13	0	13	0	13	0	18:32102895	13	0.0366667	13	0	inf	0	+	Iws1	UTR3	REP	SINE/B1_Mm	-2.27433	0.119031	0.262194	p150
7	141327415	4	0	50	0.02	57	0	67	0.01	42	0.05	52	0.04	7:141327415	37	0.00666667	53.6667	0.0333333	0.2	5	-	Deaf1	exonic	NONREP	-/-	1.38963	0.0840294	0.262194	both
15	88755409	1	0	14	0	19	0	8	0	21	0.1	13	0.08	15:88755409	11.3333	0	14	0.06	0	inf	+	Zbed4	intronic	REP	SINE/B1_Mur3	2.75247	0.120599	0.262194	p110
3	116744579	3	0	17	0.06	13	0.08	12	0	15	0	17	0	3:116744579	11	0.0466667	14.6667	0	inf	0	-	Agl	UTR3	REP	SINE/B1_Mur4	-2.46594	0.123139	0.262194	p150
15	102495282	5	0	38	0	39	0	25	0.04	39	0	46	0.02	15:102495282	27.3333	0	36.6667	0.02	0	inf	+	Pcbp2	intronic	REP	SINE/B1_Mus2	1.61257	0.149682	0.262194	p110
3	32336519	9	0.11	35	0.03	73	0.25	36	0	48	0.02	39	0.03	3:32336519	39	0.13	41	0.0166667	7.8	0.128205	-	Zmat3	UTR3	NONREP	-/-	-2.44443	0.151652	0.262194	both
8	84911214	2	0	48	0.04	39	0.05	46	0	32	0.06	34	0	8:84911214	29.6667	0.03	37.3333	0.02	1.5	0.666667	+	Dnase2a	UTR3	REP	SINE/B1_Mus1	-2.03502	0.120356	0.262194	p150
X	51004654	9	0.11	75	0.01	73	0.04	55	0	60	0	52	0	X:51004654	52.3333	0.0533333	55.6667	0	inf	0	-	Rap2c	UTR3	NONREP	-/-	-2.70443	0.130721	0.262194	p150
2	30810493	4	0	16	0	25	0	16	0.06	8	0	28	0.07	2:30810493	15	0	17.3333	0.0433333	0	inf	+	Ntmt1	intronic	REP	SINE/ID_B1	2.45003	0.117881	0.262194	p110
18	23960539	6	0	64	0	55	0	30	0.03	48	0	57	0.02	18:23960539	41.6667	0	45	0.0166667	0	inf	+	Zfp397	exonic	REP	Satellite/MMSAT4	1.43077	0.152927	0.262194	p110
9	49006707	2	0	14	0	25	0	27	0.04	21	0.05	21	0	9:49006707	13.6667	0	23	0.03	0	inf	+	Usp28	intronic	REP	LTR/MTC	1.93428	0.122294	0.262194	p110
5	135220087	16	0	29	0	39	0	31	0.03	20	0	33	0.03	5:135220087	28	0	28	0.02	0	inf	+	Baz1b	intronic	REP	SINE/B1_Mur4	1.62544	0.116505	0.262194	p110
15	99244654	34	0	204	0	221	0	188	0	196	0.01	249	0.01	15:99244654	153	0	211	0.00666667	0	inf	-	Mcrs1	exonic	NONREP	-/-	0.685154	0.121728	0.262194	p110
7	25721465	13	0.08	64	0	72	0.06	82	0	59	0	82	0	7:25721465	49.6667	0.0466667	74.3333	0	inf	0	-	Hnrnpul1	UTR3	NONREP	-/-	-2.43722	0.12636	0.262194	p150
2	18214657	8	0.12	23	0.22	41	0.15	33	0	30	0	38	0.13	2:18214657	24	0.163333	33.6667	0.0433333	3.76923	0.265306	-	Dnajc1	UTR3	REP	SINE/ID_B1	-1.68275	0.0838945	0.262194	both
3	96632713	8	0.12	12	0.5	18	0.61	10	0.1	15	0	16	0.19	3:96632713	12.6667	0.41	13.6667	0.0966667	4.24138	0.235772	+	Rbm8a	UTR3	REP	SINE/PB1D9	-1.99558	0.1138	0.262194	both
8	72482343	30	0.03	116	0.02	160	0.06	104	0.01	141	0	144	0.01	8:72482343	102	0.0366667	129.667	0.00666667	5.5	0.181818	-	Slc35e1	UTR3	REP	SINE/PB1D9	-1.3546	0.0823285	0.262194	both
8	13345504	12	0	49	0.02	66	0.03	50	0	63	0	51	0	8:13345504	42.3333	0.0166667	54.6667	0	inf	0	+	Tfdp1	intronic	REP	SINE/B3	-1.42781	0.131035	0.262194	p150
4	149118197	5	0.2	5	0	21	0.38	12	0	13	0	11	0	4:149118197	10.3333	0.193333	12	0	inf	0	+	Dffa	UTR3	REP	SINE/B1_Mur4	-4.34803	0.153184	0.262194	p150
19	3906250	3	0	46	0.09	16	0.12	24	0	12	0	9	0	19:3906250	21.6667	0.07	15	0	inf	0	-	Tcirg1	intronic	REP	SINE/B1_Mus2	-3.01171	0.12877	0.262194	p150
X	134589290	14	0.07	119	0.03	36	0.11	131	0.03	29	0.03	28	0	X:134589290	56.3333	0.07	62.6667	0.02	3.5	0.285714	-	Gla	UTR3	REP	SINE/B1_Mus1	-1.32318	0.15409	0.262194	both
14	34318400	5	0	14	0	13	0	11	0	17	0.06	20	0.05	14:34318400	10.6667	0	16	0.0366667	0	inf	+	Glud1	intronic	REP	SINE/B1_Mus2	2.21022	0.118725	0.262194	p110
11	75176391	11	0	29	0.07	33	0.06	43	0	32	0	35	0	11:75176391	24.3333	0.0433333	36.6667	0	inf	0	-	1700016P03Rik	ncRNA_intronic	NONREP	-/-	-2.41117	0.117769	0.262194	p150
11	102163660	35	0.03	160	0	207	0.02	139	0	162	0	187	0	11:102163660	134	0.0166667	162.667	0	inf	0	-	Lsm12	UTR3	NONREP	-/-	-1.46338	0.1189	0.262194	p150
3	88352194	9	0	29	0	23	0	15	0.07	21	0	38	0.08	3:88352194	20.3333	0	24.6667	0.05	0	inf	+	Smg5	intronic	REP	SINE/B1_Mus1	2.54937	0.118938	0.262194	p110
8	94017315	6	0.17	15	0.47	22	0.27	20	0	14	0.14	30	0.2	8:94017315	14.3333	0.303333	21.3333	0.113333	2.67647	0.373626	-	Nudt21	UTR3	REP	SINE/B1_Mus1	-1.32798	0.15147	0.262194	both
4	150295552	0	0	21	0	12	0	26	0.04	12	0	15	0.07	4:150295552	11	0	17.6667	0.0366667	0	inf	+	Rere	intronic	REP	SINE/B1_Mur4	2.17129	0.143921	0.262194	p110
1	4859594	4	0.25	27	0.04	7	0.29	20	0	15	0	17	0.06	1:4859594	12.6667	0.193333	17.3333	0.02	9.66667	0.103448	+	Gm37988	intronic	REP	SINE$LTR/B1_Mus2$MT2B	-2.76255	0.0991316	0.262194	both
19	8977030	10	0	76	0	82	0	68	0	65	0.02	65	0.03	19:8977030	56	0	66	0.0166667	0	inf	+	Eef1g	intronic	NONREP	-/-	1.34395	0.158302	0.262194	p110
9	44292773	4	0	31	0	30	0	24	0	25	0.04	39	0.03	9:44292773	21.6667	0	29.3333	0.0233333	0	inf	-	Hinfp	UTR3	REP	SINE/B3	1.67267	0.134791	0.262194	p110
9	107809988	4	0	15	0	18	0	12	0	25	0.04	19	0.05	9:107809988	12.3333	0	18.6667	0.03	0	inf	-	Rbm6	intronic	REP	SINE/B1_Mur2	2.0313	0.12346	0.262194	p110
3	88352225	8	0	30	0	23	0	14	0.07	23	0	38	0.05	3:88352225	20.3333	0	25	0.04	0	inf	+	Smg5	intronic	REP	SINE/B1_Mus1	2.36046	0.125167	0.262194	p110
10	81346249	9	0	87	0.02	97	0.03	100	0	96	0	88	0	10:81346249	64.3333	0.0166667	94.6667	0	inf	0	-	Hmg20b	UTR3	NONREP	-/-	-1.48399	0.124669	0.262194	p150
1	135423529	3	0	28	0.04	26	0.04	21	0	32	0	38	0	1:135423529	19	0.0266667	30.3333	0	inf	0	-	Ipo9	intronic	REP	SINE/B3	-1.79599	0.116662	0.262194	p150
2	25406942	2	0	21	0	11	0	11	0	13	0.08	13	0.08	2:25406942	11.3333	0	12.3333	0.0533333	0	inf	+	Npdc1	intronic	REP	SINE/B1_Mur4	2.61546	0.116117	0.262194	p110
11	80001571	6	0	16	0	21	0	18	0.06	16	0	15	0.07	11:80001571	14.3333	0	16.3333	0.0433333	0	inf	+	Suz12	intronic	REP	SINE/B1_Mm	2.34314	0.119393	0.262194	p110
5	135923857	3	0	35	0.06	23	0.04	30	0	25	0	25	0	5:135923857	20.3333	0.0333333	26.6667	0	inf	0	-	Ywhag	intronic	REP	SINE/B1_Mus2	-2.12235	0.1234	0.262194	p150
17	21724303	3	0	18	0.06	12	0.08	7	0	19	0	9	0	17:21724303	11	0.0466667	11.6667	0	inf	0	+	Zfp760	UTR3	NONREP	-/-	-2.49304	0.131778	0.262194	p150
9	21683120	8	0	38	0	37	0	32	0.03	29	0	35	0.03	9:21683120	27.6667	0	32	0.02	0	inf	+	Smarca4	intronic	REP	SINE/B3	1.5821	0.116913	0.262194	p110
17	13017188	15	0	22	0.05	15	0.07	23	0	9	0	11	0	17:13017188	17.3333	0.04	14.3333	0	inf	0	+	Sod2	UTR3	REP	LINE/Lx7	-2.24409	0.130154	0.262194	p150
11	115532284	0	0	24	0.04	26	0.08	20	0	11	0	24	0	11:115532284	16.6667	0.04	18.3333	0	inf	0	-	Sumo2	intronic	REP	SINE/PB1D9	-2.3083	0.150015	0.262194	p150
8	4292237	5	0	32	0	30	0	34	0.06	37	0	31	0.03	8:4292237	22.3333	0	34	0.03	0	inf	-	Elavl1	intronic	REP	SINE/ID_B1	2.01295	0.148791	0.262194	p110
6	83414405	1	0	24	0.04	24	0.04	32	0	24	0	25	0	6:83414405	16.3333	0.0266667	27	0	inf	0	-	Tet3	intronic	REP	SINE/B1_Mur4	-1.91754	0.116117	0.262194	p150
9	107809995	5	0	17	0	17	0	13	0	24	0.08	18	0.06	9:107809995	13	0	18.3333	0.0466667	0	inf	-	Rbm6	intronic	REP	SINE/B1_Mur2	2.49304	0.131778	0.262194	p110
3	96220206	8	0	43	0	52	0	60	0	38	0.03	55	0.02	3:96220206	34.3333	0	51	0.0166667	0	inf	+	Hist2h2ab	exonic	NONREP	-/-	1.31223	0.129234	0.262194	p110
16	17086980	13	0	68	0.01	82	0.01	107	0	61	0	71	0	16:17086980	54.3333	0.00666667	79.6667	0	inf	0	-	Ppil2	UTR3	NONREP	-/-	-0.923492	0.11957	0.262194	p150
4	149337191	5	0	19	0	10	0	12	0.08	14	0.14	8	0	4:149337191	11.3333	0	11.3333	0.0733333	0	inf	-	Ube4b	intronic	REP	SINE/B1_Mus2	3.09418	0.142899	0.262194	p110
10	59897978	7	0	60	0.08	46	0.07	62	0	76	0	53	0	10:59897978	37.6667	0.05	63.6667	0	inf	0	+	Dnajb12	UTR3	REP	Simple_repeat/(TA)n	-2.5733	0.121998	0.262194	p150
14	52295436	8	0.12	29	0.03	29	0.03	33	0	17	0	35	0	14:52295436	22	0.06	28.3333	0	inf	0	+	Tox4	UTR3	REP	SINE/B1_Mm	-2.90024	0.0987703	0.262194	p150
6	66540125	35	0.03	110	0.05	150	0.05	84	0	165	0.01	179	0.04	6:66540125	98.3333	0.0433333	142.667	0.0166667	2.6	0.384615	+	Mad2l1	UTR3	NONREP	-/-	-1.00344	0.135258	0.262194	both
13	21392309	14	0	27	0	20	0	29	0	25	0.04	24	0.04	13:21392309	20.3333	0	26	0.0266667	0	inf	-	Zkscan3	UTR3	REP	LTR/ORR1A2	1.89616	0.116282	0.262194	p110
14	32081748	3	0	29	0	22	0	22	0	23	0.04	23	0.09	14:32081748	18	0	22.6667	0.0433333	0	inf	-	Dph3	UTR3	REP	SINE/B3	2.41895	0.158302	0.262194	p110
16	20124386	5	0	52	0.04	16	0.06	64	0	26	0	21	0	16:20124386	24.3333	0.0333333	37	0	inf	0	+	Klhl24	UTR3	REP	SINE/B3A	-2.12611	0.138158	0.262194	p150
9	22242605	11	0.09	31	0.03	36	0.03	20	0	33	0	36	0.03	9:22242605	26	0.05	29.6667	0.01	5	0.2	+	Zfp809	intronic	REP	SINE/B2_Mm1t	-1.64696	0.140051	0.262194	both
4	129309984	61	0.03	354	0.18	333	0.23	407	0.01	347	0.01	411	0.07	4:129309984	249.333	0.146667	388.333	0.03	4.88889	0.204545	-	Gm26722	ncRNA_intronic	NONREP	-/-	-1.92018	0.135349	0.262194	both
13	55560904	1	0	21	0.1	18	0.11	14	0	13	0	18	0	13:55560904	13.3333	0.07	15	0	inf	0	-	Fam193b	intronic	REP	SINE/B3A	-2.97789	0.118465	0.262194	p150
11	105181940	20	0	52	0	39	0	81	0.02	41	0	43	0.05	11:105181940	37	0	55	0.0233333	0	inf	+	Tlk2	UTR5	NONREP	-/-	1.75422	0.152047	0.262194	p110
7	118110335	9	0	26	0.08	41	0.05	27	0	26	0	34	0	7:118110335	25.3333	0.0433333	29	0	inf	0	-	Rps15a	intronic	REP	SINE/B1_Mus2	-2.37577	0.135659	0.262194	p150
5	65543133	9	0	31	0.06	38	0.18	28	0.18	37	0.24	27	0.26	5:65543133	26	0.08	30.6667	0.226667	0.352941	2.83333	+	Gm40309	ncRNA_exonic	REP	SINE/B1_Mur2	1.35115	0.0720713	0.262194	both
18	35608760	5	0	25	0	22	0	18	0	20	0.05	26	0.08	18:35608760	17.3333	0	21.3333	0.0433333	0	inf	+	Paip2	intronic	REP	SINE/B1_Mur1	2.38702	0.133697	0.262194	p110
11	68986849	26	0.23	91	0.09	95	0.07	97	0.02	85	0	109	0.03	11:68986849	70.6667	0.13	97	0.0166667	7.8	0.128205	-	Pfas	UTR3	REP	SINE/B1_Mus2	-2.43433	0.0869583	0.262194	both
5	41654476	3	0	9	0	19	0	10	0.1	10	0	10	0.2	5:41654476	10.3333	0	10	0.1	0	inf	-	Rab28	intronic	REP	LINE/Lx5	3.45943	0.158302	0.262194	p110
11	78010239	3	0	12	0	22	0	10	0.2	11	0	12	0.17	11:78010239	12.3333	0	11	0.123333	0	inf	+	Phf12	intronic	REP	SINE/B3	3.72489	0.119393	0.262194	p110
6	66540267	34	0.03	114	0.05	146	0.06	97	0	131	0.02	219	0.03	6:66540267	98	0.0466667	149	0.0166667	2.8	0.357143	+	Mad2l1	UTR3	NONREP	-/-	-1.11305	0.0719989	0.262194	both
3	103314816	6	0	14	0	17	0	15	0	17	0.06	20	0.05	3:103314816	12.3333	0	17.3333	0.0366667	0	inf	+	Trim33	intronic	REP	SINE/B1_Mur4	2.21022	0.118725	0.262194	p110
5	122486033	10	0	24	0	29	0	24	0.04	33	0.03	28	0	5:122486033	21	0	28.3333	0.0233333	0	inf	-	Atp2a2	intronic	REP	SINE/B1_Mur2	1.76511	0.125937	0.262194	p110
15	102078262	11	0.09	58	0.1	46	0.07	54	0.02	42	0.05	50	0.08	15:102078262	38.3333	0.0866667	48.6667	0.05	1.73333	0.576923	+	Eif4b	intronic	REP	SINE/B2_Mm2	-0.717233	0.146451	0.262194	both
17	6122627	16	0.12	72	0.11	73	0.12	85	0.07	80	0.04	79	0.11	17:6122627	53.6667	0.116667	81.3333	0.0733333	1.59091	0.628571	+	Tulp4	intronic	REP	SINE/B1_Mur2	-0.627754	0.112169	0.262194	both
15	9200897	14	0	48	0.02	80	0.03	41	0	83	0	94	0	15:9200897	47.3333	0.0166667	72.6667	0	inf	0	+	Lmbrd2	UTR3	REP	SINE$LTR/B1_Mus1$MT2B	-1.33787	0.119393	0.262194	p150
1	136321053	3	0	14	0	29	0	10	0	15	0.07	21	0.05	1:136321053	15.3333	0	15.3333	0.04	0	inf	-	Camsap2	intronic	REP	SINE/B1_Mur2	2.26589	0.127046	0.262194	p110
9	90109341	10	0	13	0	24	0	11	0.09	17	0	27	0.11	9:90109341	15.6667	0	18.3333	0.0666667	0	inf	-	Morf4l1	intronic	REP	SINE/B1_Mus1	2.95122	0.120079	0.262194	p110
4	41138381	4	0	28	0	13	0	22	0	17	0.06	26	0.04	4:41138381	15	0	21.6667	0.0333333	0	inf	+	Ube2r2	intronic	REP	SINE/B1_Mus1	2.08503	0.133241	0.262194	p110
12	73946427	16	0.06	212	0.01	143	0.01	167	0	129	0	96	0.01	12:73946427	123.667	0.0266667	130.667	0.00333333	8	0.125	+	Gm15283	ncRNA_intronic	NONREP	-/-	-0.630001	0.124824	0.262194	p150
6	66540215	32	0.06	101	0.1	139	0.1	90	0	131	0.04	205	0.07	6:66540215	90.6667	0.0866667	142	0.0366667	2.36364	0.423077	+	Mad2l1	UTR3	NONREP	-/-	-1.09508	0.0916	0.262194	both
5	124458266	0	0	22	0.05	22	0.05	12	0	10	0	10	0	5:124458266	14.6667	0.0333333	10.6667	0	inf	0	+	Kmt5a	intronic	REP	SINE/B1_Mus2	-2.01089	0.116117	0.262194	p150
16	32299862	4	0	57	0.04	56	0.02	51	0	45	0	51	0	16:32299862	39	0.02	49	0	inf	0	+	Rnf168	UTR3	REP	SINE/B2_Mm2	-1.46719	0.156423	0.262194	p150
X	150983816	20	0	100	0.02	94	0.03	109	0	72	0	100	0	X:150983816	71.3333	0.0166667	93.6667	0	inf	0	-	Gnl3l	UTR3	REP	SINE/B1_Mus2	-1.44916	0.136631	0.262194	p150
11	67065218	7	0.43	11	0.18	15	0.47	26	0.04	17	0.24	19	0.05	11:67065218	11	0.36	20.6667	0.11	3.27273	0.305556	+	Sco1	UTR3	REP	SINE/B1_Mur1	-1.63521	0.0842885	0.262194	both
8	128504173	10	0.5	23	0.04	51	0.18	11	0	43	0	68	0	8:128504173	28	0.24	40.6667	0	inf	0	+	Nrp1	downstream	NONREP	-/-	-4.64376	0.151382	0.262194	p150
15	99740145	1	0	30	0	33	0.03	25	0.04	30	0.07	38	0.03	15:99740145	21.3333	0.01	31	0.0466667	0.214286	4.66667	-	Cers5	intronic	REP	SINE/B1_Mus2	1.43441	0.0928214	0.262194	both
4	155622499	11	0.09	28	0.04	31	0.03	24	0	27	0.04	32	0	4:155622499	23.3333	0.0533333	27.6667	0.0133333	4	0.25	+	Gm16023	ncRNA_intronic	REP	SINE/PB1D10	-1.49445	0.147533	0.262194	both
15	58094203	34	0.03	155	0.08	146	0.22	126	0	184	0	165	0.02	15:58094203	111.667	0.11	158.333	0.00666667	16.5	0.0606061	-	Atad2	UTR3	REP	SINE/ID_B1	-2.91126	0.138572	0.262194	both
8	94017282	6	0.33	15	0.6	17	0.24	20	0	15	0	32	0.22	8:94017282	12.6667	0.39	22.3333	0.0733333	5.31818	0.188034	-	Nudt21	UTR3	REP	SINE/B1_Mus1	-2.26861	0.0731666	0.262194	both
14	31701415	16	0.06	69	0.06	87	0.01	58	0	88	0	110	0.01	14:31701415	57.3333	0.0433333	85.3333	0.00333333	13	0.0769231	-	Ankrd28	UTR3	NONREP	-/-	-2.05078	0.06891	0.262194	both
17	42827277	6	0	16	0	15	0	20	0	14	0.07	15	0.13	17:42827277	12.3333	0	16.3333	0.0666667	0	inf	-	Cd2ap	intronic	REP	SINE/B3	2.96816	0.151125	0.262194	p110
5	23425875	2	0	30	0.07	20	0.05	15	0	11	0	16	0	5:23425875	17.3333	0.04	14	0	inf	0	-	5031425E22Rik	ncRNA_intronic	REP	SINE/B1_Mm	-2.28951	0.12417	0.262194	p150
4	134538732	18	0.28	54	0.07	40	0.12	38	0	48	0	40	0.05	4:134538732	37.3333	0.156667	42	0.0166667	9.4	0.106383	-	Selenon	UTR3	NONREP	-/-	-2.66349	0.0883253	0.262194	both
2	119609836	10	0.1	39	0.13	60	0.02	43	0	45	0	61	0	2:119609836	36.3333	0.0833333	49.6667	0	inf	0	-	Oip5	downstream	REP	SINE/B1_Mus2	-3.19572	0.0713834	0.262194	p150
4	155621912	13	0	35	0.06	34	0.03	49	0	36	0	43	0	4:155621912	27.3333	0.03	42.6667	0	inf	0	+	Gm16023	ncRNA_intronic	REP	SINE/B1_Mur3	-1.95797	0.155237	0.262194	p150
3	103066090	47	0.13	129	0.13	141	0.24	143	0.03	155	0.05	169	0.11	3:103066090	105.667	0.166667	155.667	0.0633333	2.63158	0.38	+	Nras	UTR3	REP	SINE$SINE/PB1D10$B4A	-1.25342	0.0817947	0.262194	both
X	153727759	7	0.29	10	0.1	17	0.06	11	0	8	0	19	0	X:153727759	11.3333	0.15	12.6667	0	inf	0	+	Nbdy	intronic	REP	SINE/B1_Mur1	-3.98349	0.100966	0.262194	p150
2	18199211	5	0	13	0	21	0	6	0	21	0.05	11	0.09	2:18199211	13	0	12.6667	0.0466667	0	inf	+	Mllt10	intronic	REP	LINE/L1_Mus2	2.48996	0.153417	0.262194	p110
17	13017007	11	0	70	0.01	45	0.02	47	0	18	0	26	0	17:13017007	42	0.01	30.3333	0	inf	0	+	Sod2	UTR3	REP	SINE/B2_Mm2	-1.14856	0.134564	0.262194	p150
11	98901330	3	0	9	0	20	0	16	0.06	23	0.04	16	0.25	11:98901330	10.6667	0	18.3333	0.116667	0	inf	+	Wipf2	UTR3	REP	SINE/B1_Mus2	3.68549	0.146134	0.262194	p110
2	121543274	6	0.17	44	0.2	46	0.02	23	0	38	0.03	61	0.03	2:121543274	32	0.13	40.6667	0.02	6.5	0.153846	+	Wdr76	UTR3	REP	SINE/PB1D10	-2.24695	0.120709	0.262194	both
14	101634214	20	0	79	0	101	0	87	0.01	76	0.01	100	0.01	14:101634214	66.6667	0	87.6667	0.01	0	inf	-	Commd6	UTR3	REP	SINE/B3	0.865316	0.117925	0.262194	p110
19	44396424	6	0	34	0.09	19	0.16	41	0	25	0	18	0	19:44396424	19.6667	0.0833333	28	0	inf	0	-	Scd1	UTR3	NONREP	-/-	-3.20231	0.146949	0.262194	p150
8	106885604	29	0.07	200	0.14	182	0.27	220	0	178	0.03	192	0.07	8:106885604	137	0.16	196.667	0.0333333	4.8	0.208333	-	Chtf8	exonic	NONREP	-/-	-1.96307	0.109727	0.262194	both
2	119105611	9	0.11	14	0	44	0.11	12	0	26	0	28	0	2:119105611	22.3333	0.0733333	22	0	inf	0	+	Knl1	downstream	REP	SINE$LTR/B1_Mus2$RLTR25B	-3.08603	0.116167	0.262194	p150
7	27821614	1	0	16	0.06	18	0.06	5	0	13	0	15	0	7:27821614	11.6667	0.04	11	0	inf	0	+	Zfp626	UTR3	REP	SINE/B2_Mm2	-2.3031	0.117491	0.262194	p150
5	33834577	5	0.2	13	0.08	22	0.14	8	0.12	11	0	11	0	5:33834577	13.3333	0.14	10	0.04	3.5	0.285714	+	Nsd2	intronic	REP	SINE/B3	-1.51597	0.154155	0.262194	both
2	23031402	1	0	15	0	23	0	10	0	20	0.05	24	0.04	2:23031402	13	0	18	0.03	0	inf	-	Abi1	intronic	REP	SINE/B3	2.0199	0.119393	0.262194	p110
1	60478589	20	0	52	0.02	57	0.02	51	0	37	0	66	0	1:60478589	43	0.0133333	51.3333	0	inf	0	+	Abi2	UTR3	REP	SINE/B1_Mm	-1.15434	0.116953	0.262194	p150
15	12809701	12	0	51	0	62	0	87	0.01	61	0.02	43	0.05	15:12809701	41.6667	0	63.6667	0.0266667	0	inf	-	6030458C11Rik	UTR3	REP	SINE/B1_Mus1	1.79908	0.0861737	0.262194	p110
6	85955364	11	0	77	0	64	0	82	0.04	60	0	42	0.05	6:85955364	50.6667	0	61.3333	0.03	0	inf	-	Dusp11	intronic	REP	SINE/PB1D10	1.92858	0.122901	0.262194	p110
12	17429598	9	0	80	0.05	59	0.08	77	0	53	0	65	0.02	12:17429598	49.3333	0.0433333	65	0.00666667	6.5	0.153846	+	Nol10	UTR3	REP	SINE/B1_Mus1	-2.45721	0.141862	0.262194	p150
6	99487030	6	0	18	0	31	0	18	0	26	0.04	32	0.03	6:99487030	18.3333	0	25.3333	0.0233333	0	inf	-	Foxp1	intronic	REP	SINE/ID_B1	1.7328	0.120356	0.262194	p110
14	121090072	7	0	15	0	35	0	11	0.18	11	0.09	20	0	14:121090072	19	0	14	0.09	0	inf	+	Farp1	intronic	REP	LTR/ORR1A2	3.33498	0.158302	0.262194	p110
11	60137463	1	0	15	0	16	0	17	0	13	0.08	16	0.12	11:60137463	10.6667	0	15.3333	0.0666667	0	inf	+	Rai1	intronic	REP	SINE/B3	2.95061	0.138158	0.262194	p110
11	51597932	14	0	55	0.04	53	0.02	47	0	43	0	60	0	11:51597932	40.6667	0.02	50	0	inf	0	-	Phykpl	intronic	REP	SINE/B1_Mus1	-1.50643	0.154398	0.262194	p150
2	92283437	2	0	11	0.09	20	0.05	14	0	11	0	11	0	2:92283437	11	0.0466667	12	0	inf	0	+	Phf21a	intronic	REP	SINE/B1_Mus1	-2.51019	0.148501	0.262194	p150
1	172097069	10	0	21	0.05	28	0.04	15	0	32	0	35	0	1:172097069	19.6667	0.03	27.3333	0	inf	0	+	Copa	intronic	REP	SINE/B3	-1.91754	0.12417	0.262194	p150
12	31331883	47	0.02	175	0.01	151	0.03	162	0	176	0	143	0.01	12:31331883	124.333	0.02	160.333	0.00333333	6	0.166667	-	Dld	UTR3	NONREP	-/-	-1.01992	0.0787919	0.262194	both
6	66540209	32	0.03	93	0.12	136	0.15	82	0.02	126	0.02	193	0.06	6:66540209	87	0.1	133.667	0.0333333	3	0.333333	+	Mad2l1	UTR3	NONREP	-/-	-1.37017	0.146203	0.262194	both
5	115333800	26	0.04	78	0	112	0.04	75	0	73	0	64	0	5:115333800	72	0.0266667	70.6667	0	inf	0	-	Gatc	UTR3	REP	SINE/B1F	-1.91462	0.118312	0.262194	p150
4	116335654	1	0	22	0	27	0	11	0	16	0.06	19	0.05	4:116335654	16.6667	0	15.3333	0.0366667	0	inf	-	Mast2	intronic	REP	SINE/B1_Mur4	2.27433	0.119031	0.262194	p110
2	158496385	7	0.29	54	0.07	44	0.16	67	0	44	0	39	0.05	2:158496385	35	0.173333	50	0.0166667	10.4	0.0961538	+	Ralgapb	UTR3	NONREP	-/-	-2.75548	0.0710327	0.262194	both
14	8091288	7	0	58	0.03	31	0.03	57	0	44	0	41	0	14:8091288	32	0.02	47.3333	0	inf	0	+	Rpp14	UTR3	REP	SINE/B1_Mur2	-1.68916	0.116558	0.262194	p150
1	119771395	4	0	18	0	14	0	6	0	14	0.14	14	0.07	1:119771395	12	0	11.3333	0.07	0	inf	-	Ptpn4	intronic	REP	LINE/Lx5c	3.02554	0.158302	0.262194	p110
3	108434452	8	0	25	0	21	0	33	0.03	16	0	20	0.05	3:108434452	18	0	23	0.0266667	0	inf	-	Sars	intronic	REP	SINE/B1_Mus2	1.87844	0.139474	0.262194	p110
16	13814001	31	0	109	0.01	97	0.02	131	0.02	98	0.04	123	0.02	16:13814001	79	0.01	117.333	0.0266667	0.375	2.66667	+	Rrn3	UTR3	REP	SINE/B1_Mus1	0.885658	0.152044	0.262194	both
11	60795261	3	0	15	0.13	14	0.07	15	0	11	0	9	0	11:60795261	10.6667	0.0666667	11.6667	0	inf	0	+	Shmt1	intronic	REP	SINE/B1_Mur1	-2.96816	0.151125	0.262194	p150
8	80990447	17	0.06	9	0	15	0.07	6	0	15	0	21	0	8:80990447	13.6667	0.0433333	14	0	inf	0	-	Usp38	intronic	NONREP	-/-	-2.37379	0.117668	0.262194	p150
1	86347725	15	0	58	0	57	0	71	0	49	0.02	50	0.02	1:86347725	43.3333	0	56.6667	0.0133333	0	inf	-	Ncl	UTR3	REP	SINE/B1_Mus1	1.23078	0.116157	0.262194	p110
16	35926845	12	0.08	95	0.08	9	0.33	124	0	17	0	2	0	16:35926845	38.6667	0.163333	47.6667	0	inf	0	-	Parp14	intergenic	NONREP	-/-	-4.14534	0.11519	0.262194	p150
2	18214729	7	0.14	25	0.08	42	0.02	26	0	30	0.03	44	0.02	2:18214729	24.6667	0.08	33.3333	0.0166667	4.8	0.208333	-	Dnajc1	UTR3	REP	LTR/ORR1D2	-1.68472	0.150278	0.262194	both
3	51235561	5	0.2	28	0.18	37	0.38	20	0.15	23	0.09	34	0.09	3:51235561	23.3333	0.253333	25.6667	0.11	2.30303	0.434211	+	Noct	intronic	REP	LTR/MTC	-1.14767	0.0970086	0.262194	both
5	125385623	3	0	45	0	37	0	56	0.04	24	0	50	0.02	5:125385623	28.3333	0	43.3333	0.02	0	inf	-	Ubc	downstream	REP	SINE/B2_Mm2	1.51457	0.146746	0.262194	p110
12	11239346	7	0	14	0.07	23	0.09	17	0	27	0	22	0	12:11239346	14.6667	0.0533333	22	0	inf	0	-	2001-01-01	UTR3	REP	SINE/B1_Mur3	-2.65065	0.119926	0.262194	p150
1	59689456	4	0	17	0.06	21	0.05	20	0	13	0	18	0	1:59689456	14	0.0366667	17	0	inf	0	+	Nop58	intronic	REP	SINE/B1_Mus1	-2.18526	0.120505	0.262194	p150
8	84252109	13	0	38	0	49	0	53	0.04	25	0.04	54	0	8:84252109	33.3333	0	44	0.0266667	0	inf	-	Mri1	intronic	REP	SINE/B1_Mus1	1.84446	0.116454	0.262194	p110
14	7833879	8	0.12	41	0	54	0.09	31	0.16	39	0.13	57	0.19	14:7833879	34.3333	0.07	42.3333	0.16	0.4375	2.28571	+	Flnb	intronic	REP	SINE/B1_Mus2	1.04952	0.102584	0.262194	both
7	102453630	3	0.33	12	0.08	19	0.05	5	0	10	0	17	0	7:102453630	11.3333	0.153333	10.6667	0	inf	0	+	Rrm1	intronic	REP	SINE/B1_Mur4	-4.05687	0.153256	0.262194	p150
11	53264355	5	0	23	0.04	27	0.04	23	0	27	0	17	0	11:53264355	18.3333	0.0266667	22.3333	0	inf	0	-	Hspa4	intronic	REP	SINE/B1_Mus1	-1.88121	0.118656	0.262194	p150
2	104831357	2	0	13	0	15	0	28	0.04	11	0	21	0.05	2:104831357	10	0	20	0.03	0	inf	-	Prrg4	UTR3	REP	SINE$SINE/B4A$B1_Mur3	1.91754	0.12417	0.262194	p110
2	126892827	6	0	24	0.12	27	0.11	14	0	20	0	13	0	2:126892827	19	0.0766667	15.6667	0	inf	0	-	Sppl2a	UTR3	REP	SINE/B1_Mus2	-3.14899	0.117491	0.262194	p150
9	110227864	6	0	21	0	19	0	5	0	19	0.05	22	0.05	9:110227864	15.3333	0	15.3333	0.0333333	0	inf	+	Smarcc1	intronic	REP	SINE/B3	2.09408	0.118242	0.262194	p110
15	55255623	5	0.4	12	0.08	29	0.45	17	0	31	0.06	41	0.15	15:55255623	15.3333	0.31	29.6667	0.07	4.42857	0.225806	+	Deptor	UTR3	REP	SINE/B1_Mur4	-1.99727	0.120348	0.262194	both
10	62644429	1	0	17	0.06	19	0	8	0.25	18	0.11	23	0.09	10:62644429	12.3333	0.02	16.3333	0.15	0.133333	7.5	-	Ddx50	intronic	REP	SINE/B1_Mm	2.4282	0.075771	0.262194	both
11	52105928	3	0	18	0	29	0	15	0.07	10	0	22	0.05	11:52105928	16.6667	0	15.6667	0.04	0	inf	+	Gm26551	ncRNA_intronic	REP	SINE/B2_Mm2	2.24409	0.130154	0.262194	p110
2	36254897	13	0.08	37	0.19	41	0.12	54	0.02	31	0.06	25	0.08	2:36254897	30.3333	0.13	36.6667	0.0533333	2.4375	0.410256	+	Ptgs1	intergenic	REP	SINE/B1_Mur3	-1.11486	0.115952	0.262194	both
19	8711265	16	0	134	0	60	0	132	0.02	63	0	66	0.02	19:8711265	70	0	87	0.0133333	0	inf	-	Slc3a2	intronic	NONREP	-/-	1.00727	0.116117	0.262194	p110
4	21834787	6	0	32	0.16	32	0.12	32	0	19	0	36	0.03	4:21834787	23.3333	0.0933333	29	0.01	9.33333	0.107143	+	Usp45	UTR3	REP	SINE/B1_Mus1	-2.42949	0.157278	0.262194	both
1	133137534	46	0.09	414	0.02	295	0.06	534	0	364	0.01	353	0.03	1:133137534	251.667	0.0566667	417	0.0133333	4.25	0.235294	+	Ppp1r15b	UTR3	REP	SINE/ID4_	-1.50317	0.130759	0.262194	both
7	80096670	7	0	12	0	17	0	13	0	14	0.07	13	0.08	7:80096670	12	0	13.3333	0.05	0	inf	-	Idh2	intronic	REP	SINE/RSINE1	2.57169	0.116662	0.262194	p110
16	32300236	15	0	40	0.1	36	0.08	37	0	26	0	36	0	16:32300236	30.3333	0.06	33	0	inf	0	+	Rnf168	UTR3	REP	SINE/B2_Mm1t	-2.83007	0.119393	0.262194	p150
15	55255640	3	0	15	0	33	0	19	0	29	0.03	47	0.02	15:55255640	17	0	31.6667	0.0166667	0	inf	+	Deptor	UTR3	REP	SINE/B1_Mur4	1.51533	0.137932	0.262194	p110
4	116552808	5	0.2	35	0.14	39	0.05	52	0	29	0	31	0.06	4:116552808	26.3333	0.13	37.3333	0.02	6.5	0.153846	-	Tmem69	UTR3	REP	SINE/B2_Mm2	-2.16591	0.0855289	0.262194	both
11	6472245	31	0.06	150	0.02	140	0.11	117	0	178	0	180	0.01	11:6472245	107	0.0633333	158.333	0.00333333	19	0.0526316	-	Gm22123	ncRNA_exonic	NONREP	-/-	-2.64019	0.0697554	0.262194	both
2	126892842	7	0	22	0.05	33	0.09	14	0	20	0	16	0	2:126892842	20.6667	0.0466667	16.6667	0	inf	0	-	Sppl2a	UTR3	REP	SINE/B1_Mus2	-2.47131	0.158302	0.262194	p150
2	120736265	13	0.15	34	0.06	41	0.07	26	0.04	36	0	33	0.06	2:120736265	29.3333	0.0933333	31.6667	0.0333333	2.8	0.357143	-	Ttbk2	UTR3	REP	SINE/B1_Mm	-1.29107	0.145192	0.262194	both
19	5761087	8	0	24	0.12	13	0	23	0.09	17	0.24	34	0.21	19:5761087	15	0.04	24.6667	0.18	0.222222	4.5	-	Scyl1	intronic	REP	SINE/B1_Mus1	1.84834	0.0945236	0.262194	both
14	52073736	38	0.03	90	0.01	88	0.06	84	0	73	0	75	0	14:52073736	72	0.0333333	77.3333	0	inf	0	-	Hnrnpc	UTR3	NONREP	-/-	-2.05015	0.0795805	0.262194	p150
16	32299924	2	0	36	0.03	45	0.04	48	0.08	37	0.05	41	0.05	16:32299924	27.6667	0.0233333	42	0.06	0.388889	2.57143	+	Rnf168	UTR3	REP	SINE/B2_Mm2	1.08044	0.0870989	0.262194	both
11	115500094	6	0	11	0	19	0	12	0.08	21	0	20	0.1	11:115500094	12	0	17.6667	0.06	0	inf	-	Jpt1	intronic	REP	SINE/B1_Mur1	2.83007	0.119393	0.262194	p110
8	124893350	13	0	49	0.06	34	0.06	47	0	42	0	55	0	8:124893350	32	0.04	48	0	inf	0	-	Exoc8	UTR3	REP	SINE/B1_Mur2	-2.32239	0.116276	0.262194	p150
11	75300638	97	0.01	307	0.03	319	0.01	258	0	382	0	374	0.01	11:75300638	241	0.0166667	338	0.00333333	5	0.2	-	Rpa1	UTR3	NONREP	-/-	-0.959522	0.137591	0.262194	both
8	79648681	3	0	24	0	24	0	18	0	30	0.03	29	0.03	8:79648681	17	0	25.6667	0.02	0	inf	+	Otud4	intronic	REP	SINE/B1_Mm	1.70511	0.116231	0.262194	p110
11	88831779	13	0	164	0	172	0	199	0.01	129	0	194	0.01	11:88831779	116.333	0	174	0.00666667	0	inf	-	Akap1	exonic	NONREP	-/-	0.421507	0.116181	0.262194	p110
1	59697242	5	0	23	0	16	0	32	0	31	0.03	37	0.03	1:59697242	14.6667	0	33.3333	0.02	0	inf	+	Nop58	intronic	REP	SINE/B2_Mm2	1.57346	0.119204	0.262194	p110
X	151825583	9	0	19	0.05	26	0	23	0.09	21	0.05	25	0.04	X:151825583	18	0.0166667	23	0.06	0.277778	3.6	+	Huwe1	intronic	NONREP	-/-	1.30787	0.149087	0.262194	both
4	155203405	0	0	14	0	27	0	25	0	17	0.06	14	0.07	4:155203405	13.6667	0	18.6667	0.0433333	0	inf	-	Ski	intronic	REP	SINE/PB1D7	2.41731	0.119828	0.262194	p110
5	113088020	20	0.1	66	0.03	114	0.02	82	0	112	0	96	0.01	5:113088020	66.6667	0.05	96.6667	0.00333333	15	0.0666667	-	2900026A02Rik	UTR3	REP	LTR/MTA_Mm	-2.13761	0.151171	0.262194	both
11	75176344	9	0.44	29	0.31	33	0.48	28	0.04	30	0.13	28	0.36	11:75176344	23.6667	0.41	28.6667	0.176667	2.32075	0.430894	-	1700016P03Rik	ncRNA_intronic	NONREP	-/-	-1.19077	0.0940937	0.262194	both
2	90949079	10	0	30	0.03	37	0.03	25	0	30	0	24	0	2:90949079	25.6667	0.02	26.3333	0	inf	0	+	Celf1	intronic	REP	SINE/B1_Mur2	-1.59073	0.12044	0.262194	p150
X	134589347	14	0.07	122	0	27	0.04	119	0	28	0	27	0	X:134589347	54.3333	0.0366667	58	0	inf	0	-	Gla	UTR3	REP	SINE/B1_Mus1	-2.20649	0.154468	0.262194	p150
11	75300623	67	0.01	279	0.05	304	0.06	266	0.01	375	0	357	0.03	11:75300623	216.667	0.04	332.667	0.0133333	3	0.333333	-	Rpa1	UTR3	NONREP	-/-	-1.15522	0.141037	0.262194	both
9	13453567	9	0	28	0.04	41	0.02	13	0	22	0	21	0	9:13453567	26	0.02	18.6667	0	inf	0	+	Maml2	intronic	REP	SINE/B1_Mus1	-1.58664	0.13004	0.262194	p150
6	49254653	11	0	54	0.02	67	0.03	46	0	52	0.02	62	0	6:49254653	44	0.0166667	53.3333	0.00666667	2.5	0.4	-	Tra2a	intronic	REP	SINE/B3	-1.38533	0.137475	0.262194	p150
11	116122829	14	0.07	15	0.07	14	0.21	13	0	20	0.05	15	0	11:116122829	14.3333	0.116667	16	0.0166667	7	0.142857	-	Trim65	UTR3	REP	SINE/B1_Mur1	-2.25694	0.120463	0.262194	both
2	39012508	5	0	30	0	24	0.04	34	0.03	18	0.06	25	0.04	2:39012508	19.6667	0.0133333	25.6667	0.0433333	0.307692	3.25	+	Arpc5l	intronic	REP	SINE/B1_Mus1	1.11259	0.154254	0.262194	both
11	70719650	1	0	31	0.06	18	0	14	0.14	21	0.1	16	0.06	11:70719650	16.6667	0.02	17	0.1	0.2	5	+	Kif1c	intronic	REP	SINE/B1_Mur3	1.80643	0.0682001	0.262194	both
X	150985424	38	0.03	180	0.08	166	0.04	192	0.01	182	0.01	235	0.01	X:150985424	128	0.05	203	0.01	5	0.2	-	Gnl3l	UTR3	REP	SINE/B1_Mur3	-1.68406	0.0844837	0.262194	both
7	79360851	78	0.05	221	0.05	335	0.07	251	0	294	0	289	0.05	7:79360851	211.333	0.0566667	278	0.0166667	3.4	0.294118	+	Abhd2	UTR3	REP	DNA/MER5A	-1.29814	0.0784308	0.262194	both
8	70014059	2	0	17	0	20	0	25	0.04	19	0	17	0.06	8:70014059	13	0	20.3333	0.0333333	0	inf	-	Gatad2a	intergenic	REP	SINE/B1_Mus1	2.10236	0.130343	0.262194	p110
8	35679221	1	0	37	0.05	31	0	39	0.05	44	0.05	42	0.07	8:35679221	23	0.0166667	41.6667	0.0566667	0.294118	3.4	+	Mfhas1	UTR3	REP	Simple_repeat/(CAAAA)n	1.23731	0.125149	0.262194	both
11	75301000	55	0.07	181	0.15	211	0.19	201	0	249	0.02	266	0.09	11:75301000	149	0.136667	238.667	0.0366667	3.72727	0.268293	-	Rpa1	UTR3	NONREP	-/-	-1.59978	0.0891128	0.262194	both
7	143561681	4	0	19	0	8	0	16	0.06	12	0.08	9	0	7:143561681	10.3333	0	12.3333	0.0466667	0	inf	-	Cars	intronic	REP	SINE/B1_Mur3	2.55117	0.12417	0.262194	p110
2	119470330	5	0	18	0.06	15	0.07	20	0	15	0	17	0	2:119470330	12.6667	0.0433333	17.3333	0	inf	0	-	Ino80	intronic	REP	SINE/B1_Mus1	-2.34314	0.119393	0.262194	p150
9	44775926	5	0	14	0	15	0	16	0.06	10	0	19	0.05	9:44775926	11.3333	0	15	0.0366667	0	inf	+	Ift46	intronic	REP	SINE/B1_Mur2	2.27433	0.119031	0.262194	p110
4	129309997	66	0.02	367	0.04	367	0.05	417	0	357	0	444	0.02	4:129309997	266.667	0.0366667	406	0.00666667	5.5	0.181818	-	Gm26722	ncRNA_intronic	NONREP	-/-	-1.36233	0.0806371	0.262194	both
15	8158212	34	0.09	85	0.05	81	0.16	62	0.02	84	0	99	0.03	15:8158212	66.6667	0.1	81.6667	0.0166667	6	0.166667	+	Nup155	UTR3	REP	SINE/PB1D9	-2.09168	0.072446	0.262194	both
5	65552539	15	0.07	46	0.15	73	0.14	37	0.19	46	0.24	35	0.17	5:65552539	44.6667	0.12	39.3333	0.2	0.6	1.66667	+	Ube2k	intronic	REP	SINE/B3	0.706821	0.070707	0.262194	both
16	20691972	8	0	34	0	28	0	21	0	24	0.04	21	0.05	16:20691972	23.3333	0	22	0.03	0	inf	+	Eif4g1	intronic	REP	SINE/B1_Mur1	1.99139	0.117881	0.262194	p110
8	84250017	2	0	37	0.03	21	0.05	13	0.08	24	0.04	24	0.12	8:84250017	20	0.0266667	20.3333	0.08	0.333333	3	-	Mri1	UTR3	REP	SINE/B2_Mm2	1.3865	0.112854	0.262194	both
11	75177359	6	0	63	0.02	52	0.02	64	0	57	0	39	0	11:75177359	40.3333	0.0133333	53.3333	0	inf	0	-	1700016P03Rik	ncRNA_exonic	NONREP	-/-	-1.11778	0.119743	0.262194	p150
5	89236839	12	0.08	83	0.01	74	0.05	64	0	34	0.03	84	0	5:89236839	56.3333	0.0466667	60.6667	0.01	4.66667	0.214286	+	Slc4a4	UTR3	NONREP	-/-	-1.59465	0.155448	0.262194	both
19	7535250	20	0.05	212	0.17	135	0.27	201	0	130	0	144	0.03	19:7535250	122.333	0.163333	158.333	0.01	16.3333	0.0612245	+	Atl3	UTR3	REP	SINE/B1F2	-2.91008	0.0823452	0.262194	both
11	58327308	7	0	10	0	14	0	23	0	9	0.11	13	0.15	11:58327308	10.3333	0	15	0.0866667	0	inf	-	Zfp672	downstream	REP	SINE/PB1D9	3.29747	0.12636	0.262194	p110
10	67546542	6	0	99	0.08	85	0.14	57	0	53	0	58	0	10:67546542	63.3333	0.0733333	56	0	inf	0	-	Ado	UTR3	REP	LTR/RMER12	-3.0703	0.14466	0.262194	p150
13	55626261	5	0	24	0	24	0.12	18	0.11	17	0.12	17	0.12	13:55626261	17.6667	0.04	17.3333	0.116667	0.342857	2.91667	+	Caml	intronic	REP	SINE/B1_Mur3	1.28002	0.151647	0.262194	both
5	145239170	11	0	27	0	27	0.04	29	0.07	21	0.19	23	0.04	5:145239170	21.6667	0.0133333	24.3333	0.1	0.133333	7.5	+	Zfp655	intronic	REP	SINE/B1_Mur4	2.31215	0.132423	0.262194	both
8	70465770	7	0	17	0	16	0	12	0.08	17	0	18	0.06	8:70465770	13.3333	0	15.6667	0.0466667	0	inf	-	Klhl26	intronic	REP	SINE/B1_Mur4	2.49304	0.131778	0.262194	p110
2	52884997	5	0	16	0	15	0.07	10	0.1	18	0.06	20	0.1	2:52884997	12	0.0233333	16	0.0866667	0.269231	3.71429	+	Fmnl2	intronic	REP	LTR/MTD	1.56268	0.0778771	0.262194	both
5	66355413	5	0	16	0	19	0	5	0	24	0.08	24	0.04	5:66355413	13.3333	0	17.6667	0.04	0	inf	-	Apbb2	intronic	REP	SINE/B3A	2.36923	0.158302	0.262194	p110
6	56792709	12	0.08	14	0	23	0.04	20	0	14	0	15	0	6:56792709	16.3333	0.04	16.3333	0	inf	0	-	Kbtbd2	intronic	REP	SINE/B1_Mus1	-2.386	0.153826	0.262194	p150
3	94448591	18	0	69	0	79	0	73	0	62	0.03	58	0.05	3:94448591	55.3333	0	64.3333	0.0266667	0	inf	+	Mrpl9	UTR3	REP	SINE/B2_Mm1a	1.92577	0.137032	0.262194	p110
3	40793194	39	0.21	34	0.26	63	0.19	19	0.05	72	0.06	76	0.21	3:40793194	45.3333	0.22	55.6667	0.106667	2.0625	0.484848	+	Hspa4l	UTR3	REP	SINE/B3	-0.985203	0.115856	0.262194	both
11	5800467	31	0	184	0.01	133	0.01	173	0	110	0	124	0	11:5800467	116	0.00666667	135.667	0	inf	0	+	Dbnl	UTR3	NONREP	-/-	-0.517816	0.126309	0.262194	p150
8	94017337	6	0.33	11	0.73	19	0.16	18	0	12	0.17	24	0.12	8:94017337	12	0.406667	18	0.0966667	4.2069	0.237705	-	Nudt21	UTR3	REP	SINE/B1_Mus1	-1.95656	0.153404	0.262194	both
14	31701506	15	0.07	80	0.2	105	0.13	64	0.06	91	0.02	137	0.05	14:31701506	66.6667	0.133333	97.3333	0.0433333	3.07692	0.325	-	Ankrd28	UTR3	NONREP	-/-	-1.37687	0.094198	0.262194	both
17	32047091	4	0	11	0	16	0	9	0	13	0.08	18	0.06	17:32047091	10.3333	0	13.3333	0.0466667	0	inf	+	Rrp1b	intronic	REP	SINE/B1_Mur4	2.43722	0.12636	0.262194	p110
19	45008473	4	0	18	0.06	11	0.09	20	0	8	0	17	0	19:45008473	11	0.05	15	0	inf	0	+	Twnk	intronic	REP	SINE/B3	-2.55634	0.138755	0.262194	p150
10	61099884	20	0.1	112	0.02	79	0.11	113	0	73	0.01	71	0	10:61099884	70.3333	0.0766667	85.6667	0.00333333	23	0.0434783	-	Sgpl1	UTR3	NONREP	-/-	-2.5827	0.0745415	0.262194	both
14	121222829	0	0	14	0.07	18	0.11	9	0	14	0	8	0	14:121222829	10.6667	0.06	10.3333	0	inf	0	+	Farp1	intronic	NONREP	-/-	-2.8247	0.134564	0.262194	p150
X	163977999	8	0	17	0.06	27	0.04	12	0	22	0	35	0	X:163977999	17.3333	0.0333333	23	0	inf	0	-	Car5b	UTR3	REP	SINE/B1_Mur2	-2.06879	0.136242	0.262194	p150
18	60685443	7	0.29	86	0.01	77	0.14	113	0	65	0	53	0	18:60685443	56.6667	0.146667	77	0	inf	0	-	Ndst1	downstream	NONREP	-/-	-3.97024	0.137357	0.262194	p150
15	34104534	13	0	25	0	39	0	28	0	24	0.04	37	0.05	15:34104534	25.6667	0	29.6667	0.03	0	inf	+	Mtdh	intronic	REP	SINE/PB1D9	2.06719	0.122735	0.262194	p110
2	90947183	5	0	23	0	37	0.05	26	0.04	17	0.06	32	0.06	2:90947183	21.6667	0.0166667	25	0.0533333	0.3125	3.2	+	Celf1	intronic	REP	SINE/B3	1.17498	0.145105	0.262194	both
5	121715815	2	0	27	0	18	0	17	0	18	0.11	23	0.13	5:121715815	15.6667	0	19.3333	0.08	0	inf	+	Gm43571	ncRNA_exonic	REP	SINE/B3	3.17816	0.118656	0.262194	p110
4	129309920	26	0.04	274	0.09	246	0.14	262	0	287	0	310	0.05	4:129309920	182	0.09	286.333	0.0166667	5.4	0.185185	-	Gm26722	ncRNA_intronic	NONREP	-/-	-1.79773	0.0946854	0.262194	both
8	84756620	12	0	43	0.02	66	0.05	40	0	39	0	43	0	8:84756620	40.3333	0.0233333	40.6667	0	inf	0	-	Nfix	intronic	REP	SINE/PB1D7	-1.71824	0.155866	0.262194	p150
1	13625819	12	0.08	23	0	18	0.17	27	0	16	0	10	0	1:13625819	17.6667	0.0833333	17.6667	0	inf	0	-	Lactb2	UTR3	REP	SINE/B3	-3.22239	0.158302	0.262194	p150
11	4657966	9	0	21	0	10	0	29	0.03	16	0.06	8	0	11:4657966	13.3333	0	17.6667	0.03	0	inf	+	Ascc2	intronic	REP	SINE/B1_Mur1	2.0816	0.148194	0.262194	p110
2	153403870	13	0	69	0.04	80	0.03	69	0	68	0	74	0	2:153403870	54	0.0233333	70.3333	0	inf	0	+	Asxl1	UTR3	NONREP	-/-	-1.71484	0.144233	0.262194	p150
18	32102590	1	0	26	0.12	9	0.22	12	0	23	0	16	0	18:32102590	12	0.113333	17	0	inf	0	+	Iws1	UTR3	REP	SINE/B1_Mur1	-3.61513	0.154325	0.262194	p150
3	116744084	4	0	17	0.47	21	0.57	15	0	21	0	15	0.07	3:116744084	14	0.346667	17	0.0233333	14.8571	0.0673077	-	Agl	UTR3	REP	SINE/B1_Mm	-3.47117	0.14094	0.262194	both
18	83003245	20	0.05	57	0.02	33	0.09	38	0	48	0	34	0	18:83003245	36.6667	0.0533333	40	0	inf	0	+	Zfp516	UTR3	NONREP	-/-	-2.65117	0.0675999	0.262194	p150
19	4761032	17	0	59	0	50	0	54	0	53	0.02	58	0.02	19:4761032	42	0	55	0.0133333	0	inf	-	Rbm4b	intronic	REP	SINE/B1_Mus2	1.13989	0.116923	0.262194	p110
8	84911375	9	0.22	42	0.02	37	0.19	51	0	30	0	44	0.02	8:84911375	29.3333	0.143333	41.6667	0.00666667	21.5	0.0465116	+	Dnase2a	UTR3	REP	SINE/B1_Mur4	-3.14129	0.090277	0.262194	both
8	107335106	18	0.11	25	0.12	43	0.14	20	0.1	36	0.08	37	0.11	8:107335106	28.6667	0.123333	31	0.0966667	1.27586	0.783784	+	Nfat5	intronic	REP	SINE/PB1D9	-0.317772	0.0764701	0.262194	both
14	52294217	9	0.11	137	0.03	124	0.05	121	0	96	0	126	0.02	14:52294217	90	0.0633333	114.333	0.00666667	9.5	0.105263	+	Tox4	UTR3	REP	SINE/PB1D9	-2.02299	0.101821	0.262194	both
15	55258190	12	0	28	0.04	67	0.06	23	0	70	0	73	0	15:55258190	35.6667	0.0333333	55.3333	0	inf	0	+	Deptor	UTR3	REP	SINE/PB1D7	-2.06368	0.140622	0.262194	p150
2	14147987	8	0.12	40	0.03	38	0.03	33	0	34	0	39	0	2:14147987	28.6667	0.06	35.3333	0	inf	0	+	Stam	UTR3	REP	SINE/B1_Mus1	-2.78182	0.150609	0.262194	p150
14	31700931	43	0	141	0.02	233	0.03	87	0	170	0	208	0	14:31700931	139	0.0166667	155	0	inf	0	-	Ankrd28	UTR3	NONREP	-/-	-1.36041	0.119705	0.262194	p150
6	66540271	36	0.03	114	0.04	149	0.07	98	0.01	129	0.01	232	0.03	6:66540271	99.6667	0.0466667	153	0.0166667	2.8	0.357143	+	Mad2l1	UTR3	NONREP	-/-	-1.24912	0.0815959	0.262194	both
8	72223872	10	0.1	38	0.03	25	0.16	23	0	20	0	26	0	8:72223872	24.3333	0.0966667	23	0	inf	0	+	Fam32a	UTR3	REP	SINE/B1_Mus2	-3.39833	0.0690392	0.262194	p150
1	171413402	1	0	23	0.13	9	0	15	0.07	11	0.18	15	0.2	1:171413402	11	0.0433333	13.6667	0.15	0.288889	3.46154	+	Usf1	intronic	REP	SINE/B1_Mur4	1.57649	0.153415	0.262194	both
15	81927104	8	0	34	0.03	25	0.04	21	0	25	0	25	0	15:81927104	22.3333	0.0233333	23.6667	0	inf	0	-	Polr3h	upstream	REP	SINE/B1_Mus1	-1.72845	0.125289	0.262194	p150
14	7936048	281	0	1135	0	1332	0	1066	0	1111	0.01	1346	0.02	14:7936048	916	0	1174.33	0.01	0	inf	+	Flnb	exonic	NONREP	-/-	0.82547	0.158593	0.26241	both
15	65873172	15	0	121	0.01	120	0.02	87	0	90	0	94	0	15:65873172	85.3333	0.01	90.3333	0	inf	0	+	Efr3a	UTR3	NONREP	-/-	-0.872661	0.159192	0.263135	p150
11	5096125	17	0.06	18	0	42	0.12	20	0	23	0	27	0	11:5096125	25.6667	0.06	23.3333	0	inf	0	-	Ewsr1	intronic	REP	SINE/B1_Mur4	-2.79266	0.159573	0.263498	p150
1	132114052	26	0	43	0.05	53	0.09	52	0	48	0	40	0	1:132114052	40.6667	0.0466667	46.6667	0	inf	0	-	Cdk18	UTR3	NONREP	-/-	-2.50971	0.159812	0.263627	p150
9	88453465	8	0	190	0.04	190	0.06	106	0	193	0	197	0.01	9:88453465	129.333	0.0333333	165.333	0.00333333	10	0.1	-	Syncrip	UTR3	NONREP	-/-	-1.88995	0.160519	0.264262	both
19	4772136	10	0	36	0	53	0	49	0	60	0.05	49	0.1	19:4772136	33	0	52.6667	0.05	0	inf	-	Rbm4b	intergenic	NONREP	-/-	2.60123	0.160477	0.264262	p110
2	104830332	6	0	18	0.11	22	0.23	14	0	16	0	13	0	2:104830332	15.3333	0.113333	14.3333	0	inf	0	-	Prrg4	downstream	REP	SINE/B1F1	-3.61818	0.160723	0.264332	p150
7	27581888	11	0	31	0	38	0	41	0.02	20	0.05	45	0	7:27581888	26.6667	0	35.3333	0.0233333	0	inf	+	2310022A10Rik	UTR3	REP	SINE/B1_Mur2	1.79895	0.160964	0.264463	p110
3	87939418	31	0.06	207	0.08	187	0.22	187	0.01	119	0.02	177	0.06	3:87939418	141.667	0.12	161	0.03	4	0.25	+	Isg20l2	UTR3	NONREP	-/-	-1.72749	0.161987	0.265223	both
15	55255312	24	0.04	25	0	92	0.09	30	0	61	0	104	0	15:55255312	47	0.0433333	65	0	inf	0	+	Deptor	UTR3	REP	SINE/B1_Mm	-2.40257	0.162917	0.265223	p150
18	35672425	9	0.11	24	0	19	0.05	17	0	24	0	17	0	18:35672425	17.3333	0.0533333	19.3333	0	inf	0	-	Dnajc18	UTR3	REP	SINE/B1_Mur3	-2.69111	0.164186	0.265223	p150
16	22087252	2	0	15	0	13	0	19	0.05	9	0.11	13	0	16:22087252	10	0	13.6667	0.0533333	0	inf	-	Igf2bp2	intronic	REP	SINE/B1_Mur1	2.69111	0.164186	0.265223	p110
3	58451451	13	0.08	21	0.05	38	0.16	17	0	44	0.02	46	0.07	3:58451451	24	0.0966667	35.6667	0.03	3.22222	0.310345	+	Tsc22d2	intronic	REP	SINE/B3	-1.40545	0.164187	0.265223	both
11	74715442	1	0	26	0.04	25	0.08	11	0	13	0	14	0	11:74715442	17.3333	0.04	12.6667	0	inf	0	-	Pafah1b1	intronic	REP	SINE/B1_Mus2	-2.30705	0.16255	0.265223	p150
13	21389906	10	0.1	21	0.05	11	0	14	0	12	0	20	0	13:21389906	14	0.05	15.3333	0	inf	0	-	Zkscan3	UTR3	REP	LTR/ORR1A2	-2.56575	0.163603	0.265223	p150
19	41930698	5	0	30	0.03	24	0	14	0	15	0.13	33	0.15	19:41930698	19.6667	0.01	20.6667	0.0933333	0.107143	9.33333	-	Exosc1	intronic	REP	SINE/B3	2.31362	0.162514	0.265223	both
11	68985970	11	0.18	72	0.03	61	0.05	70	0	73	0	89	0.01	11:68985970	48	0.0866667	77.3333	0.00333333	26	0.0384615	-	Pfas	UTR3	REP	SINE/B1_Mur1	-2.80798	0.162909	0.265223	both
15	81456163	4	0.25	24	0.04	23	0.17	18	0	17	0	19	0.11	15:81456163	17	0.153333	18	0.0366667	4.18182	0.23913	+	Xpnpep3	UTR3	REP	SINE/B4	-1.87335	0.16252	0.265223	both
9	13805848	47	0.02	196	0.05	172	0.1	165	0	190	0.01	163	0.03	9:13805848	138.333	0.0566667	172.667	0.0133333	4.25	0.235294	+	Mtmr2	UTR3	NONREP	-/-	-1.61346	0.162349	0.265223	both
8	84251280	7	0.14	32	0.06	47	0.04	27	0	26	0	33	0.06	8:84251280	28.6667	0.08	28.6667	0.02	4	0.25	-	Mri1	UTR3	REP	SINE/PB1D7	-1.61694	0.164243	0.265223	both
6	88014179	3	0	21	0.05	10	0.1	15	0	9	0	10	0	6:88014179	11.3333	0.05	11.3333	0	inf	0	-	Rab7	intronic	REP	SINE/B1_Mus2	-2.56575	0.163603	0.265223	p150
6	49260958	36	0.03	86	0.01	102	0.01	78	0.01	50	0	105	0	6:49260958	74.6667	0.0166667	77.6667	0.00333333	5	0.2	-	Tra2a	intronic	REP	SINE/B3	-0.887373	0.164276	0.265223	both
8	72482538	8	0	83	0.02	80	0.05	66	0	90	0	103	0	8:72482538	57	0.0233333	86.3333	0	inf	0	-	Slc35e1	UTR3	REP	SINE/PB1D7	-1.79489	0.162287	0.265223	p150
17	6123112	15	0.13	60	0.05	68	0.15	83	0.02	75	0.05	89	0.08	17:6123112	47.6667	0.11	82.3333	0.05	2.2	0.454545	+	Tulp4	intronic	REP	SINE/B1_Mur2	-0.953634	0.164341	0.265223	both
11	75301007	58	0.07	202	0.11	225	0.12	207	0	266	0.04	280	0.1	11:75301007	161.667	0.1	251	0.0466667	2.14286	0.466667	-	Rpa1	UTR3	NONREP	-/-	-0.999258	0.163618	0.265223	both
11	70033102	26	0	47	0.04	82	0.04	45	0	79	0	108	0.01	11:70033102	51.6667	0.0266667	77.3333	0.00333333	8	0.125	+	Dlg4	intronic	REP	SINE/B1_Mur3	-1.47506	0.16324	0.265223	both
3	89379236	6	0	61	0.07	36	0.14	33	0	42	0	30	0	3:89379236	34.3333	0.07	35	0	inf	0	-	Zbtb7b	UTR3	REP	LTR/RLTR20A4	-2.96632	0.164549	0.265298	p150
3	116744163	1	0	20	0.45	20	0.3	15	0	19	0	15	0.07	3:116744163	13.6667	0.25	16.3333	0.0233333	10.7143	0.0933333	-	Agl	UTR3	REP	SINE/B1_Mm	-3.01238	0.164732	0.265331	both
X	150985529	32	0.25	192	0.21	171	0.35	211	0.06	202	0.14	259	0.25	X:150985529	131.667	0.27	224	0.15	1.8	0.555556	-	Gnl3l	UTR3	REP	SINE/B1_Mur3	-0.789167	0.165006	0.265512	both
11	77534495	21	0	102	0.06	135	0.1	76	0	119	0	109	0.01	11:77534495	86	0.0533333	101.333	0.00333333	16	0.0625	-	Taok1	UTR3	NONREP	-/-	-2.29708	0.165584	0.265683	both
11	75300577	51	0.04	230	0.15	248	0.15	219	0.02	299	0.06	299	0.06	11:75300577	176.333	0.113333	272.333	0.0466667	2.42857	0.411765	-	Rpa1	UTR3	NONREP	-/-	-1.1344	0.165599	0.265683	both
18	35602542	3	0	15	0.13	16	0.06	13	0	11	0	14	0	18:35602542	11.3333	0.0633333	12.6667	0	inf	0	+	Paip2	intronic	REP	SINE/B2_Mm2	-2.91222	0.165347	0.265683	p150
17	35858886	9	0.22	63	0.05	53	0.06	56	0	50	0.02	57	0.02	17:35858886	41.6667	0.11	54.3333	0.0133333	8.25	0.121212	+	Mdc1	UTR3	REP	SINE/B1_Mm	-2.39978	0.167037	0.265948	both
17	33759576	5	0.2	24	0.04	30	0.03	19	0	12	0	30	0	17:33759576	19.6667	0.09	20.3333	0	inf	0	-	Rab11b	intronic	REP	SINE$SINE/PB1D10$ID_B1	-3.34577	0.166168	0.265948	p150
7	101411568	6	0	26	0.08	18	0.17	47	0	25	0	20	0	7:101411568	16.6667	0.0833333	30.6667	0	inf	0	+	Arap1	UTR3	NONREP	-/-	-3.18898	0.167079	0.265948	p150
5	65553540	7	0.14	38	0.08	32	0.06	29	0.03	24	0.04	28	0.07	5:65553540	25.6667	0.0933333	27	0.0466667	2	0.5	+	Ube2k	intronic	REP	SINE/B1_Mus1	-0.82371	0.166594	0.265948	both
16	32300229	14	0.14	33	0.03	34	0.06	35	0.03	24	0	38	0.03	16:32300229	27	0.0766667	32.3333	0.02	3.83333	0.26087	+	Rnf168	UTR3	REP	SINE/B2_Mm1t	-1.62586	0.167006	0.265948	both
6	120372258	4	0	9	0	18	0.11	13	0.08	9	0.11	12	0.25	6:120372258	10.3333	0.0366667	11.3333	0.146667	0.25	4	+	Kdm5a	intronic	REP	SINE/B3A	1.72978	0.166873	0.265948	both
6	29353488	6	0.17	19	0	26	0.08	13	0	35	0	28	0	6:29353488	17	0.0833333	25.3333	0	inf	0	+	Calu	intronic	REP	SINE/B1_Mur2	-3.18898	0.167079	0.265948	p150
2	153266572	8	0	63	0	67	0	58	0	64	0.02	59	0.03	2:153266572	46	0	60.3333	0.0166667	0	inf	+	Pofut1	UTR3	NONREP	-/-	1.40642	0.167225	0.265948	p110
4	127026584	1	0	27	0	45	0.04	32	0.03	44	0.05	47	0.11	4:127026584	24.3333	0.0133333	41	0.0633333	0.210526	4.75	+	Sfpq	intronic	REP	SINE/B1_Mus2	1.51721	0.166897	0.265948	both
4	118626143	6	0.17	27	0.22	23	0.26	25	0.04	20	0.15	26	0.19	4:118626143	18.6667	0.216667	23.6667	0.126667	1.71053	0.584615	+	Ebna1bp2	UTR3	REP	SINE/B1_Mur4	-0.721301	0.167779	0.26631	both
14	21797806	18	0	98	0.02	45	0.04	83	0	61	0	45	0	14:21797806	53.6667	0.02	63	0	inf	0	+	Samd8	UTR3	REP	SINE/B1_Mur4	-1.66072	0.167654	0.26631	p150
6	49254660	9	0.11	52	0.06	69	0.04	47	0	49	0	63	0.06	6:49254660	43.3333	0.07	53	0.02	3.5	0.285714	-	Tra2a	intronic	REP	SINE/B3	-1.37377	0.168304	0.266886	both
8	124893807	10	0	44	0.18	52	0.15	41	0	27	0	45	0.04	8:124893807	35.3333	0.11	37.6667	0.0133333	8.25	0.121212	-	Exoc8	UTR3	REP	SINE/B1_Mus2	-2.29628	0.171994	0.266892	both
6	113613941	5	0	16	0	19	0	16	0.06	16	0	14	0.14	6:113613941	13.3333	0	15.3333	0.0666667	0	inf	+	Brk1	intronic	REP	SINE/B1_Mur2	2.97182	0.17315	0.266892	p110
8	72223594	24	0	59	0.12	41	0.15	49	0.02	60	0	52	0.02	8:72223594	41.3333	0.09	53.6667	0.0133333	6.75	0.148148	+	Fam32a	UTR3	REP	SINE$SINE/B4$B1_Mur2	-2.08268	0.173119	0.266892	both
2	91213288	8	0.12	14	0	18	0.06	17	0	12	0	12	0	2:91213288	13.3333	0.06	13.6667	0	inf	0	+	Acp2	UTR3	REP	SINE/B1_Mus1	-2.81117	0.171348	0.266892	p150
4	44128224	5	0	26	0.04	23	0.09	16	0	21	0	31	0	4:44128224	18	0.0433333	22.6667	0	inf	0	-	Rnf38	UTR3	NONREP	-/-	-2.37312	0.171898	0.266892	p150
10	58411503	3	0	17	0	16	0.12	12	0.08	15	0.2	8	0.5	10:58411503	12	0.04	11.6667	0.26	0.153846	6.5	+	Lims1	intronic	REP	SINE/B3	2.39158	0.168986	0.266892	both
11	98766092	2	0	18	0.11	20	0.25	16	0	10	0	14	0	11:98766092	13.3333	0.12	13.3333	0	inf	0	+	Thra	intronic	REP	Simple_repeat/(GA)n	-3.70454	0.171348	0.266892	p150
8	111154373	35	0	62	0.05	101	0.04	56	0	87	0	87	0.01	8:111154373	66	0.03	76.6667	0.00333333	9	0.111111	-	Glg1	downstream	NONREP	-/-	-1.50769	0.17241	0.266892	both
3	51235665	10	0.3	33	0.03	35	0.14	21	0	30	0	44	0.07	3:51235665	26	0.156667	31.6667	0.0233333	6.71429	0.148936	+	Noct	intronic	REP	LTR/MTC	-2.35749	0.17276	0.266892	both
1	156427612	29	0.38	57	0.25	33	0.58	59	0.17	101	0.25	50	0.28	1:156427612	39.6667	0.403333	70	0.233333	1.72857	0.578512	-	Soat1	UTR3	REP	SINE/B1_Mur4	-0.759398	0.172888	0.266892	both
17	28987051	1	0	29	0	19	0	25	0.04	15	0	11	0.09	17:28987051	16.3333	0	17	0.0433333	0	inf	-	Stk38	intronic	REP	SINE/B3	2.42321	0.172497	0.266892	p110
4	150309030	2	0	24	0	9	0	18	0.06	16	0.12	7	0	4:150309030	11.6667	0	13.6667	0.06	0	inf	+	Rere	intronic	REP	DNA/URR1A	2.81117	0.171348	0.266892	p110
11	75300545	47	0	213	0.02	233	0.01	203	0	284	0	290	0	11:75300545	164.333	0.01	259	0	inf	0	-	Rpa1	UTR3	NONREP	-/-	-0.882283	0.172144	0.266892	both
2	25606247	5	0	15	0.13	28	0.14	15	0.2	20	0.2	15	0.13	2:25606247	16	0.09	16.6667	0.176667	0.509434	1.96296	-	Rabl6	intronic	REP	SINE/B1_Mur4	0.879559	0.169351	0.266892	both
6	66540212	31	0.13	102	0.09	142	0.15	92	0.05	134	0.07	203	0.11	6:66540212	91.6667	0.123333	143	0.0766667	1.6087	0.621622	+	Mad2l1	UTR3	NONREP	-/-	-0.562837	0.171075	0.266892	both
11	75177459	2	0	51	0.08	37	0.08	64	0	48	0.02	36	0	11:75177459	30	0.0533333	49.3333	0.00666667	8	0.125	-	1700016P03Rik	ncRNA_exonic	REP	SINE/RSINE1	-1.88592	0.16944	0.266892	both
13	64290358	17	0	58	0.12	39	0.13	51	0	60	0.02	48	0.02	13:64290358	38	0.0833333	53	0.0133333	6.25	0.16	-	Aaed1	UTR3	REP	SINE/B1F	-2.04676	0.168892	0.266892	both
1	54397335	11	0	31	0.16	45	0.11	32	0	35	0.03	32	0	1:54397335	29	0.09	33	0.01	9	0.111111	-	Gtf3c3	UTR3	REP	SINE/ID2	-2.3682	0.169753	0.266892	both
4	123913317	3	0	19	0.05	17	0.12	26	0	14	0	15	0	4:123913317	13	0.0566667	18.3333	0	inf	0	-	Gm12905	ncRNA_intronic	REP	SINE/B2_Mm2	-2.73897	0.170601	0.266892	p150
14	56735006	4	0	9	0	19	0	15	0	21	0.1	23	0.22	14:56735006	10.6667	0	19.6667	0.106667	0	inf	-	Pspc1	intronic	REP	SINE/B2_Mm2	3.51361	0.172994	0.266892	p110
5	142870076	4	0.25	33	0.3	22	0.64	34	0.12	17	0.12	28	0.29	5:142870076	19.6667	0.396667	26.3333	0.176667	2.24528	0.445378	-	Fbxl18	UTR3	REP	SINE/B1_Mur1	-1.14602	0.169889	0.266892	both
9	96057173	5	0.2	24	0.08	15	0.2	17	0	14	0	19	0.16	9:96057173	14.6667	0.16	16.6667	0.0533333	3	0.333333	+	Xrn1	UTR3	REP	SINE/B1_Mur4	-1.44997	0.172721	0.266892	both
11	75300589	63	0	273	0.01	277	0.01	250	0	352	0	328	0	11:75300589	204.333	0.00666667	310	0	inf	0	-	Rpa1	UTR3	NONREP	-/-	-0.745649	0.170703	0.266892	both
13	49386156	94	0	191	0.03	237	0.05	175	0	231	0	275	0	13:49386156	174	0.0266667	227	0	inf	0	+	Bicd2	UTR3	NONREP	-/-	-1.66697	0.171698	0.266892	both
2	121493253	14	0	59	0.03	53	0.08	46	0	37	0	47	0	2:121493253	42	0.0366667	43.3333	0	inf	0	-	Mfap1a	UTR3	REP	SINE$LTR/B1_Mus2$MT2B	-2.21589	0.170149	0.266892	p150
17	3485320	4	0	14	0	14	0	8	0	27	0.07	24	0.17	17:3485320	10.6667	0	19.6667	0.08	0	inf	+	Tiam2	intronic	REP	DNA/URR1B	3.17388	0.171348	0.266892	p110
9	64248082	0	0	20	0.05	14	0.14	13	0.08	14	0.29	10	0.2	9:64248082	11.3333	0.0633333	12.3333	0.19	0.333333	3	-	Map2k1	intronic	REP	SINE/B1_Mur4	1.41103	0.169493	0.266892	both
4	21834817	8	0.12	31	0.13	34	0.26	34	0.03	26	0.12	37	0.11	4:21834817	24.3333	0.17	32.3333	0.0866667	1.96154	0.509804	+	Usp45	UTR3	REP	SINE/B1_Mus1	-0.955803	0.173196	0.266892	both
11	75300977	38	0.08	140	0.01	176	0.02	169	0	201	0	226	0	11:75300977	118	0.0366667	198.667	0	inf	0	-	Rpa1	UTR3	NONREP	-/-	-2.02678	0.170746	0.266892	both
11	75300613	71	0	274	0.02	296	0.02	260	0	367	0	351	0	11:75300613	213.667	0.0133333	326	0	inf	0	-	Rpa1	UTR3	NONREP	-/-	-0.87273	0.172587	0.266892	both
6	66540213	32	0.03	103	0.08	143	0.06	94	0.02	135	0.01	210	0.05	6:66540213	92.6667	0.0566667	146.333	0.0266667	2.125	0.470588	+	Mad2l1	UTR3	NONREP	-/-	-0.874284	0.173649	0.267338	both
6	120509764	2	0	45	0	45	0.02	24	0.08	17	0	31	0.13	6:120509764	30.6667	0.00666667	24	0.07	0.0952381	10.5	-	Hdhd5	UTR3	REP	SINE/B1_Mur2	2.21445	0.174987	0.269146	both
8	111254871	3	0	12	0	19	0	4	0	9	0.11	21	0.05	8:111254871	11.3333	0	11.3333	0.0533333	0	inf	-	Glg1	intronic	REP	SINE/B3	2.65329	0.175523	0.269212	p110
5	136545892	8	0	16	0	25	0	10	0	28	0.04	24	0.08	5:136545892	16.3333	0	20.6667	0.04	0	inf	-	Cux1	intronic	REP	SINE/B1_Mus1	2.31274	0.175523	0.269212	p110
6	85955371	11	0	82	0.01	62	0.06	82	0.06	59	0.08	45	0.04	6:85955371	51.6667	0.0233333	62	0.06	0.388889	2.57143	-	Dusp11	intronic	REP	SINE/PB1D10	1.04488	0.17527	0.269212	both
1	79794495	12	0	113	0.01	96	0.02	91	0	47	0	82	0	1:79794495	73.6667	0.01	73.3333	0	inf	0	-	Serpine2	UTR3	NONREP	-/-	-0.992355	0.176552	0.269722	p150
2	5019738	5	0.2	16	0.12	16	0.06	17	0	19	0.11	28	0.04	2:5019738	12.3333	0.126667	21.3333	0.05	2.53333	0.394737	-	Optn	downstream	NONREP	-/-	-1.28797	0.177996	0.269722	both
12	8750270	25	0.04	97	0.03	93	0.15	104	0	121	0	108	0.03	12:8750270	71.6667	0.0733333	111	0.01	7.33333	0.136364	+	Pum2	UTR3	NONREP	-/-	-2.12177	0.177895	0.269722	both
4	155621048	2	0.5	17	0.06	35	0.23	32	0.03	32	0.06	36	0.08	4:155621048	18	0.263333	33.3333	0.0566667	4.64706	0.21519	+	Gm16023	ncRNA_intronic	REP	SINE/B1_Mus1	-2.21682	0.177646	0.269722	both
5	150640816	3	0	17	0.24	20	0.1	12	0	11	0	22	0	5:150640816	13.3333	0.113333	15	0	inf	0	-	N4bp2l2	UTR3	REP	SINE/B1_Mur2	-3.60602	0.176491	0.269722	p150
16	20123748	6	0	80	0.15	36	0.22	61	0	23	0.04	20	0	16:20123748	40.6667	0.123333	34.6667	0.0133333	9.25	0.108108	+	Klhl24	UTR3	REP	SINE/B3	-2.4526	0.177439	0.269722	both
14	31701484	16	0	73	0.01	92	0.03	51	0	82	0	127	0	14:31701484	60.3333	0.0133333	86.6667	0	inf	0	-	Ankrd28	UTR3	NONREP	-/-	-1.34686	0.177839	0.269722	p150
2	119104382	27	0	49	0.08	139	0.04	39	0	101	0	120	0.01	2:119104382	71.6667	0.04	86.6667	0.00333333	12	0.0833333	+	Knl1	UTR3	REP	SINE/B1_Mus1	-2.01372	0.17735	0.269722	both
6	127130220	116	0	427	0.01	375	0.01	402	0	266	0	307	0	6:127130220	306	0.00666667	325	0	inf	0	-	Ccnd2	UTR3	REP	Simple_repeat/(T)n	-0.655241	0.177216	0.269722	both
15	81454964	3	0	43	0.07	34	0.03	49	0	23	0	26	0	15:81454964	26.6667	0.0333333	32.6667	0	inf	0	+	Xpnpep3	UTR3	REP	SINE/B1_Mus1	-2.10634	0.177431	0.269722	p150
7	127553967	5	0	14	0	19	0.05	11	0.27	11	0	11	0.18	7:127553967	12.6667	0.0166667	11	0.15	0.111111	9	+	Gm42715	intronic	REP	SINE/B2_Mm2	2.55187	0.177937	0.269722	both
4	116552357	2	0	33	0.09	26	0.04	41	0	35	0	37	0	4:116552357	20.3333	0.0433333	37.6667	0	inf	0	-	Gm12953	ncRNA_intronic	REP	SINE/PB1D9	-2.40935	0.177017	0.269722	p150
5	34351582	98	0.01	491	0.03	415	0.08	471	0	430	0	420	0.01	5:34351582	334.667	0.04	440.333	0.00333333	12	0.0833333	+	Rnf4	UTR3	NONREP	-/-	-1.70928	0.176404	0.269722	both
X	38420316	28	0	212	0.01	173	0.01	193	0	159	0	165	0	X:38420316	137.667	0.00666667	172.333	0	inf	0	-	Lamp2	UTR3	NONREP	-/-	-0.734982	0.181108	0.269923	p150
2	121543757	8	0	28	0.07	51	0.06	35	0	36	0	53	0.02	2:121543757	29	0.0433333	41.3333	0.00666667	6.5	0.153846	+	Wdr76	UTR3	REP	LTR/RMER4A	-1.71338	0.180154	0.269923	both
X	150984569	30	0	102	0.05	109	0.06	119	0.01	96	0	109	0.01	X:150984569	80.3333	0.0366667	108	0.00666667	5.5	0.181818	-	Gnl3l	UTR3	REP	SINE/B1_Mus1	-1.59008	0.179054	0.269923	both
2	132309880	5	0.8	64	0.34	24	0.5	51	0.12	16	0.5	33	0.15	2:132309880	31	0.546667	33.3333	0.256667	2.12987	0.469512	+	Cds2	UTR3	REP	SINE/MIRb	-1.06652	0.183031	0.269923	both
5	34371994	9	0.11	17	0.18	26	0.27	26	0.15	26	0.08	15	0.07	5:34371994	17.3333	0.186667	22.3333	0.1	1.86667	0.535714	+	Fam193a	intronic	REP	SINE/B1_Mur2	-0.841687	0.181321	0.269923	both
3	51534911	3	0	12	0	18	0	20	0.05	12	0	16	0.12	3:51534911	11	0	16	0.0566667	0	inf	-	Setd7	intronic	REP	SINE/B3	2.77259	0.183567	0.269923	p110
5	125414379	2	0	21	0.05	17	0.12	23	0	19	0	20	0	5:125414379	13.3333	0.0566667	20.6667	0	inf	0	-	Dhx37	UTR3	REP	SINE/B1_Mus1	-2.70241	0.182178	0.269923	p150
4	155621139	3	0.33	28	0.07	37	0.08	31	0	27	0.04	38	0.03	4:155621139	22.6667	0.16	32	0.0233333	6.85714	0.145833	+	Gm16023	ncRNA_intronic	REP	SINE/B1_Mus1	-2.46617	0.178603	0.269923	both
10	80685976	15	0.07	35	0	42	0.12	27	0	59	0	62	0.02	10:80685976	30.6667	0.0633333	49.3333	0.00666667	9.5	0.105263	-	Gm26541	ncRNA_exonic	REP	SINE/B1_Mur2	-2.22537	0.180265	0.269923	both
5	65552338	5	0	27	0	30	0	18	0.06	41	0	44	0.02	5:65552338	20.6667	0	34.3333	0.0266667	0	inf	+	Ube2k	intronic	REP	SINE/B2_Mm1t	1.85177	0.180933	0.269923	p110
11	96807062	28	0.04	187	0.02	178	0.07	157	0	147	0	164	0.03	11:96807062	131	0.0433333	156	0.01	4.33333	0.230769	+	Cbx1	intronic	NONREP	-/-	-1.3556	0.183316	0.269923	both
11	35787911	43	0.05	67	0.01	113	0.07	100	0.02	98	0	117	0.03	11:35787911	74.3333	0.0433333	105	0.0166667	2.6	0.384615	+	Pank3	UTR3	REP	SINE/B1_Mur1	-1.10083	0.183069	0.269923	both
8	25157334	16	0	49	0.06	37	0.08	24	0	43	0	50	0.02	8:25157334	34	0.0466667	39	0.00666667	7	0.142857	-	Tacc1	UTR3	REP	scRNA/BC1_Mm	-1.78497	0.182312	0.269923	both
5	43753719	9	0	14	0	17	0	17	0	10	0.1	24	0.04	5:43753719	13.3333	0	17	0.0466667	0	inf	-	Gm42462	ncRNA_exonic	REP	SINE/B1_Mur4	2.51658	0.178791	0.269923	p110
14	31700627	41	0	115	0.03	188	0.01	97	0	142	0	173	0	14:31700627	114.667	0.0133333	137.333	0	inf	0	-	Ankrd28	UTR3	NONREP	-/-	-1.15327	0.181302	0.269923	p150
15	8089832	4	0	13	0.15	13	0.38	13	0	8	0	10	0	15:8089832	10	0.176667	10.3333	0	inf	0	-	Wdr70	intronic	REP	SINE/B1_Mm	-4.24403	0.183567	0.269923	p150
8	40920142	11	0.09	176	0.02	95	0.03	109	0	23	0	84	0.02	8:40920142	94	0.0466667	72	0.00666667	7	0.142857	+	Slc7a2	UTR3	REP	SINE/B1_Mus2	-1.65564	0.182483	0.269923	both
11	75301010	55	0.04	201	0.08	225	0.08	213	0	267	0.01	282	0.07	11:75301010	160.333	0.0666667	254	0.0266667	2.5	0.4	-	Rpa1	UTR3	NONREP	-/-	-1.10328	0.18189	0.269923	both
16	17868258	3	0	20	0.05	16	0.12	13	0	12	0	19	0	16:17868258	13	0.0566667	14.6667	0	inf	0	-	Dgcr2	intronic	REP	SINE/B1_Mus1	-2.77259	0.183567	0.269923	p150
14	14118484	3	0	16	0	13	0	11	0	17	0.12	21	0.05	14:14118484	10.6667	0	16.3333	0.0566667	0	inf	-	Psmd6	intronic	REP	SINE/B1_Mur4	2.70241	0.182178	0.269923	p110
17	32047104	3	0	11	0	16	0	10	0	13	0.08	16	0.19	17:32047104	10	0	13	0.09	0	inf	+	Rrp1b	intronic	REP	SINE/B1_Mur4	3.29486	0.1806	0.269923	p110
10	128800569	16	0	85	0.19	63	0.19	60	0.02	55	0.02	59	0.03	10:128800569	54.6667	0.126667	58	0.0233333	5.42857	0.184211	+	AC131081.1	ncRNA_intronic	REP	SINE/B1_Mur3	-2.04928	0.178297	0.269923	both
4	109454050	42	0	301	0.03	199	0.06	275	0	162	0	194	0.01	4:109454050	180.667	0.03	210.333	0.00333333	9	0.111111	-	Rnf11	UTR3	NONREP	-/-	-1.77367	0.180408	0.269923	both
2	132309863	5	0	57	0.04	23	0.09	47	0	14	0	30	0	2:132309863	28.3333	0.0433333	30.3333	0	inf	0	+	Cds2	UTR3	REP	SINE/MIRb	-2.34146	0.182542	0.269923	p150
18	32102625	0	0	25	0.04	10	0.1	11	0	21	0	14	0	18:32102625	11.6667	0.0466667	15.3333	0	inf	0	+	Iws1	UTR3	REP	SINE/B1_Mur1	-2.5025	0.183567	0.269923	p150
6	83407172	2	0	13	0	23	0.09	16	0.12	14	0.07	18	0.39	6:83407172	12.6667	0.03	16	0.193333	0.155172	6.44444	-	Tet3	intronic	REP	SINE/B3A	2.39536	0.179763	0.269923	both
X	38606543	9	0	24	0	27	0.04	23	0	29	0.14	27	0.11	X:38606543	20	0.0133333	26.3333	0.0833333	0.16	6.25	+	Mcts1	intronic	REP	SINE/B1_Mus2	2.05745	0.183453	0.269923	both
5	21009758	5	0	12	0	13	0	12	0	20	0.05	8	0.12	5:21009758	10	0	13.3333	0.0566667	0	inf	-	Ptpn12	intronic	REP	SINE/B2_Mm2	2.77259	0.183567	0.269923	p110
14	70753871	4	0	17	0.06	14	0.14	8	0	11	0	13	0	14:70753871	11.6667	0.0666667	10.6667	0	inf	0	-	Xpo7	intronic	REP	SINE/B3	-2.9491	0.180171	0.269923	p150
7	141632474	14	0.07	52	0.08	65	0.18	49	0.02	47	0.04	66	0.08	7:141632474	43.6667	0.11	54	0.0466667	2.35714	0.424242	+	Ap2a2	UTR3	NONREP	-/-	-1.10522	0.182579	0.269923	both
17	56175903	2	0.5	22	0.05	23	0.13	16	0	27	0	15	0	17:56175903	15.6667	0.226667	19.3333	0	inf	0	-	Mydgf	UTR3	REP	SINE/B2_Mm2	-4.55641	0.181669	0.269923	p150
5	97069206	3	0.33	21	0	15	0.27	23	0.04	22	0	18	0.06	5:97069206	13	0.2	21	0.0333333	6	0.166667	+	Bmp2k	UTR3	NONREP	-/-	-2.2876	0.181026	0.269923	both
2	120620270	5	0	50	0.06	81	0.02	73	0	66	0	66	0	2:120620270	45.3333	0.0266667	68.3333	0	inf	0	+	Haus2	UTR3	REP	SINE/B1_Mus2	-1.93472	0.18024	0.269923	p150
2	5021291	23	0.13	96	0.02	58	0.03	88	0	71	0	57	0.02	2:5021291	59	0.06	72	0.00666667	9	0.111111	-	Optn	UTR3	NONREP	-/-	-2.18204	0.184193	0.270601	both
2	25604377	4	0	30	0.03	26	0.04	22	0.18	31	0.06	24	0.04	2:25604377	20	0.0233333	25.6667	0.0933333	0.25	4	-	Rabl6	intronic	REP	SINE/B1_Mus1	1.64337	0.184951	0.271472	both
2	154537909	8	0.12	75	0.14	68	0.29	76	0.03	55	0.07	69	0.14	2:154537909	50.3333	0.183333	66.6667	0.08	2.29167	0.436364	+	Cbfa2t2	UTR3	REP	SINE/ID_B1	-1.09257	0.185311	0.271757	both
4	129309986	62	0.02	354	0.01	336	0.05	409	0	351	0	412	0.01	4:129309986	250.667	0.0266667	390.667	0.00333333	8	0.125	-	Gm26722	ncRNA_intronic	NONREP	-/-	-1.31606	0.1855	0.271789	both
7	44980875	3	0	12	0	29	0.03	5	0	10	0.2	17	0.12	7:44980875	14.6667	0.01	10.6667	0.106667	0.09375	10.6667	-	Prmt1	intronic	REP	SINE$SINE/B1_Mus1$B4A	2.43064	0.185845	0.272052	both
1	156427964	11	0.09	60	0.02	39	0.13	49	0.02	128	0.03	75	0.03	1:156427964	36.6667	0.08	84	0.0266667	3	0.333333	-	Soat1	UTR3	REP	SINE/B1_Mur3	-1.29487	0.186217	0.272353	both
X	134588553	8	0	159	0.05	51	0.02	204	0	37	0.03	46	0	X:134588553	72.6667	0.0233333	95.6667	0.01	2.33333	0.428571	-	Gla	UTR3	REP	SINE/B1_Mus1	-1.73584	0.186636	0.272722	p150
6	99306671	3	0	13	0	14	0	9	0	18	0.06	21	0.14	6:99306671	10	0	16	0.0666667	0	inf	-	Foxp1	intronic	REP	SINE/B2_Mm1t	2.92861	0.186883	0.27284	p110
11	116122824	14	0.07	14	0.07	13	0.23	14	0	21	0.05	17	0.06	11:116122824	13.6667	0.123333	17.3333	0.0366667	3.36364	0.297297	-	Trim65	UTR3	REP	SINE/B1_Mur1	-1.56473	0.187527	0.273537	both
17	6122617	15	0.27	71	0.06	73	0.08	81	0.01	83	0.01	87	0.06	17:6122617	53	0.136667	83.6667	0.0266667	5.125	0.195122	+	Tulp4	intronic	REP	SINE/B1_Mur2	-1.95991	0.187743	0.273608	both
11	80465884	0	0	17	0.06	18	0	10	0.2	16	0	12	0.17	11:80465884	11.6667	0.02	12.6667	0.123333	0.162162	6.16667	+	Psmd11	intronic	REP	SINE/B1_Mur4	2.15891	0.188993	0.273725	both
10	42769649	3	0	15	0	17	0	11	0	17	0.06	26	0.15	10:42769649	11.6667	0	18	0.07	0	inf	+	Sec63	intronic	REP	SINE/B1_Mus1	3.01596	0.188884	0.273725	p110
4	155622339	4	0	23	0.26	20	0.1	15	0	19	0	26	0	4:155622339	15.6667	0.12	20	0	inf	0	+	Gm16023	ncRNA_intronic	REP	SINE/B1_Mus1	-3.70365	0.188581	0.273725	p150
5	113087781	22	0	61	0.05	106	0.02	77	0	130	0	98	0	5:113087781	63	0.0233333	101.667	0	inf	0	-	2900026A02Rik	UTR3	REP	LTR/MTB	-1.70853	0.188485	0.273725	p150
14	70753878	3	0	17	0.06	13	0.15	9	0	12	0	16	0	14:70753878	11	0.07	12.3333	0	inf	0	-	Xpo7	intronic	REP	SINE/B3	-3.01596	0.188884	0.273725	p150
13	64290351	15	0	60	0.05	34	0.06	48	0	57	0.02	48	0	13:64290351	36.3333	0.0366667	51	0.00666667	5.5	0.181818	-	Aaed1	UTR3	REP	SINE/B1F	-1.54592	0.188688	0.273725	both
7	143561235	4	0	27	0	11	0	34	0.06	21	0	13	0.15	7:143561235	14	0	22.6667	0.07	0	inf	-	Cars	intronic	REP	SINE/B1_Mm	3.01596	0.188884	0.273725	p110
2	18129789	4	0	13	0	15	0	16	0.06	6	0.17	15	0	2:18129789	10.6667	0	12.3333	0.0766667	0	inf	+	Mllt10	intronic	REP	SINE/B1_Mus1	3.11085	0.19118	0.273746	p110
X	151825680	6	0	15	0	45	0.04	16	0.12	26	0	37	0.16	X:151825680	22	0.0133333	26.3333	0.0933333	0.142857	7	+	Huwe1	intronic	REP	LINE/L1MA8	2.09098	0.189466	0.273746	both
6	71890281	14	0	40	0	89	0.01	52	0.04	50	0	64	0.03	6:71890281	47.6667	0.00333333	55.3333	0.0233333	0.142857	7	-	Ptcd3	intronic	REP	DNA/URR1A	1.27386	0.190599	0.273746	both
11	35789325	60	0	105	0.02	140	0.01	112	0	115	0	131	0	11:35789325	101.667	0.01	119.333	0	inf	0	+	Pank3	UTR3	REP	SINE/B1_Mur2	-0.905363	0.19118	0.273746	p150
4	116337328	3	0	15	0	29	0	12	0.17	25	0	16	0.06	4:116337328	15.6667	0	17.6667	0.0766667	0	inf	-	Mast2	intronic	REP	SINE/B1_Mus2	3.11085	0.19118	0.273746	p110
X	73681529	23	0	102	0.04	65	0.06	126	0	76	0.01	59	0	X:73681529	63.3333	0.0333333	87	0.00333333	10	0.1	+	Slc6a8	UTR3	NONREP	-/-	-1.59916	0.18989	0.273746	both
3	51246605	6	0	24	0	21	0.05	25	0	15	0.13	28	0.18	3:51246605	17	0.0166667	22.6667	0.103333	0.16129	6.2	+	Noct	UTR5	REP	SINE/PB1D9	2.13911	0.190167	0.273746	both
2	165843236	3	0	30	0.03	36	0	35	0	25	0.16	30	0.1	2:165843236	23	0.01	30	0.0866667	0.115385	8.66667	-	Zmynd8	intronic	REP	SINE/B1_Mur4	2.19502	0.190372	0.273746	both
5	136935006	5	0	40	0.03	45	0.07	33	0	33	0	42	0	5:136935006	30	0.0333333	36	0	inf	0	+	4933404O12Rik	ncRNA_exonic	REP	SINE/ID_B1	-2.0199	0.19118	0.273746	p150
16	22032259	7	0	25	0	24	0	29	0	18	0.11	24	0.04	16:22032259	18.6667	0	23.6667	0.05	0	inf	+	Senp2	intronic	REP	SINE/B1_Mus1	2.60706	0.19118	0.273746	p110
8	40917825	38	0.03	186	0.01	130	0.02	191	0.02	34	0	80	0.01	8:40917825	118	0.02	101.667	0.01	2	0.5	+	Slc7a2	UTR3	REP	SINE/B1_Mus1	-0.631066	0.189385	0.273746	both
8	106187830	6	0	9	0	15	0	7	0	16	0.06	18	0.17	8:106187830	10	0	13.6667	0.0766667	0	inf	+	Slc7a6	intronic	REP	LTR/ORR1A2	3.11085	0.19118	0.273746	p110
1	86354424	16	0	44	0.02	74	0.07	75	0.05	54	0.07	82	0.06	1:86354424	44.6667	0.03	70.3333	0.06	0.5	2	-	Ncl	intronic	REP	SINE/B1_Mus1	0.860286	0.190275	0.273746	both
1	84732025	51	0.02	638	0.04	700	0.11	603	0	587	0	697	0.03	1:84732025	463	0.0566667	629	0.01	5.66667	0.176471	-	Trip12	exonic	NONREP	-/-	-1.6672	0.193641	0.27488	both
14	56808891	4	0	9	0	19	0	13	0	19	0.05	21	0.14	14:56808891	10.6667	0	17.6667	0.0633333	0	inf	-	Zmym5	intronic	REP	SINE/B1_Mus1	2.91002	0.193275	0.27488	p110
4	155717054	10	0	19	0.11	26	0.04	21	0	24	0	13	0	4:155717054	18.3333	0.05	19.3333	0	inf	0	+	Ssu72	intronic	REP	SINE/B1_Mm	-2.53377	0.194255	0.27488	p150
2	18084666	6	0	25	0.12	19	0.05	21	0.05	11	0.27	10	0.2	2:18084666	16.6667	0.0566667	14	0.173333	0.326923	3.05882	+	Mllt10	intronic	REP	LTR/RMER4A	1.44148	0.196505	0.27488	both
9	21682984	8	0.12	19	0.05	24	0.04	21	0.05	28	0	30	0.03	9:21682984	17	0.07	26.3333	0.0266667	2.625	0.380952	+	Smarca4	intronic	REP	SINE/B3	-1.16793	0.195529	0.27488	both
15	82848520	8	0	23	0.04	32	0	30	0.03	29	0.03	28	0.11	15:82848520	21	0.0133333	29	0.0566667	0.235294	4.25	-	Tcf20	intronic	REP	SINE/B1_Mur1	1.47995	0.197546	0.27488	both
4	118626126	4	0	28	0.04	20	0.1	25	0	19	0	20	0	4:118626126	17.3333	0.0466667	21.3333	0	inf	0	+	Ebna1bp2	UTR3	REP	SINE/B1_Mur4	-2.46566	0.196956	0.27488	p150
X	150984552	30	0	108	0.06	122	0.08	141	0.01	119	0	127	0.02	X:150984552	86.6667	0.0466667	129	0.01	4.66667	0.214286	-	Gnl3l	UTR3	REP	SINE/B1_Mus1	-1.66465	0.194879	0.27488	both
11	86589842	4	0	38	0.03	27	0.07	23	0	15	0	19	0	11:86589842	23	0.0333333	19	0	inf	0	-	Vmp1	intronic	REP	SINE/B1_Mus1	-2.1198	0.197581	0.27488	p150
1	74582312	11	0.09	36	0.03	39	0.1	29	0	29	0.03	36	0.06	1:74582312	28.6667	0.0733333	31.3333	0.03	2.44444	0.409091	-	Zfp142	intronic	REP	SINE/PB1D9	-1.06563	0.197343	0.27488	both
5	104504979	20	0.05	180	0.11	146	0.22	166	0.02	145	0.03	142	0.08	5:104504979	115.333	0.126667	151	0.0433333	2.92308	0.342105	+	Pkd2	UTR3	REP	SINE/B1_Mur1	-1.33872	0.197545	0.27488	both
15	89299785	51	0.06	208	0	176	0.03	216	0	214	0	195	0.02	15:89299785	145	0.03	208.333	0.00666667	4.5	0.222222	-	Sbf1	exonic	NONREP	-/-	-1.42708	0.195395	0.27488	both
1	21788217	2	0	11	0	23	0.04	8	0.12	10	0	15	0.2	1:21788217	12	0.0133333	11	0.106667	0.125	8	-	Kcnq5	intronic	REP	LINE/Lx	2.27243	0.193493	0.27488	both
19	3890458	1	0	22	0.05	8	0.12	22	0	9	0	4	0	19:3890458	10.3333	0.0566667	11.6667	0	inf	0	+	Chka	intronic	REP	SINE/B1_Mus1	-2.74024	0.194823	0.27488	p150
4	155622342	3	0	22	0.14	19	0.11	15	0	18	0	25	0.04	4:155622342	14.6667	0.0833333	19.3333	0.0133333	6.25	0.16	+	Gm16023	ncRNA_intronic	REP	SINE/B1_Mus1	-1.9562	0.196075	0.27488	both
16	35926916	11	0	59	0.1	6	0.17	87	0.03	12	0	0	0	16:35926916	25.3333	0.09	33	0.01	9	0.111111	-	Parp14	intergenic	REP	SINE/ID_B1	-2.21008	0.192844	0.27488	both
4	103165420	4	0	57	0.09	50	0.14	49	0	44	0	62	0.03	4:103165420	37	0.0766667	51.6667	0.01	7.66667	0.130435	+	Mier1	UTR3	REP	SINE/ID_B1	-2.04947	0.197788	0.27488	both
17	33928558	22	0	643	0.08	141	0.11	550	0.01	120	0.01	110	0.02	17:33928558	268.667	0.0633333	260	0.0133333	4.75	0.210526	+	Tapbp	UTR3	REP	SINE/B1_Mus1	-1.78405	0.196597	0.27488	both
8	121881772	46	0.04	383	0	187	0.08	538	0	307	0	219	0.01	8:121881772	205.333	0.04	354.667	0.00333333	12	0.0833333	-	Slc7a5	UTR3	NONREP	-/-	-1.81438	0.195679	0.27488	both
8	94017321	5	0.2	13	0.08	21	0.05	19	0	14	0	26	0.08	8:94017321	13	0.11	19.6667	0.0266667	4.125	0.242424	-	Nudt21	UTR3	REP	SINE/B1_Mus1	-1.72938	0.196138	0.27488	both
1	86345916	9	0.11	58	0.05	79	0.15	58	0	67	0.04	79	0.09	1:86345916	48.6667	0.103333	68	0.0433333	2.38462	0.419355	-	Ncl	UTR3	REP	SINE/B1_Mur2	-1.07722	0.193607	0.27488	both
12	40210614	3	0	20	0	18	0	24	0	21	0.05	15	0.13	12:40210614	13.6667	0	20	0.06	0	inf	-	Gm17024	ncRNA_intronic	NONREP	-/-	2.81388	0.196956	0.27488	p110
5	90358363	19	0.05	36	0.06	67	0.03	24	0	34	0	59	0.05	5:90358363	40.6667	0.0466667	39	0.0166667	2.8	0.357143	-	Ankrd17	intronic	NONREP	-/-	-1.05551	0.196941	0.27488	both
5	113087995	14	0	62	0.05	100	0.05	77	0	105	0.01	97	0.01	5:113087995	58.6667	0.0333333	93	0.00666667	5	0.2	-	2900026A02Rik	UTR3	REP	LTR/MTA_Mm	-1.36532	0.192726	0.27488	both
13	93147184	3	0.33	64	0.05	44	0.07	36	0	47	0	48	0.02	13:93147184	37	0.15	43.6667	0.00666667	22.5	0.0444444	-	Papd4	UTR3	NONREP	-/-	-3.23434	0.197845	0.27488	both
14	52294118	15	0	85	0.02	92	0.07	97	0	65	0	89	0	14:52294118	64	0.03	83.6667	0	inf	0	+	Tox4	UTR3	REP	SINE/PB1D9	-1.98485	0.195755	0.27488	p150
7	73550683	6	0	28	0	27	0	19	0	16	0.19	15	0.07	7:73550683	20.3333	0	16.6667	0.0866667	0	inf	-	1810026B05Rik	ncRNA_intronic	REP	SINE/B1_Mm	3.2437	0.197483	0.27488	p110
3	88703307	15	0.07	23	0.04	16	0.12	11	0.09	31	0.13	22	0.18	3:88703307	18	0.0766667	21.3333	0.133333	0.575	1.73913	+	2810403A07Rik	intronic	REP	SINE/B1_Mus1	0.703447	0.195926	0.27488	both
18	35777942	5	0	20	0	17	0	26	0.04	16	0	19	0.11	18:35777942	14	0	20.3333	0.05	0	inf	+	Ube2d2a	intronic	REP	SINE/B1_Mm	2.53377	0.194255	0.27488	p110
17	21724309	3	0	18	0.06	13	0.15	6	0	17	0	8	0	17:21724309	11.3333	0.07	10.3333	0	inf	0	+	Zfp760	UTR3	NONREP	-/-	-2.9964	0.195648	0.27488	p150
2	34823390	6	0.17	13	0.15	18	0.22	31	0	21	0.19	13	0.08	2:34823390	12.3333	0.18	21.6667	0.09	2	0.5	-	Fbxw2	intronic	REP	SINE/B1_Mus1	-0.945467	0.195818	0.27488	both
10	127047352	5	0	20	0	15	0	19	0	11	0.09	8	0.25	10:127047352	13.3333	0	12.6667	0.113333	0	inf	+	Cyp27b1	upstream	REP	SINE/B2_Mm2	3.62803	0.194823	0.27488	p110
5	33833182	3	0	29	0.1	27	0.04	15	0	33	0	41	0	5:33833182	19.6667	0.0466667	29.6667	0	inf	0	+	Nsd2	intronic	REP	SINE/B1_Mus2	-2.50661	0.196664	0.27488	p150
15	102347521	5	0	18	0.28	13	0.08	10	0.2	12	0.25	9	0.33	15:102347521	12	0.12	10.3333	0.26	0.461538	2.16667	-	Aaas	intronic	REP	SINE/B1_Mus1	1.08011	0.193363	0.27488	both
18	32102599	1	0	24	0.17	8	0.12	13	0	21	0.05	16	0	18:32102599	11	0.0966667	16.6667	0.0166667	5.8	0.172414	+	Iws1	UTR3	REP	SINE/B1_Mur1	-2.05108	0.196411	0.27488	both
2	163468445	6	0	56	0.09	50	0.14	86	0.02	66	0	70	0.01	2:163468445	37.3333	0.0766667	74	0.01	7.66667	0.130435	-	Fitm2	UTR3	REP	SINE/PB1D9	-1.9407	0.198194	0.275124	both
2	152325808	9	0	27	0	21	0	30	0	34	0.03	24	0.08	2:152325808	19	0	29.3333	0.0366667	0	inf	-	Rbck1	intronic	REP	SINE/B1_Mus1	2.25041	0.198357	0.275124	p110
1	24051566	3	0	42	0	22	0.05	23	0.04	25	0.04	18	0.17	1:24051566	22.3333	0.0166667	22	0.0833333	0.2	5	-	Fam135a	intronic	REP	SINE/B1_Mus1	1.89249	0.19856	0.275173	both
14	7936060	16	0	39	0	84	0.01	43	0.02	57	0.04	71	0.17	14:7936060	46.3333	0.00333333	57	0.0766667	0.0434783	23	+	Flnb	intronic	NONREP	-/-	2.61859	0.200508	0.27543	both
12	17429885	9	0.22	140	0.01	102	0.1	143	0	112	0.04	118	0.02	12:17429885	83.6667	0.11	124.333	0.02	5.5	0.181818	+	Nol10	UTR3	REP	SINE/B1_Mur3	-2.14078	0.19996	0.27543	both
2	32165380	3	0	16	0.19	23	0.17	14	0.29	23	0.13	23	0.43	2:32165380	14	0.12	20	0.283333	0.423529	2.36111	+	Prrc2b	intronic	REP	SINE/B1_Mur2	1.17034	0.200595	0.27543	both
2	144268320	9	0	67	0	63	0	71	0	59	0.02	82	0.05	2:144268320	46.3333	0	70.6667	0.0233333	0	inf	-	Snx5	intronic	REP	SINE/B1_Mus1	1.674	0.200209	0.27543	p110
11	5096161	16	0.06	19	0.11	40	0.15	20	0	22	0	27	0.11	11:5096161	25	0.106667	23	0.0366667	2.90909	0.34375	-	Ewsr1	intronic	REP	SINE/B1_Mur4	-1.30127	0.199222	0.27543	both
11	35786804	19	0.05	112	0.01	142	0.01	102	0	123	0	135	0	11:35786804	91	0.0233333	120	0	inf	0	+	Pank3	UTR3	REP	SINE/B1_Mus2	-1.71666	0.199447	0.27543	p150
15	82010502	2	0	24	0.12	12	0	19	0.11	13	0.08	14	0.21	15:82010502	12.6667	0.04	15.3333	0.133333	0.3	3.33333	-	Desi1	intronic	REP	SINE/B2_Mm2	1.46018	0.200306	0.27543	both
9	103086056	8	0	21	0.19	15	0.07	27	0	14	0	17	0	9:103086056	14.6667	0.0866667	19.3333	0	inf	0	+	Slco2a1	UTR3	NONREP	-/-	-3.25873	0.199347	0.27543	p150
2	5021202	18	0	89	0.03	68	0.03	75	0	88	0.01	58	0	2:5021202	58.3333	0.02	73.6667	0.00333333	6	0.166667	-	Optn	UTR3	NONREP	-/-	-1.17072	0.199918	0.27543	both
6	89318292	35	0.03	272	0.03	288	0.13	243	0	230	0.01	291	0.02	6:89318292	198.333	0.0633333	254.667	0.01	6.33333	0.157895	-	Gm26811	ncRNA_intronic	REP	Simple_repeat/(TA)n	-1.86929	0.199425	0.27543	both
1	86350105	78	0.08	256	0.01	316	0.05	272	0	298	0.01	381	0.03	1:86350105	216.667	0.0466667	317	0.0133333	3.5	0.285714	-	Ncl	UTR3	REP	SINE/B1_Mus1	-1.15585	0.200458	0.27543	both
14	72539217	16	0.06	115	0.03	62	0.05	111	0	63	0	62	0.05	14:72539217	64.3333	0.0466667	78.6667	0.0166667	2.8	0.357143	-	Fndc3a	UTR3	NONREP	-/-	-1.09094	0.200764	0.275431	both
9	22242620	11	0.27	29	0.07	31	0.03	28	0	40	0	35	0.03	9:22242620	23.6667	0.123333	34.3333	0.01	12.3333	0.0810811	+	Zfp809	intronic	REP	SINE/B2_Mm1t	-2.78591	0.201485	0.276189	both
6	66540283	37	0.11	102	0.17	157	0.11	99	0.03	130	0.11	225	0.11	6:66540283	98.6667	0.13	151.333	0.0833333	1.56	0.641026	+	Mad2l1	UTR3	NONREP	-/-	-0.610754	0.201718	0.276262	both
12	30017480	5	0	36	0.06	37	0.16	27	0	37	0	39	0	12:30017480	26	0.0733333	34.3333	0	inf	0	+	Pxdn	UTR3	NONREP	-/-	-3.04566	0.201875	0.276262	p150
8	24955133	15	0.13	9	0	22	0.05	7	0	22	0	11	0	8:24955133	15.3333	0.06	13.3333	0	inf	0	-	Adam9	intronic	NONREP	-/-	-2.799	0.202457	0.276269	p150
11	77534417	21	0.05	64	0.02	109	0.05	60	0	79	0	82	0	11:77534417	64.6667	0.04	73.6667	0	inf	0	-	Taok1	UTR3	NONREP	-/-	-1.60875	0.202555	0.276269	p150
3	96632466	4	0.5	35	0.06	25	0.12	39	0	24	0.04	34	0	3:96632466	21.3333	0.226667	32.3333	0.0133333	17	0.0588235	+	Rbm8a	UTR3	REP	SINE$LTR/B1_Mus1$MT2B	-3.30263	0.202292	0.276269	both
2	126803777	3	0	24	0.04	26	0	23	0	29	0.1	22	0.14	2:126803777	17.6667	0.0133333	24.6667	0.08	0.166667	6	-	Trpm7	intronic	REP	SINE/B1_Mur2	1.91258	0.202421	0.276269	both
12	70994601	12	0	31	0.29	41	0.32	31	0	47	0.06	43	0.07	12:70994601	28	0.203333	40.3333	0.0433333	4.69231	0.213115	+	3110056K07Rik	ncRNA_intronic	REP	SINE/B3	-1.96204	0.203321	0.277083	both
17	24138923	5	0	14	0	16	0.12	13	0.23	14	0.14	19	0.05	17:24138923	11.6667	0.04	15.3333	0.14	0.285714	3.5	-	Pdpk1	intronic	REP	SINE/B1_Mur1	1.55758	0.203813	0.277292	both
9	43005599	23	0.04	155	0.03	159	0.12	139	0	168	0.01	157	0.04	9:43005599	112.333	0.0633333	154.667	0.0166667	3.8	0.263158	-	Arhgef12	exonic	NONREP	-/-	-1.3808	0.203687	0.277292	both
2	26926014	1	0	11	0	22	0.05	8	0.12	24	0	22	0.23	2:26926014	11.3333	0.0166667	18	0.116667	0.142857	7	-	Surf4	intronic	REP	SINE/B1_Mm	2.34092	0.203992	0.277305	both
3	108906508	5	0	42	0	54	0	35	0.03	28	0	47	0.09	3:108906508	33.6667	0	36.6667	0.04	0	inf	-	Prpf38b	intronic	REP	SINE&Unknown/ID_B1&YREP_Mm	2.2598	0.204268	0.27745	p110
14	21796167	5	0	48	0.02	32	0.06	24	0	30	0	21	0	14:21796167	28.3333	0.0266667	25	0	inf	0	+	Samd8	UTR3	REP	SINE$SINE/B4$B1_Mus1	-1.91754	0.205106	0.278118	p150
4	108230936	20	0.05	60	0.07	20	0.2	59	0	43	0	27	0.07	4:108230936	33.3333	0.106667	43	0.0233333	4.57143	0.21875	-	Zyg11b	UTR3	REP	SINE/B1_Mus2	-1.73594	0.20523	0.278118	both
2	102333618	9	0.11	22	0.05	22	0.05	9	0	26	0.04	22	0.05	2:102333618	17.6667	0.07	19	0.03	2.33333	0.428571	-	Trim44	intronic	REP	LTR/ORR1A4	-1.02628	0.205269	0.278118	both
9	96824034	24	0	43	0.09	65	0.03	21	0	44	0	54	0	9:96824034	44	0.04	39.6667	0	inf	0	-	Pxylp1	UTR3	NONREP	-/-	-2.35795	0.206015	0.278771	p150
2	28846435	8	0.25	16	0.06	18	0.17	14	0.07	16	0	17	0.12	2:28846435	14	0.16	15.6667	0.0633333	2.52632	0.395833	+	Ddx31	intronic	NONREP	-/-	-1.21671	0.206092	0.278771	both
11	35787910	43	0.02	75	0	119	0.04	100	0	101	0	114	0.01	11:35787910	79	0.02	105	0.00333333	6	0.166667	+	Pank3	UTR3	REP	SINE/B1_Mur1	-1.29705	0.206338	0.278874	both
2	72316577	10	0	21	0.1	32	0.03	12	0	28	0	37	0	2:72316577	21	0.0433333	25.6667	0	inf	0	+	Map3k20	intronic	REP	LTR/RLTR12E	-2.38302	0.206959	0.27922	p150
11	75301008	57	0	210	0.01	228	0.01	212	0	265	0	284	0	11:75301008	165	0.00666667	253.667	0	inf	0	-	Rpa1	UTR3	NONREP	-/-	-0.526825	0.207027	0.27922	both
8	72482214	34	0.03	128	0.03	193	0.15	118	0	161	0	178	0.03	8:72482214	118.333	0.07	152.333	0.01	7	0.142857	-	Slc35e1	UTR3	NONREP	-/-	-2.02083	0.207105	0.27922	both
11	60121877	10	0	22	0.14	28	0.11	22	0.05	17	0	13	0	11:60121877	20	0.0833333	17.3333	0.0166667	5	0.2	+	Rai1	intronic	REP	SINE/B1_Mus1	-1.8579	0.209026	0.279515	both
2	121543872	2	0	13	0.23	21	0.29	17	0.06	18	0.06	19	0	2:121543872	12	0.173333	18	0.04	4.33333	0.230769	+	Wdr76	UTR3	REP	LTR/RMER4A	-1.92032	0.208948	0.279515	both
X	38609930	5	0	19	0	18	0	15	0	21	0.05	20	0.15	X:38609930	14	0	18.6667	0.0666667	0	inf	+	Mcts1	intronic	REP	SINE/B1_Mur1	2.92359	0.21083	0.279515	p110
15	81181821	4	0	18	0	44	0.02	32	0.06	37	0.05	29	0	15:81181821	22	0.00666667	32.6667	0.0366667	0.181818	5.5	-	Mkl1	intronic	REP	SINE/B1_Mur4	1.47481	0.210514	0.279515	both
19	46596362	2	0	63	0.05	67	0.09	62	0	33	0	55	0.02	19:46596362	44	0.0466667	50	0.00666667	7	0.142857	+	Sfxn2	UTR3	REP	SINE/B1_Mus2	-1.79477	0.209773	0.279515	both
15	63947506	8	0.12	7	0	25	0.04	11	0	19	0	21	0	15:63947506	13.3333	0.0533333	17	0	inf	0	-	Fam49b	intronic	REP	SINE$SINE/PB1D7$B4A	-2.70044	0.209898	0.279515	p150
9	65981454	7	0	16	0.12	17	0.06	6	0.17	11	0.27	16	0.06	9:65981454	13.3333	0.06	11	0.166667	0.36	2.77778	+	Csnk1g1	intronic	REP	SINE/B3	1.31472	0.207655	0.279515	both
2	27446203	4	0	56	0.05	66	0.14	61	0	42	0	84	0.01	2:27446203	42	0.0633333	62.3333	0.00333333	19	0.0526316	-	Brd3	UTR3	NONREP	-/-	-2.39189	0.210799	0.279515	both
17	12984868	1	0	23	0.04	15	0.13	11	0	10	0	23	0	17:12984868	13	0.0566667	14.6667	0	inf	0	-	Wtap	intronic	REP	SINE/B2_Mm2	-2.78528	0.20769	0.279515	p150
2	120601830	12	0.08	16	0	32	0.09	12	0	21	0	30	0.03	2:120601830	20	0.0566667	21	0.01	5.66667	0.176471	+	Snap23	downstream	REP	SINE/B1_Mur4	-1.68323	0.209471	0.279515	both
8	84911356	9	0	42	0.02	40	0.07	50	0	31	0	43	0	8:84911356	30.3333	0.03	41.3333	0	inf	0	+	Dnase2a	UTR3	REP	SINE/B1_Mur4	-2.1022	0.21083	0.279515	p150
3	87921451	4	0	24	0.17	23	0.09	19	0.05	23	0.35	42	0.33	3:87921451	17	0.0866667	28	0.243333	0.356164	2.80769	+	Mrpl24	intronic	REP	SINE/B1F2	1.4292	0.210591	0.279515	both
11	115966483	4	0	31	0	38	0.05	27	0.04	27	0.04	35	0.09	11:115966483	24.3333	0.0166667	29.6667	0.0566667	0.294118	3.4	+	Sap30bp	UTR3	REP	SINE/PB1D11	1.19963	0.209304	0.279515	both
3	116744146	1	0	22	0.32	19	0.32	15	0	20	0	16	0.12	3:116744146	14	0.213333	17	0.04	5.33333	0.1875	-	Agl	UTR3	REP	SINE/B1_Mm	-2.09885	0.209557	0.279515	both
7	44979665	7	0	18	0	37	0	20	0	21	0.1	33	0.03	7:44979665	20.6667	0	24.6667	0.0433333	0	inf	-	Prmt1	intronic	REP	SINE/B1_Mur2	2.37426	0.210564	0.279515	p110
2	126892816	6	0	26	0.04	33	0.12	14	0	21	0	19	0	2:126892816	21.6667	0.0533333	18	0	inf	0	-	Sppl2a	UTR3	REP	SINE/B1_Mus2	-2.66048	0.210886	0.279515	p150
4	155622377	4	0	28	0.07	18	0.22	17	0	20	0	22	0	4:155622377	16.6667	0.0966667	19.6667	0	inf	0	+	Gm16023	ncRNA_intronic	REP	SINE/B1_Mus1	-3.4314	0.209377	0.279515	p150
8	72482552	11	0	90	0.13	104	0.14	67	0	106	0.01	122	0.05	8:72482552	68.3333	0.09	98.3333	0.02	4.5	0.222222	-	Slc35e1	UTR3	REP	SINE/PB1D7	-1.79528	0.208752	0.279515	both
8	72482677	48	0	157	0.02	234	0.05	165	0	242	0	228	0	8:72482677	146.333	0.0233333	211.667	0	inf	0	-	Slc35e1	UTR3	REP	SINE/ID_B1	-1.48297	0.208247	0.279515	both
8	84911180	0	0	39	0.18	33	0.15	39	0	25	0.04	28	0.04	8:84911180	24	0.11	30.6667	0.0266667	4.125	0.242424	+	Dnase2a	UTR3	REP	SINE/B1_Mus1	-1.77184	0.210907	0.279515	both
10	128800542	17	0	75	0.17	64	0.19	56	0.02	61	0.02	59	0.05	10:128800542	52	0.12	58.6667	0.03	4	0.25	+	AC131081.1	ncRNA_intronic	REP	SINE/B1_Mur3	-1.76369	0.208264	0.279515	both
1	128192180	13	0	18	0	33	0.03	14	0.07	24	0.08	21	0	1:128192180	21.3333	0.01	19.6667	0.05	0.2	5	+	R3hdm1	intronic	REP	SINE/B3	1.61536	0.211406	0.279798	both
2	120601811	10	0.1	14	0	25	0.08	12	0	20	0	29	0.03	2:120601811	16.3333	0.06	20.3333	0.01	6	0.166667	+	Snap23	downstream	REP	SINE/B1_Mur4	-1.7034	0.211463	0.279798	both
9	123520968	13	0.15	116	0.08	100	0.09	144	0	101	0.01	95	0.12	9:123520968	76.3333	0.106667	113.333	0.0433333	2.46154	0.40625	+	Limd1	UTR3	NONREP	-/-	-1.17457	0.211797	0.280014	both
15	81454958	3	0.33	38	0.21	32	0.06	46	0.04	21	0.14	24	0.04	15:81454958	24.3333	0.2	30.3333	0.0733333	2.72727	0.366667	+	Xpnpep3	UTR3	REP	SINE/B1_Mus1	-1.30246	0.212621	0.280033	both
16	13814003	31	0.03	106	0	97	0.02	118	0	98	0	112	0.01	16:13814003	78	0.0166667	109.333	0.00333333	5	0.2	+	Rrn3	UTR3	REP	SINE/B1_Mus1	-1.09014	0.212666	0.280033	both
6	47869459	5	0.2	22	0	16	0.06	23	0	17	0	24	0	6:47869459	14.3333	0.0866667	21.3333	0	inf	0	+	Zfp398	UTR3	REP	SINE/B1_Mus2	-3.2854	0.212666	0.280033	p150
3	87940136	31	0	137	0.01	129	0.02	152	0	92	0	128	0	3:87940136	99	0.01	124	0	inf	0	+	Isg20l2	UTR3	REP	SINE/B1_Mus2	-1.01329	0.212157	0.280033	p150
9	123520918	9	0.22	114	0.18	96	0.21	141	0	99	0.03	95	0.24	9:123520918	73	0.203333	111.667	0.09	2.25926	0.442623	+	Limd1	UTR3	NONREP	-/-	-1.09228	0.212265	0.280033	both
12	70994629	14	0.21	30	0.33	44	0.45	32	0.03	48	0.21	47	0.3	12:70994629	29.3333	0.33	42.3333	0.18	1.83333	0.545455	+	3110056K07Rik	ncRNA_intronic	REP	SINE/B3	-0.863093	0.212852	0.280052	both
11	51993252	5	0	37	0.03	23	0.09	36	0	11	0	27	0	11:51993252	21.6667	0.04	24.6667	0	inf	0	-	Gm26551	ncRNA_intronic	REP	SINE/PB1D9	-2.26287	0.213297	0.280258	p150
11	70032084	10	0	43	0.09	77	0.1	42	0	77	0.03	97	0.02	11:70032084	43.3333	0.0633333	72	0.0166667	3.8	0.263158	+	Dlg4	intronic	REP	SINE/B1_Mur4	-1.5669	0.213521	0.280258	both
11	53299144	9	0.11	33	0.03	24	0	23	0.13	19	0.05	34	0.24	11:53299144	22	0.0466667	25.3333	0.14	0.333333	3	-	Hspa4	intronic	REP	SINE/B1_Mur4	1.38717	0.213443	0.280258	both
2	5021032	10	0	88	0.01	53	0.04	73	0	80	0	71	0	2:5021032	50.3333	0.0166667	74.6667	0	inf	0	-	Optn	UTR3	NONREP	-/-	-1.39871	0.216961	0.28028	p150
5	35999981	15	0.07	60	0.02	54	0.09	84	0	105	0	58	0.05	5:35999981	43	0.06	82.3333	0.0166667	3.6	0.277778	+	Afap1	UTR3	NONREP	-/-	-1.33329	0.215641	0.28028	both
8	124893811	8	0	39	0.21	51	0.25	38	0	28	0.04	43	0.07	8:124893811	32.6667	0.153333	36.3333	0.0366667	4.18182	0.23913	-	Exoc8	UTR3	REP	SINE/B1_Mus2	-1.85477	0.216291	0.28028	both
11	29723820	12	0	22	0	24	0	16	0	52	0.02	47	0.06	11:29723820	19.3333	0	38.3333	0.0266667	0	inf	+	Rtn4	intronic	REP	SINE/B3	1.91406	0.216905	0.28028	p110
8	110974442	7	0.14	12	0.17	13	0	13	0	16	0.06	16	0	8:110974442	10.6667	0.103333	15	0.02	5.16667	0.193548	+	Ddx19a	downstream	REP	SINE/B2_Mm2	-1.87599	0.215799	0.28028	both
2	103777100	2	0	46	0	29	0.03	26	0.08	40	0	34	0.12	2:103777100	25.6667	0.01	33.3333	0.0666667	0.15	6.66667	-	Caprin1	intronic	REP	SINE/B1_Mus2	1.80018	0.216097	0.28028	both
15	98558321	2	0	33	0.06	38	0.13	36	0.06	30	0.2	31	0.35	15:98558321	24.3333	0.0633333	32.3333	0.203333	0.311475	3.21053	-	Ccnt1	intronic	REP	SINE/B1_Mur2	1.5272	0.213833	0.28028	both
5	33832681	1	0	18	0	18	0	14	0	28	0.04	17	0.12	5:33832681	12.3333	0	19.6667	0.0533333	0	inf	+	Nsd2	intronic	REP	SINE/B1_Mm	2.61166	0.21603	0.28028	p110
X	134588580	7	0	172	0.04	50	0.12	206	0	33	0	50	0	X:134588580	76.3333	0.0533333	96.3333	0	inf	0	-	Gla	UTR3	REP	SINE/B1_Mus1	-2.4509	0.214847	0.28028	both
X	150985656	42	0.02	195	0.06	177	0.11	180	0	202	0	247	0.06	X:150985656	138	0.0633333	209.667	0.02	3.16667	0.315789	-	Gnl3l	UTR3	REP	SINE/PB1D10	-1.39742	0.214259	0.28028	both
9	46084289	5	0	11	0.18	18	0.06	12	0	16	0	17	0	9:46084289	11.3333	0.08	15	0	inf	0	+	Sik3	intronic	REP	SINE/B3A	-3.15582	0.215276	0.28028	p150
18	35603319	3	0.33	15	0.13	24	0.21	11	0.09	19	0	19	0.21	18:35603319	14	0.223333	16.3333	0.1	2.23333	0.447761	+	Paip2	intronic	REP	SINE/B1_Mm	-1.0889	0.214031	0.28028	both
12	16985065	12	0	43	0.02	53	0.08	31	0	78	0	62	0	12:16985065	36	0.0333333	57	0	inf	0	+	Rock2	UTR3	NONREP	-/-	-2.10129	0.2143	0.28028	p150
7	39567644	4	0	11	0.09	26	0.15	12	0	16	0	25	0.04	7:39567644	13.6667	0.08	17.6667	0.0133333	6	0.166667	+	Gm37494	ncRNA_exonic	REP	SINE/B1_Mur3	-1.97272	0.216909	0.28028	both
11	67064649	11	0	63	0	35	0	51	0.02	49	0	31	0.06	11:67064649	36.3333	0	43.6667	0.0266667	0	inf	+	Sco1	UTR3	REP	SINE/B1_Mus1	1.92757	0.215897	0.28028	p110
6	66540734	104	0	151	0.01	255	0.02	128	0	276	0	310	0	6:66540734	170	0.01	238	0	inf	0	+	Mad2l1	UTR3	NONREP	-/-	-0.677409	0.215433	0.28028	both
13	64290161	14	0	59	0.02	54	0.06	67	0	70	0	58	0	13:64290161	42.3333	0.0266667	65	0	inf	0	-	Aaed1	UTR3	REP	SINE/PB1D9	-1.77266	0.215455	0.28028	p150
4	129715375	20	0	92	0.08	115	0.07	69	0.01	89	0	96	0.02	4:129715375	75.6667	0.05	84.6667	0.01	5	0.2	-	Khdrbs1	UTR3	NONREP	-/-	-1.43384	0.216454	0.28028	both
2	157558645	1	0	21	0.1	20	0.3	17	0.18	18	0.33	32	0.34	2:157558645	14	0.133333	22.3333	0.283333	0.470588	2.125	-	Blcap	intronic	NONREP	-/-	1.05505	0.214814	0.28028	both
17	56175893	2	0.5	24	0.04	21	0.1	16	0	27	0	15	0	17:56175893	15.6667	0.213333	19.3333	0	inf	0	-	Mydgf	UTR3	REP	SINE/B2_Mm2	-4.47445	0.216169	0.28028	p150
X	36170964	11	0	52	0.04	78	0.13	25	0	18	0	60	0	X:36170964	47	0.0566667	34.3333	0	inf	0	+	Il13ra1	UTR3	NONREP	-/-	-2.71272	0.217397	0.280401	p150
8	14897464	24	0.04	139	0	80	0.01	161	0	88	0	75	0	8:14897464	81	0.0166667	108	0	inf	0	+	Cln8	UTR3	NONREP	-/-	-1.48829	0.217397	0.280401	p150
17	10213732	14	0	33	0.09	46	0.09	38	0	81	0	54	0.04	17:10213732	31	0.06	57.6667	0.0133333	4.5	0.222222	-	Qk	UTR3	NONREP	-/-	-1.63262	0.217834	0.280745	both
16	33391108	2	0	11	0.18	19	0.05	13	0.23	13	0.08	10	0.3	16:33391108	10.6667	0.0766667	12	0.203333	0.377049	2.65217	+	Zfp148	intronic	REP	SINE/B1F2	1.26987	0.218117	0.280888	both
11	55484822	6	0	32	0.03	38	0.11	26	0	24	0	20	0	11:55484822	25.3333	0.0466667	23.3333	0	inf	0	+	G3bp1	intronic	REP	SINE$LTR$LTR/B1_Mus1$RLTR25A$MT2B	-2.4726	0.218602	0.281292	p150
3	95184249	13	0.15	55	0.04	60	0.12	68	0	43	0	61	0.1	3:95184249	42.6667	0.103333	57.3333	0.0333333	3.1	0.322581	-	Gabpb2	UTR3	REP	SINE/PB1D7	-1.39202	0.218936	0.2815	both
11	76592778	6	0.17	14	0.5	12	0.17	21	0.05	12	0.17	9	0.11	11:76592778	10.6667	0.28	14	0.11	2.54545	0.392857	-	Abr	intergenic	REP	SINE/B1_Mus2	-1.28049	0.219188	0.281603	both
9	22242622	10	0	29	0.07	30	0.07	26	0	36	0	35	0.03	9:22242622	23	0.0466667	32.3333	0.01	4.66667	0.214286	+	Zfp809	intronic	REP	SINE/B2_Mm1t	-1.49971	0.21954	0.281835	both
4	116552253	3	0	42	0.02	37	0.08	52	0	28	0	38	0	4:116552253	27.3333	0.0333333	39.3333	0	inf	0	-	Gm12953	ncRNA_exonic	REP	SINE/B2_Mm1a	-2.16876	0.219856	0.282019	p150
19	3896410	46	0.04	462	0	225	0.04	489	0	170	0.01	166	0.01	19:3896410	244.333	0.0266667	275	0.00666667	4	0.25	-	Tcirg1	exonic	NONREP	-/-	-1.12726	0.220588	0.282572	both
11	70719582	2	0	21	0	16	0	16	0.06	14	0.21	12	0	11:70719582	13	0	14	0.09	0	inf	+	Kif1c	intronic	REP	SINE/B1_Mur3	3.3542	0.220632	0.282572	p110
3	95187516	15	0.07	48	0.06	58	0.05	44	0	22	0	41	0.07	3:95187516	40.3333	0.06	35.6667	0.0233333	2.57143	0.388889	-	Gabpb2	UTR3	REP	SINE/B1_Mm	-1.03146	0.221121	0.282977	both
5	120487760	50	0	316	0.02	249	0.01	306	0	165	0	177	0.01	5:120487760	205	0.01	216	0.00333333	3	0.333333	-	Plbd2	exonic	NONREP	-/-	-0.698949	0.222227	0.283727	both
2	120733777	6	0	24	0.42	14	0.29	17	0	25	0.04	18	0.11	2:120733777	14.6667	0.236667	20	0.05	4.73333	0.211268	-	Ttbk2	UTR3	REP	SINE/B1_Mur3	-2.01572	0.222172	0.283727	both
11	19969086	1	0	26	0.04	15	0.13	18	0	22	0	14	0	11:19969086	14	0.0566667	18	0	inf	0	+	Spred2	intronic	REP	SINE/B3	-2.74986	0.221894	0.283727	p150
17	63499596	3	0	38	0	34	0	44	0	36	0.03	31	0.1	17:63499596	25	0	37	0.0433333	0	inf	-	Fbxl17	exonic	NONREP	-/-	2.36506	0.222458	0.283801	p110
8	84691482	16	0	61	0	85	0.02	70	0	58	0.05	105	0.06	8:84691482	54	0.00666667	77.6667	0.0366667	0.181818	5.5	+	Trmt1	intronic	REP	tRNA/tRNA-Ala-GCY_	1.3753	0.224726	0.283854	both
6	119025323	5	0	15	0	33	0	15	0	25	0.04	21	0.14	6:119025323	17.6667	0	20.3333	0.06	0	inf	-	Cacna1c	intronic	REP	SINE/B1_Mur1	2.82685	0.225272	0.283854	p110
5	144886867	4	0	30	0.07	16	0.12	33	0.03	17	0	19	0	5:144886867	16.6667	0.0633333	23	0.01	6.33333	0.157895	-	Smurf1	intronic	REP	SINE$LTR/B1_Mus1$MT2B	-1.87809	0.224757	0.283854	both
16	78337594	3	0	54	0.07	27	0.26	54	0	32	0	29	0	16:78337594	28	0.11	38.3333	0	inf	0	+	Cxadr	UTR3	REP	Low_complexity/GA-rich	-3.59826	0.222983	0.283854	p150
13	14052057	23	0.04	40	0	58	0.07	62	0	67	0	48	0.02	13:14052057	40.3333	0.0366667	59	0.00666667	5.5	0.181818	-	Ggps1	UTR3	REP	SINE/B3	-1.48655	0.224919	0.283854	both
4	45377141	6	0.17	21	0.29	14	0.21	18	0	21	0.1	21	0.24	4:45377141	13.6667	0.223333	20	0.113333	1.97059	0.507463	+	Dcaf10	UTR3	REP	SINE/PB1D9	-0.939175	0.224248	0.283854	both
X	150985654	42	0.02	187	0.03	175	0.08	173	0	200	0.01	250	0.03	X:150985654	134.667	0.0433333	207.667	0.0133333	3.25	0.307692	-	Gnl3l	UTR3	REP	SINE/PB1D10	-1.15693	0.224502	0.283854	both
4	108232673	8	0	73	0.03	41	0.1	55	0	48	0	24	0	4:108232673	40.6667	0.0433333	42.3333	0	inf	0	-	Zyg11b	UTR3	REP	SINE/B1_Mur2	-2.36885	0.22494	0.283854	p150
5	150640768	3	0	22	0.09	22	0.18	10	0	13	0	25	0.04	5:150640768	15.6667	0.09	16	0.0133333	6.75	0.148148	-	N4bp2l2	UTR3	REP	SINE/B1_Mur2	-2.11259	0.225272	0.283854	both
16	32299839	11	0	54	0.07	55	0.11	56	0.04	47	0	50	0	16:32299839	40	0.06	51	0.0133333	4.5	0.222222	+	Rnf168	UTR3	REP	SINE/B2_Mm2	-1.69769	0.225049	0.283854	both
9	96057240	3	0.33	21	0.14	18	0.11	17	0	19	0.05	24	0.17	9:96057240	14	0.193333	20	0.0733333	2.63636	0.37931	+	Xrn1	UTR3	REP	SINE/B1_Mur4	-1.3081	0.22271	0.283854	both
7	19140326	5	0	18	0.11	27	0.19	15	0	19	0.05	24	0	7:19140326	16.6667	0.1	19.3333	0.0166667	6	0.166667	-	Qpctl	UTR3	REP	SINE/B1_Mus1	-1.98142	0.224616	0.283854	both
4	21834782	6	0	33	0.18	35	0.17	32	0	24	0	39	0.08	4:21834782	24.6667	0.116667	31.6667	0.0266667	4.375	0.228571	+	Usp45	UTR3	REP	SINE/B1_Mus1	-1.8417	0.225199	0.283854	both
15	99750962	2	0	23	0.09	36	0.14	24	0.04	13	0	30	0	15:99750962	20.3333	0.0766667	22.3333	0.0133333	5.75	0.173913	-	Cers5	intronic	REP	SINE/B1_Mus2	-1.8359	0.225042	0.283854	both
9	44742485	86	0.01	331	0.01	474	0.06	302	0	439	0	455	0.01	9:44742485	297	0.0266667	398.667	0.00333333	8	0.125	-	Arcn1	UTR3	NONREP	-/-	-1.38223	0.223272	0.283854	both
9	83930690	1	0	30	0	22	0	29	0	20	0.05	17	0.18	9:83930690	17.6667	0	22	0.0766667	0	inf	+	Bckdhb	intronic	REP	LTR/ORR1A2	3.09576	0.223933	0.283854	p110
11	97328617	40	0.03	179	0.01	214	0.01	227	0	170	0	192	0.01	11:97328617	144.333	0.0166667	196.333	0.00333333	5	0.2	+	Mrpl45	UTR3	REP	SINE/B1_Mur4	-0.79101	0.226174	0.28465	both
12	70994636	14	0	36	0.08	46	0.07	32	0.03	49	0	49	0	12:70994636	32	0.05	43.3333	0.01	5	0.2	+	3110056K07Rik	ncRNA_intronic	REP	SINE/B3	-1.54355	0.226251	0.28465	both
11	75301022	66	0	222	0.03	249	0.02	222	0	294	0	308	0.01	11:75301022	179	0.0166667	274.667	0.00333333	5	0.2	-	Rpa1	UTR3	NONREP	-/-	-0.956267	0.226787	0.285105	both
11	76619786	6	0	17	0.06	14	0.07	26	0.04	14	0.14	9	0.11	11:76619786	12.3333	0.0433333	16.3333	0.0966667	0.448276	2.23077	-	Gm26780	ncRNA_intronic	REP	SINE/B1_Mur1	1.00864	0.227286	0.285513	both
11	70033985	9	0.11	11	0	33	0.03	11	0	21	0	29	0	11:70033985	17.6667	0.0466667	20.3333	0	inf	0	+	Dlg4	intronic	REP	SINE/B1_Mur2	-2.51445	0.228229	0.285603	p150
14	14118496	3	0	16	0	12	0	9	0	18	0.17	22	0.05	14:14118496	10.3333	0	16.3333	0.0733333	0	inf	-	Psmd6	intronic	REP	SINE/B1_Mur4	3.0127	0.228229	0.285603	p110
18	67617976	7	0	41	0.15	25	0.04	16	0	25	0	33	0	18:67617976	24.3333	0.0633333	24.6667	0	inf	0	-	Cep76	UTR3	REP	SINE/PB1D9	-2.85028	0.227981	0.285603	p150
1	60478590	21	0	51	0.04	55	0.04	50	0	35	0	60	0.02	1:60478590	42.3333	0.0266667	48.3333	0.00666667	4	0.25	+	Abi2	UTR3	REP	SINE/B1_Mm	-1.17786	0.227591	0.285603	both
2	126678593	3	0	14	0	21	0	13	0	12	0.17	22	0.05	2:126678593	12.6667	0	15.6667	0.0733333	0	inf	+	Gm27003	ncRNA_intronic	REP	SINE/B1_Mur4	3.0127	0.228229	0.285603	p110
15	53160719	3	0	28	0	25	0	15	0.07	18	0.06	20	0.25	15:53160719	18.6667	0	17.6667	0.126667	0	inf	-	Ext1	intronic	REP	SINE/PB1D9	3.53051	0.230732	0.286039	p110
1	13625036	6	0	27	0.26	14	0.43	44	0.02	25	0.08	20	0.05	1:13625036	15.6667	0.23	29.6667	0.05	4.6	0.217391	-	Lactb2	UTR3	REP	SINE/B2_Mm2	-1.97395	0.228949	0.286039	both
14	31179186	1	0	16	0.12	30	0.03	17	0	13	0	19	0	14:31179186	15.6667	0.05	16.3333	0	inf	0	-	Nisch	intronic	REP	SINE/B1_Mur2	-2.65025	0.230732	0.286039	p150
6	38818680	70	0	217	0	316	0.02	197	0.02	164	0.01	303	0.01	6:38818680	201	0.00666667	221.333	0.0133333	0.5	2	-	Hipk2	exonic	NONREP	-/-	0.485863	0.232032	0.286039	both
11	70037172	9	0.44	4	0	36	0.25	7	0	30	0.1	27	0.04	11:70037172	16.3333	0.23	21.3333	0.0466667	4.92857	0.202899	+	Dlg4	intronic	REP	SINE/B1_Mur2	-2.11671	0.231727	0.286039	both
4	155716464	3	0	30	0.03	23	0.04	30	0.03	28	0.07	22	0.05	4:155716464	18.6667	0.0233333	26.6667	0.05	0.466667	2.14286	+	Ssu72	intronic	REP	SINE/B1F	0.754662	0.229804	0.286039	both
19	36984939	5	0.2	18	0.17	16	0.06	11	0.09	11	0	18	0.11	19:36984939	13	0.143333	13.3333	0.0666667	2.15	0.465116	+	Btaf1	intronic	REP	SINE/B1_Mm	-0.984767	0.231282	0.286039	both
X	150984556	31	0	97	0.02	107	0.02	126	0	114	0	113	0.01	X:150984556	78.3333	0.0133333	117.667	0.00333333	4	0.25	-	Gnl3l	UTR3	REP	SINE/B1_Mus1	-0.835168	0.231647	0.286039	both
8	84252143	12	0.08	39	0	48	0.08	45	0	26	0	53	0.04	8:84252143	33	0.0533333	41.3333	0.0133333	4	0.25	-	Mri1	intronic	REP	SINE/B1_Mus1	-1.53776	0.231513	0.286039	both
4	116552908	2	0.5	31	0.13	26	0.27	30	0.03	20	0.05	23	0.26	4:116552908	19.6667	0.3	24.3333	0.113333	2.64706	0.377778	-	Tmem69	UTR3	REP	SINE/B2_Mm2	-1.31071	0.230238	0.286039	both
8	107017795	2	0.5	29	0.03	23	0.13	28	0	14	0	18	0.06	8:107017795	18	0.22	20	0.02	11	0.0909091	+	Sntb2	UTR3	REP	SINE/B2_Mm2	-3.02191	0.228819	0.286039	both
6	92098378	3	0	14	0	22	0.05	10	0.1	13	0	20	0.1	6:92098378	13	0.0166667	14.3333	0.0666667	0.25	4	+	Nr2c2	intronic	REP	SINE/B1_Mus2	1.60795	0.232191	0.286039	both
16	17760720	5	0	28	0.04	39	0.08	27	0.04	27	0.11	40	0.1	16:17760720	24	0.04	31.3333	0.0833333	0.48	2.08333	+	Klhl22	intronic	REP	SINE/B1_Mur3	0.963502	0.231271	0.286039	both
5	34630797	53	0	127	0.01	135	0.03	148	0	113	0	98	0	5:34630797	105	0.0133333	119.667	0	inf	0	+	Add1	exonic	NONREP	-/-	-1.17	0.231115	0.286039	p150
8	84911350	8	0	43	0.09	40	0.03	52	0	31	0	44	0	8:84911350	30.3333	0.04	42.3333	0	inf	0	+	Dnase2a	UTR3	REP	SINE/B1_Mur4	-2.30279	0.229868	0.286039	p150
4	129310001	72	0	392	0.09	391	0.09	445	0.01	378	0.01	472	0.03	4:129310001	285	0.06	431.667	0.0166667	3.6	0.277778	-	Gm26722	ncRNA_intronic	NONREP	-/-	-1.45941	0.229443	0.286039	both
11	97328664	35	0.03	151	0	195	0.03	201	0	132	0	164	0.01	11:97328664	127	0.02	165.667	0.00333333	6	0.166667	+	Mrpl45	UTR3	REP	SINE/B1_Mur4	-0.996957	0.231761	0.286039	both
4	129320136	4	0	23	0	26	0.04	21	0.1	17	0	25	0.08	4:129320136	17.6667	0.0133333	21	0.06	0.222222	4.5	-	Rbbp4	intronic	REP	SINE/B1_Mus1	1.58393	0.229718	0.286039	both
11	76619796	6	0	17	0	13	0.08	25	0.16	16	0.19	11	0	11:76619796	12	0.0266667	17.3333	0.116667	0.228571	4.375	-	Gm26780	ncRNA_intronic	REP	SINE/B1_Mur1	1.8199	0.230554	0.286039	both
11	4767141	15	0.07	196	0.11	168	0.16	179	0.01	124	0.08	194	0.09	11:4767141	126.333	0.113333	165.667	0.06	1.88889	0.529412	-	Nf2	UTR3	NONREP	-/-	-0.83843	0.229857	0.286039	both
6	85944850	29	0.03	220	0.05	156	0.14	167	0	114	0	139	0.06	6:85944850	135	0.0733333	140	0.02	3.66667	0.272727	-	Dusp11	UTR3	NONREP	-/-	-1.45664	0.232245	0.286039	both
8	128505010	6	0	21	0.05	80	0.01	16	0	40	0	60	0	8:128505010	35.6667	0.02	38.6667	0	inf	0	+	Nrp1	intergenic	NONREP	-/-	-1.58687	0.232473	0.286106	p150
15	98558320	2	0	33	0.03	37	0.08	38	0.05	29	0.07	31	0.13	15:98558320	24	0.0366667	32.6667	0.0833333	0.44	2.27273	-	Ccnt1	intronic	REP	SINE/B1_Mur2	0.989046	0.234079	0.287515	both
3	116744694	4	0.25	21	0	14	0.21	18	0.06	22	0	29	0.07	3:116744694	13	0.153333	23	0.0433333	3.53846	0.282609	-	Agl	UTR3	REP	SINE/B1_Mur4	-1.67754	0.23397	0.287515	both
19	37219781	4	0	30	0.1	20	0.2	21	0.14	23	0.3	29	0.17	19:37219781	18	0.1	24.3333	0.203333	0.491803	2.03333	+	March5	intronic	REP	SINE/B1_Mur1	0.977127	0.234321	0.287515	both
1	171413390	1	0	26	0.08	8	0.12	13	0.08	12	0.17	20	0.15	1:171413390	11.6667	0.0666667	15	0.133333	0.5	2	+	Usf1	intronic	REP	SINE/B1_Mur4	0.869021	0.234305	0.287515	both
X	106126485	4	0	29	0.1	27	0.26	26	0	23	0	24	0.04	X:106126485	20	0.12	24.3333	0.0133333	9	0.111111	+	Atp7a	intergenic	NONREP	-/-	-2.45408	0.235012	0.287665	both
X	134589305	15	0.07	117	0.02	35	0	127	0	30	0	28	0	X:134589305	55.6667	0.03	61.6667	0	inf	0	-	Gla	UTR3	REP	SINE/B1_Mus1	-1.92297	0.235048	0.287665	p150
4	129727899	2	0	10	0.1	39	0.03	11	0	12	0	10	0	4:129727899	17	0.0433333	11	0	inf	0	-	Khdrbs1	intronic	REP	SINE/B1_Mus2	-2.37519	0.235048	0.287665	p150
6	72432367	9	0.22	43	0.07	31	0.13	27	0.07	35	0	35	0.11	6:72432367	27.6667	0.14	32.3333	0.06	2.33333	0.428571	+	Mat2a	downstream	REP	SINE/B1_Mus1	-1.04649	0.235388	0.287665	both
5	113087979	12	0	65	0.11	95	0.11	76	0.03	114	0.03	101	0.01	5:113087979	57.3333	0.0733333	97	0.0233333	3.14286	0.318182	-	2900026A02Rik	UTR3	REP	LTR/MTA_Mm	-1.39266	0.235222	0.287665	both
6	29744796	1	0	17	0.06	17	0	10	0	21	0.14	17	0.12	6:29744796	11.6667	0.02	16	0.0866667	0.230769	4.33333	+	Smo	intronic	REP	SINE/B1_Mur1	1.70955	0.235496	0.287665	both
1	119771458	4	0	18	0.06	18	0	8	0	15	0.13	9	0.11	1:119771458	13.3333	0.02	10.6667	0.08	0.25	4	-	Ptpn4	intronic	REP	LINE/Lx5c	1.68158	0.236131	0.288225	both
9	44743710	205	0	391	0.01	636	0.03	374	0	533	0	540	0	9:44743710	410.667	0.0133333	482.333	0	inf	0	-	Arcn1	UTR3	NONREP	-/-	-1.11523	0.236711	0.288656	both
3	40794262	20	0.1	25	0.28	38	0.11	20	0	37	0.05	37	0.14	3:40794262	27.6667	0.163333	31.3333	0.0633333	2.57895	0.387755	+	Hspa4l	UTR3	REP	SINE/B2_Mm2	-1.23313	0.236837	0.288656	both
2	153266344	11	0.09	34	0.03	60	0.03	36	0	49	0.02	52	0.04	2:153266344	35	0.05	45.6667	0.02	2.5	0.4	+	Pofut1	UTR3	REP	SINE/PB1D10	-1.04723	0.237598	0.288909	both
X	109161401	80	0.01	144	0.01	233	0.03	69	0.01	238	0	233	0	X:109161401	152.333	0.0166667	180	0.00333333	5	0.2	+	Sh3bgrl	UTR3	NONREP	-/-	-0.757076	0.237768	0.288909	both
X	134589042	4	0	112	0.01	28	0.04	126	0	33	0	23	0	X:134589042	48	0.0166667	60.6667	0	inf	0	-	Gla	UTR3	REP	SINE/B1_Mm	-1.31504	0.237796	0.288909	p150
1	58396557	5	0	13	0.08	28	0.11	18	0.06	13	0.15	11	0.18	1:58396557	15.3333	0.0633333	14	0.13	0.487179	2.05263	+	Bzw1	intronic	REP	SINE/B1_Mur2	0.976518	0.238086	0.288909	both
13	55562042	4	0	23	0.04	27	0.04	15	0.13	15	0	12	0.17	13:55562042	18	0.0266667	14	0.1	0.266667	3.75	-	Fam193b	intronic	REP	SINE/PB1D7	1.57822	0.237289	0.288909	both
15	81456160	4	0.75	25	0.16	22	0.36	18	0.06	17	0.12	16	0.31	15:81456160	17	0.423333	17	0.163333	2.59184	0.385827	+	Xpnpep3	UTR3	REP	SINE/B4	-1.33793	0.238102	0.288909	both
10	128800589	17	0	86	0.01	64	0.05	59	0	56	0	60	0	10:128800589	55.6667	0.02	58.3333	0	inf	0	+	AC131081.1	ncRNA_intronic	REP	SINE/B1_Mur3	-1.56076	0.238635	0.288913	p150
13	3555777	4	0	16	0	26	0.04	8	0	13	0.08	32	0.16	13:3555777	15.3333	0.0133333	17.6667	0.08	0.166667	6	+	Gdi2	intronic	REP	SINE/B2_Mm1t	1.94265	0.238554	0.288913	both
6	120909763	4	0	22	0	15	0.13	18	0.06	7	0.14	6	0.17	6:120909763	13.6667	0.0433333	10.3333	0.123333	0.351351	2.84615	-	Bid	intronic	REP	SINE/B3	1.27432	0.238616	0.288913	both
11	74694482	4	0	14	0.14	24	0.12	18	0	29	0.03	25	0.04	11:74694482	14	0.0866667	24	0.0233333	3.71429	0.269231	-	Pafah1b1	intronic	REP	SINE/B1_Mus2	-1.51136	0.239207	0.289178	both
4	155621968	17	0.06	39	0.05	31	0.26	51	0.02	41	0	51	0.06	4:155621968	29	0.123333	47.6667	0.0266667	4.625	0.216216	+	Gm16023	ncRNA_intronic	REP	SINE/B1_Mur3	-1.8766	0.239108	0.289178	both
1	165867232	5	0.2	13	0.08	26	0.19	15	0.07	14	0.14	16	0.06	1:165867232	14.6667	0.156667	15	0.09	1.74074	0.574468	-	Cd247	UTR3	NONREP	-/-	-0.725045	0.239497	0.289316	both
3	58451428	10	0.1	20	0.05	38	0.03	16	0	44	0.05	38	0.03	3:58451428	22.6667	0.06	32.6667	0.0266667	2.25	0.444444	+	Tsc22d2	intronic	REP	SINE/B3	-1.01954	0.242022	0.290144	both
6	125117150	8	0	25	0	44	0	32	0	28	0.04	33	0.15	6:125117150	25.6667	0	31	0.0633333	0	inf	+	Chd4	intronic	REP	SINE/B1_Mus1	2.85619	0.244062	0.290144	p110
11	59495499	4	0	18	0.06	32	0.09	35	0.14	27	0.04	21	0.29	11:59495499	18	0.05	27.6667	0.156667	0.319149	3.13333	-	Zkscan17	intronic	REP	SINE/PB1D10	1.46678	0.242866	0.290144	both
5	65552485	7	0	42	0.07	59	0.08	27	0.04	45	0	33	0	5:65552485	36	0.05	35	0.0133333	3.75	0.266667	+	Ube2k	intronic	REP	SINE/B3	-1.47362	0.243589	0.290144	both
3	40793190	37	0.08	32	0.06	62	0.1	18	0	69	0	71	0.1	3:40793190	43.6667	0.08	52.6667	0.0333333	2.4	0.416667	+	Hspa4l	UTR3	REP	SINE/B3	-1.07206	0.240635	0.290144	both
11	70034450	11	0.09	36	0.19	47	0.15	27	0.04	49	0.08	71	0.14	11:70034450	31.3333	0.143333	49	0.0866667	1.65385	0.604651	+	Dlg4	intronic	REP	SINE/B1_Mm	-0.681388	0.24182	0.290144	both
6	49259125	31	0	60	0	74	0.05	51	0.02	57	0.14	69	0.06	6:49259125	55	0.0166667	59	0.0733333	0.227273	4.4	-	Tra2a	intronic	NONREP	-/-	1.56054	0.242991	0.290144	both
11	52126806	2	0.5	16	0.06	21	0.05	11	0	7	0	13	0	11:52126806	13	0.203333	10.3333	0	inf	0	+	9430098F02Rik	ncRNA_exonic	NONREP	-/-	-4.41531	0.242361	0.290144	p150
16	11199236	4	0	13	0.23	18	0.06	7	0	12	0	11	0	16:11199236	11.6667	0.0966667	10	0	inf	0	-	Rsl1d1	intronic	REP	SINE/PB1D9	-3.39837	0.241835	0.290144	p150
17	6123082	15	0.27	66	0.32	64	0.38	86	0.16	78	0.17	92	0.35	17:6123082	48.3333	0.323333	85.3333	0.226667	1.42647	0.701031	+	Tulp4	intronic	REP	SINE/B1_Mur2	-0.484919	0.24165	0.290144	both
11	51600484	71	0.01	283	0	317	0.01	323	0	285	0	348	0	11:51600484	223.667	0.00666667	318.667	0	inf	0	-	Hnrnpab	UTR3	REP	SINE/B1_Mus2	-0.606586	0.241917	0.290144	both
9	13452748	3	0	19	0	26	0	14	0	22	0.05	26	0.19	9:13452748	16	0	20.6667	0.08	0	inf	+	Maml2	intronic	REP	SINE/B1_Mus1	3.15792	0.243773	0.290144	p110
3	16216089	34	0.03	116	0.02	110	0	98	0	105	0	106	0.01	3:16216089	86.6667	0.0166667	103	0.00333333	5	0.2	+	Ythdf3	UTR3	NONREP	-/-	-0.958906	0.244184	0.290144	both
4	124944376	10	0.1	25	0.04	28	0.18	17	0	22	0	39	0.1	4:124944376	21	0.106667	26	0.0333333	3.2	0.3125	+	9930104L06Rik	ncRNA_exonic	REP	SINE/B1_Mur4	-1.39476	0.243713	0.290144	both
15	102475540	1	1	26	0.15	27	0.11	27	0.04	23	0	25	0.04	15:102475540	18	0.42	25	0.0266667	15.75	0.0634921	+	Gm26518	ncRNA_intronic	REP	SINE/B1_Mus1	-3.59672	0.243489	0.290144	both
10	63305681	4	0	18	0	27	0.04	10	0	14	0.07	23	0.09	10:63305681	16.3333	0.0133333	15.6667	0.0533333	0.25	4	+	Herc4	intronic	REP	SINE/B1_Mur2	1.49065	0.242012	0.290144	both
2	73839881	2	0	16	0.06	18	0.17	6	0.17	10	0.1	21	0.19	2:73839881	12	0.0766667	12.3333	0.153333	0.5	2	-	Atf2	intronic	REP	SINE/B1_Mus1	0.910465	0.243789	0.290144	both
6	66540138	33	0.06	108	0.04	140	0.04	81	0	156	0.01	173	0.05	6:66540138	93.6667	0.0466667	136.667	0.02	2.33333	0.428571	+	Mad2l1	UTR3	NONREP	-/-	-0.885369	0.243308	0.290144	both
2	18215394	9	0	34	0.15	36	0.06	31	0	34	0	43	0.02	2:18215394	26.3333	0.07	36	0.00666667	10.5	0.0952381	-	Dnajc1	UTR3	REP	SINE/ID_B1	-2.12693	0.241908	0.290144	both
11	75176345	9	0.11	29	0.21	32	0.28	29	0	30	0.13	29	0.17	11:75176345	23.3333	0.2	29.3333	0.1	2	0.5	-	1700016P03Rik	ncRNA_intronic	NONREP	-/-	-0.906276	0.244434	0.290144	both
6	85955387	10	0.2	72	0.01	64	0.06	85	0.02	60	0	44	0.02	6:85955387	48.6667	0.09	63	0.0133333	6.75	0.148148	-	Dusp11	intronic	REP	SINE/PB1D10	-2.00643	0.244434	0.290144	both
18	58679914	10	0.1	67	0	42	0.02	86	0	36	0	42	0	18:58679914	39.6667	0.04	54.6667	0	inf	0	+	Isoc1	downstream	REP	Simple_repeat/(TTTG)n	-2.35811	0.243004	0.290144	p150
5	136448610	5	0	19	0	32	0	10	0	17	0.06	12	0.25	5:136448610	18.6667	0	13	0.103333	0	inf	-	Cux1	intronic	REP	SINE/ID	3.4975	0.244249	0.290144	p110
11	119146800	8	0.12	44	0	33	0.03	32	0	32	0	20	0	11:119146800	28.3333	0.05	28	0	inf	0	-	Tbc1d16	UTR3	NONREP	-/-	-2.62685	0.241095	0.290144	p150
6	72430557	14	0	39	0.15	44	0.11	29	0	55	0.02	39	0.05	6:72430557	32.3333	0.0866667	41	0.0233333	3.71429	0.269231	+	Ggcx	UTR3	REP	SINE/B1_Mus2	-1.58056	0.244758	0.290319	both
2	117179975	16	0	126	0.02	147	0.07	103	0	135	0	152	0	2:117179975	96.3333	0.03	130	0	inf	0	+	Spred1	UTR3	NONREP	-/-	-1.92474	0.245125	0.290333	p150
12	40210573	3	0.33	18	0.06	12	0.08	20	0	22	0.09	17	0	12:40210573	11	0.156667	19.6667	0.03	5.22222	0.191489	-	Gm17024	ncRNA_intronic	NONREP	-/-	-2.0544	0.245105	0.290333	both
2	18189520	1	0	19	0.05	18	0	20	0.1	17	0	25	0.12	2:18189520	12.6667	0.0166667	20.6667	0.0733333	0.227273	4.4	+	Mllt10	intronic	REP	SINE/B2_Mm2	1.59716	0.245761	0.290876	both
14	31509481	35	0	174	0.02	160	0.07	216	0	186	0	175	0	14:31509481	123	0.03	192.333	0	inf	0	+	Eaf1	UTR3	NONREP	-/-	-2.0267	0.246674	0.291746	p150
6	128360518	7	0.14	29	0.07	28	0	27	0.04	23	0	31	0	6:128360518	21.3333	0.07	27	0.0133333	5.25	0.190476	-	Rhno1	intronic	REP	SINE/B1_Mus1	-1.85092	0.247419	0.292043	both
1	133137536	44	0.02	415	0.01	302	0.05	533	0	366	0.01	353	0.03	1:133137536	253.667	0.0266667	417.333	0.0133333	2	0.5	+	Ppp1r15b	UTR3	REP	SINE/ID4_	-0.915825	0.24746	0.292043	both
9	62798690	5	0	23	0.04	21	0	24	0.08	18	0	21	0.1	9:62798690	16.3333	0.0133333	21	0.06	0.222222	4.5	-	Fem1b	intronic	REP	DNA/URR1B	1.50515	0.247455	0.292043	both
5	142870075	3	0	33	0.18	23	0.17	34	0.03	15	0	28	0.07	5:142870075	19.6667	0.116667	25.6667	0.0333333	3.5	0.285714	-	Fbxl18	UTR3	REP	SINE/B1_Mur1	-1.55979	0.247799	0.292073	both
5	150640553	5	0	18	0.28	20	0.1	13	0	13	0	23	0.04	5:150640553	14.3333	0.126667	16.3333	0.0133333	9.5	0.105263	-	N4bp2l2	UTR3	REP	SINE/B2_Mm2	-2.47239	0.248199	0.292073	both
19	3890464	1	0	22	0	8	0	22	0.05	10	0	5	0.2	19:3890464	10.3333	0	12.3333	0.0833333	0	inf	+	Chka	intronic	REP	SINE/B1_Mus1	3.19878	0.247855	0.292073	p110
2	147057020	2	0	12	0	21	0	9	0	25	0.04	17	0.18	2:147057020	11.6667	0	17	0.0733333	0	inf	+	Xrn2	intronic	REP	LINE/L1M2	3.03838	0.24813	0.292073	p110
8	84955362	4	0	15	0	25	0	27	0	23	0.04	26	0.19	8:84955362	14.6667	0	25.3333	0.0766667	0	inf	-	Rtbdn	intronic	REP	SINE/B1_Mus1	3.14723	0.248394	0.292093	p110
6	39092298	5	0.2	70	0.33	8	0.38	62	0.1	17	0.29	5	0.2	6:39092298	27.6667	0.303333	28	0.196667	1.54237	0.648352	-	Parp12	intronic	REP	SINE/B1_Mm	-0.588418	0.249233	0.292746	both
19	7535506	36	0	293	0.01	230	0.01	266	0	207	0	203	0	19:7535506	186.333	0.00666667	225.333	0	inf	0	+	Atl3	UTR3	REP	SINE/B1_Mur4	-0.583816	0.249549	0.292746	both
11	75300578	53	0.3	230	0.33	243	0.38	221	0.11	303	0.19	294	0.38	11:75300578	175.333	0.336667	272.667	0.226667	1.48529	0.673267	-	Rpa1	UTR3	NONREP	-/-	-0.555902	0.249507	0.292746	both
16	18422115	14	0	32	0.06	34	0	39	0.05	33	0.03	37	0.14	16:18422115	26.6667	0.02	36.3333	0.0733333	0.272727	3.66667	-	Comt	intronic	REP	SINE/B1_Mus2	1.41535	0.249664	0.292746	both
11	70037205	8	0.12	5	0	36	0.03	7	0	30	0	29	0	11:70037205	16.3333	0.05	22	0	inf	0	+	Dlg4	intronic	REP	SINE/B1_Mur2	-2.60706	0.250158	0.293115	p150
2	90944166	4	0	30	0.13	34	0.03	17	0	18	0	26	0	2:90944166	22.6667	0.0533333	20.3333	0	inf	0	+	Celf1	intronic	REP	SINE/B1_Mur2	-2.68366	0.250908	0.293784	p150
19	7335585	5	0.2	15	0	21	0.1	11	0	9	0	19	0.05	19:7335585	13.6667	0.1	13	0.0166667	6	0.166667	-	Mark2	intronic	REP	SINE/B1_Mur4	-1.97673	0.251386	0.293927	both
18	23964860	5	0.4	23	0.04	14	0.07	10	0	10	0	20	0.05	18:23964860	14	0.17	13.3333	0.0166667	10.2	0.0980392	+	Zfp397	downstream	REP	Satellite/MMSAT4	-2.76794	0.251389	0.293927	both
1	89535836	5	0	20	0.05	10	0	23	0.09	14	0	14	0.14	1:89535836	11.6667	0.0166667	17	0.0766667	0.217391	4.6	+	Agap1	intronic	NONREP	-/-	1.69941	0.251748	0.294137	both
8	106163970	5	0	52	0.12	73	0.07	71	0	61	0	76	0.04	8:106163970	43.3333	0.0633333	69.3333	0.0133333	4.75	0.210526	+	Pla2g15	UTR3	NONREP	-/-	-1.62225	0.252104	0.294343	both
2	37425899	7	0	26	0.04	38	0.11	43	0	44	0.02	55	0.02	2:37425899	23.6667	0.05	47.3333	0.0133333	3.75	0.266667	-	Zbtb6	UTR3	REP	SINE/B1F2	-1.85024	0.252749	0.294676	both
8	128504172	10	0	23	0.09	53	0.02	10	0	43	0	69	0	8:128504172	28.6667	0.0366667	40.6667	0	inf	0	+	Nrp1	downstream	NONREP	-/-	-2.17871	0.252572	0.294676	p150
11	74696928	5	0	37	0.05	26	0.12	19	0	33	0.03	28	0	11:74696928	22.6667	0.0566667	26.6667	0.01	5.66667	0.176471	-	Pafah1b1	intronic	REP	SINE/B2_Mm1t	-1.72564	0.25379	0.295679	both
11	75691299	5	0	25	0	25	0.08	20	0	14	0.14	22	0.18	11:75691299	18.3333	0.0266667	18.6667	0.106667	0.25	4	+	Crk	intronic	REP	SINE$LTR/B1_Mus1$MT2B	1.689	0.254572	0.296379	both
14	31701508	16	0.19	82	0.06	104	0.02	67	0	95	0.01	147	0.05	14:31701508	67.3333	0.09	103	0.02	4.5	0.222222	-	Ankrd28	UTR3	NONREP	-/-	-1.75593	0.254956	0.296501	both
3	90037746	7	0.14	34	0.03	28	0.07	26	0.08	37	0	46	0	3:90037746	23	0.08	36.3333	0.0266667	3	0.333333	-	Ubap2l	intronic	REP	SINE$SINE/B1_Mus2$ID_B1	-1.35601	0.255074	0.296501	both
4	150319636	2	0	22	0	11	0	19	0.05	8	0	8	0.25	4:150319636	11.6667	0	11.6667	0.1	0	inf	+	Rere	intronic	REP	SINE/B1_Mur3	3.47089	0.255582	0.296501	p110
5	136934987	3	0	41	0.05	39	0.08	35	0.03	35	0	45	0	5:136934987	27.6667	0.0433333	38.3333	0.01	4.33333	0.230769	+	4933404O12Rik	ncRNA_exonic	REP	SINE/ID_B1	-1.41053	0.255298	0.296501	both
8	107018209	20	0.05	69	0.09	36	0	67	0	52	0	34	0.03	8:107018209	41.6667	0.0466667	51	0.01	4.66667	0.214286	+	Sntb2	UTR3	REP	SINE/B2_Mm2	-1.49065	0.255512	0.296501	both
9	66373604	5	0.2	20	0	24	0.04	22	0	22	0	16	0	9:66373604	16.3333	0.08	20	0	inf	0	+	Herc1	intronic	REP	SINE/B3	-3.1788	0.256613	0.296648	p150
7	141488745	3	0	10	0.2	24	0.08	16	0	7	0	22	0.05	7:141488745	12.3333	0.0933333	15	0.0166667	5.6	0.178571	+	Tspan4	intronic	REP	SINE/B1_Mus1	-2.05402	0.25649	0.296648	both
6	120909762	5	0	23	0	14	0.07	18	0	8	0.12	6	0.17	6:120909762	14	0.0233333	10.6667	0.0966667	0.241379	4.14286	-	Bid	intronic	REP	SINE/B3	1.6651	0.256106	0.296648	both
10	67546540	8	0	99	0.08	83	0.06	56	0	53	0	58	0.03	10:67546540	63.3333	0.0466667	55.6667	0.01	4.66667	0.214286	-	Ado	UTR3	REP	LTR/RMER12	-1.40742	0.256147	0.296648	both
15	81181795	5	0	20	0	48	0.08	24	0.08	31	0.03	27	0.11	15:81181795	24.3333	0.0266667	27.3333	0.0733333	0.363636	2.75	-	Mkl1	intronic	REP	SINE/B1_Mur4	1.17953	0.2564	0.296648	both
18	32102529	2	0	33	0.06	15	0.13	15	0	29	0.03	22	0	18:32102529	16.6667	0.0633333	22	0.01	6.33333	0.157895	+	Iws1	UTR3	REP	SINE/B1_Mur1	-1.79612	0.256845	0.296705	both
11	75176340	8	0	29	0.17	31	0.1	29	0.03	33	0	31	0.03	11:75176340	22.6667	0.09	31	0.02	4.5	0.222222	-	1700016P03Rik	ncRNA_intronic	NONREP	-/-	-1.62886	0.257322	0.296888	both
1	63048307	4	0	38	0.03	53	0.06	36	0	58	0	66	0.02	1:63048307	31.6667	0.03	53.3333	0.00666667	4.5	0.222222	-	Ino80d	UTR3	NONREP	-/-	-1.32245	0.257365	0.296888	both
3	88352647	6	0.17	11	0.18	14	0.21	11	0	9	0.22	13	0.08	3:88352647	10.3333	0.186667	11	0.1	1.86667	0.535714	+	Smg5	intronic	REP	SINE/B1_Mus2	-0.848749	0.257784	0.297005	both
16	31960665	21	0	96	0.02	85	0.02	106	0	88	0.01	63	0	16:31960665	67.3333	0.0133333	85.6667	0.00333333	4	0.25	-	Ncbp2	intergenic	REP	SINE/B1_Mus2	-0.846217	0.25783	0.297005	both
X	56587021	22	0	63	0.02	102	0.08	46	0.02	91	0	91	0	X:56587021	62.3333	0.0333333	76	0.00666667	5	0.2	-	Mmgt1	UTR3	REP	SINE/PB1D11	-2.05084	0.259436	0.298646	p150
3	95183582	11	0.18	60	0.18	54	0.17	43	0.05	42	0.05	51	0.22	3:95183582	41.6667	0.176667	45.3333	0.106667	1.65625	0.603774	-	Gabpb2	UTR3	REP	SINE$SINE/ID_B1$B1_Mur2	-0.725345	0.26015	0.299048	both
15	55255254	16	0	28	0.04	76	0.08	26	0	67	0.01	96	0.02	15:55255254	40	0.04	63	0.01	4	0.25	+	Deptor	UTR3	REP	SINE/B1_Mm	-1.50884	0.260071	0.299048	both
X	38420503	12	0	167	0.02	110	0.05	139	0	97	0	118	0.01	X:38420503	96.3333	0.0233333	118	0.00333333	7	0.142857	-	Lamp2	UTR3	NONREP	-/-	-1.41378	0.2604	0.299125	both
6	29364422	0	0	11	0	40	0.03	18	0	23	0.04	37	0.05	6:29364422	17	0.01	26	0.03	0.333333	3	+	Calu	intronic	REP	SINE/B3A	1.21336	0.261762	0.300144	both
2	153358277	3	0	28	0.07	36	0.06	31	0.03	12	0	31	0	2:153358277	22.3333	0.0433333	24.6667	0.01	4.33333	0.230769	+	Asxl1	intronic	REP	SINE/B3	-1.33429	0.261593	0.300144	both
X	151825585	8	0	19	0.05	28	0.04	21	0.05	18	0.17	23	0.04	X:151825585	18.3333	0.03	20.6667	0.0866667	0.346154	2.88889	+	Huwe1	intronic	NONREP	-/-	1.28188	0.261836	0.300144	both
8	84956731	6	0	21	0.14	28	0.07	23	0.04	17	0	23	0	8:84956731	18.3333	0.07	21	0.0133333	5.25	0.190476	-	Rnaseh2a	UTR3	REP	SINE/B1_Mur1	-1.73318	0.262667	0.300885	both
2	26396546	66	0.02	243	0	227	0.02	234	0	220	0	219	0.01	2:26396546	178.667	0.0133333	224.333	0.00333333	4	0.25	+	Inpp5e	UTR3	REP	SINE/B1_Mus2	-0.779623	0.26301	0.301068	both
13	3603676	4	0.25	24	0.08	19	0.16	16	0.06	36	0.08	29	0.14	13:3603676	15.6667	0.163333	27	0.0933333	1.75	0.571429	-	Fam208b	intronic	REP	SINE/B1_Mur4	-0.732233	0.263408	0.301313	both
11	70037221	6	0.17	5	0	31	0.03	5	0	26	0	26	0	11:70037221	14	0.0666667	19	0	inf	0	+	Dlg4	intronic	REP	SINE/B1_Mur2	-2.93184	0.263686	0.30142	p150
11	6260895	3	0	16	0.19	13	0	12	0.17	14	0.07	15	0.4	11:6260895	10.6667	0.0633333	13.6667	0.213333	0.296875	3.36842	-	Ddx56	intronic	REP	SINE/B1_Mur4	1.61904	0.264716	0.302386	both
15	79907515	20	0.05	43	0.05	24	0	39	0.03	16	0	18	0	15:79907515	29	0.0333333	24.3333	0.01	3.33333	0.3	+	Apobec3	UTR3	REP	SINE/B1_Mur2	-1.18505	0.265026	0.30253	both
17	12776602	4	0	15	0.13	11	0.09	18	0.06	22	0	12	0	17:12776602	10	0.0733333	17.3333	0.02	3.66667	0.272727	+	Airn	ncRNA_intronic	REP	SINE/B1F	-1.57127	0.265483	0.302697	both
6	66540269	34	0.03	112	0.21	147	0.12	102	0.01	132	0.02	221	0.1	6:66540269	97.6667	0.12	151.667	0.0433333	2.76923	0.361111	+	Mad2l1	UTR3	NONREP	-/-	-1.25645	0.265542	0.302697	both
1	24052688	1	0	16	0.06	18	0.06	17	0	18	0.17	14	0.21	1:24052688	11.6667	0.04	16.3333	0.126667	0.315789	3.16667	-	Fam135a	intronic	REP	SINE/B1_Mur4	1.47283	0.266428	0.303314	both
7	5026577	5	0	34	0.03	23	0	16	0.06	20	0	20	0.05	7:5026577	20.6667	0.01	18.6667	0.0366667	0.272727	3.66667	+	Gm44973	intronic	REP	Unknown&SINE/YREP_Mm&ID_B1	1.26214	0.266466	0.303314	both
4	103165382	6	0	64	0.02	60	0.08	56	0	48	0	65	0	4:103165382	43.3333	0.0333333	56.3333	0	inf	0	+	Mier1	UTR3	REP	SINE/ID_B1	-2.10387	0.266639	0.303314	p150
11	75739726	9	0.11	28	0.07	48	0.1	29	0.14	35	0.09	37	0.16	11:75739726	28.3333	0.0933333	33.6667	0.13	0.717949	1.39286	+	Ywhae	intronic	REP	SINE/PB1D9	0.39277	0.267423	0.303664	both
1	86347926	18	0	87	0.02	73	0.05	88	0	72	0.01	84	0	1:86347926	59.3333	0.0233333	81.3333	0.00333333	7	0.142857	-	Ncl	UTR3	REP	SINE/B1_Mur2	-1.2962	0.267477	0.303664	both
2	5019717	8	0	23	0.04	17	0.06	30	0	23	0	38	0.03	2:5019717	16	0.0333333	30.3333	0.01	3.33333	0.3	-	Optn	downstream	NONREP	-/-	-1.23222	0.267503	0.303664	both
17	6122608	15	0.27	77	0.25	70	0.34	87	0.14	80	0.17	90	0.31	17:6122608	54	0.286667	85.6667	0.206667	1.3871	0.72093	+	Tulp4	intronic	REP	SINE/B1_Mur2	-0.438374	0.268166	0.304207	both
15	81925461	15	0.07	83	0.01	96	0.02	59	0.02	70	0.01	81	0	15:81925461	64.6667	0.0333333	70	0.01	3.33333	0.3	-	Polr3h	intronic	REP	SINE/B1_Mur4	-1.08106	0.268407	0.304269	both
X	38607093	4	0	23	0.04	27	0.04	20	0.05	35	0.03	34	0.12	X:38607093	18	0.0266667	29.6667	0.0666667	0.4	2.5	+	Mcts1	intronic	REP	SINE/B1_Mus2	1.03347	0.268884	0.304546	both
10	86837257	13	0.46	56	0.43	61	0.48	65	0.2	64	0.34	67	0.49	10:86837257	43.3333	0.456667	65.3333	0.343333	1.3301	0.751825	+	Nt5dc3	UTR3	REP	SINE/B1_Mur1	-0.388206	0.269024	0.304546	both
11	75744316	3	0	13	0	35	0.03	18	0.06	17	0	20	0.05	11:75744316	17	0.01	18.3333	0.0366667	0.272727	3.66667	+	Ywhae	intronic	REP	SINE/B1_Mus1	1.21062	0.27017	0.305283	both
19	46595655	4	0	24	0.04	22	0.09	38	0.03	18	0	17	0	19:46595655	16.6667	0.0433333	24.3333	0.01	4.33333	0.230769	+	Sfxn2	UTR3	REP	SINE/B1_Mus2	-1.5295	0.27014	0.305283	both
2	120736975	9	0	18	0.17	33	0.15	30	0.03	34	0.03	40	0.05	2:120736975	20	0.106667	34.6667	0.0366667	2.90909	0.34375	-	Ttbk2	UTR3	REP	SINE/B1_Mus2	-1.2864	0.270379	0.305283	both
15	81456904	4	0.25	22	0.14	33	0.15	32	0.12	16	0.12	27	0.15	15:81456904	19.6667	0.18	25	0.13	1.38462	0.722222	+	Xpnpep3	downstream	REP	SINE/B1_Mus1	-0.407473	0.27042	0.305283	both
4	124943285	5	0	25	0.12	19	0.21	29	0	18	0.06	30	0.03	4:124943285	16.3333	0.11	25.6667	0.03	3.66667	0.272727	+	9930104L06Rik	ncRNA_exonic	REP	SINE/B1_Mur1	-1.60049	0.270686	0.305373	both
19	10044835	2	0	19	0	10	0	28	0.04	10	0	5	0.2	19:10044835	10.3333	0	14.3333	0.08	0	inf	+	Fads3	intronic	REP	SINE/B3A	3.14684	0.27106	0.305584	p110
11	75177367	5	0	58	0.05	48	0.17	61	0	54	0	37	0.03	11:75177367	37	0.0733333	50.6667	0.01	7.33333	0.136364	-	1700016P03Rik	ncRNA_exonic	NONREP	-/-	-2.12289	0.271659	0.306049	both
2	126892861	6	0.17	19	0	34	0.03	11	0	15	0	14	0	2:126892861	19.6667	0.0666667	13.3333	0	inf	0	-	Sppl2a	UTR3	REP	SINE/B1_Mus2	-2.91379	0.272111	0.306137	p150
8	33655728	6	0	16	0	26	0.04	29	0.07	22	0	14	0.07	8:33655728	16	0.0133333	21.6667	0.0466667	0.285714	3.5	+	Gsr	intronic	REP	SINE/B3	1.31551	0.271967	0.306137	both
4	141158816	4	0.25	14	0.14	14	0.14	12	0	18	0	9	0.22	4:141158816	10.6667	0.176667	13	0.0733333	2.40909	0.415094	+	Fbxo42	intronic	REP	SINE/PB1D9	-1.16538	0.272702	0.30631	both
15	98833719	9	0	84	0.15	124	0.21	122	0.03	84	0.06	99	0.03	15:98833719	72.3333	0.12	101.667	0.04	3	0.333333	-	Kmt2d	UTR3	NONREP	-/-	-1.36992	0.272912	0.30631	both
6	99431529	4	0	42	0	59	0.02	34	0.03	44	0	35	0.09	6:99431529	35	0.00666667	37.6667	0.04	0.166667	6	-	Foxp1	intronic	REP	SINE/PB1D9	1.62814	0.273012	0.30631	both
17	46499856	18	0	83	0.05	68	0.04	120	0.02	73	0.01	74	0	17:46499856	56.3333	0.03	89	0.01	3	0.333333	+	Gm26904	ncRNA_intronic	REP	LTR/ORR1A4	-1.01876	0.273005	0.30631	both
9	72346628	5	0	18	0.17	28	0.07	16	0	22	0.05	21	0	9:72346628	17	0.08	19.6667	0.0166667	4.8	0.208333	+	Zfp280d	intronic	NONREP	-/-	-1.82907	0.273225	0.306339	both
17	35858620	9	0	66	0.11	64	0.05	51	0	51	0.02	69	0.01	17:35858620	46.3333	0.0533333	57	0.01	5.33333	0.1875	+	Mdc1	UTR3	REP	SINE/B1_Mus2	-1.51293	0.273619	0.306361	both
18	6201433	5	0	73	0.01	38	0.08	33	0	77	0	62	0	18:6201433	38.6667	0.03	57.3333	0	inf	0	-	Kif5b	UTR3	NONREP	-/-	-2.03147	0.273596	0.306361	p150
19	53245565	17	0.06	99	0.01	54	0	83	0	54	0	34	0	19:53245565	56.6667	0.0233333	57	0	inf	0	+	Add3	UTR3	NONREP	-/-	-1.72137	0.274504	0.306891	p150
14	31700660	37	0.08	101	0.08	173	0.04	83	0.04	119	0.02	171	0.07	14:31700660	103.667	0.0666667	124.333	0.0433333	1.53846	0.65	-	Ankrd28	UTR3	NONREP	-/-	-0.591613	0.274655	0.306891	both
8	69228421	14	0	28	0	38	0.03	20	0.05	30	0	22	0.05	8:69228421	26.6667	0.01	24	0.0333333	0.3	3.33333	+	Zfp930	exonic	REP	Unknown/MurSatRep1	1.15555	0.274461	0.306891	both
2	29986634	4	0	40	0	43	0.05	20	0	42	0.07	31	0.16	2:29986634	29	0.0166667	31	0.0766667	0.217391	4.6	+	Sptan1	intronic	REP	SINE/B1_Mur2	1.77977	0.27541	0.307526	both
10	58411501	3	0	16	0	15	0	12	0	16	0.06	8	0.38	10:58411501	11.3333	0	12	0.146667	0	inf	+	Lims1	intronic	REP	SINE/B3	3.96193	0.277069	0.308012	p110
8	88171871	8	0.12	72	0	48	0.02	58	0	60	0	53	0	8:88171871	42.6667	0.0466667	57	0	inf	0	+	Heatr3	UTR3	REP	SINE/B1_Mur3	-2.55117	0.277069	0.308012	p150
2	121543720	7	0.14	27	0.07	43	0.16	31	0.1	30	0.1	51	0.08	2:121543720	25.6667	0.123333	37.3333	0.0933333	1.32143	0.756757	+	Wdr76	UTR3	REP	LTR/RMER4A	-0.424864	0.276912	0.308012	both
8	84255516	39	0.05	40	0	72	0.03	29	0	45	0	54	0.02	8:84255516	50.3333	0.0266667	42.6667	0.00666667	4	0.25	-	Mri1	intronic	REP	SINE/B3	-1.16851	0.277163	0.308012	both
2	150832880	7	0.29	37	0.03	51	0.04	52	0	32	0.03	38	0	2:150832880	31.6667	0.12	40.6667	0.01	12	0.0833333	-	Abhd12	UTR3	NONREP	-/-	-2.64063	0.276504	0.308012	both
2	104680772	4	0	16	0.06	14	0.07	27	0.04	22	0	12	0	2:104680772	11.3333	0.0433333	20.3333	0.0133333	3.25	0.307692	-	Tcp11l1	UTR3	REP	SINE/B1_Mus2	-1.29004	0.276254	0.308012	both
5	135407810	22	0	109	0.03	110	0.06	85	0	102	0.01	95	0.01	5:135407810	80.3333	0.03	94	0.00666667	4.5	0.222222	-	Hip1	UTR3	REP	SINE/PB1D10	-1.26741	0.27613	0.308012	both
2	36254896	13	0.31	36	0.56	39	0.54	51	0.25	29	0.31	24	0.46	2:36254896	29.3333	0.47	34.6667	0.34	1.38235	0.723404	+	Ptgs1	intergenic	REP	SINE/B1_Mur3	-0.442439	0.277552	0.308236	both
13	9301383	1	0	21	0.05	16	0.06	9	0	14	0.14	7	0.29	13:9301383	12.6667	0.0366667	10	0.143333	0.255814	3.90909	+	Dip2c	intronic	REP	SINE/PB1D10	1.71049	0.27791	0.308425	both
2	31030966	0	0	29	0.03	19	0.21	24	0	24	0	32	0	2:31030966	16	0.08	26.6667	0	inf	0	-	Fnbp1	UTR3	REP	SINE/B1_Mur4	-3.19644	0.278539	0.308914	p150
19	45525792	2	0	20	0.05	17	0.18	8	0.25	14	0.07	11	0.18	19:45525792	13	0.0766667	11	0.166667	0.46	2.17391	+	Btrc	intronic	REP	SINE/B1_Mus1	1.05601	0.280077	0.310275	both
2	154537442	17	0.29	89	0.12	74	0.28	120	0.01	91	0.08	91	0.26	2:154537442	60	0.23	100.667	0.116667	1.97143	0.507246	+	Cbfa2t2	UTR3	REP	SINE/B1_Mus1	-0.948682	0.280249	0.310275	both
8	4338043	3	0	30	0.03	21	0	18	0	19	0.05	29	0.07	8:4338043	18	0.01	22	0.04	0.25	4	+	Ccl25	intronic	REP	SINE/B1_Mur4	1.25921	0.280335	0.310275	both
8	72223815	12	0	44	0.02	33	0.15	28	0	34	0	40	0	8:72223815	29.6667	0.0566667	34	0	inf	0	+	Fam32a	UTR3	REP	SINE/B1_Mus2	-2.76725	0.285701	0.310753	p150
9	21395080	8	0	26	0.04	14	0.07	14	0	7	0.14	15	0.2	9:21395080	16	0.0366667	12	0.113333	0.323529	3.09091	+	Ilf3	intronic	NONREP	-/-	1.41433	0.284918	0.310753	both
7	142652607	2	0	120	0.15	40	0.25	104	0.01	25	0.04	39	0.08	7:142652607	54	0.133333	56	0.0433333	3.07692	0.325	-	AC013548.1	UTR3	NONREP	-/-	-1.54928	0.282053	0.310753	both
11	119898601	9	0	36	0.03	38	0.18	45	0	27	0	33	0	11:119898601	27.6667	0.07	35	0	inf	0	+	Rptor	UTR3	NONREP	-/-	-3.0119	0.285284	0.310753	p150
15	55255566	3	0	12	0.17	19	0.16	14	0	26	0.04	28	0.07	15:55255566	11.3333	0.11	22.6667	0.0366667	3	0.333333	+	Deptor	UTR3	REP	SINE/B1_Mur4	-1.34174	0.284499	0.310753	both
12	16989434	7	0	34	0.15	44	0.02	19	0	32	0	29	0	12:16989434	28.3333	0.0566667	26.6667	0	inf	0	-	Pqlc3	UTR3	REP	SINE/PB1D7	-2.73542	0.283322	0.310753	p150
7	80712098	37	0	106	0.01	82	0.06	92	0	109	0	90	0	7:80712098	75	0.0233333	97	0	inf	0	-	Iqgap1	UTR3	REP	SINE/B1_Mur2	-1.74286	0.283232	0.310753	p150
7	127465937	3	0	15	0	23	0.04	7	0	15	0.07	21	0.1	7:127465937	13.6667	0.0133333	14.3333	0.0566667	0.235294	4.25	+	B130055M24Rik	intergenic	REP	SINE/B1_Mus1	1.385	0.281265	0.310753	both
11	5075827	4	0.25	34	0.09	44	0.11	27	0.07	27	0.04	31	0.13	11:5075827	27.3333	0.15	28.3333	0.08	1.875	0.533333	-	Ewsr1	intronic	REP	SINE/B1_Mus2	-0.834924	0.282581	0.310753	both
1	136321095	3	0.33	18	0.28	23	0.17	5	0.2	12	0.08	20	0.25	1:136321095	14.6667	0.26	12.3333	0.176667	1.4717	0.679487	-	Camsap2	intronic	REP	SINE/B1_Mur2	-0.532854	0.284689	0.310753	both
13	104050294	4	0	24	0.08	8	0.12	13	0	11	0	18	0.06	13:104050294	12	0.0666667	14	0.02	3.33333	0.3	-	Nln	intronic	REP	SINE/B1_Mur4	-1.47805	0.283547	0.310753	both
8	84252144	10	0.1	37	0	46	0.07	45	0	31	0.03	53	0.02	8:84252144	31	0.0566667	43	0.0166667	3.4	0.294118	-	Mri1	intronic	REP	SINE/B1_Mus1	-1.26685	0.284054	0.310753	both
6	113732964	7	0.14	10	0.1	21	0.1	17	0.12	7	0	25	0.08	6:113732964	12.6667	0.113333	16.3333	0.0666667	1.7	0.588235	-	Sec13	intronic	REP	SINE/B1_Mus1	-0.69328	0.283768	0.310753	both
8	79650845	5	0	37	0.03	33	0	34	0.09	59	0.02	61	0.02	8:79650845	25	0.01	51.3333	0.0433333	0.230769	4.33333	+	Otud4	intronic	REP	SINE/B1_Mus1	1.41034	0.284089	0.310753	both
2	152810119	6	0	32	0	31	0.03	21	0.05	15	0	26	0.12	2:152810119	23	0.01	20.6667	0.0566667	0.176471	5.66667	-	Bcl2l1	intronic	REP	LTR$SINE/RLTR25B$B1F2	1.6323	0.282926	0.310753	both
12	75585077	1	0	13	0	16	0.06	11	0	10	0.1	13	0.31	12:75585077	10	0.02	11.3333	0.136667	0.146341	6.83333	-	Ppp2r5e	intronic	REP	SINE/B3	2.24239	0.283585	0.310753	both
4	129309987	63	0	350	0.03	340	0.03	406	0	351	0.01	417	0.01	4:129309987	251	0.02	391.333	0.00666667	3	0.333333	-	Gm26722	ncRNA_intronic	NONREP	-/-	-0.858911	0.283847	0.310753	both
15	76412249	1	0	27	0	14	0.07	19	0	7	0.14	9	0.11	15:76412249	14	0.0233333	11.6667	0.0833333	0.28	3.57143	+	Mroh1	intronic	REP	SINE/B3	1.48527	0.285701	0.310753	both
5	110265340	4	0	22	0.05	24	0.08	24	0.04	18	0.11	21	0.1	5:110265340	16.6667	0.0433333	21	0.0833333	0.52	1.92308	-	Gm15788	ncRNA_intronic	REP	SINE/B1_Mus1	0.808066	0.281623	0.310753	both
2	120602237	9	0.11	17	0	25	0.12	17	0	29	0	30	0.07	2:120602237	17	0.0766667	25.3333	0.0233333	3.28571	0.304348	+	Snap23	downstream	REP	SINE/B1_Mus1	-1.43357	0.285889	0.310753	both
19	46596385	3	0	63	0.06	69	0.09	64	0.03	36	0	59	0.02	19:46596385	45	0.05	53	0.0166667	3	0.333333	+	Sfxn2	UTR3	REP	SINE/B1_Mus2	-1.20636	0.282937	0.310753	both
2	18215363	11	0.27	37	0.24	29	0.17	32	0.06	31	0.1	41	0.27	2:18215363	25.6667	0.226667	34.6667	0.143333	1.5814	0.632353	-	Dnajc1	UTR3	REP	SINE/ID_B1	-0.650773	0.2837	0.310753	both
4	155621793	9	0	41	0.02	31	0.16	51	0	27	0	40	0	4:155621793	27	0.06	39.3333	0	inf	0	+	Gm16023	ncRNA_intronic	REP	SINE/PB1D10	-2.84586	0.285061	0.310753	p150
11	59495480	4	0	20	0	32	0	29	0.03	23	0	18	0.22	11:59495480	18.6667	0	23.3333	0.0833333	0	inf	-	Zkscan17	intronic	REP	SINE/PB1D10	3.25653	0.282995	0.310753	p110
6	66540740	96	0.05	150	0.11	246	0.06	123	0.05	275	0.04	304	0.06	6:66540740	164	0.0733333	234	0.05	1.46667	0.681818	+	Mad2l1	UTR3	NONREP	-/-	-0.464862	0.285398	0.310753	both
2	106963428	8	0	130	0.09	62	0.23	146	0	69	0	81	0.06	2:106963428	66.6667	0.106667	98.6667	0.02	5.33333	0.1875	-	Arl14ep	UTR3	NONREP	-/-	-1.92412	0.281418	0.310753	both
11	61576188	3	0	25	0	28	0.04	12	0.08	15	0	19	0.05	11:61576188	18.6667	0.0133333	15.3333	0.0433333	0.307692	3.25	-	Epn2	intronic	REP	SINE/B2_Mm1t	1.3366	0.284877	0.310753	both
16	35926902	11	0	67	0.03	5	0.2	86	0	13	0	1	0	16:35926902	27.6667	0.0766667	33.3333	0	inf	0	-	Parp14	intergenic	REP	SINE/ID_B1	-3.11465	0.286093	0.310769	p150
11	35787877	47	0.02	74	0.01	108	0.11	94	0.01	95	0	110	0.02	11:35787877	76.3333	0.0466667	99.6667	0.01	4.66667	0.214286	+	Pank3	UTR3	REP	SINE/B1_Mur1	-1.58038	0.286491	0.310788	both
14	52103167	9	0.11	35	0	27	0.07	24	0	15	0	20	0.05	14:52103167	23.6667	0.06	19.6667	0.0166667	3.6	0.277778	-	Hnrnpc	intronic	REP	SINE/PB1D9	-1.42751	0.28648	0.310788	both
2	168197577	5	0.2	27	0.04	29	0.03	23	0	26	0.04	37	0.03	2:168197577	20.3333	0.09	28.6667	0.0233333	3.85714	0.259259	-	Adnp	intronic	REP	SINE/B2_Mm1t	-1.65885	0.286769	0.310884	both
3	87921457	5	0	23	0.13	22	0	20	0.05	24	0.12	40	0.15	3:87921457	16.6667	0.0433333	28	0.106667	0.40625	2.46154	+	Mrpl24	intronic	REP	SINE/B1F2	1.14583	0.287051	0.310985	both
16	78336607	2	1	21	0.29	20	0.2	22	0.05	14	0	10	0.4	16:78336607	14.3333	0.496667	15.3333	0.15	3.31111	0.302013	+	Cxadr	UTR3	REP	LTR/RLTR17B_Mm	-1.67262	0.288218	0.311469	both
19	8823917	6	0	12	0	22	0.05	18	0	23	0.09	14	0.07	19:8823917	13.3333	0.0166667	18.3333	0.0533333	0.3125	3.2	+	Hnrnpul2	intronic	REP	SINE/B1_Mus2	1.32001	0.288259	0.311469	both
5	136934988	3	0	36	0.19	39	0.21	33	0.09	33	0	44	0.05	5:136934988	26	0.133333	36.6667	0.0466667	2.85714	0.35	+	4933404O12Rik	ncRNA_exonic	REP	SINE/ID_B1	-1.36856	0.28792	0.311469	both
16	35928789	19	0	120	0.03	15	0.13	129	0.01	18	0	10	0	16:35928789	51.3333	0.0533333	52.3333	0.00333333	16	0.0625	-	Parp14	intergenic	REP	SINE/B1_Mur2	-2.31867	0.288043	0.311469	both
7	143525914	2	0	19	0.16	16	0.06	10	0.1	12	0.17	22	0.14	7:143525914	12.3333	0.0733333	14.6667	0.136667	0.536585	1.86364	-	Nap1l4	intronic	REP	SINE/B1_Mur3	0.790264	0.288552	0.31158	both
8	72482342	30	0.03	118	0.08	167	0.02	103	0.04	148	0.01	150	0.01	8:72482342	105	0.0433333	133.667	0.02	2.16667	0.461538	-	Slc35e1	UTR3	REP	SINE/PB1D9	-1.01332	0.288819	0.311663	both
3	95183562	10	0.1	67	0.03	57	0	46	0	37	0	53	0.02	3:95183562	44.6667	0.0433333	45.3333	0.00666667	6.5	0.153846	-	Gabpb2	UTR3	REP	SINE$SINE/ID_B1$B1_Mur2	-1.70977	0.289136	0.311699	both
1	86348806	35	0.14	106	0.12	105	0.25	103	0.05	126	0.06	107	0.19	1:86348806	82	0.17	112	0.1	1.7	0.588235	-	Ncl	UTR3	REP	SINE/B1_Mur3	-0.723389	0.289386	0.311699	both
9	8021804	2	0	11	0.09	17	0.29	8	0	21	0	17	0.06	9:8021804	10	0.126667	15.3333	0.02	6.33333	0.157895	-	9230110C19Rik	UTR3	REP	SINE/B1_Mur3	-2.22419	0.289474	0.311699	both
6	66540178	29	0.07	97	0.01	125	0.02	77	0.01	130	0.01	172	0.01	6:66540178	83.6667	0.0333333	126.333	0.01	3.33333	0.3	+	Mad2l1	UTR3	NONREP	-/-	-1.14895	0.289613	0.311699	both
10	83194710	5	0	40	0.03	45	0.18	32	0	80	0	67	0	10:83194710	30	0.07	59.6667	0	inf	0	+	Chst11	UTR3	NONREP	-/-	-2.95592	0.290667	0.31195	p150
15	100232392	5	0	41	0.02	20	0	46	0	29	0.03	22	0.09	15:100232392	22	0.00666667	32.3333	0.04	0.166667	6	+	Atf1	intronic	REP	SINE/B1_Mur4	1.51449	0.291275	0.31195	both
3	51226152	0	0	27	0.15	20	0.15	25	0	20	0.05	36	0.06	3:51226152	15.6667	0.1	27	0.0366667	2.72727	0.366667	+	Noct	intronic	REP	SINE$SINE/ID_B1$B1_Mur2	-1.27546	0.290418	0.31195	both
11	23271971	2	0	36	0	42	0.05	25	0	34	0.09	40	0.07	11:23271971	26.6667	0.0166667	33	0.0533333	0.3125	3.2	+	Xpo1	intronic	REP	SINE/B1_Mus1	1.31588	0.291304	0.31195	both
6	117912689	4	0	52	0	63	0.06	49	0.02	50	0.06	45	0.09	6:117912689	39.6667	0.02	48	0.0566667	0.352941	2.83333	+	Hnrnpf	intronic	REP	SINE/B1_Mus2	1.092	0.291008	0.31195	both
6	99256303	3	0	33	0.18	33	0.09	13	0	32	0.34	16	0.5	6:99256303	23	0.09	20.3333	0.28	0.321429	3.11111	-	Foxp1	intronic	NONREP	-/-	1.5292	0.29137	0.31195	both
2	90946272	14	0	41	0	32	0.06	41	0.02	35	0.06	41	0.07	2:90946272	29	0.02	39	0.05	0.4	2.5	+	Celf1	intronic	REP	SINE/B1_Mur2	0.997689	0.291246	0.31195	both
17	32282787	2	0	21	0.05	23	0.04	27	0.04	16	0.12	22	0.05	17:32282787	15.3333	0.03	21.6667	0.07	0.428571	2.33333	-	Brd4	intronic	REP	SINE/B1_Mm	0.97171	0.290686	0.31195	both
6	47871325	4	0.25	34	0.03	21	0.1	21	0	10	0	19	0.11	6:47871325	19.6667	0.126667	16.6667	0.0366667	3.45455	0.289474	+	Zfp398	UTR3	REP	SINE/B3	-1.58091	0.292836	0.31238	both
19	8890889	6	0	31	0.26	39	0.18	31	0	40	0.07	56	0.07	19:8890889	25.3333	0.146667	42.3333	0.0466667	3.14286	0.318182	+	Lbhd1	UTR3	REP	SINE$LTR/PB1D9$MT2B	-1.40604	0.292808	0.31238	both
6	66540193	32	0.03	100	0.02	134	0.02	77	0	132	0.02	187	0.02	6:66540193	88.6667	0.0233333	132	0.0133333	1.75	0.571429	+	Mad2l1	UTR3	NONREP	-/-	-0.483665	0.292234	0.31238	both
13	112505109	66	0	402	0.01	323	0.01	310	0.01	204	0.02	259	0.07	13:112505109	263.667	0.00666667	257.667	0.0333333	0.2	5	+	Il6st	UTR3	REP	SINE/B1_Mus1	1.15047	0.292674	0.31238	both
2	103760540	5	0	13	0	12	0.08	11	0	12	0.17	8	0.12	2:103760540	10	0.0266667	10.3333	0.0966667	0.275862	3.625	-	Nat10	intronic	REP	SINE/PB1D9	1.50499	0.291974	0.31238	both
X	163977978	8	0	14	0.14	26	0.08	14	0	24	0	36	0.06	X:163977978	16	0.0733333	24.6667	0.02	3.66667	0.272727	-	Car5b	UTR3	REP	SINE/B1_Mur2	-1.54573	0.292916	0.31238	both
17	6122653	14	0.07	70	0.04	73	0.16	84	0.02	78	0.05	78	0.06	17:6122653	52.3333	0.09	80	0.0433333	2.07692	0.481481	+	Tulp4	intronic	REP	SINE/B1_Mur2	-0.867382	0.294412	0.312468	both
8	111719615	5	0	20	0	25	0.12	12	0.08	14	0.14	16	0.06	8:111719615	16.6667	0.04	14	0.0933333	0.428571	2.33333	-	Bcar1	intronic	REP	SINE$SINE/ID_B1$B1_Mus1	1.08719	0.294824	0.312468	both
4	155621108	3	0	30	0.07	38	0.16	32	0	28	0	41	0.05	4:155621108	23.6667	0.0766667	33.6667	0.0166667	4.6	0.217391	+	Gm16023	ncRNA_intronic	REP	SINE/B1_Mus1	-1.6921	0.294113	0.312468	both
X	163978033	10	0.3	22	0.05	30	0.1	16	0	31	0.06	35	0.09	X:163978033	20.6667	0.15	27.3333	0.05	3	0.333333	-	Car5b	UTR3	REP	SINE/B1_Mur2	-1.39946	0.294058	0.312468	both
17	6123086	17	0.12	65	0	68	0.04	86	0	79	0	95	0.03	17:6123086	50	0.0533333	86.6667	0.01	5.33333	0.1875	+	Tulp4	intronic	REP	SINE/B1_Mur2	-1.63883	0.29322	0.312468	both
17	46280097	3	0	21	0	28	0.04	12	0.08	17	0	20	0.05	17:46280097	17.3333	0.0133333	16.3333	0.0433333	0.307692	3.25	-	Tjap1	intronic	REP	SINE/PB1D10	1.31354	0.294313	0.312468	both
3	51458219	8	0.25	15	0.07	26	0.04	25	0	22	0	11	0.09	3:51458219	16.3333	0.12	19.3333	0.03	4	0.25	+	Naa15	intronic	REP	SINE/PB1D9	-1.67142	0.293589	0.312468	both
5	32811919	3	0	23	0.17	17	0.29	8	0	11	0	16	0.12	5:32811919	14.3333	0.153333	11.6667	0.04	3.83333	0.26087	-	Gm20671	intronic	REP	SINE/B1_Mur3	-1.68397	0.295097	0.312468	both
5	125456927	5	0.6	25	0.08	11	0	26	0	10	0	7	0	5:125456927	13.6667	0.226667	14.3333	0	inf	0	+	Bri3bp	UTR3	REP	SINE/ID_B1	-4.56478	0.294584	0.312468	p150
19	46172008	8	0.25	10	0	30	0.03	10	0	21	0	26	0	19:46172008	16	0.0933333	19	0	inf	0	+	Gbf1	intronic	REP	SINE/B1F	-3.38466	0.294584	0.312468	p150
16	17043165	5	0	14	0.14	22	0.14	16	0	12	0.08	16	0	16:17043165	13.6667	0.0933333	14.6667	0.0266667	3.5	0.285714	+	Mapk1	intronic	REP	SINE/B1_Mus1	-1.44807	0.294938	0.312468	both
15	102491703	8	0	24	0	52	0.02	36	0	38	0.03	41	0.05	15:102491703	28	0.00666667	38.3333	0.0266667	0.25	4	+	Pcbp2	intronic	REP	SINE/B1_Mus1	1.09408	0.295469	0.31266	both
9	21683083	6	0.17	33	0.12	43	0.16	29	0.07	29	0.07	40	0.17	9:21683083	27.3333	0.15	32.6667	0.103333	1.45161	0.688889	+	Smarca4	intronic	REP	SINE/B3	-0.487127	0.295929	0.312945	both
9	96057233	3	0	18	0.17	19	0.11	21	0.05	19	0	24	0.04	9:96057233	13.3333	0.0933333	21.3333	0.03	3.11111	0.321429	+	Xrn1	UTR3	REP	SINE/B1_Mur4	-1.33979	0.297859	0.313343	both
9	64248060	0	0	27	0.19	14	0.21	14	0.14	18	0.22	12	0.67	9:64248060	13.6667	0.133333	14.6667	0.343333	0.38835	2.575	-	Map2k1	intronic	REP	SINE/B1_Mur4	1.30581	0.29786	0.313343	both
15	53278274	11	0	64	0	77	0.05	46	0.04	49	0.02	63	0.06	15:53278274	50.6667	0.0166667	52.6667	0.04	0.416667	2.4	-	Ext1	intronic	REP	SINE$SINE/B4$B1_Mus1	0.950287	0.298601	0.313343	both
11	32426574	17	0.06	124	0	132	0.01	108	0	78	0	81	0	11:32426574	91	0.0233333	89	0	inf	0	+	Sh3pxd2b	UTR3	NONREP	-/-	-1.68406	0.297049	0.313343	p150
12	73946423	15	0	205	0.03	135	0.01	155	0	129	0	91	0.01	12:73946423	118.333	0.0133333	125	0.00333333	4	0.25	+	Gm15283	ncRNA_intronic	NONREP	-/-	-0.853907	0.29709	0.313343	both
2	154675413	5	0.2	33	0	28	0.07	26	0	19	0.05	18	0	2:154675413	22	0.09	21	0.0166667	5.4	0.185185	+	Chmp4b	intronic	REP	SINE/PB1D10	-1.86705	0.298488	0.313343	both
11	69974775	2	0	19	0.05	21	0.1	13	0.08	17	0.06	23	0.17	11:69974775	14	0.05	17.6667	0.103333	0.483871	2.06667	-	Elp5	intronic	REP	SINE/B1_Mur3	0.933269	0.297955	0.313343	both
4	116552791	5	0.2	39	0.03	36	0	53	0	32	0	29	0	4:116552791	26.6667	0.0766667	38	0	inf	0	-	Tmem69	UTR3	REP	SINE/B2_Mm2	-3.09108	0.297367	0.313343	p150
2	36254855	9	0	39	0.1	40	0.28	41	0.02	34	0.03	28	0.04	2:36254855	29.3333	0.126667	34.3333	0.03	4.22222	0.236842	+	Ptgs1	intergenic	REP	SINE/B1_Mm	-1.76982	0.297856	0.313343	both
11	43684139	11	0	30	0.03	34	0	23	0	22	0.05	25	0.08	11:43684139	25	0.01	23.3333	0.0433333	0.230769	4.33333	+	Pwwp2a	intronic	NONREP	-/-	1.29546	0.29803	0.313343	both
17	42813928	1	0	23	0.04	16	0.06	16	0.12	17	0	13	0.31	17:42813928	13.3333	0.0333333	15.3333	0.143333	0.232558	4.3	-	Cd2ap	intronic	REP	SINE/B1_Mur2	1.76668	0.298567	0.313343	both
18	35672802	3	0	23	0.09	15	0.27	23	0	21	0	32	0.06	18:35672802	13.6667	0.12	25.3333	0.02	6	0.166667	-	Dnajc18	UTR3	REP	SINE/B1_Mur4	-2.05216	0.298238	0.313343	both
11	53299145	9	0	33	0.03	24	0.04	22	0.09	19	0	35	0.29	11:53299145	22	0.0233333	25.3333	0.126667	0.184211	5.42857	-	Hspa4	intronic	REP	SINE/B1_Mur4	1.99555	0.299122	0.313488	both
15	53257361	5	0.2	25	0	40	0.03	10	0	18	0	24	0	15:53257361	23.3333	0.0766667	17.3333	0	inf	0	-	Ext1	intronic	REP	SINE/B1_Mm	-3.08746	0.299118	0.313488	p150
7	104339306	6	0.17	37	0.27	11	0.27	30	0.03	13	0.31	4	0	7:104339306	18	0.236667	15.6667	0.113333	2.08824	0.478873	-	Trim12c	UTR3	NONREP	-/-	-0.995352	0.301065	0.314734	both
19	5290658	6	0.5	22	0.18	27	0.37	11	0	15	0.13	28	0.39	19:5290658	18.3333	0.35	18	0.173333	2.01923	0.495238	-	Sf3b2	intronic	REP	SINE/B1_Mur3	-0.960301	0.30108	0.314734	both
19	7460269	4	0.25	20	0.05	23	0.04	17	0.06	11	0	28	0.04	19:7460269	15.6667	0.113333	18.6667	0.0333333	3.4	0.294118	-	Rtn3	intronic	REP	SINE/B1_Mur3	-1.58444	0.300896	0.314734	both
19	6282308	3	0	16	0.06	26	0.08	19	0.11	27	0.11	25	0.04	19:6282308	15	0.0466667	23.6667	0.0866667	0.538462	1.85714	+	Ehd1	intronic	REP	SINE/ID_B1	0.757271	0.300545	0.314734	both
7	75772881	15	0.07	124	0.01	56	0	120	0	51	0	69	0	7:75772881	65	0.0266667	80	0	inf	0	-	AU020206	ncRNA_intronic	REP	SINE/B1_Mur4	-1.80366	0.301333	0.314759	p150
17	42817633	3	0	19	0.05	20	0	13	0.08	14	0	10	0.1	17:42817633	14	0.0166667	12.3333	0.06	0.277778	3.6	-	Cd2ap	intronic	REP	SINE/B1_Mur2	1.32433	0.301488	0.314759	both
17	56176014	3	0.33	17	0.06	18	0.06	12	0	12	0	10	0.1	17:56176014	12.6667	0.15	11.3333	0.0333333	4.5	0.222222	-	Mydgf	UTR3	REP	SINE/B3	-1.87763	0.302007	0.3151	both
2	154463441	2	0	16	0.06	21	0.1	9	0	22	0.27	16	0.19	2:154463441	13	0.0533333	15.6667	0.153333	0.347826	2.875	+	Cbfa2t2	intronic	REP	SINE/B1_Mur2	1.38473	0.302457	0.315109	both
14	32182751	5	0.2	27	0	26	0.08	19	0	17	0.06	22	0	14:32182751	19.3333	0.0933333	19.3333	0.02	4.66667	0.214286	-	Timm23	intronic	REP	SINE/B1_Mus2	-1.78886	0.30234	0.315109	both
8	94064839	12	0	68	0.1	51	0.27	55	0.02	61	0	60	0.07	8:94064839	43.6667	0.123333	58.6667	0.03	4.11111	0.243243	+	Ogfod1	UTR3	REP	SINE/PB1D10	-1.82689	0.302593	0.315109	both
11	74386294	26	0	44	0	80	0.04	40	0.03	61	0.02	60	0.07	11:74386294	50	0.0133333	53.6667	0.04	0.333333	3	-	Rap1gap2	UTR3	NONREP	-/-	1.03234	0.303347	0.315594	both
2	152236337	4	0	22	0.05	35	0	17	0.06	23	0	15	0.13	2:152236337	20.3333	0.0166667	18.3333	0.0633333	0.263158	3.8	+	Csnk2a1	intronic	REP	SINE/PB1D9	1.5579	0.303444	0.315594	both
5	121131038	54	0	321	0.01	269	0.03	273	0	188	0	274	0	5:121131038	214.667	0.0133333	245	0	inf	0	-	Ptpn11	UTR3	NONREP	-/-	-0.970653	0.303881	0.315648	both
4	150332617	2	0	17	0	13	0.08	23	0.04	20	0.05	12	0.33	4:150332617	10.6667	0.0266667	18.3333	0.14	0.190476	5.25	+	Rere	intronic	REP	SINE/B3	2.09503	0.303773	0.315648	both
2	102334094	17	0	8	0	29	0.07	9	0	22	0.09	12	0.17	2:102334094	18	0.0233333	14.3333	0.0866667	0.269231	3.71429	-	Trim44	intronic	REP	LTR/ORR1B1	1.53894	0.304189	0.315768	both
17	28987094	3	0	31	0.06	20	0.05	29	0.03	14	0	14	0	17:28987094	18	0.0366667	19	0.01	3.66667	0.272727	-	Stk38	intronic	REP	SINE/B3	-1.16425	0.304536	0.315928	both
11	55473228	13	0	50	0.02	95	0.03	50	0.04	60	0.02	81	0.04	11:55473228	52.6667	0.0166667	63.6667	0.0333333	0.5	2	+	G3bp1	intronic	REP	SINE/B1_Mur1	0.594691	0.305079	0.316291	both
10	80685972	16	0	34	0.03	40	0.03	31	0	54	0	60	0.02	10:80685972	30	0.02	48.3333	0.00666667	3	0.333333	-	Gm26541	ncRNA_exonic	REP	SINE/B1_Mur2	-0.855052	0.30529	0.316309	both
15	8436134	3	0	11	0	26	0.04	7	0	18	0.06	14	0.07	15:8436134	13.3333	0.0133333	13	0.0433333	0.307692	3.25	-	Nipbl	intronic	REP	SINE/B1_Mur1	1.19725	0.306037	0.316883	both
5	136934986	3	0	40	0.3	39	0.21	34	0.09	33	0.03	43	0.07	5:136934986	27.3333	0.17	36.6667	0.0633333	2.68421	0.372549	+	4933404O12Rik	ncRNA_exonic	REP	SINE/ID_B1	-1.29353	0.306498	0.316959	both
6	66540282	33	0.06	99	0.02	154	0.01	100	0	132	0.02	229	0.02	6:66540282	95.3333	0.03	153.667	0.0133333	2.25	0.444444	+	Mad2l1	UTR3	NONREP	-/-	-0.886032	0.306415	0.316959	both
6	119985177	12	0.08	13	0	25	0.04	7	0	32	0.03	27	0	6:119985177	16.6667	0.04	22	0.01	4	0.25	-	Wnk1	intronic	REP	SINE/PB1D9	-1.32389	0.306732	0.317002	both
4	56875812	9	0	54	0.11	40	0.2	63	0	40	0.05	40	0.05	4:56875812	34.3333	0.103333	47.6667	0.0333333	3.1	0.322581	-	Tmem245	UTR3	REP	SINE/B2_Mm1a	-1.39173	0.307382	0.317073	both
2	104831363	2	0	13	0.23	15	0.07	25	0	12	0	20	0.05	2:104831363	10	0.1	19	0.0166667	6	0.166667	-	Prrg4	UTR3	REP	SINE$SINE/B4A$B1_Mur3	-2.03314	0.307374	0.317073	both
4	155720528	2	0	13	0.23	15	0.07	20	0.05	8	0	8	0	4:155720528	10	0.1	12	0.0166667	6	0.166667	+	Ssu72	intronic	REP	SINE/B1_Mus1	-2.03314	0.307374	0.317073	both
11	29383908	2	0	12	0	17	0.06	10	0	9	0.11	12	0.08	11:29383908	10.3333	0.02	10.3333	0.0633333	0.315789	3.16667	+	Ccdc88a	intronic	REP	LTR/RMER4B	1.33734	0.307811	0.317316	both
1	156005064	21	0	184	0.01	100	0.05	162	0	83	0	65	0	1:156005064	101.667	0.02	103.333	0	inf	0	-	Tor1aip1	UTR3	NONREP	-/-	-1.50986	0.308163	0.317479	p150
9	75393051	10	0	44	0	28	0.04	36	0.06	25	0	34	0.06	9:75393051	27.3333	0.0133333	31.6667	0.04	0.333333	3	-	Mapk6	intronic	REP	SINE/B2_Mm2	1.13558	0.308516	0.317642	both
9	45967463	58	0.03	145	0.01	173	0.01	130	0.01	176	0	175	0.01	9:45967463	125.333	0.0166667	160.333	0.00666667	2.5	0.4	-	Pafah1b2	UTR3	REP	SINE/B1_Mm	-0.829933	0.309132	0.318077	both
13	14051043	2	0	14	0	25	0.04	18	0.06	21	0	13	0.08	13:14051043	13.6667	0.0133333	17.3333	0.0466667	0.285714	3.5	-	Ggps1	UTR3	REP	SINE/B1_Mur2	1.21482	0.309717	0.318279	both
15	31527648	6	0	14	0	15	0.13	8	0	11	0.18	15	0.27	15:31527648	11.6667	0.0433333	11.3333	0.15	0.288889	3.46154	-	March6	intronic	REP	SINE/B3	1.55065	0.30957	0.318279	both
2	5021299	23	0.09	89	0	59	0.03	85	0	67	0.01	62	0.02	2:5021299	57	0.04	71.3333	0.01	4	0.25	-	Optn	UTR3	NONREP	-/-	-1.30499	0.310994	0.319191	both
11	55474940	8	0.25	47	0	48	0.08	30	0	41	0.05	41	0.02	11:55474940	34.3333	0.11	37.3333	0.0233333	4.71429	0.212121	+	G3bp1	intronic	REP	SINE/B1_Mus2	-1.81626	0.310967	0.319191	both
2	120602236	9	0.11	17	0	25	0.04	17	0	29	0	31	0.03	2:120602236	17	0.05	25.6667	0.01	5	0.2	+	Snap23	downstream	REP	SINE/B1_Mus1	-1.54054	0.311448	0.319457	both
6	47871415	7	0.29	29	0.17	18	0.06	24	0.04	10	0	17	0.18	6:47871415	18	0.173333	17	0.0733333	2.36364	0.423077	+	Zfp398	UTR3	REP	SINE/B3	-1.13163	0.311685	0.319499	both
11	70032124	13	0.15	47	0.15	81	0.22	41	0.03	79	0.11	102	0.2	11:70032124	47	0.173333	74	0.113333	1.52941	0.653846	+	Dlg4	intronic	REP	SINE/B1_Mur4	-0.604593	0.31189	0.31951	both
1	59874208	8	0	44	0.2	85	0.31	41	0.05	81	0.04	86	0.1	1:59874208	45.6667	0.17	69.3333	0.0633333	2.68421	0.372549	+	Bmpr2	UTR3	REP	SINE/B2_Mm2	-1.29353	0.312421	0.319542	both
2	91015870	15	0	58	0.12	58	0.19	57	0	42	0.02	51	0.08	2:91015870	43.6667	0.103333	50	0.0333333	3.1	0.322581	+	Celf1	UTR3	NONREP	-/-	-1.36383	0.312605	0.319542	both
X	106200997	8	0	27	0.04	22	0	24	0.08	21	0.05	16	0	X:106200997	19	0.0133333	20.3333	0.0433333	0.307692	3.25	+	Pgk1	intronic	REP	SINE/B1_Mus1	1.2636	0.312514	0.319542	both
X	104508008	11	0.09	50	0.14	50	0.2	62	0	56	0.04	45	0.18	X:104508008	37	0.143333	54.3333	0.0733333	1.95455	0.511628	+	Uprt	downstream	NONREP	-/-	-0.920607	0.312702	0.319542	both
2	156226766	2	0	15	0.07	27	0.04	14	0.07	21	0.05	18	0.06	2:156226766	14.6667	0.0366667	17.6667	0.06	0.611111	1.63636	+	Phf20	intronic	REP	SINE/B1_Mm	0.613789	0.3135	0.319981	both
16	33395202	6	0	15	0.07	18	0.06	12	0	12	0.17	13	0.15	16:33395202	13	0.0433333	12.3333	0.106667	0.40625	2.46154	+	Zfp148	intronic	REP	SINE/B1_Mur4	1.20329	0.313522	0.319981	both
9	66373597	4	0	19	0.11	24	0.08	21	0	18	0	17	0.06	9:66373597	15.6667	0.0633333	18.6667	0.02	3.16667	0.315789	+	Herc1	intronic	REP	SINE/B3	-1.29926	0.31387	0.320106	both
4	116552863	2	0	27	0.11	32	0.09	34	0	28	0	31	0.06	4:116552863	20.3333	0.0666667	31	0.02	3.33333	0.3	-	Tmem69	UTR3	REP	SINE/B2_Mm2	-1.31318	0.314035	0.320106	both
19	5761127	6	0	25	0.04	9	0	20	0.05	18	0	31	0.1	19:5761127	13.3333	0.0133333	23	0.05	0.266667	3.75	-	Scyl1	intronic	REP	SINE/B1_Mus1	1.33648	0.314367	0.320245	both
X	107787094	3	0	17	0.24	14	0.21	15	0	8	0	7	0.14	X:107787094	11.3333	0.15	10	0.0466667	3.21429	0.311111	-	2610002M06Rik	UTR3	REP	SINE/B3	-1.47219	0.314615	0.320268	both
X	163978032	10	0.4	21	0.14	31	0.52	15	0.07	31	0.16	34	0.35	X:163978032	20.6667	0.353333	26.6667	0.193333	1.82759	0.54717	-	Car5b	UTR3	REP	SINE/B1_Mur2	-0.833982	0.314781	0.320268	both
14	47319979	18	0	104	0.07	95	0.07	87	0	109	0	133	0.05	14:47319979	72.3333	0.0466667	109.667	0.0166667	2.8	0.357143	+	Mapk1ip1l	UTR3	NONREP	-/-	-1.1868	0.316768	0.320302	both
17	6122654	15	0.4	68	0.22	72	0.29	86	0.1	77	0.18	78	0.33	17:6122654	51.6667	0.303333	80.3333	0.203333	1.4918	0.67033	+	Tulp4	intronic	REP	SINE/B1_Mur2	-0.536116	0.31559	0.320302	both
17	12773403	3	0	19	0.05	18	0.17	23	0.04	16	0	11	0	17:12773403	13.3333	0.0733333	16.6667	0.0133333	5.5	0.181818	+	Airn	ncRNA_intronic	REP	SINE/B1_Mus1	-1.76248	0.316844	0.320302	both
2	165843626	5	0	27	0	59	0.02	32	0	42	0.02	33	0.03	2:165843626	30.3333	0.00666667	35.6667	0.0166667	0.4	2.5	-	Zmynd8	intronic	REP	SINE/B1_Mur2	0.841222	0.315556	0.320302	both
1	33796747	5	0	28	0.07	37	0.05	22	0	42	0	51	0.04	1:33796747	23.3333	0.04	38.3333	0.0133333	3	0.333333	-	Zfp451	UTR3	REP	SINE/ID_B1	-1.16758	0.316965	0.320302	both
2	126892846	7	0	20	0.15	32	0.16	13	0	18	0.06	16	0.06	2:126892846	19.6667	0.103333	15.6667	0.04	2.58333	0.387097	-	Sppl2a	UTR3	REP	SINE/B1_Mus2	-1.1834	0.315923	0.320302	both
13	17804344	9	0.56	61	0.43	64	0.69	95	0.26	68	0.34	94	0.62	13:17804344	44.6667	0.56	85.6667	0.406667	1.37705	0.72619	-	Cdk13	exonic	NONREP	-/-	-0.444831	0.316648	0.320302	both
17	32047149	3	0	14	0.07	20	0.15	11	0.18	20	0.05	18	0.22	17:32047149	12.3333	0.0733333	16.3333	0.15	0.488889	2.04545	+	Rrp1b	intronic	REP	SINE/B1_Mur4	0.944979	0.315809	0.320302	both
11	86509986	5	0	12	0.08	17	0.29	11	0	15	0.07	15	0	11:86509986	11.3333	0.123333	13.6667	0.0233333	5.28571	0.189189	-	Rps6kb1	intronic	REP	SINE/B3	-2.07554	0.315234	0.320302	both
14	7936140	11	0	44	0	54	0.02	24	0	37	0.03	58	0.14	14:7936140	36.3333	0.00666667	39.6667	0.0566667	0.117647	8.5	+	Flnb	intronic	NONREP	-/-	2.00656	0.316236	0.320302	both
4	129728932	10	0	13	0.23	35	0.09	13	0	18	0	28	0.07	4:129728932	19.3333	0.106667	19.6667	0.0233333	4.57143	0.21875	-	Khdrbs1	intronic	REP	SINE/B1_Mus2	-1.77232	0.316606	0.320302	both
14	32578133	0	0	16	0.06	27	0.04	18	0.11	20	0	24	0.17	14:32578133	14.3333	0.0333333	20.6667	0.0933333	0.357143	2.8	+	Ercc6	UTR3	REP	SINE/B1_Mm	1.24852	0.31897	0.320942	both
14	27483446	7	0	17	0	19	0.05	12	0	16	0.06	16	0.19	14:27483446	14.3333	0.0166667	14.6667	0.0833333	0.2	5	+	Fam208a	UTR3	REP	SINE/B1_Mus1	1.76066	0.318898	0.320942	both
4	116552915	3	0.67	29	0.03	27	0.15	28	0.04	20	0.05	21	0.1	4:116552915	19.6667	0.283333	23	0.0633333	4.47368	0.223529	-	Tmem69	UTR3	REP	SINE/B2_Mm2	-2.05943	0.317856	0.320942	both
19	47249951	3	0.33	10	0.1	31	0.42	4	0.5	23	0.32	32	0.41	19:47249951	14.6667	0.283333	19.6667	0.41	0.691057	1.44706	+	Neurl1a	intronic	NONREP	-/-	0.507058	0.318673	0.320942	both
18	67618736	10	0.3	28	0	37	0.03	45	0	44	0	35	0	18:67618736	25	0.11	41.3333	0	inf	0	-	Cep76	UTR3	NONREP	-/-	-3.573	0.318762	0.320942	p150
4	108234791	10	0	57	0.04	46	0.15	83	0	37	0.03	40	0	4:108234791	37.6667	0.0633333	53.3333	0.01	6.33333	0.157895	-	Zyg11b	UTR3	REP	SINE/B1F	-1.92972	0.318159	0.320942	both
5	34387990	1	0	12	0	24	0.04	18	0	16	0.06	15	0.07	5:34387990	12.3333	0.0133333	16.3333	0.0433333	0.307692	3.25	+	Fam193a	intronic	REP	SINE/B1_Mus1	1.15116	0.31895	0.320942	both
4	44770956	3	0	14	0	28	0.04	15	0	23	0.04	25	0.16	4:44770956	15	0.0133333	21	0.0666667	0.2	5	+	Zcchc7	intronic	REP	SINE/B1F	1.82901	0.319403	0.32118	both
2	121493230	13	0.23	62	0	49	0.02	47	0	40	0	45	0	2:121493230	41.3333	0.0833333	44	0	inf	0	-	Mfap1a	UTR3	REP	SINE$LTR/B1_Mus2$MT2B	-3.22845	0.319718	0.3213	p150
16	18834928	34	0.15	66	0.08	67	0.06	59	0.05	56	0.04	67	0.09	16:18834928	55.6667	0.0966667	60.6667	0.06	1.61111	0.62069	+	Ufd1	UTR3	REP	SINE/B1_Mus1	-0.600496	0.32003	0.321417	both
7	19140398	5	0	28	0.11	30	0.13	17	0	21	0	26	0.08	7:19140398	21	0.08	21.3333	0.0266667	3	0.333333	-	Qpctl	UTR3	REP	SINE/B1_Mus1	-1.33893	0.321037	0.321672	both
11	97171115	1	0	21	0	30	0.03	25	0.04	19	0	20	0.15	11:97171115	17.3333	0.01	21.3333	0.0633333	0.157895	6.33333	-	Kpnb1	intronic	REP	SINE/B1_Mur4	1.79647	0.321527	0.321672	both
19	43735491	24	0	74	0.03	47	0.11	92	0	50	0	45	0.02	19:43735491	48.3333	0.0466667	62.3333	0.00666667	7	0.142857	-	Cox15	UTR3	NONREP	-/-	-1.64576	0.321308	0.321672	both
2	121543747	7	0	28	0.14	49	0.22	38	0	33	0.06	56	0.07	2:121543747	28	0.12	42.3333	0.0433333	2.76923	0.361111	+	Wdr76	UTR3	REP	LTR/RMER4A	-1.2941	0.320743	0.321672	both
11	70035050	15	0.13	32	0.03	42	0.07	17	0	57	0.07	69	0.04	11:70035050	29.6667	0.0766667	47.6667	0.0366667	2.09091	0.478261	+	Dlg4	intronic	REP	SINE/B1_Mur1	-0.888896	0.321152	0.321672	both
16	17034895	8	0	17	0	35	0.03	22	0	29	0.03	30	0.13	16:17034895	20	0.01	27	0.0533333	0.1875	5.33333	+	Mapk1	intronic	REP	SINE/B3	1.75589	0.321659	0.321672	both
7	127465967	3	0	13	0	19	0.11	9	0.11	15	0.07	17	0.06	7:127465967	11.6667	0.0366667	13.6667	0.08	0.458333	2.18182	+	B130055M24Rik	intergenic	REP	SINE/B1_Mus1	0.978915	0.320965	0.321672	both
19	7538945	21	0	58	0.07	35	0.03	39	0	42	0	41	0.02	19:7538945	38	0.0333333	40.6667	0.00666667	5	0.2	+	Atl3	downstream	REP	SINE/B1_Mus1	-1.2295	0.321991	0.321807	both
8	79648706	6	0	30	0.07	28	0.11	22	0	41	0	38	0.05	8:79648706	21.3333	0.06	33.6667	0.0166667	3.6	0.277778	+	Otud4	intronic	REP	SINE/B1_Mm	-1.30246	0.322593	0.322212	both
8	94017320	6	0	14	0.07	22	0.05	20	0	12	0	28	0.04	8:94017320	14	0.04	20	0.0133333	3	0.333333	-	Nudt21	UTR3	REP	SINE/B1_Mus1	-1.16039	0.323171	0.322505	both
11	104420620	0	0	17	0.06	25	0	20	0	13	0.08	18	0.11	11:104420620	14	0.02	17	0.0633333	0.315789	3.16667	-	Kansl1	intronic	REP	SINE/B1_Mur2	1.29554	0.323279	0.322505	both
13	5868626	95	0.03	416	0.01	257	0.04	527	0	315	0	306	0.04	13:5868626	256	0.0266667	382.667	0.0133333	2	0.5	+	Klf6	UTR3	NONREP	-/-	-0.733313	0.324213	0.323239	both
1	167272472	2	0.5	19	0.26	18	0.11	8	0	19	0.32	17	0.06	1:167272472	13	0.29	14.6667	0.126667	2.28947	0.436782	-	Uck2	intronic	REP	SINE/B1_Mur2	-1.16021	0.326277	0.324372	both
9	66584012	4	0.25	11	0.27	21	0.38	9	0.11	14	0.14	14	0.36	9:66584012	12	0.3	12.3333	0.203333	1.47541	0.677778	-	Usp3	intronic	REP	SINE/B1_Mus1	-0.542353	0.32598	0.324372	both
17	46280104	3	0	23	0	28	0.04	13	0.08	18	0	23	0.04	17:46280104	18	0.0133333	18	0.04	0.333333	3	-	Tjap1	intronic	REP	SINE/PB1D10	1.19454	0.326202	0.324372	both
2	163468886	18	0	60	0.02	92	0.1	81	0.01	75	0	88	0	2:163468886	56.6667	0.04	81.3333	0.00333333	12	0.0833333	-	Fitm2	UTR3	REP	SINE/B1_Mus1	-1.77071	0.326736	0.324372	both
15	82880654	6	0	24	0	46	0.04	16	0.19	20	0.05	26	0	15:82880654	25.3333	0.0133333	20.6667	0.08	0.166667	6	-	Tcf20	intronic	REP	SINE/B3	1.86415	0.326559	0.324372	both
9	20933428	6	0.17	15	0.07	30	0.13	14	0.14	20	0	19	0.05	9:20933428	17	0.123333	17.6667	0.0633333	1.94737	0.513514	-	Dnmt1	intronic	REP	SINE/B1_Mur3	-0.814872	0.326125	0.324372	both
11	75301015	61	0.49	208	0.44	238	0.59	218	0.23	275	0.32	296	0.58	11:75301015	169	0.506667	263	0.376667	1.34513	0.743421	-	Rpa1	UTR3	NONREP	-/-	-0.415023	0.326657	0.324372	both
6	30297378	3	0	24	0	19	0.05	22	0	16	0.06	26	0.12	6:30297378	15.3333	0.0166667	21.3333	0.06	0.277778	3.6	-	Ube2h	intronic	REP	SINE/B1_Mus2	1.33102	0.329988	0.324786	both
8	4292066	13	0.08	61	0.02	46	0.07	39	0	44	0.02	55	0.05	8:4292066	40	0.0566667	46	0.0233333	2.42857	0.411765	-	Elavl1	intronic	REP	SINE/B1_Mur1	-0.813541	0.328632	0.324786	both
3	51235590	9	0	33	0.03	31	0.1	17	0	25	0	37	0.03	3:51235590	24.3333	0.0433333	26.3333	0.01	4.33333	0.230769	+	Noct	intronic	REP	LTR/MTC	-1.46176	0.328103	0.324786	both
1	86354747	4	0	75	0.01	71	0.03	80	0.03	60	0.02	67	0.03	1:86354747	50	0.0133333	69	0.0266667	0.5	2	-	Ncl	intronic	REP	SINE/B1_Mus1	0.505665	0.328615	0.324786	both
15	82891662	7	0	4	0	19	0.05	11	0	9	0.22	17	0.06	15:82891662	10	0.0166667	12.3333	0.0933333	0.178571	5.6	-	Tcf20	intronic	REP	SINE/B1_Mur1	1.91236	0.330215	0.324786	both
16	3863121	5	0.2	18	0.06	16	0.38	12	0.08	17	0.12	25	0.12	16:3863121	13	0.213333	18	0.106667	2	0.5	-	Gm26675	ncRNA_exonic	REP	SINE/B1_Mur4	-0.912289	0.329906	0.324786	both
2	120601822	10	0.3	15	0.13	31	0.1	14	0	18	0	28	0.21	2:120601822	18.6667	0.176667	20	0.07	2.52381	0.396226	+	Snap23	downstream	REP	SINE/B1_Mur4	-1.19713	0.329682	0.324786	both
15	5148204	4	0	17	0.06	22	0	16	0.12	13	0	14	0.07	15:5148204	14.3333	0.02	14.3333	0.0633333	0.315789	3.16667	+	Prkaa1	intronic	REP	SINE/B2_Mm2	1.35004	0.32771	0.324786	both
2	156226771	2	0	11	0	28	0.04	12	0	21	0.05	16	0.06	2:156226771	13.6667	0.0133333	16.3333	0.0366667	0.363636	2.75	+	Phf20	intronic	REP	SINE/B1_Mm	1.09237	0.328279	0.324786	both
1	86345908	11	0	59	0.03	77	0.09	52	0	64	0	66	0.03	1:86345908	49	0.04	60.6667	0.01	4	0.25	-	Ncl	UTR3	REP	SINE/B1_Mur2	-1.36017	0.329275	0.324786	both
7	12972187	2	0	12	0	25	0.04	13	0	9	0.11	22	0.05	7:12972187	13	0.0133333	14.6667	0.0533333	0.25	4	+	Zfp324	UTR3	REP	SINE/B1_Mur1	1.41426	0.327941	0.324786	both
19	5290866	10	0	13	0.23	26	0.15	13	0.08	16	0.38	26	0.31	19:5290866	16.3333	0.126667	18.3333	0.256667	0.493506	2.02632	-	Sf3b2	intronic	REP	SINE/B1_Mus2	0.929376	0.330352	0.324786	both
11	17199744	62	0	373	0.01	389	0.06	399	0	331	0	470	0.01	11:17199744	274.667	0.0233333	400	0.00333333	7	0.142857	+	Ppp3r1	UTR3	NONREP	-/-	-1.39706	0.330202	0.324786	both
14	7937178	1	0	34	0.03	37	0.05	24	0.08	40	0	62	0.19	14:7937178	24	0.0266667	42	0.09	0.296296	3.375	+	Flnb	intronic	NONREP	-/-	1.43542	0.330006	0.324786	both
2	152325820	9	0.22	29	0.1	22	0.05	34	0.06	32	0.28	26	0.42	2:152325820	20	0.123333	30.6667	0.253333	0.486842	2.05405	-	Rbck1	intronic	REP	SINE/B1_Mus1	0.983543	0.330523	0.324786	both
X	162766092	9	0.11	26	0.08	33	0.03	15	0	29	0	22	0.09	X:162766092	22.6667	0.0733333	22	0.03	2.44444	0.409091	+	Rbbp7	intronic	REP	SINE/B2_Mm2	-1.03838	0.329577	0.324786	both
19	37012286	18	0	80	0.04	57	0.02	71	0	51	0	66	0.02	19:37012286	51.6667	0.02	62.6667	0.00666667	3	0.333333	+	Btaf1	UTR3	NONREP	-/-	-0.913433	0.328256	0.324786	both
8	72482536	9	0	85	0.01	78	0.04	68	0	93	0.01	101	0	8:72482536	57.3333	0.0166667	87.3333	0.00333333	5	0.2	-	Slc35e1	UTR3	REP	SINE/PB1D7	-0.977179	0.331938	0.32524	both
1	74582311	12	0	37	0	39	0.03	29	0	33	0.03	36	0.06	1:74582311	29.3333	0.01	32.6667	0.03	0.333333	3	-	Zfp142	intronic	REP	SINE/PB1D9	1.05814	0.331788	0.32524	both
17	30208610	24	0	179	0.01	99	0.07	210	0	132	0	116	0.01	17:30208610	100.667	0.0266667	152.667	0.00333333	8	0.125	+	Zfand3	UTR3	NONREP	-/-	-1.53451	0.331789	0.32524	both
2	181515648	21	0	121	0.02	111	0.05	124	0.01	98	0	112	0.01	2:181515648	84.3333	0.0233333	111.333	0.00666667	3.5	0.285714	+	Tpd52l2	UTR3	NONREP	-/-	-0.962489	0.331514	0.32524	both
11	98181696	5	0	15	0	16	0.12	16	0.06	13	0.08	20	0.15	11:98181696	12	0.04	16.3333	0.0966667	0.413793	2.41667	-	Med1	intronic	REP	SINE/B3	1.0432	0.331978	0.32524	both
2	90947162	5	0	20	0.1	33	0.09	23	0.04	15	0	30	0.03	2:90947162	19.3333	0.0633333	22.6667	0.0233333	2.71429	0.368421	+	Celf1	intronic	REP	SINE/B3	-1.04838	0.332427	0.325485	both
19	3519389	6	0	32	0.06	23	0.09	24	0.08	18	0.11	18	0.06	19:3519389	20.3333	0.05	20	0.0833333	0.6	1.66667	-	Ppp6r3	intronic	REP	SINE/B2_Mm2	0.641792	0.33291	0.325763	both
8	79647849	25	0	56	0	71	0.01	38	0.03	80	0	57	0.02	8:79647849	50.6667	0.00333333	58.3333	0.0166667	0.2	5	+	Otud4	intronic	REP	SINE/B1_Mur4	0.744515	0.334333	0.32696	both
2	120601795	9	0	13	0.15	25	0.04	10	0	17	0	27	0.04	2:120601795	15.6667	0.0633333	18	0.0133333	4.75	0.210526	+	Snap23	downstream	REP	SINE/B1_Mur4	-1.73948	0.334807	0.327034	both
19	45524764	3	0	17	0.06	16	0	11	0.09	12	0.08	9	0	19:45524764	12	0.02	10.6667	0.0566667	0.352941	2.83333	+	Btrc	intronic	REP	SINE/B3	1.20127	0.3347	0.327034	both
19	7538928	20	0	63	0.19	31	0.1	40	0.05	41	0.05	40	0	19:7538928	38	0.0966667	40.3333	0.0333333	2.9	0.344828	+	Atl3	downstream	REP	SINE/B1_Mus1	-1.30071	0.335234	0.327256	both
11	67065224	7	0.57	12	0.17	14	0.43	26	0.12	17	0.41	21	0.14	11:67065224	11	0.39	21.3333	0.223333	1.74627	0.57265	+	Sco1	UTR3	REP	SINE/B1_Mur1	-0.773581	0.336208	0.327462	both
2	181505404	0	0	19	0	17	0.06	13	0.08	10	0.1	13	0	2:181505404	12	0.02	12	0.06	0.333333	3	+	Tpd52l2	intronic	REP	DNA/URR1A	1.22008	0.335989	0.327462	both
11	70035271	9	0	25	0.08	37	0.05	23	0.04	47	0	60	0	11:70035271	23.6667	0.0433333	43.3333	0.0133333	3.25	0.307692	+	Dlg4	intronic	REP	SINE/B1_Mur4	-1.15878	0.336444	0.327462	both
19	10058596	12	0	129	0.04	70	0.03	127	0	78	0	90	0.02	19:10058596	70.3333	0.0233333	98.3333	0.00666667	3.5	0.285714	+	Fads3	UTR3	NONREP	-/-	-0.898237	0.336027	0.327462	both
11	20228606	6	0	63	0.03	44	0.14	34	0.03	20	0	46	0	11:20228606	37.6667	0.0566667	33.3333	0.01	5.66667	0.176471	-	Cep68	UTR3	REP	SINE/B1_Mur1	-1.73748	0.336284	0.327462	both
19	7538115	87	0.08	293	0.1	223	0.13	275	0.05	219	0.05	213	0.12	19:7538115	201	0.103333	235.667	0.0733333	1.40909	0.709677	+	Atl3	UTR3	REP	SINE/B1_Mur2	-0.433624	0.336764	0.327471	both
11	62316340	5	0	36	0	38	0.03	32	0.06	34	0.03	38	0	11:62316340	26.3333	0.01	34.6667	0.03	0.333333	3	+	Ttc19	UTR3	REP	SINE/B1_Mur1	1.11423	0.337212	0.327471	both
2	120600911	3	0.33	41	0.05	46	0.04	26	0	44	0.05	65	0.06	2:120600911	30	0.14	45	0.0366667	3.81818	0.261905	+	Snap23	UTR3	REP	SINE/B1_Mus2	-1.73364	0.337297	0.327471	both
X	162825623	1	1	15	0.07	22	0.14	21	0.14	14	0.07	7	0	X:162825623	12.6667	0.403333	14	0.07	5.7619	0.173554	-	Txlng	intronic	REP	SINE/B1_Mus1	-2.33557	0.337854	0.327471	both
4	56870267	4	0	22	0.09	8	0.12	14	0.07	13	0	13	0	4:56870267	11.3333	0.07	13.3333	0.0233333	3	0.333333	-	Tmem245	UTR3	REP	SINE/B2_Mm1t	-1.27766	0.337682	0.327471	both
14	31202941	10	0	33	0	51	0.02	28	0.04	41	0.02	60	0	14:31202941	31.3333	0.00666667	43	0.02	0.333333	3	-	Nisch	UTR3	REP	SINE/B2_Mm2	0.861031	0.337509	0.327471	both
16	4615112	14	0	111	0.03	64	0.08	98	0	73	0	79	0.03	16:4615112	63	0.0366667	83.3333	0.01	3.66667	0.272727	+	Glis2	UTR3	NONREP	-/-	-1.2888	0.336929	0.327471	both
19	47249882	5	0	27	0.04	40	0.17	10	0.4	25	0.08	37	0.11	19:47249882	24	0.07	24	0.196667	0.355932	2.80952	+	Neurl1a	intronic	NONREP	-/-	1.35263	0.33818	0.327551	both
14	47269783	0	0	19	0	15	0.07	22	0.09	13	0	19	0.11	14:47269783	11.3333	0.0233333	18	0.0666667	0.35	2.85714	-	Wdhd1	intronic	REP	SINE/B1_Mus1	1.22633	0.338536	0.327551	both
16	31960664	20	0	96	0.05	83	0.01	104	0	88	0.01	63	0	16:31960664	66.3333	0.02	85	0.00333333	6	0.166667	-	Ncbp2	intergenic	REP	SINE/B1_Mus2	-1.18631	0.338415	0.327551	both
5	142869180	7	0	43	0.02	36	0	40	0.03	42	0	41	0.12	5:142869180	28.6667	0.00666667	41	0.05	0.133333	7.5	-	Fbxl18	UTR3	REP	SINE/B1_Mur4	1.73234	0.338809	0.327622	both
8	72223582	21	0.05	50	0.26	42	0.38	48	0.06	56	0.04	49	0.22	8:72223582	37.6667	0.23	51	0.106667	2.15625	0.463768	+	Fam32a	UTR3	REP	SINE$SINE/B4$B1_Mur2	-1.03145	0.339375	0.327975	both
9	20939669	0	0	17	0.24	18	0.22	7	0	16	0.12	17	0.06	9:20939669	11.6667	0.153333	13.3333	0.06	2.55556	0.391304	-	Dnmt1	intronic	REP	SINE/B3	-1.18903	0.340811	0.328086	both
5	25225724	2	0	23	0.04	14	0	19	0.11	21	0.05	21	0	5:25225724	13	0.0133333	20.3333	0.0533333	0.25	4	+	Galnt11	intronic	REP	SINE/B3A	1.31553	0.340163	0.328086	both
13	21389922	11	0.09	19	0	10	0	17	0	9	0.11	18	0.17	13:21389922	13.3333	0.03	14.6667	0.0933333	0.321429	3.11111	-	Zkscan3	UTR3	REP	LTR/ORR1A2	1.34797	0.340422	0.328086	both
2	69739255	7	0	10	0.1	22	0.05	13	0	27	0	24	0.04	2:69739255	13	0.05	21.3333	0.0133333	3.75	0.266667	+	Ppig	intronic	REP	SINE/B3	-1.29172	0.341412	0.328086	both
7	100639568	51	0	166	0.01	157	0.08	146	0	183	0	186	0.01	7:100639568	124.667	0.03	171.667	0.00333333	9	0.111111	+	Rab6a	UTR3	NONREP	-/-	-1.53969	0.341	0.328086	both
5	121798383	4	0	22	0	27	0.04	22	0	26	0.04	17	0.18	5:121798383	17.6667	0.0133333	21.6667	0.0733333	0.181818	5.5	+	Atxn2	intronic	REP	SINE/B3	1.86935	0.341492	0.328086	both
5	142669249	52	0.02	213	0.01	125	0.1	350	0	171	0.01	133	0.03	5:142669249	130	0.0433333	218	0.0133333	3.25	0.307692	+	Wipi2	UTR3	REP	SINE/B1F1	-1.2825	0.34073	0.328086	both
11	70032158	15	0.07	45	0.04	86	0.06	43	0.05	79	0.04	105	0.06	11:70032158	48.6667	0.0566667	75.6667	0.05	1.13333	0.882353	+	Dlg4	intronic	REP	SINE/B1_Mur4	-0.21529	0.340784	0.328086	both
2	120399514	6	0	7	0.14	19	0.05	15	0	14	0	20	0.05	2:120399514	10.6667	0.0633333	16.3333	0.0166667	3.8	0.263158	-	Tmem87a	intronic	REP	SINE/B3	-1.49498	0.341056	0.328086	both
7	19140416	10	0.1	28	0	32	0.09	19	0	20	0	30	0.07	7:19140416	23.3333	0.0633333	23	0.0233333	2.71429	0.368421	-	Qpctl	UTR3	REP	SINE/B1_Mus1	-1.2108	0.341103	0.328086	both
14	45361556	7	0	10	0	16	0.06	13	0.08	9	0	9	0.11	14:45361556	11	0.02	10.3333	0.0633333	0.315789	3.16667	+	Styx	intronic	REP	SINE/B1_Mus1	1.23703	0.342668	0.328253	both
4	116552923	1	1	21	0.05	21	0.05	20	0	16	0	15	0.07	4:116552923	14.3333	0.366667	17	0.0233333	15.7143	0.0636364	-	Tmem69	UTR3	REP	SINE/B2_Mm2	-3.54107	0.341957	0.328253	both
1	91392789	5	0	16	0.06	20	0.1	9	0	15	0	19	0.05	1:91392789	13.6667	0.0533333	14.3333	0.0166667	3.2	0.3125	-	Ilkap	intronic	REP	SINE/B3	-1.22009	0.342504	0.328253	both
7	3696228	4	0	11	0	19	0.05	10	0.1	16	0.06	23	0	7:3696228	11.3333	0.0166667	16.3333	0.0533333	0.3125	3.2	+	Tsen34	intronic	REP	SINE/B1_Mur4	1.22009	0.342504	0.328253	both
11	11932287	41	0	381	0.01	258	0.02	472	0	297	0.01	199	0.01	11:11932287	226.667	0.01	322.667	0.00666667	1.5	0.666667	-	Grb10	UTR3	NONREP	-/-	-0.489479	0.342613	0.328253	both
8	72482234	39	0	123	0.02	188	0.13	123	0	161	0	170	0.02	8:72482234	116.667	0.05	151.333	0.00666667	7.5	0.133333	-	Slc35e1	UTR3	NONREP	-/-	-1.76593	0.343474	0.328479	both
11	74711738	2	0	29	0.03	32	0.06	17	0	27	0	33	0.03	11:74711738	21	0.03	25.6667	0.01	3	0.333333	-	Pafah1b1	intronic	REP	SINE/B2_Mm1t	-1.07433	0.343505	0.328479	both
12	17429808	5	0	93	0.04	78	0.03	112	0	79	0	91	0.02	12:17429808	58.6667	0.0233333	94	0.00666667	3.5	0.285714	+	Nol10	UTR3	REP	SINE/B1_Mur3	-0.924443	0.34318	0.328479	both
15	79907595	26	0	44	0.05	30	0	37	0.08	13	0	18	0.06	15:79907595	33.3333	0.0166667	22.6667	0.0466667	0.357143	2.8	+	Apobec3	UTR3	REP	SINE/B1_Mur2	1.14303	0.343716	0.328488	both
11	35822302	8	0	32	0	18	0.06	24	0.08	19	0	13	0.08	11:35822302	19.3333	0.02	18.6667	0.0533333	0.375	2.66667	-	Rars	intronic	REP	SINE/B1_Mur4	1.15301	0.344059	0.328625	both
18	23960636	13	0	66	0.03	55	0.02	47	0	64	0.02	74	0	18:23960636	44.6667	0.0166667	61.6667	0.00666667	2.5	0.4	+	Zfp397	exonic	REP	Satellite/MMSAT4	-0.78259	0.344644	0.328991	both
15	81377586	4	0	30	0	32	0.03	32	0.03	18	0	24	0.12	15:81377586	22	0.01	24.6667	0.05	0.2	5	-	St13	intronic	REP	SINE/B1_Mur4	1.60446	0.345271	0.329207	both
3	88352191	9	0	27	0.11	23	0.26	15	0.13	21	0.19	36	0.42	3:88352191	19.6667	0.123333	24	0.246667	0.5	2	+	Smg5	intronic	REP	SINE/B1_Mus1	0.938624	0.345182	0.329207	both
2	31026924	20	0	25	0.24	53	0.08	37	0	48	0.02	66	0.06	2:31026924	32.6667	0.106667	50.3333	0.0266667	4	0.25	-	Fnbp1	UTR3	NONREP	-/-	-1.63231	0.345729	0.329319	both
9	22242693	10	0	23	0.04	20	0.2	23	0.04	29	0	27	0	9:22242693	17.6667	0.08	26.3333	0.0133333	6	0.166667	+	Zfp809	intronic	REP	SINE/B2_Mm1t	-1.89604	0.345791	0.329319	both
4	21836592	5	0.4	30	0	32	0.06	30	0	32	0	50	0.06	4:21836592	22.3333	0.153333	37.3333	0.02	7.66667	0.130435	+	Usp45	UTR3	REP	SINE/B1_Mus1	-2.45213	0.346401	0.329708	both
17	12760341	5	0	20	0.05	10	0	22	0	15	0.07	13	0.08	17:12760341	11.6667	0.0166667	16.6667	0.05	0.333333	3	+	Airn	ncRNA_intronic	REP	SINE/B1_Mur3	1.11761	0.347195	0.330062	both
5	123741252	11	0	36	0	43	0.07	23	0.17	25	0	41	0.07	5:123741252	30	0.0233333	29.6667	0.08	0.291667	3.42857	-	Rsrc2	intronic	REP	SINE/B1_Mur3	1.47368	0.34706	0.330062	both
5	150640556	5	0	18	0.17	19	0.05	13	0	15	0	19	0.05	5:150640556	14	0.0733333	15.6667	0.0166667	4.4	0.227273	-	N4bp2l2	UTR3	REP	SINE/B2_Mm2	-1.59311	0.347378	0.330062	both
8	95346963	16	0	56	0.02	52	0.08	60	0	37	0	55	0.02	8:95346963	41.3333	0.0333333	50.6667	0.00666667	5	0.2	+	Usb1	UTR3	NONREP	-/-	-1.37283	0.34772	0.330196	both
10	128019390	7	0	27	0.07	29	0.03	9	0	23	0	31	0.03	10:128019390	21	0.0333333	21	0.01	3.33333	0.3	+	Prim1	intronic	REP	SINE/B2_Mm1t	-1.15415	0.34813	0.330203	both
1	133138018	16	0.06	78	0	42	0.1	73	0	60	0	57	0.05	1:133138018	45.3333	0.0533333	63.3333	0.0166667	3.2	0.3125	+	Ppp1r15b	UTR3	REP	scRNA/BC1_Mm	-1.18396	0.348081	0.330203	both
8	94018405	12	0	26	0.04	25	0.08	28	0	30	0	28	0.04	8:94018405	21	0.04	28.6667	0.0133333	3	0.333333	-	Nudt21	UTR3	REP	SINE/B3	-1.17581	0.348344	0.330214	both
11	72627215	2	0	32	0.03	23	0	21	0	21	0.05	24	0.04	11:72627215	19	0.01	22	0.03	0.333333	3	+	Ube2g1	intronic	REP	SINE/B1_Mur4	0.96164	0.348799	0.330455	both
2	18076123	2	0	25	0	22	0.05	20	0	23	0.04	16	0.19	2:18076123	16.3333	0.0166667	19.6667	0.0766667	0.217391	4.6	+	Mllt10	intronic	REP	SINE/B1_Mur4	1.79025	0.351186	0.330653	both
11	55110583	30	0	84	0.05	71	0.01	82	0	72	0	69	0.01	11:55110583	61.6667	0.02	74.3333	0.00333333	6	0.166667	+	Gm2a	UTR3	NONREP	-/-	-1.04341	0.351229	0.330653	both
11	52117719	7	0	25	0.04	18	0.11	13	0	16	0	25	0.04	11:52117719	16.6667	0.05	18	0.0133333	3.75	0.266667	+	Gm26551	ncRNA_intronic	REP	SINE/PB1D9	-1.37145	0.351111	0.330653	both
5	90358288	18	0.06	35	0.06	71	0.03	25	0	38	0.03	54	0.06	5:90358288	41.3333	0.05	39	0.03	1.66667	0.6	-	Ankrd17	intronic	NONREP	-/-	-0.611037	0.349962	0.330653	both
4	155621026	3	0	14	0.21	22	0.23	23	0	29	0.03	36	0.14	4:155621026	13	0.146667	29.3333	0.0566667	2.58824	0.386364	+	Gm16023	ncRNA_intronic	NONREP	-/-	-1.21332	0.350732	0.330653	both
6	66540857	120	0.02	113	0.04	201	0.01	107	0	209	0.02	216	0.01	6:66540857	144.667	0.0233333	177.333	0.01	2.33333	0.428571	+	Mad2l1	UTR3	NONREP	-/-	-0.678365	0.350631	0.330653	both
X	150983815	19	0	101	0.04	96	0.12	115	0	72	0.01	98	0.03	X:150983815	72	0.0533333	95	0.0133333	4	0.25	-	Gnl3l	UTR3	REP	SINE/B1_Mus2	-1.38521	0.350733	0.330653	both
9	22241233	4	0.25	24	0	11	0.09	18	0	21	0.05	18	0.06	9:22241233	13	0.113333	19	0.0366667	3.09091	0.323529	+	Zfp809	intronic	REP	SINE/B2_Mm2	-1.47775	0.350794	0.330653	both
1	10232796	14	0	29	0	56	0.04	45	0.02	44	0.05	70	0.06	1:10232796	33	0.0133333	53	0.0433333	0.307692	3.25	-	Arfgef1	upstream	NONREP	-/-	1.01277	0.350422	0.330653	both
2	14135927	2	0	14	0.07	14	0	19	0	25	0.08	28	0.14	2:14135927	10	0.0233333	24	0.0733333	0.318182	3.14286	+	Stam	intronic	NONREP	-/-	1.31786	0.349677	0.330653	both
11	23480361	4	0	10	0	23	0.04	9	0	21	0.05	33	0.09	11:23480361	12.3333	0.0133333	21	0.0466667	0.285714	3.5	+	Usp34	intronic	REP	SINE/B3	1.1976	0.350307	0.330653	both
8	84911198	0	0	44	0.02	33	0.15	43	0.02	24	0	35	0	8:84911198	25.6667	0.0566667	34	0.00666667	8.5	0.117647	+	Dnase2a	UTR3	REP	SINE/B1_Mus1	-1.93927	0.351858	0.330865	both
11	23486505	2	0	16	0.12	21	0.1	14	0.14	24	0.04	29	0.31	11:23486505	13	0.0733333	22.3333	0.163333	0.44898	2.22727	+	Usp34	intronic	REP	SINE/B3	1.06865	0.351776	0.330865	both
6	124751716	5	0.4	22	0.14	22	0.23	13	0.08	10	0.2	24	0.21	6:124751716	16.3333	0.256667	15.6667	0.163333	1.57143	0.636364	-	Atn1	intronic	REP	SINE/PB1D9	-0.623188	0.352217	0.331012	both
X	134589291	15	0	120	0.01	36	0	127	0.01	30	0	30	0.03	X:134589291	57	0.00333333	62.3333	0.0133333	0.25	4	-	Gla	UTR3	REP	SINE/B1_Mus1	0.893427	0.352937	0.331499	both
4	21834757	4	0.25	31	0.03	32	0.09	28	0	23	0.13	29	0	4:21834757	22.3333	0.123333	26.6667	0.0433333	2.84615	0.351351	+	Usp45	UTR3	REP	SINE/B1_Mus1	-1.33952	0.353426	0.331645	both
5	125457476	9	0.11	28	0.04	19	0.11	41	0.05	22	0.09	23	0	5:125457476	18.6667	0.0866667	28.6667	0.0466667	1.85714	0.538462	+	Bri3bp	UTR3	REP	SINE/B1_Mur2	-0.73325	0.353498	0.331645	both
17	74251706	1	0	20	0.1	17	0.24	24	0.04	29	0.28	16	0.44	17:74251706	12.6667	0.113333	23	0.253333	0.447368	2.23529	-	Memo1	intronic	REP	SINE/B3	1.10369	0.354125	0.332043	both
5	31292665	12	0	46	0.13	39	0.03	62	0	47	0	36	0.03	5:31292665	32.3333	0.0533333	48.3333	0.01	5.33333	0.1875	-	Fndc4	UTR3	NONREP	-/-	-1.6873	0.355362	0.332436	both
8	72530837	4	0	12	0.08	16	0.12	16	0.06	10	0.1	15	0.53	8:72530837	10.6667	0.0666667	13.6667	0.23	0.289855	3.45	-	Med26	intronic	REP	SINE/B1_Mus2	1.60666	0.354972	0.332436	both
8	13347978	6	0	32	0.12	40	0.1	25	0.2	38	0.08	45	0.11	8:13347978	26	0.0733333	36	0.13	0.564103	1.77273	+	Tfdp1	intronic	REP	SINE/B3	0.720093	0.354767	0.332436	both
5	113087988	13	0	66	0.33	99	0.3	80	0.09	114	0.08	98	0.13	5:113087988	59.3333	0.21	97.3333	0.1	2.1	0.47619	-	2900026A02Rik	UTR3	REP	LTR/MTA_Mm	-1.01778	0.355559	0.332436	both
8	4292186	6	0	41	0.02	27	0	39	0	44	0.02	35	0.14	8:4292186	24.6667	0.00666667	39.3333	0.0533333	0.125	8	-	Elavl1	intronic	REP	SINE/ID_B1	1.84637	0.355213	0.332436	both
10	80567359	21	0	98	0.05	88	0.05	89	0.03	79	0.05	133	0.08	10:80567359	69	0.0333333	100.333	0.0533333	0.625	1.6	-	Klf16	UTR3	NONREP	-/-	0.583565	0.355856	0.332525	both
11	70035219	13	0	31	0.1	43	0.14	24	0	55	0.05	70	0.04	11:70035219	29	0.08	49.6667	0.03	2.66667	0.375	+	Dlg4	intronic	REP	SINE/B1_Mur4	-1.06371	0.35667	0.332527	both
15	98909960	5	0	25	0.08	16	0.12	15	0.07	20	0.1	21	0.24	15:98909960	15.3333	0.0666667	18.6667	0.136667	0.487805	2.05	-	Lmbr1l	intronic	REP	SINE/PB1D9	0.887565	0.356577	0.332527	both
10	42770035	1	0	23	0.04	37	0.14	17	0	22	0.23	33	0.21	10:42770035	20.3333	0.06	24	0.146667	0.409091	2.44444	+	Sec63	intronic	REP	SINE/B1_Mus1	1.16997	0.356522	0.332527	both
16	91656089	34	0	194	0.01	207	0.01	197	0.01	120	0.02	194	0.02	16:91656089	145	0.00666667	170.333	0.0166667	0.4	2.5	+	Son	exonic	NONREP	-/-	0.436888	0.356077	0.332527	both
17	32304589	20	0	60	0.02	55	0.04	63	0.02	70	0.03	46	0.07	17:32304589	45	0.02	59.6667	0.04	0.5	2	-	Akap8	UTR3	REP	SINE/B1_Mus2	0.750228	0.356952	0.3326	both
16	33384533	5	0	17	0	20	0.1	10	0.1	20	0	17	0.24	16:33384533	14	0.0333333	15.6667	0.113333	0.294118	3.4	+	Zfp148	intronic	REP	SINE/B1_Mur4	1.49055	0.359765	0.332689	both
12	70995171	4	0	24	0.04	10	0.1	27	0	21	0	24	0.04	12:70995171	12.6667	0.0466667	24	0.0133333	3.5	0.285714	+	3110056K07Rik	ncRNA_intronic	REP	SINE/B3	-1.26024	0.358456	0.332689	both
4	8567745	4	0	17	0	23	0.04	10	0	24	0.04	17	0.12	4:8567745	14.6667	0.0133333	17	0.0533333	0.25	4	+	Rab2a	intronic	REP	LTR/ORR1D1	1.36539	0.359814	0.332689	both
3	40793189	36	0.08	30	0.17	56	0.25	15	0.13	66	0.03	61	0.15	3:40793189	40.6667	0.166667	47.3333	0.103333	1.6129	0.62	+	Hspa4l	UTR3	REP	SINE/B3	-0.63547	0.358044	0.332689	both
14	67063121	10	0	43	0.07	45	0	30	0	34	0.09	47	0.11	14:67063121	32.6667	0.0233333	37	0.0666667	0.35	2.85714	-	Ppp2r2a	intronic	REP	SINE/B1_Mur4	1.17083	0.359611	0.332689	both
8	72482233	38	0	119	0.03	186	0.17	118	0	155	0	162	0.04	8:72482233	114.333	0.0666667	145	0.0133333	5	0.2	-	Slc35e1	UTR3	NONREP	-/-	-1.81365	0.357314	0.332689	both
15	99244655	36	0	212	0.01	225	0.04	188	0.02	202	0.02	256	0.05	15:99244655	157.667	0.0166667	215.333	0.03	0.555556	1.8	-	Mcrs1	exonic	NONREP	-/-	0.653458	0.357862	0.332689	both
14	76090165	4	0	50	0	45	0.02	49	0.02	22	0	39	0.08	14:76090165	33	0.00666667	36.6667	0.0333333	0.2	5	-	Gpalpp1	UTR3	REP	SINE/B1_Mur1	1.28585	0.358784	0.332689	both
19	8711298	15	0	112	0.01	50	0.06	121	0.01	50	0.06	58	0.09	19:8711298	59	0.0233333	76.3333	0.0533333	0.4375	2.28571	-	Slc3a2	intronic	NONREP	-/-	1.0354	0.358821	0.332689	both
4	55374626	6	0	15	0	31	0.1	11	0	16	0.19	19	0.11	4:55374626	17.3333	0.0333333	15.3333	0.1	0.333333	3	+	Rad23b	intronic	REP	SINE/B1_Mus2	1.34821	0.35918	0.332689	both
2	14148049	8	0.12	40	0.03	38	0.16	35	0	35	0.09	41	0.07	2:14148049	28.6667	0.103333	37	0.0533333	1.9375	0.516129	+	Stam	UTR3	REP	SINE/B1_Mus1	-0.839066	0.359891	0.332689	both
1	34030158	3	0	45	0	48	0.06	41	0.02	29	0.03	28	0.11	1:34030158	32	0.02	32.6667	0.0533333	0.375	2.66667	+	Dst	intronic	REP	LTR/MTB	1.08345	0.359519	0.332689	both
17	32304591	21	0	60	0.08	59	0.08	64	0.05	75	0.09	48	0.17	17:32304591	46.6667	0.0533333	62.3333	0.103333	0.516129	1.9375	-	Akap8	UTR3	REP	SINE/B1_Mus2	0.766137	0.35942	0.332689	both
12	70995180	4	0	27	0.04	12	0.33	30	0	24	0	25	0.04	12:70995180	14.3333	0.123333	26.3333	0.0133333	9.25	0.108108	+	3110056K07Rik	ncRNA_intronic	REP	SINE/B3	-2.51591	0.358819	0.332689	both
9	4294268	3	0	13	0.15	16	0.12	12	0	10	0.1	12	0	9:4294268	10.6667	0.09	11.3333	0.0333333	2.7	0.37037	-	Aasdhppt	downstream	REP	LINE/L1Md_T	-1.24838	0.360594	0.333151	both
12	83637742	11	0	19	0	34	0.06	17	0.06	30	0	22	0.14	12:83637742	21.3333	0.02	23	0.0666667	0.3	3.33333	+	Rbm25	intronic	REP	SINE/B1_Mur2	1.34211	0.360803	0.333156	both
2	165865657	7	0	31	0	31	0.03	17	0	34	0.06	28	0.04	2:165865657	23	0.01	26.3333	0.0333333	0.3	3.33333	-	Zmynd8	intronic	REP	SINE/B1_Mus2	1.00025	0.362346	0.333266	both
2	5019740	5	0	18	0.11	17	0.06	17	0	18	0.06	26	0	2:5019740	13.3333	0.0566667	20.3333	0.02	2.83333	0.352941	-	Optn	downstream	NONREP	-/-	-1.2246	0.361644	0.333266	both
X	151825617	8	0	18	0	33	0.03	15	0	20	0.05	28	0.04	X:151825617	19.6667	0.01	21	0.03	0.333333	3	+	Huwe1	intronic	NONREP	-/-	0.940265	0.362243	0.333266	both
19	46596324	3	0	68	0.09	65	0.11	78	0.08	43	0.09	61	0.15	19:46596324	45.3333	0.0666667	60.6667	0.106667	0.625	1.6	+	Sfxn2	UTR3	REP	SINE/B1_Mus2	0.6211	0.362158	0.333266	both
1	60387531	12	0.08	63	0.11	91	0.02	67	0.03	82	0.01	107	0.07	1:60387531	55.3333	0.07	85.3333	0.0366667	1.90909	0.52381	+	Cyp20a1	UTR3	REP	SINE/B1_Mus2	-0.747162	0.361441	0.333266	both
2	22942323	7	0	11	0.09	22	0.05	7	0	13	0.15	12	0.17	2:22942323	13.3333	0.0466667	10.6667	0.106667	0.4375	2.28571	-	Abi1	intronic	REP	SINE$LTR/B1_Mur4$MT2B	1.07513	0.361478	0.333266	both
19	8835026	2	0	19	0.11	15	0.27	26	0.12	26	0.27	29	0.28	19:8835026	12	0.126667	27	0.223333	0.567164	1.76316	+	Hnrnpul2	downstream	REP	SINE/B3	0.780651	0.362233	0.333266	both
2	23032623	4	0	22	0.09	32	0.03	17	0	30	0.03	29	0	2:23032623	19.3333	0.04	25.3333	0.01	4	0.25	-	Abi1	intronic	REP	SINE/B3	-1.26454	0.363341	0.333539	both
11	72631535	11	0.18	22	0.05	24	0.12	31	0.03	10	0.1	24	0.08	11:72631535	19	0.116667	21.6667	0.07	1.66667	0.6	+	Ube2g1	intronic	REP	SINE/B3	-0.638342	0.363682	0.333539	both
3	96220394	3	0	47	0.02	26	0.04	79	0.05	24	0	38	0.13	3:96220394	25.3333	0.02	47	0.06	0.333333	3	-	Hist2h2ac	UTR3	NONREP	-/-	1.24171	0.364068	0.333539	both
10	20318502	3	0	21	0.05	22	0	15	0	24	0.04	22	0.18	10:20318502	15.3333	0.0166667	20.3333	0.0733333	0.227273	4.4	+	Bclaf1	intronic	NONREP	-/-	1.70742	0.363646	0.333539	both
2	132309873	5	0.2	64	0.05	24	0.08	51	0	15	0.13	32	0	2:132309873	31	0.11	32.6667	0.0433333	2.53846	0.393939	+	Cds2	UTR3	REP	SINE/MIRb	-1.14101	0.363763	0.333539	both
2	153186906	6	0	22	0.05	21	0	21	0.05	11	0.09	19	0	2:153186906	16.3333	0.0166667	17	0.0466667	0.357143	2.8	+	Tm9sf4	intronic	NONREP	-/-	1.15931	0.363922	0.333539	both
2	26396022	37	0	270	0.03	220	0.04	212	0	178	0.01	261	0.02	2:26396022	175.667	0.0233333	217	0.01	2.33333	0.428571	+	Pmpca	UTR3	REP	SINE/B1F2	-0.752648	0.3638	0.333539	both
15	79540741	3	0	13	0.08	15	0	14	0.14	15	0	12	0.08	15:79540741	10.3333	0.0266667	13.6667	0.0733333	0.363636	2.75	-	Ddx17	intronic	REP	SINE/B1_Mus2	1.26064	0.364893	0.333734	both
2	152237368	3	0	18	0	18	0.11	7	0	19	0.11	14	0.29	2:152237368	13	0.0366667	13.3333	0.133333	0.275	3.63636	+	Csnk2a1	intronic	REP	SINE/B1_Mus2	1.57691	0.364543	0.333734	both
8	124047800	17	0	105	0.04	114	0.08	87	0.02	113	0	145	0.02	8:124047800	78.6667	0.04	115	0.0133333	3	0.333333	+	Gm45732	ncRNA_intronic	REP	SINE/PB1D9	-0.996925	0.364735	0.333734	both
11	68986891	18	0.28	67	0.01	75	0.04	78	0.03	66	0.02	83	0.04	11:68986891	53.3333	0.11	75.6667	0.03	3.66667	0.272727	-	Pfas	UTR3	REP	SINE/B1_Mus2	-1.76203	0.367383	0.333931	both
19	6373276	2	0	38	0.08	24	0	22	0	31	0.19	27	0.07	19:6373276	21.3333	0.0266667	26.6667	0.0866667	0.307692	3.25	+	Sf1	intronic	REP	SINE/B2_Mm2	1.44985	0.369302	0.333931	both
2	14148749	1	0	18	0	23	0.04	27	0.04	20	0	30	0.17	2:14148749	14	0.0133333	25.6667	0.07	0.190476	5.25	+	Stam	UTR3	REP	SINE/B1_Mur1	1.66929	0.367061	0.333931	both
7	110051820	5	0	19	0.11	26	0.04	19	0	25	0	24	0.04	7:110051820	16.6667	0.05	22.6667	0.0133333	3.75	0.266667	+	1600010M07Rik	ncRNA_intronic	REP	SINE/B1_Mus1	-1.27743	0.370396	0.333931	both
19	8753109	2	0	8	0	22	0.09	8	0	13	0.15	29	0.1	19:8753109	10.6667	0.03	16.6667	0.0833333	0.36	2.77778	+	Stx5a	intronic	REP	SINE/B1_Mm	1.24861	0.366289	0.333931	both
1	188971923	11	0	58	0	57	0.02	72	0.01	43	0	54	0.11	1:188971923	42	0.00666667	56.3333	0.04	0.166667	6	-	Kctd3	UTR3	NONREP	-/-	1.70494	0.369323	0.333931	both
3	95184305	9	0	59	0.02	58	0.07	62	0	49	0	50	0.02	3:95184305	42	0.03	53.6667	0.00666667	4.5	0.222222	-	Gabpb2	UTR3	REP	SINE/PB1D7	-1.21306	0.370408	0.333931	both
18	35603320	3	0.33	15	0.07	21	0.05	10	0.1	20	0	19	0.05	18:35603320	13	0.15	16.3333	0.05	3	0.333333	+	Paip2	intronic	REP	SINE/B1_Mm	-1.38692	0.366479	0.333931	both
18	60725416	3	0	18	0	23	0.04	21	0	17	0.06	17	0.06	18:60725416	14.6667	0.0133333	18.3333	0.04	0.333333	3	-	Ndst1	intergenic	REP	LTR/ORR1B1	1.00676	0.367949	0.333931	both
17	32269603	4	0	19	0.05	25	0	22	0	13	0.08	15	0.07	17:32269603	16	0.0166667	16.6667	0.05	0.333333	3	-	Brd4	intronic	REP	SINE/B1_Mur1	1.07092	0.366782	0.333931	both
2	5021048	8	0	72	0.03	39	0.05	56	0.02	74	0.01	64	0	2:5021048	39.6667	0.0266667	64.6667	0.01	2.66667	0.375	-	Optn	UTR3	NONREP	-/-	-0.829499	0.370368	0.333931	both
2	154679763	3	0	19	0	16	0.06	19	0.05	12	0	14	0.29	2:154679763	12.6667	0.02	15	0.113333	0.176471	5.66667	+	Chmp4b	intronic	REP	SINE/ID_B1	1.99354	0.365796	0.333931	both
8	83581884	4	0	16	0	29	0.07	11	0.09	21	0	21	0.1	8:83581884	16.3333	0.0233333	17.6667	0.0633333	0.368421	2.71429	-	D830024N08Rik	ncRNA_intronic	REP	SINE/B1_Mur1	1.12702	0.369182	0.333931	both
15	25631975	8	0	23	0	53	0.02	27	0	62	0.02	60	0.07	15:25631975	28	0.00666667	49.6667	0.03	0.222222	4.5	+	Myo10	intronic	NONREP	-/-	1.20675	0.368506	0.333931	both
8	13107844	5	0	25	0.04	20	0.1	17	0	28	0	24	0.04	8:13107844	16.6667	0.0466667	23	0.0133333	3.5	0.285714	+	Cul4a	intronic	REP	SINE/B1_Mur2	-1.24616	0.366371	0.333931	both
9	44292723	5	0.2	29	0	29	0.03	22	0	35	0	48	0.04	9:44292723	21	0.0766667	35	0.0133333	5.75	0.173913	-	Hinfp	UTR3	REP	SINE/B3	-1.8838	0.36716	0.333931	both
8	94066151	7	0	82	0.02	66	0.08	86	0	65	0	75	0.03	8:94066151	51.6667	0.0333333	75.3333	0.01	3.33333	0.3	+	Ogfod1	UTR3	REP	SINE/B1_Mm	-1.19958	0.365716	0.333931	both
6	83415017	8	0.25	15	0.27	15	0.2	15	0.13	22	0.09	17	0.29	6:83415017	12.6667	0.24	18	0.17	1.41176	0.708333	-	Tet3	intronic	REP	SINE$LTR/PB1D9$MT2B	-0.445341	0.367013	0.333931	both
7	127461296	7	0.14	31	0.1	22	0.05	19	0	18	0	31	0.13	7:127461296	20	0.0966667	22.6667	0.0433333	2.23077	0.448276	+	B130055M24Rik	downstream	REP	SINE/B1_Mus1	-0.986426	0.368717	0.333931	both
7	73451090	7	0	16	0	15	0.07	16	0.12	12	0	14	0.07	7:73451090	12.6667	0.0233333	14	0.0633333	0.368421	2.71429	-	Chd2	intronic	REP	SINE/B3	1.22797	0.366176	0.333931	both
2	121492422	3	0	40	0.2	36	0.47	33	0.03	33	0.03	29	0.17	2:121492422	26.3333	0.223333	31.6667	0.0766667	2.91304	0.343284	-	Mfap1a	UTR3	REP	SINE/B3A	-1.41676	0.369228	0.333931	both
9	72675988	6	0	23	0.04	19	0.11	20	0	22	0.05	13	0	9:72675988	16	0.05	18.3333	0.0166667	3	0.333333	+	Nedd4	intronic	REP	SINE/B3A	-1.24419	0.369674	0.333931	both
8	3397777	3	0	19	0.05	24	0.08	20	0	15	0	21	0.05	8:3397777	15.3333	0.0433333	18.6667	0.0166667	2.6	0.384615	+	Arhgef18	intronic	REP	SINE/RSINE1	-1.0964	0.368079	0.333931	both
17	35858635	9	0	68	0.07	63	0.08	50	0	47	0.02	67	0.04	17:35858635	46.6667	0.05	54.6667	0.02	2.5	0.4	+	Mdc1	UTR3	REP	SINE/B1_Mus2	-0.929113	0.369098	0.333931	both
14	7833880	8	0.12	40	0	55	0.07	29	0.1	39	0.08	57	0.14	14:7833880	34.3333	0.0633333	41.6667	0.106667	0.59375	1.68421	+	Flnb	intronic	REP	SINE/B1_Mus2	0.623022	0.370177	0.333931	both
17	46499923	10	0	75	0.12	59	0.14	107	0.04	69	0.03	71	0.06	17:46499923	48	0.0866667	82.3333	0.0433333	2	0.5	+	Gm26904	ncRNA_intronic	REP	LTR/ORR1A4	-0.895615	0.370123	0.333931	both
14	7937180	1	0	36	0	37	0.03	28	0	39	0.03	64	0.06	14:7937180	24.6667	0.01	43.6667	0.03	0.333333	3	+	Flnb	intronic	NONREP	-/-	1.05079	0.371397	0.334138	both
7	127564789	1	0	26	0.04	29	0.28	23	0	20	0.05	41	0	7:127564789	18.6667	0.106667	28	0.0166667	6.4	0.15625	+	Tmem265	exonic	NONREP	-/-	-2.10569	0.372675	0.334138	both
11	51596687	4	0	39	0.03	26	0	38	0	19	0.05	39	0.03	11:51596687	23	0.01	32	0.0266667	0.375	2.66667	-	Phykpl	intronic	REP	SINE/B1_Mus1	0.960447	0.371203	0.334138	both
12	17429608	9	0	79	0.01	60	0	76	0	52	0.02	66	0.02	12:17429608	49.3333	0.00333333	64.6667	0.0133333	0.25	4	+	Nol10	UTR3	REP	SINE/B1_Mus1	0.59384	0.372217	0.334138	both
2	173674881	7	0	12	0	12	0.17	15	0	12	0.25	10	0.2	2:173674881	10.3333	0.0566667	12.3333	0.15	0.377778	2.64706	+	Rab22a	intronic	REP	LTR/ORR1C1	1.28728	0.373901	0.334138	both
8	85022994	9	0.33	36	0.06	25	0.24	25	0.08	31	0.03	32	0.22	8:85022994	23.3333	0.21	29.3333	0.11	1.90909	0.52381	-	Asna1	intronic	REP	SINE/B1_Mus1	-0.868004	0.372366	0.334138	both
19	4763089	9	0.11	35	0.09	39	0.13	23	0.04	36	0.06	30	0.13	19:4763089	27.6667	0.11	29.6667	0.0766667	1.43478	0.69697	-	Gm37206	ncRNA_exonic	REP	SINE/B1_Mus1	-0.436356	0.371877	0.334138	both
19	45760173	4	0	34	0.03	27	0	42	0	25	0.04	26	0.04	19:45760173	21.6667	0.01	31	0.0266667	0.375	2.66667	-	Mgea5	intronic	REP	SINE/B2_Mm2	0.868363	0.373901	0.334138	both
11	83491721	21	0	94	0.02	57	0	93	0	52	0.02	74	0.05	11:83491721	57.3333	0.00666667	73	0.0233333	0.285714	3.5	+	Taf15	intronic	REP	SINE/B2_Mm2	1.01026	0.373901	0.334138	both
13	54506108	3	0	17	0	15	0.07	10	0	16	0.06	13	0.15	13:54506108	11.6667	0.0233333	13	0.07	0.333333	3	+	Simc1	intronic	REP	SINE/B1_Mur4	1.3496	0.373901	0.334138	both
15	81456130	4	0.25	24	0.08	18	0.39	16	0	12	0.17	18	0.22	15:81456130	15.3333	0.24	15.3333	0.13	1.84615	0.541667	+	Xpnpep3	UTR3	REP	SINE/B4	-0.844591	0.372405	0.334138	both
X	150985741	30	0	188	0.03	190	0.08	213	0	200	0.01	222	0.03	X:150985741	136	0.0366667	211.667	0.0133333	2.75	0.363636	-	Gnl3l	UTR3	REP	SINE/B1F1	-1.18274	0.372974	0.334138	both
7	102170057	6	0.33	17	0	7	0.29	10	0	17	0	13	0.23	7:102170057	10	0.206667	13.3333	0.0766667	2.69565	0.370968	-	Nup98	intronic	REP	SINE/B3	-1.31555	0.373901	0.334138	both
11	70037127	7	0.29	12	0	32	0.09	13	0.08	25	0.04	24	0	11:70037127	17	0.126667	20.6667	0.04	3.16667	0.315789	+	Dlg4	intronic	REP	SINE/B1_Mur2	-1.47868	0.371232	0.334138	both
14	14119209	5	0	18	0.06	18	0.11	24	0	18	0.06	17	0	14:14119209	13.6667	0.0566667	19.6667	0.02	2.83333	0.352941	-	Psmd6	intronic	REP	SINE/B1_Mus1	-1.20082	0.373901	0.334138	both
2	126892919	5	0	13	0.62	23	0.09	17	0.06	16	0	16	0.06	2:126892919	13.6667	0.236667	16.3333	0.04	5.91667	0.169014	-	Sppl2a	UTR3	REP	SINE/B1_Mus2	-2.27488	0.373173	0.334138	both
5	77407731	29	0	210	0.05	164	0.04	143	0.03	190	0.05	170	0.1	5:77407731	134.333	0.03	167.667	0.06	0.5	2	-	Igfbp7	exonic	NONREP	-/-	0.715353	0.375648	0.335516	both
4	55374627	7	0.29	15	0.13	32	0.16	11	0	15	0.13	19	0.21	4:55374627	18	0.193333	15	0.113333	1.70588	0.586207	+	Rad23b	intronic	REP	SINE/B1_Mus2	-0.695148	0.376761	0.336327	both
5	121757360	4	0	16	0.38	12	0.25	16	0.19	17	0	14	0.07	5:121757360	10.6667	0.21	15.6667	0.0866667	2.42308	0.412698	+	Atxn2	intronic	REP	SINE/B1F2	-1.18078	0.377447	0.336755	both
7	19139815	4	0	17	0.06	31	0.1	26	0	18	0.06	18	0	7:19139815	17.3333	0.0533333	20.6667	0.02	2.66667	0.375	-	Fbxo46	UTR3	REP	SINE/B1_Mur4	-1.11725	0.378376	0.337208	both
2	18214736	7	0.29	23	0.17	38	0.08	23	0	29	0.14	42	0.17	2:18214736	22.6667	0.18	31.3333	0.103333	1.74194	0.574074	-	Dnajc1	UTR3	REP	LTR/ORR1D2	-0.764922	0.378572	0.337208	both
4	56870178	7	0	18	0.06	5	0.2	15	0.07	10	0	13	0	4:56870178	10	0.0866667	12.6667	0.0233333	3.71429	0.269231	-	Tmem245	UTR3	REP	SINE/B2_Mm1t	-1.56268	0.378312	0.337208	both
5	142669275	51	0	184	0.01	99	0.06	299	0	133	0	123	0.01	5:142669275	111.333	0.0233333	185	0.00333333	7	0.142857	+	Wipi2	UTR3	REP	SINE/B1F1	-1.33272	0.379317	0.337561	both
1	4883034	2	0	14	0	25	0.08	18	0	18	0.11	10	0.1	1:4883034	13.6667	0.0266667	15.3333	0.07	0.380952	2.625	+	Gm37988	intronic	REP	LTR/MTD	1.13219	0.37938	0.337561	both
16	4787352	2	0	8	0	23	0.04	19	0.05	16	0.06	14	0	16:4787352	11	0.0133333	16.3333	0.0366667	0.363636	2.75	-	Cdip1	intronic	REP	SINE/B1_Mus2	0.981972	0.379799	0.33775	both
17	6122620	15	0	73	0.1	71	0.15	85	0.01	77	0.05	84	0.05	17:6122620	53	0.0833333	82	0.0366667	2.27273	0.44	+	Tulp4	intronic	REP	SINE/B1_Mur2	-0.983599	0.380111	0.337844	both
2	90858524	1	0	10	0	20	0.1	7	0.29	11	0	12	0.08	2:90858524	10.3333	0.0333333	10	0.123333	0.27027	3.7	+	Mtch2	intronic	REP	SINE$SINE/ID_B1$B1_Mur4	1.61805	0.380848	0.338037	both
5	142870079	4	0	31	0.16	21	0.19	35	0.09	16	0	27	0.07	5:142870079	18.6667	0.116667	26	0.0533333	2.1875	0.457143	-	Fbxl18	UTR3	REP	SINE/B1_Mur1	-1.0083	0.380795	0.338037	both
8	79659964	7	0	48	0.06	63	0.05	51	0.04	96	0.05	77	0.09	8:79659964	39.3333	0.0366667	74.6667	0.06	0.611111	1.63636	+	Otud4	intronic	REP	SINE/B1_Mur1	0.598827	0.380947	0.338037	both
17	30013239	5	0	12	0.17	14	0.07	8	0	13	0.08	12	0	17:30013239	10.3333	0.08	11	0.0266667	3	0.333333	+	Zfand3	intronic	REP	SINE/PB1D9	-1.32617	0.381338	0.338191	both
8	72480176	3	0	18	0.06	12	0.25	11	0	14	0.07	21	0	8:72480176	11	0.103333	15.3333	0.0233333	4.42857	0.225806	-	Slc35e1	downstream	REP	SINE/B1_Mus2	-1.72609	0.381533	0.338191	both
6	83980499	5	0	13	0	22	0.09	13	0.08	24	0.04	15	0.07	6:83980499	13.3333	0.03	17.3333	0.0633333	0.473684	2.11111	+	Zfp638	intronic	REP	SINE/B1F	0.832133	0.382171	0.338276	both
X	103576553	8	0	16	0.06	47	0.13	19	0.05	24	0.12	33	0.15	X:103576553	23.6667	0.0633333	25.3333	0.106667	0.59375	1.68421	-	Gm38020	ncRNA_exonic	REP	SINE/B1_Mus2	0.706024	0.38225	0.338276	both
8	84957086	17	0	63	0	96	0.01	79	0	63	0.02	84	0.01	8:84957086	58.6667	0.00333333	75.3333	0.01	0.333333	3	-	Rnaseh2a	UTR3	REP	SINE/B1_Mur2	0.515564	0.382151	0.338276	both
11	8628017	12	0.08	16	0.12	24	0.21	11	0	22	0.14	26	0.12	11:8628017	17.3333	0.136667	19.6667	0.0866667	1.57692	0.634146	-	Tns3	intronic	REP	SINE/B1_Mur4	-0.664792	0.382631	0.338432	both
X	105919975	1	0	19	0.16	16	0.12	11	0.09	18	0.11	13	0.46	X:105919975	12	0.0933333	14	0.22	0.424242	2.35714	-	Atrx	intronic	REP	SINE/B1_Mur4	1.14834	0.382895	0.338482	both
5	31173480	26	0.15	103	0.08	76	0.16	102	0.07	63	0.05	93	0.15	5:31173480	68.3333	0.13	86	0.09	1.44444	0.692308	-	Gtf3c2	exonic	REP	SINE/PB1D10	-0.491018	0.383443	0.338784	both
1	86347802	20	0	82	0.16	80	0.19	92	0.02	73	0.07	90	0.08	1:86347802	60.6667	0.116667	85	0.0566667	2.05882	0.485714	-	Ncl	UTR3	REP	SINE/B1_Mus1	-0.925299	0.384325	0.33938	both
4	118626141	6	0	28	0.04	22	0.09	24	0	20	0	25	0.04	4:118626141	18.6667	0.0433333	23	0.0133333	3.25	0.307692	+	Ebna1bp2	UTR3	REP	SINE/B1_Mur4	-1.16187	0.384765	0.339586	both
X	134588551	8	0	156	0.15	50	0.16	203	0.03	36	0.06	44	0.07	X:134588551	71.3333	0.103333	94.3333	0.0533333	1.9375	0.516129	-	Gla	UTR3	REP	SINE/B1_Mus1	-0.869342	0.385151	0.339743	both
7	16404809	1	0	28	0.04	24	0.04	19	0	18	0.06	20	0.2	7:16404809	17.6667	0.0266667	19	0.0866667	0.307692	3.25	+	Zc3h4	intronic	NONREP	-/-	1.41103	0.385434	0.33981	both
8	25535645	1	0	29	0.07	6	0.17	31	0.13	14	0.07	13	0.23	8:25535645	12	0.08	19.3333	0.143333	0.55814	1.79167	+	Fgfr1	intronic	REP	SINE/B1_Mur2	0.796057	0.386484	0.340158	both
8	106187829	6	0	9	0.11	15	0	7	0	18	0.11	15	0.2	8:106187829	10	0.0366667	13.3333	0.103333	0.354839	2.81818	+	Slc7a6	intronic	REP	LTR/ORR1A2	1.27341	0.386756	0.340158	both
8	80990446	17	0.06	9	0	16	0.12	8	0	16	0.06	20	0	8:80990446	14	0.06	14.6667	0.02	3	0.333333	-	Usp38	intronic	NONREP	-/-	-1.2089	0.3869	0.340158	both
19	46514048	4	0	32	0.06	33	0.06	30	0	14	0	21	0.05	19:46514048	23	0.04	21.6667	0.0166667	2.4	0.416667	+	Trim8	intronic	REP	SINE/B1_Mus2	-0.980049	0.387075	0.340158	both
14	56733134	11	0	18	0.06	27	0.07	14	0.07	23	0.04	22	0.09	14:56733134	18.6667	0.0433333	19.6667	0.0666667	0.65	1.53846	-	Pspc1	intronic	REP	SINE/B1_Mur1	0.562933	0.386781	0.340158	both
3	89741000	15	0.07	61	0.07	34	0.12	47	0.02	33	0.06	22	0.09	3:89741000	36.6667	0.0866667	34	0.0566667	1.52941	0.653846	+	Adar	intronic	REP	SINE/B1_Mur2	-0.464848	0.386829	0.340158	both
7	12924867	12	0.08	23	0	21	0.1	27	0.04	11	0	22	0.05	7:12924867	18.6667	0.06	20	0.03	2	0.5	+	Rps5	intronic	REP	SINE/B1_Mur4	-0.890724	0.387442	0.340298	both
3	88046069	4	0	12	0	15	0.07	9	0	16	0.06	15	0.13	3:88046069	10.3333	0.0233333	13.3333	0.0633333	0.368421	2.71429	+	Gpatch4	intronic	REP	SINE/B3	1.22417	0.387737	0.340375	both
15	81926842	6	0	19	0.11	27	0.04	19	0	25	0	23	0.04	15:81926842	17.3333	0.05	22.3333	0.0133333	3.75	0.266667	-	Polr3h	upstream	REP	SINE/B1_Mus1	-1.22953	0.388306	0.340691	both
5	52851777	2	0	16	0	20	0.1	17	0	25	0.16	28	0.11	5:52851777	12.6667	0.0333333	23.3333	0.09	0.37037	2.7	+	Anapc4	intronic	REP	SINE/B1_Mus1	1.19265	0.388739	0.340889	both
19	29018560	8	0	38	0	29	0.03	30	0.03	22	0	31	0.06	19:29018560	25	0.01	27.6667	0.03	0.333333	3	+	Cdc37l1	UTR3	REP	SINE/B2_Mm2	0.987461	0.389195	0.341106	both
2	120600926	5	0	37	0.16	44	0.11	21	0	47	0.04	63	0.08	2:120600926	28.6667	0.09	43.6667	0.04	2.25	0.444444	+	Snap23	UTR3	REP	SINE/B1_Mus2	-1.00929	0.389921	0.34156	both
9	44294829	7	0	18	0.06	22	0.27	18	0	15	0	26	0.08	9:44294829	15.6667	0.11	19.6667	0.0266667	4.125	0.242424	-	Hinfp	UTR3	REP	SINE/B2_Mm2	-1.74453	0.390402	0.341798	both
5	124458328	0	0	16	0.06	16	0.06	16	0	8	0.12	14	0.14	5:124458328	10.6667	0.04	12.6667	0.0866667	0.461538	2.16667	+	Kmt5a	intronic	REP	SINE/B1_Mus2	0.942352	0.390818	0.341958	both
11	60125021	2	0	18	0	19	0.16	9	0.11	16	0.06	13	0.15	11:60125021	13	0.0533333	12.6667	0.106667	0.5	2	+	Rai1	intronic	REP	SINE/B1_Mus1	0.927846	0.39142	0.341958	both
2	5019716	8	0.12	23	0.13	19	0.11	29	0.03	23	0.04	37	0.16	2:5019716	16.6667	0.12	29.6667	0.0766667	1.56522	0.638889	-	Optn	downstream	NONREP	-/-	-0.532436	0.391225	0.341958	both
8	69821786	1	0	14	0.21	22	0.05	11	0	5	0	16	0.06	8:69821786	12.3333	0.0866667	10.6667	0.02	4.33333	0.230769	+	Gmip	UTR3	REP	SINE/B1_Mur4	-1.64723	0.3911	0.341958	both
7	5026544	5	0	34	0.03	26	0.08	19	0.16	23	0	21	0.1	7:5026544	21.6667	0.0366667	21	0.0866667	0.423077	2.36364	+	Gm44973	intronic	REP	Unknown&SINE/YREP_Mm&ID_B1	1.05432	0.392337	0.342577	both
15	9199473	14	0	29	0.1	30	0.07	15	0	42	0	47	0.06	15:9199473	24.3333	0.0566667	34.6667	0.02	2.83333	0.352941	+	Lmbrd2	UTR3	REP	SINE/ID_B1	-1.09271	0.392573	0.3426	both
16	17098756	4	0	13	0.15	14	0.21	16	0	10	0.1	15	0.07	16:17098756	10.3333	0.12	13.6667	0.0566667	2.11765	0.472222	-	Ppil2	intronic	REP	SINE/B1_Mur3	-1.01749	0.393148	0.342919	both
5	142669235	53	0.11	226	0.13	136	0.35	355	0.04	175	0.11	136	0.19	5:142669235	138.333	0.196667	222	0.113333	1.73529	0.576271	+	Wipi2	UTR3	REP	SINE/B1F1	-0.757849	0.39358	0.343113	both
5	53601755	5	0	34	0.03	20	0.05	21	0	20	0.05	15	0.27	5:53601755	19.6667	0.0266667	18.6667	0.106667	0.25	4	+	Rbpj	intronic	REP	SINE/B2_Mm2	1.66378	0.395223	0.343904	both
11	86599222	11	0	31	0.03	20	0.1	25	0.04	14	0	12	0	11:86599222	20.6667	0.0433333	17	0.0133333	3.25	0.307692	-	Vmp1	intronic	REP	SINE/B1_Mm	-1.21286	0.395537	0.343904	both
2	73147457	3	0	13	0.08	17	0.06	12	0	18	0	19	0.05	2:73147457	11	0.0466667	16.3333	0.0166667	2.8	0.357143	-	Ola1	intronic	REP	SINE/B1_Mur3	-1.00421	0.395014	0.343904	both
5	145239179	10	0.1	30	0.13	30	0.07	25	0.12	18	0.11	24	0.12	5:145239179	23.3333	0.1	22.3333	0.116667	0.857143	1.16667	+	Zfp655	intronic	REP	SINE/B1_Mur4	0.22655	0.395489	0.343904	both
2	90952640	5	0	30	0.03	24	0.08	26	0.04	38	0	31	0	2:90952640	19.6667	0.0366667	31.6667	0.0133333	2.75	0.363636	+	Celf1	intronic	REP	SINE/B1_Mur1	-1.09918	0.395283	0.343904	both
7	45883617	9	0	27	0.04	29	0.07	19	0	34	0	26	0.04	7:45883617	21.6667	0.0366667	26.3333	0.0133333	2.75	0.363636	+	Kdelr1	UTR3	NONREP	-/-	-0.990268	0.395839	0.343954	both
6	66540645	61	0.02	158	0.01	306	0.01	143	0	288	0.01	330	0.01	6:66540645	175	0.0133333	253.667	0.00666667	2	0.5	+	Mad2l1	UTR3	NONREP	-/-	-0.350447	0.396014	0.343954	both
19	45768970	1	0	30	0.07	26	0	20	0	18	0.06	26	0.15	19:45768970	19	0.0233333	21.3333	0.07	0.333333	3	-	Mgea5	intronic	REP	SINE/B3	1.30834	0.396648	0.34414	both
2	129126350	22	0	121	0.02	149	0.01	138	0.02	118	0.01	138	0.04	2:129126350	97.3333	0.01	131.333	0.0233333	0.428571	2.33333	+	Polr1b	UTR3	REP	SINE/B1_Mus2	0.604118	0.396596	0.34414	both
10	77645099	25	0	186	0.02	154	0.11	157	0.01	130	0	149	0.03	10:77645099	121.667	0.0433333	145.333	0.0133333	3.25	0.307692	+	Ube2g2	UTR3	NONREP	-/-	-1.35672	0.397389	0.3446	both
16	87434125	3	0	21	0.05	13	0	30	0.03	17	0	19	0.16	16:87434125	12.3333	0.0166667	22	0.0633333	0.263158	3.8	-	Rwdd2b	UTR3	REP	SINE/B3A	1.51105	0.397724	0.344708	both
11	70037043	8	0.12	19	0.16	47	0.15	19	0.11	30	0.27	41	0.2	11:70037043	24.6667	0.143333	30	0.193333	0.741379	1.34884	+	Dlg4	intronic	REP	SINE/B4A	0.370491	0.398322	0.344862	both
12	70995214	4	0	30	0.27	15	0.2	30	0	31	0.1	25	0.12	12:70995214	16.3333	0.156667	28.6667	0.0733333	2.13636	0.468085	+	3110056K07Rik	ncRNA_intronic	REP	SINE/B3	-1.00909	0.398178	0.344862	both
12	111798191	3	0.33	17	0.18	11	0.18	14	0.21	15	0.07	19	0.21	12:111798191	10.3333	0.23	16	0.163333	1.40816	0.710145	+	Klc1	intronic	REP	SINE/B1_Mm	-0.468635	0.399075	0.345005	both
14	54668175	3	0	16	0.06	11	0.18	13	0.08	15	0	9	0	14:54668175	10	0.08	12.3333	0.0266667	3	0.333333	-	Acin1	intronic	REP	SINE/B3	-1.35928	0.39912	0.345005	both
11	4142032	1	0	27	0.04	25	0.08	18	0	20	0.1	23	0.17	11:4142032	17.6667	0.04	20.3333	0.09	0.444444	2.25	-	Ccdc157	UTR3	REP	SINE/B1_Mur3	1.04748	0.398983	0.345005	both
14	32182750	5	0.2	25	0	25	0.04	17	0.06	15	0	22	0	14:32182750	18.3333	0.08	18	0.02	4	0.25	-	Timm23	intronic	REP	SINE/B1_Mus2	-1.60395	0.399926	0.34552	both
5	106654024	6	0.17	10	0	23	0.04	20	0	13	0	17	0.06	5:106654024	13	0.07	16.6667	0.02	3.5	0.285714	-	Gm43421	ncRNA_exonic	REP	SINE/B1_Mus2	-1.43489	0.400169	0.345547	both
16	32299859	11	0	54	0.02	57	0.04	55	0	44	0	51	0.02	16:32299859	40.6667	0.02	50	0.00666667	3	0.333333	+	Rnf168	UTR3	REP	SINE/B2_Mm2	-0.753042	0.40054	0.345685	both
16	33476550	8	0.12	16	0	17	0.29	6	0	12	0.08	12	0.08	16:33476550	13.6667	0.136667	10	0.0533333	2.5625	0.390244	+	Zfp148	intronic	REP	SINE/B1_Mur4	-1.19134	0.400981	0.345884	both
8	111005126	3	0	18	0.11	23	0.26	14	0.07	7	0	13	0.08	8:111005126	14.6667	0.123333	11.3333	0.05	2.46667	0.405405	-	Ddx19b	UTR3	REP	SINE/ID_B1	-1.1724	0.40172	0.346339	both
1	13625015	6	0	22	0.27	13	0.23	47	0	24	0.17	16	0.06	1:13625015	13.6667	0.166667	29	0.0766667	2.17391	0.46	-	Lactb2	UTR3	REP	SINE/B2_Mm2	-1.0416	0.402425	0.346764	both
8	72376760	2	1	26	0.15	27	0.3	25	0.2	25	0.24	29	0.28	8:72376760	18.3333	0.483333	26.3333	0.24	2.01389	0.496552	-	Eps15l1	intronic	REP	SINE/B1_Mur2	-0.988755	0.403868	0.34703	both
11	85190005	18	0	79	0	80	0.03	108	0	53	0.02	93	0.06	11:85190005	59	0.01	84.6667	0.0266667	0.375	2.66667	-	Appbp2	UTR3	REP	SINE/B1_Mus2	1.04371	0.404194	0.34703	both
14	105135803	12	0.08	24	0.04	23	0	15	0	22	0.05	19	0	14:105135803	19.6667	0.04	18.6667	0.0166667	2.4	0.416667	-	Rbm26	intronic	REP	SINE/B3	-1.03859	0.403801	0.34703	both
7	143561182	7	0	33	0.06	19	0	39	0	20	0.05	15	0.13	7:143561182	19.6667	0.02	24.6667	0.06	0.333333	3	-	Cars	intronic	REP	SINE/B1_Mm	1.23543	0.403406	0.34703	both
11	107091145	3	0	18	0.06	21	0	13	0.08	16	0.06	14	0	11:107091145	14	0.02	14.3333	0.0466667	0.428571	2.33333	-	Bptf	intronic	REP	SINE/B1_Mm	0.985697	0.404216	0.34703	both
8	84836723	17	0	69	0.03	104	0.02	62	0	79	0	107	0.02	8:84836723	63.3333	0.0166667	82.6667	0.00666667	2.5	0.4	-	Rad23a	intronic	REP	SINE/PB1D7	-0.683796	0.403754	0.34703	both
10	86837260	13	0.08	57	0.07	64	0.09	62	0	66	0.09	71	0.07	10:86837260	44.6667	0.08	66.3333	0.0533333	1.5	0.666667	+	Nt5dc3	UTR3	REP	SINE/B1_Mur1	-0.501411	0.403646	0.34703	both
11	70719583	2	0	20	0	18	0.06	15	0.07	14	0.07	13	0	11:70719583	13.3333	0.02	14	0.0466667	0.428571	2.33333	+	Kif1c	intronic	REP	SINE/B1_Mur3	0.974345	0.404852	0.347394	both
X	153727698	7	0.29	12	0.08	16	0	9	0.11	5	0	18	0	X:153727698	11.6667	0.123333	10.6667	0.0366667	3.36364	0.297297	+	Nbdy	intronic	REP	SINE/B1_Mur1	-1.49973	0.405541	0.347761	both
1	143755383	1	0	13	0.15	43	0.21	21	0.05	30	0.07	41	0.07	1:143755383	19	0.12	30.6667	0.0633333	1.89474	0.527778	-	Trove2	UTR3	REP	SINE/B1_Mm	-0.854348	0.405705	0.347761	both
4	116552245	3	0	42	0.07	37	0.05	51	0	27	0	40	0.05	4:116552245	27.3333	0.04	39.3333	0.0166667	2.4	0.416667	-	Gm12953	ncRNA_exonic	REP	SINE/B2_Mm1a	-0.958681	0.407443	0.348521	both
18	64936423	4	0	11	0.09	15	0.07	15	0	16	0.06	9	0	18:64936423	10	0.0533333	13.3333	0.02	2.66667	0.375	+	Nedd4l	intronic	REP	SINE/B3	-1.01995	0.407114	0.348521	both
13	63300555	3	0	44	0.02	22	0.05	40	0.03	12	0	14	0	13:63300555	23	0.0233333	22	0.01	2.33333	0.428571	+	Mir23b	ncRNA_exonic	NONREP	-/-	-0.836024	0.406856	0.348521	both
4	46459449	10	0	34	0.03	31	0	42	0.02	40	0	31	0.06	4:46459449	25	0.01	37.6667	0.0266667	0.375	2.66667	+	Anp32b	intronic	REP	SINE/B1_Mur2	0.993942	0.407407	0.348521	both
3	96632458	4	0	36	0.03	29	0.03	40	0.03	27	0	32	0	3:96632458	23	0.02	33	0.01	2	0.5	+	Rbm8a	UTR3	REP	SINE$LTR/B1_Mus1$MT2B	-0.746282	0.408002	0.348694	both
19	4341411	6	0.17	16	0.06	19	0	22	0	10	0	13	0.08	19:4341411	13.6667	0.0766667	15	0.0266667	2.875	0.347826	-	Kdm2a	UTR3	REP	SINE/B1_Mur4	-1.27731	0.40807	0.348694	both
11	105227466	1	0	20	0.1	17	0.12	19	0.05	11	0	19	0.05	11:105227466	12.6667	0.0733333	16.3333	0.0333333	2.2	0.454545	+	Tlk2	intronic	REP	SINE/B1_Mur4	-0.872517	0.408544	0.348735	both
2	5019728	7	0	15	0.07	18	0	18	0	19	0.05	33	0.15	2:5019728	13.3333	0.0233333	23.3333	0.0666667	0.35	2.85714	-	Optn	downstream	NONREP	-/-	1.27632	0.40835	0.348735	both
2	90946301	19	0	46	0	35	0.03	42	0	44	0.02	47	0.06	2:90946301	33.3333	0.01	44.3333	0.0266667	0.375	2.66667	+	Celf1	intronic	REP	SINE/B1_Mur2	0.992767	0.408767	0.348744	both
5	150638269	6	0.17	17	0.06	14	0	8	0	23	0.04	24	0.04	5:150638269	12.3333	0.0766667	18.3333	0.0266667	2.875	0.347826	-	N4bp2l2	UTR3	REP	SINE/B1_Mus2	-1.14982	0.409429	0.348927	both
14	75719724	40	0.03	108	0.02	164	0.02	80	0.03	149	0.02	125	0.02	14:75719724	104	0.0233333	118	0.0233333	1	1	-	Cog3	exonic	NONREP	-/-	0.110713	0.409552	0.348927	both
5	33831550	0	0	14	0.07	21	0.1	15	0.07	20	0	18	0	5:33831550	11.6667	0.0566667	17.6667	0.0233333	2.42857	0.411765	+	Nsd2	intronic	REP	SINE/B3	-1.02466	0.409622	0.348927	both
X	162764690	20	0.05	33	0.12	40	0.1	9	0.11	29	0.03	29	0.03	X:162764690	31	0.09	22.3333	0.0566667	1.58824	0.62963	+	Rbbp7	intronic	REP	SINE/B2_Mm2	-0.519864	0.411141	0.349132	both
1	89535825	4	0	21	0.29	10	0.3	21	0.19	15	0.27	14	0.5	1:89535825	11.6667	0.196667	16.6667	0.32	0.614583	1.62712	+	Agap1	intronic	NONREP	-/-	0.680998	0.410875	0.349132	both
7	68037315	4	0	23	0.22	20	0.1	14	0.21	18	0.06	28	0.32	7:68037315	15.6667	0.106667	20	0.196667	0.542373	1.84375	+	Igf1r	intronic	NONREP	-/-	0.838658	0.411026	0.349132	both
12	111799170	5	0	34	0.03	27	0.11	30	0.03	25	0.08	29	0.17	12:111799170	22	0.0466667	28	0.0933333	0.5	2	+	Klc1	intronic	REP	SINE/B1_Mur2	0.888804	0.410114	0.349132	both
10	59897976	7	0	60	0.05	44	0.05	65	0	74	0.03	52	0.02	10:59897976	37	0.0333333	63.6667	0.0166667	2	0.5	+	Dnajb12	UTR3	REP	Simple_repeat/(TA)n	-0.718208	0.410705	0.349132	both
13	104050295	3	0	25	0.04	8	0.12	13	0	11	0	19	0.05	13:104050295	12	0.0533333	14.3333	0.0166667	3.2	0.3125	-	Nln	intronic	REP	SINE/B1_Mur4	-1.23871	0.410733	0.349132	both
2	102333617	9	0.11	22	0.18	22	0	9	0	25	0.04	22	0.09	2:102333617	17.6667	0.0966667	18.6667	0.0433333	2.23077	0.448276	-	Trim44	intronic	REP	LTR/ORR1A4	-1.00497	0.412473	0.349588	both
11	52105963	3	0	23	0.04	32	0.09	16	0	11	0	20	0.05	11:52105963	19.3333	0.0433333	15.6667	0.0166667	2.6	0.384615	+	Gm26551	ncRNA_intronic	REP	SINE/B2_Mm2	-1.06375	0.412318	0.349588	both
3	95062113	0	0	20	0.05	13	0.08	20	0.05	10	0	10	0	3:95062113	11	0.0433333	13.3333	0.0166667	2.6	0.384615	-	Pip5k1a	intronic	REP	SINE/B1F2	-0.971986	0.412064	0.349588	both
6	49258829	11	0	72	0.01	92	0.01	86	0	88	0.02	70	0.03	6:49258829	58.3333	0.00666667	81.3333	0.0166667	0.4	2.5	-	Tra2a	intronic	REP	SINE/B2_Mm2	0.570151	0.412531	0.349588	both
15	81925462	16	0.06	85	0	98	0.02	57	0.02	76	0	77	0.01	15:81925462	66.3333	0.0266667	70	0.01	2.66667	0.375	-	Polr3h	intronic	REP	SINE/B1_Mur4	-0.899407	0.413199	0.349871	both
19	7326698	2	0	19	0.32	23	0.26	19	0.21	18	0.22	11	0.55	19:7326698	14.6667	0.193333	16	0.326667	0.591837	1.68966	-	Mark2	intronic	REP	SINE/PB1D9	0.732828	0.413293	0.349871	both
12	11239318	9	0.22	15	0.07	19	0.26	13	0	25	0.08	22	0.23	12:11239318	14.3333	0.183333	20	0.103333	1.77419	0.563636	-	2001-01-01	UTR3	REP	SINE/B1_Mur3	-0.787219	0.413591	0.349943	both
5	135923881	3	0	40	0.03	28	0.11	36	0.03	29	0.1	34	0.12	5:135923881	23.6667	0.0466667	33	0.0833333	0.56	1.78571	-	Ywhag	intronic	REP	SINE/B1_Mus2	0.782343	0.413955	0.35007	both
9	108523948	1	0	19	0	23	0.04	21	0.05	14	0	17	0.06	9:108523948	14.3333	0.0133333	17.3333	0.0366667	0.363636	2.75	+	Qrich1	intronic	REP	SINE/B1_Mur1	0.892905	0.415609	0.350784	both
X	48269077	3	0	28	0.04	23	0.09	19	0	21	0	23	0.04	X:48269077	18	0.0433333	21	0.0133333	3.25	0.307692	+	Utp14a	intronic	REP	SINE/PB1D9	-1.05503	0.415656	0.350784	both
8	84963454	21	0	38	0.03	75	0.07	42	0.05	33	0.06	50	0.04	8:84963454	44.6667	0.0333333	41.6667	0.05	0.666667	1.5	-	Rnaseh2a	intronic	REP	SINE/B2_Mm2	0.535248	0.415624	0.350784	both
8	72376692	1	0	29	0.03	28	0.04	31	0	20	0.05	33	0.12	8:72376692	19.3333	0.0233333	28	0.0566667	0.411765	2.42857	-	Eps15l1	intronic	REP	SINE/B1_Mur2	1.00588	0.415033	0.350784	both
14	52079766	0	0	20	0	20	0.05	13	0	16	0.06	17	0.06	14:52079766	13.3333	0.0166667	15.3333	0.04	0.416667	2.4	-	Hnrnpc	intronic	REP	SINE/B2_Mm2	0.919564	0.415921	0.350827	both
5	92152198	6	0	10	0	27	0.04	8	0	27	0.04	18	0.06	5:92152198	14.3333	0.0133333	17.6667	0.0333333	0.4	2.5	+	Uso1	intronic	REP	SINE/B2_Mm2	0.870842	0.416866	0.351081	both
2	152236336	4	0	22	0.05	36	0.11	18	0.06	23	0	15	0	2:152236336	20.6667	0.0533333	18.6667	0.02	2.66667	0.375	+	Csnk2a1	intronic	REP	SINE/PB1D9	-1.12475	0.416478	0.351081	both
19	46172009	8	0	10	0	29	0.03	8	0	22	0.05	26	0.04	19:46172009	15.6667	0.01	18.6667	0.03	0.333333	3	+	Gbf1	intronic	REP	SINE/B1F	0.820986	0.416832	0.351081	both
6	66540128	34	0	110	0.02	154	0.03	85	0	162	0.01	185	0.01	6:66540128	99.3333	0.0166667	144	0.00666667	2.5	0.4	+	Mad2l1	UTR3	NONREP	-/-	-0.601417	0.418335	0.351957	both
17	13016813	6	0	61	0.05	39	0.03	35	0.03	11	0	11	0	17:13016813	35.3333	0.0266667	19	0.01	2.66667	0.375	+	Sod2	UTR3	REP	SINE/B1_Mus2	-0.839664	0.41825	0.351957	both
X	106126662	4	0	25	0.08	33	0.03	29	0	25	0	26	0.04	X:106126662	20.6667	0.0366667	26.6667	0.0133333	2.75	0.363636	+	Atp7a	intergenic	REP	LTR/RLTR17B_Mm	-1.03518	0.419055	0.352381	both
19	3890126	2	0	39	0.03	18	0.11	28	0	17	0.12	10	0.2	19:3890126	19.6667	0.0466667	18.3333	0.106667	0.4375	2.28571	+	Chka	intronic	REP	SINE/B1_Mus2	1.05992	0.419357	0.352455	both
2	32161462	2	0	17	0	12	0.08	11	0.09	18	0	18	0.11	2:32161462	10.3333	0.0266667	15.6667	0.0666667	0.4	2.5	+	Prrc2b	intronic	REP	SINE/B1_Mus1	1.03368	0.419772	0.352623	both
14	21796764	13	0.54	97	0.35	54	0.54	80	0.16	52	0.31	36	0.58	14:21796764	54.6667	0.476667	56	0.35	1.3619	0.734266	+	Samd8	UTR3	REP	SINE/B1_Mus2	-0.426291	0.420052	0.352677	both
2	5021195	18	0	87	0.06	69	0.04	71	0	86	0.01	57	0.04	2:5021195	58	0.0333333	71.3333	0.0166667	2	0.5	-	Optn	UTR3	NONREP	-/-	-0.771418	0.420271	0.35268	both
5	108071370	8	0.12	23	0.09	29	0.03	19	0.05	22	0.05	27	0.07	5:108071370	20	0.08	22.6667	0.0566667	1.41176	0.708333	+	Mtf2	intronic	REP	SINE/B3	-0.451464	0.420583	0.352761	both
3	96220287	7	0	50	0.04	41	0.02	62	0.02	29	0.03	50	0.06	3:96220287	32.6667	0.02	47	0.0366667	0.545455	1.83333	-	Hist2h2ab	exonic	NONREP	-/-	0.575008	0.422051	0.353659	both
5	148529887	1	0	10	0	22	0.23	7	0.29	11	0	27	0.26	5:148529887	11	0.0766667	15	0.183333	0.418182	2.3913	-	Ubl3	intronic	REP	SINE/B1_Mus1	1.1602	0.422085	0.353659	both
2	120398174	1	0	27	0.07	28	0.04	15	0	11	0.09	34	0.15	2:120398174	18.6667	0.0366667	20	0.08	0.458333	2.18182	-	Tmem87a	intronic	REP	SINE/B3	0.938816	0.422694	0.35386	both
11	35822246	3	0	27	0	24	0.04	33	0.06	24	0.04	22	0	11:35822246	18	0.0133333	26.3333	0.0333333	0.4	2.5	-	Rars	intronic	REP	SINE/B1_Mur4	0.884141	0.422973	0.35386	both
5	92184594	13	0	25	0.08	61	0.05	19	0	43	0.12	47	0.15	5:92184594	33	0.0433333	36.3333	0.09	0.481481	2.07692	+	Uso1	intronic	REP	SINE$SINE/ID_B1$B1F	0.891105	0.422904	0.35386	both
8	79702410	3	0	14	0.14	13	0.38	16	0.31	17	0.24	14	0.29	8:79702410	10	0.173333	15.6667	0.28	0.619048	1.61538	-	Abce1	intronic	REP	SINE/B1_Mus2	0.63131	0.42333	0.353978	both
5	125516924	24	0	109	0.01	137	0.04	111	0	99	0.01	155	0.01	5:125516924	90	0.0166667	121.667	0.00666667	2.5	0.4	+	Aacs	UTR3	NONREP	-/-	-0.839315	0.423785	0.354177	both
11	23387451	7	0	21	0.1	28	0.18	12	0	19	0.37	18	0.22	11:23387451	18.6667	0.0933333	16.3333	0.196667	0.474576	2.10714	+	Usp34	intronic	REP	SINE/B3	1.0306	0.424537	0.35424	both
2	23032095	1	0	20	0	16	0.06	18	0	21	0.05	23	0.13	2:23032095	12.3333	0.02	20.6667	0.06	0.333333	3	-	Abi1	intronic	REP	SINE/B1_Mur3	1.16943	0.425246	0.35424	both
18	35603313	1	1	14	0.07	23	0.04	10	0	20	0.1	18	0.17	18:35603313	12.6667	0.37	16	0.09	4.11111	0.243243	+	Paip2	intronic	REP	SINE/B1_Mm	-1.94832	0.424162	0.35424	both
18	44424703	7	0	38	0.05	34	0.26	60	0	32	0	34	0.09	18:44424703	26.3333	0.103333	42	0.03	3.44444	0.290323	+	Dcp2	UTR3	NONREP	-/-	-1.55468	0.425127	0.35424	both
15	79540742	3	0	13	0	16	0.06	16	0	15	0.07	12	0.08	15:79540742	10.6667	0.02	14.3333	0.05	0.4	2.5	-	Ddx17	intronic	REP	SINE/B1_Mus2	0.960472	0.425373	0.35424	both
4	137351940	6	0.17	23	0.04	15	0.07	16	0.06	13	0.08	33	0.03	4:137351940	14.6667	0.0933333	20.6667	0.0566667	1.64706	0.607143	-	Cdc42	intronic	REP	SINE/B1_Mur2	-0.61933	0.425052	0.35424	both
2	18198880	6	0.33	12	0	18	0.06	16	0	19	0	20	0.1	2:18198880	12	0.13	18.3333	0.0333333	3.9	0.25641	+	Mllt10	intronic	REP	LINE/L1_Mus2	-1.68806	0.424397	0.35424	both
X	151869891	16	0	19	0	22	0.05	12	0	25	0.04	39	0.08	X:151869891	19	0.0166667	25.3333	0.04	0.416667	2.4	+	Huwe1	intronic	REP	SINE/B1_Mus1	0.961381	0.425659	0.354297	both
1	165867135	1	0	27	0.11	40	0.03	21	0	25	0.04	27	0	1:165867135	22.6667	0.0466667	24.3333	0.0133333	3.5	0.285714	-	Cd247	UTR3	NONREP	-/-	-1.24672	0.426131	0.35451	both
11	51987233	3	0	16	0.06	18	0	13	0	13	0.08	14	0.07	11:51987233	12.3333	0.02	13.3333	0.05	0.4	2.5	-	Gm26551	ncRNA_intronic	REP	SINE/B1_Mus1	0.947199	0.426612	0.35473	both
10	62767944	4	0	39	0	33	0.03	35	0.03	43	0.05	27	0	10:62767944	25.3333	0.01	35	0.0266667	0.375	2.66667	-	Ccar1	intronic	REP	SINE/B1_Mus1	0.801228	0.426877	0.35477	both
12	83637508	10	0	32	0	40	0.07	20	0	36	0.06	25	0.16	12:83637508	27.3333	0.0233333	27	0.0733333	0.318182	3.14286	+	Rbm25	intronic	REP	SINE/B1_Mus1	1.22566	0.427816	0.35537	both
9	66583998	4	0.25	12	0	20	0.2	9	0	16	0.06	13	0.15	9:66583998	12	0.15	12.6667	0.07	2.14286	0.466667	-	Usp3	intronic	REP	SINE/B1_Mus1	-0.962347	0.428436	0.355525	both
15	93489634	45	0	96	0.01	130	0.04	104	0.01	130	0	126	0.01	15:93489634	90.3333	0.0166667	120	0.00666667	2.5	0.4	+	Pphln1	UTR3	REP	SINE/B1_Mus1	-0.730124	0.428397	0.355525	both
17	23770284	7	0.29	77	0.04	34	0	60	0	46	0	38	0.08	17:23770284	39.3333	0.11	48	0.0266667	4.125	0.242424	-	Flywch1	intronic	REP	SINE/B1_Mur3	-1.70287	0.42931	0.35607	both
14	75719719	41	0.02	110	0.08	158	0.11	87	0.02	155	0.18	126	0.17	14:75719719	103	0.07	122.667	0.123333	0.567568	1.7619	-	Cog3	exonic	NONREP	-/-	0.674068	0.430091	0.356537	both
11	76390097	2	0	11	0.09	21	0.05	6	0	19	0.11	15	0.2	11:76390097	11.3333	0.0466667	13.3333	0.103333	0.451613	2.21429	-	Nxn	intronic	REP	SINE/B1_Mur1	0.992304	0.4305	0.356696	both
7	127450285	8	0	20	0	15	0.07	10	0	23	0.04	6	0.17	7:127450285	14.3333	0.0233333	13	0.07	0.333333	3	+	B130055M24Rik	ncRNA_intronic	REP	SINE/B1_Mur3	1.31281	0.430798	0.356762	both
11	60444877	2	0	86	0.03	39	0.05	75	0	48	0	56	0.04	11:60444877	42.3333	0.0266667	59.6667	0.0133333	2	0.5	+	Gid4	UTR3	NONREP	-/-	-0.821906	0.431527	0.357005	both
15	99728168	4	0	28	0.11	13	0.23	27	0.07	13	0.08	13	0	15:99728168	15	0.113333	17.6667	0.05	2.26667	0.441176	+	Cox14	downstream	REP	SINE/B1_Mur2	-1.02339	0.431352	0.357005	both
7	126555261	11	0	35	0.09	21	0.05	39	0.03	27	0.04	27	0	7:126555261	22.3333	0.0466667	31	0.0233333	2	0.5	-	Eif3c	intronic	REP	SINE/B3A	-0.817519	0.433935	0.357225	both
17	29037544	3	0	15	0	16	0.06	18	0	10	0.1	18	0.06	17:29037544	11.3333	0.02	15.3333	0.0533333	0.375	2.66667	+	Srsf3	intronic	REP	SINE/B1_Mus1	1.00433	0.433331	0.357225	both
6	72863338	2	0.5	16	0.12	14	0.21	4	0	9	0	18	0.39	6:72863338	10.6667	0.276667	10.3333	0.13	2.12821	0.46988	-	Kcmf1	intronic	REP	SINE/B1_Mur4	-1.05326	0.432079	0.357225	both
X	150985743	27	0	191	0.02	189	0.07	219	0	193	0	224	0.03	X:150985743	135.667	0.03	212	0.01	3	0.333333	-	Gnl3l	UTR3	REP	SINE/B1F1	-1.02934	0.432554	0.357225	both
3	51226334	0	0	27	0	16	0.06	25	0.04	9	0	19	0.16	3:51226334	14.3333	0.02	17.6667	0.0666667	0.3	3.33333	+	Noct	intronic	REP	SINE/B1_Mus1	1.30084	0.432534	0.357225	both
1	183409775	15	0.07	12	0.17	20	0.05	19	0	10	0	16	0.13	1:183409775	15.6667	0.0966667	15	0.0433333	2.23077	0.448276	+	Taf1a	downstream	REP	SINE/B1_Mus1	-0.939879	0.433364	0.357225	both
3	51235607	11	0	29	0	30	0.03	19	0	27	0.07	43	0.02	3:51235607	23.3333	0.01	29.6667	0.03	0.333333	3	+	Noct	intronic	REP	LTR/MTC	1.00753	0.433601	0.357225	both
8	84911165	0	0	35	0.17	33	0.18	39	0.03	22	0	29	0.14	8:84911165	22.6667	0.116667	30	0.0566667	2.05882	0.485714	+	Dnase2a	UTR3	REP	SINE/B1_Mus1	-0.985403	0.43291	0.357225	both
4	150292987	3	0	16	0	14	0.07	26	0.08	11	0.09	8	0	4:150292987	11	0.0233333	15	0.0566667	0.411765	2.42857	+	Rere	intronic	REP	LTR/RLTR25A	0.963813	0.433603	0.357225	both
13	45680284	4	0	24	0	26	0.04	20	0	43	0.02	29	0.1	13:45680284	18	0.0133333	30.6667	0.04	0.333333	3	-	Atxn1	intronic	REP	SINE/B1F	1.19468	0.433974	0.357225	both
19	3519388	6	0	35	0	25	0.04	24	0.04	17	0	19	0.05	19:3519388	22	0.0133333	20	0.03	0.444444	2.25	-	Ppp6r3	intronic	REP	SINE/B2_Mm2	0.828379	0.434369	0.35737	both
11	70035986	7	0	22	0	30	0.07	16	0	29	0.07	34	0.09	11:70035986	19.6667	0.0233333	26.3333	0.0533333	0.4375	2.28571	+	Dlg4	intronic	REP	SINE/B1_Mur4	0.953496	0.434796	0.357542	both
9	66373543	2	1	23	0.22	21	0.52	20	0.25	16	0.25	12	0.58	9:66373543	15.3333	0.58	16	0.36	1.61111	0.62069	+	Herc1	intronic	REP	SINE/B3	-0.669842	0.435558	0.357979	both
8	80990938	7	0.29	12	0.27	23	0.26	21	0	28	0.29	28	0.29	8:80990938	14	0.273333	25.6667	0.193333	1.41379	0.707317	-	Usp38	intronic	REP	SINE/B3A	-0.4979	0.435764	0.357979	both
1	172092348	121	0.01	469	0	623	0.01	394	0	641	0.02	644	0.02	1:172092348	404.333	0.00666667	559.667	0.0133333	0.5	2	+	Copa	exonic	NONREP	-/-	0.40931	0.43654	0.358437	both
2	18189513	2	0.5	20	0.1	19	0.05	23	0.04	17	0	24	0.21	2:18189513	13.6667	0.216667	21.3333	0.0833333	2.6	0.384615	+	Mllt10	intronic	REP	SINE/B2_Mm2	-1.27638	0.438479	0.359848	both
3	88352181	9	0	26	0	20	0.25	11	0.09	17	0.12	36	0.33	3:88352181	18.3333	0.0833333	21.3333	0.18	0.462963	2.16	+	Smg5	intronic	REP	SINE/B1_Mus1	1.03031	0.438839	0.359958	both
2	73841837	3	0	17	0	28	0.18	14	0.07	20	0.05	23	0.35	2:73841837	16	0.06	19	0.156667	0.382979	2.61111	-	Atf2	intronic	REP	SINE/B1_Mus1	1.25923	0.439052	0.359958	both
2	121184981	6	0.17	25	0	31	0.1	29	0	24	0.04	24	0.08	2:121184981	20.6667	0.09	25.6667	0.04	2.25	0.444444	+	Tubgcp4	intronic	REP	SINE/B3	-0.920802	0.440775	0.36119	both
[truncated: 1,138 more rows]

## Sheet: p150_editome
Chromosome	Position	p150_1_reads	p150_1_rate	p150_2_reads	p150_2_rate	p150_3_reads	p150_3_rate	p110_1_reads	p110_1_rate	p110_2_reads	p110_2_rate	p110_3_reads	p110_3_rate	ID	reads_mean_p150_y	ratio_mean_p150_y	reads_mean_p110	ratio_mean_p110	p150_p110	p110_p150	Strand	Gene	Type	Repetition	repeat	Log2FD
1	4859594	4	0.25	27	0.04	7	0.29	20	0	15	0	17	0.06	1:4859594	12.6667	0.193333	17.3333	0.02	9.66667	0.103448	+	Gm37988	intronic	REP	SINE$LTR/B1_Mus2$MT2B	-2.76255
1	5092235	3	0	20	0.1	14	0.21	24	0.12	16	0	6	0.17	1:5092235	12.3333	0.103333	15.3333	0.0966667	1.06897	0.935484	+	Atp6v1h	intronic	NONREP	-/-	-0.0980399
1	13625010	5	0	22	0.09	12	0.25	48	0.04	24	0.04	18	0.11	1:13625010	13	0.113333	30	0.0633333	1.78947	0.558824	-	Lactb2	UTR3	REP	SINE/B2_Mm2	-0.724707
1	13625013	5	0	23	0.04	13	0.08	47	0.02	24	0	17	0.12	1:13625013	13.6667	0.04	29.3333	0.0466667	0.857143	1.16667	-	Lactb2	UTR3	REP	SINE/B2_Mm2	0.167554
1	13625015	6	0	22	0.27	13	0.23	47	0	24	0.17	16	0.06	1:13625015	13.6667	0.166667	29	0.0766667	2.17391	0.46	-	Lactb2	UTR3	REP	SINE/B2_Mm2	-1.0416
1	13625036	6	0	27	0.26	14	0.43	44	0.02	25	0.08	20	0.05	1:13625036	15.6667	0.23	29.6667	0.05	4.6	0.217391	-	Lactb2	UTR3	REP	SINE/B2_Mm2	-1.97395
1	13625722	13	0.08	30	0.03	15	0.13	39	0	23	0	15	0	1:13625722	19.3333	0.08	25.6667	0	inf	0	-	Lactb2	UTR3	REP	SINE/B3	-3.18898
1	13625735	15	0.07	31	0.13	17	0.18	37	0	22	0	13	0	1:13625735	21	0.126667	24	0	inf	0	-	Lactb2	UTR3	REP	SINE/B3	-3.74477
1	13625741	14	0.14	30	0.23	17	0.24	34	0	24	0	16	0.12	1:13625741	20.3333	0.203333	24.6667	0.04	5.08333	0.196721	-	Lactb2	UTR3	REP	SINE/B3	-2.04915
1	13625819	12	0.08	23	0	18	0.17	27	0	16	0	10	0	1:13625819	17.6667	0.0833333	17.6667	0	inf	0	-	Lactb2	UTR3	REP	SINE/B3	-3.22239
1	21787092	5	0.2	17	0.24	14	0.36	9	0.11	14	0.14	15	0.33	1:21787092	12	0.266667	12.6667	0.193333	1.37931	0.725	-	Kcnq5	intronic	REP	LINE/L1_Mus2	-0.41393
1	21788215	2	0	11	0.18	22	0.27	8	0.12	10	0.1	13	0.62	1:21788215	11.6667	0.15	10.3333	0.28	0.535714	1.86667	-	Kcnq5	intronic	REP	LINE/Lx	0.845021
1	21845780	4	0	19	0.11	24	0.04	15	0.07	19	0.05	25	0	1:21845780	15.6667	0.05	19.6667	0.04	1.25	0.8	-	Kcnq5	intronic	REP	SINE/B1_Mur4	-0.24498
1	24051529	5	0.2	42	0.17	29	0.21	23	0.04	30	0.3	21	0.33	1:24051529	25.3333	0.193333	24.6667	0.223333	0.865672	1.15517	-	Fam135a	intronic	REP	SINE/B1_Mus1	0.227821
1	24051550	4	0	40	0.03	23	0.04	23	0	25	0.04	18	0.06	1:24051550	22.3333	0.0233333	22	0.0333333	0.7	1.42857	-	Fam135a	intronic	REP	SINE/B1_Mus1	0.350449
1	24052688	1	0	16	0.06	18	0.06	17	0	18	0.17	14	0.21	1:24052688	11.6667	0.04	16.3333	0.126667	0.315789	3.16667	-	Fam135a	intronic	REP	SINE/B1_Mur4	1.47283
1	33796747	5	0	28	0.07	37	0.05	22	0	42	0	51	0.04	1:33796747	23.3333	0.04	38.3333	0.0133333	3	0.333333	-	Zfp451	UTR3	REP	SINE/ID_B1	-1.16758
1	36366300	3	0	21	0.05	23	0.09	15	0	16	0	17	0.06	1:36366300	15.6667	0.0466667	16	0.02	2.33333	0.428571	-	Kansl3	intronic	REP	SINE/B3A	-0.889736
1	36526757	10	0	33	0.12	23	0.13	34	0	26	0	21	0	1:36526757	22	0.0833333	27	0	inf	0	+	Cnnm3	UTR3	REP	LINE/L1MC4a	-3.23085
1	52187395	10	0	46	0.09	41	0.17	38	0	62	0	53	0	1:52187395	32.3333	0.0866667	51	0	inf	0	-	Gls	UTR3	REP	Low_complexity/AT_rich	-3.26147
1	54397335	11	0	31	0.16	45	0.11	32	0	35	0.03	32	0	1:54397335	29	0.09	33	0.01	9	0.111111	-	Gtf3c3	UTR3	REP	SINE/ID2	-2.3682
1	58396557	5	0	13	0.08	28	0.11	18	0.06	13	0.15	11	0.18	1:58396557	15.3333	0.0633333	14	0.13	0.487179	2.05263	+	Bzw1	intronic	REP	SINE/B1_Mur2	0.976518
1	58413932	4	0	22	0.05	19	0.05	16	0	15	0	15	0	1:58413932	15	0.0333333	15.3333	0	inf	0	-	Clk1	intronic	REP	SINE/PB1D9	-2.09408
1	59689455	3	0	18	0.06	22	0.05	19	0	12	0	18	0.06	1:59689455	14.3333	0.0366667	16.3333	0.02	1.83333	0.545455	+	Nop58	intronic	REP	SINE/B1_Mus1	-0.614745
1	59689456	4	0	17	0.06	21	0.05	20	0	13	0	18	0	1:59689456	14	0.0366667	17	0	inf	0	+	Nop58	intronic	REP	SINE/B1_Mus1	-2.18526
1	59874208	8	0	44	0.2	85	0.31	41	0.05	81	0.04	86	0.1	1:59874208	45.6667	0.17	69.3333	0.0633333	2.68421	0.372549	+	Bmpr2	UTR3	REP	SINE/B2_Mm2	-1.29353
1	60387531	12	0.08	63	0.11	91	0.02	67	0.03	82	0.01	107	0.07	1:60387531	55.3333	0.07	85.3333	0.0366667	1.90909	0.52381	+	Cyp20a1	UTR3	REP	SINE/B1_Mus2	-0.747162
1	60478589	20	0	52	0.02	57	0.02	51	0	37	0	66	0	1:60478589	43	0.0133333	51.3333	0	inf	0	+	Abi2	UTR3	REP	SINE/B1_Mm	-1.15434
1	60478590	21	0	51	0.04	55	0.04	50	0	35	0	60	0.02	1:60478590	42.3333	0.0266667	48.3333	0.00666667	4	0.25	+	Abi2	UTR3	REP	SINE/B1_Mm	-1.17786
1	63048307	4	0	38	0.03	53	0.06	36	0	58	0	66	0.02	1:63048307	31.6667	0.03	53.3333	0.00666667	4.5	0.222222	-	Ino80d	UTR3	NONREP	-/-	-1.32245
1	63049607	1	0	36	0.11	24	0.08	18	0	27	0.04	36	0.08	1:63049607	20.3333	0.0633333	27	0.04	1.58333	0.631579	-	Ino80d	UTR3	NONREP	-/-	-0.577838
1	74279906	25	0.08	69	0.04	97	0.12	77	0	80	0	79	0.04	1:74279906	63.6667	0.08	78.6667	0.0133333	6	0.166667	-	Aamp	UTR3	NONREP	-/-	-2.0278
1	74581371	6	0	11	0.18	20	0.05	6	0	20	0	24	0.08	1:74581371	12.3333	0.0766667	16.6667	0.0266667	2.875	0.347826	-	Zfp142	intronic	REP	SINE/B2_Mm1a	-1.20799
1	74581979	8	0	22	0.05	19	0.11	21	0	37	0.05	35	0.03	1:74581979	16.3333	0.0533333	31	0.0266667	2	0.5	-	Zfp142	intronic	REP	SINE/B2_Mm1t	-0.682205
1	74582312	11	0.09	36	0.03	39	0.1	29	0	29	0.03	36	0.06	1:74582312	28.6667	0.0733333	31.3333	0.03	2.44444	0.409091	-	Zfp142	intronic	REP	SINE/PB1D9	-1.06563
1	74675108	1	0	19	0.11	25	0.16	28	0	14	0.07	27	0.11	1:74675108	15	0.09	23	0.06	1.5	0.666667	+	Ttll4	intronic	REP	SINE/B1_Mur1	-0.474269
1	79794495	12	0	113	0.01	96	0.02	91	0	47	0	82	0	1:79794495	73.6667	0.01	73.3333	0	inf	0	-	Serpine2	UTR3	NONREP	-/-	-0.992355
1	84732025	51	0.02	638	0.04	700	0.11	603	0	587	0	697	0.03	1:84732025	463	0.0566667	629	0.01	5.66667	0.176471	-	Trip12	exonic	NONREP	-/-	-1.6672
1	86345904	12	0	57	0.02	78	0.15	59	0.02	70	0	70	0.07	1:86345904	49	0.0566667	66.3333	0.03	1.88889	0.529412	-	Ncl	UTR3	REP	SINE/B1_Mur2	-0.766595
1	86345908	11	0	59	0.03	77	0.09	52	0	64	0	66	0.03	1:86345908	49	0.04	60.6667	0.01	4	0.25	-	Ncl	UTR3	REP	SINE/B1_Mur2	-1.36017
1	86345911	12	0.08	59	0.12	76	0.26	60	0.07	72	0.04	73	0.27	1:86345911	49	0.153333	68.3333	0.126667	1.21053	0.826087	-	Ncl	UTR3	REP	SINE/B1_Mur2	-0.264108
1	86345916	9	0.11	58	0.05	79	0.15	58	0	67	0.04	79	0.09	1:86345916	48.6667	0.103333	68	0.0433333	2.38462	0.419355	-	Ncl	UTR3	REP	SINE/B1_Mur2	-1.07722
1	86345930	8	0.12	62	0.06	78	0.24	60	0	68	0.01	81	0.1	1:86345930	49.3333	0.14	69.6667	0.0366667	3.81818	0.261905	-	Ncl	UTR3	REP	SINE/B1_Mur2	-1.69058
1	86347736	18	0	61	0.03	64	0.02	76	0.01	51	0.02	62	0	1:86347736	47.6667	0.0166667	63	0.01	1.66667	0.6	-	Ncl	UTR3	REP	SINE/B1_Mus1	-0.321095
1	86347737	18	0	63	0.02	66	0.09	76	0.01	51	0.12	64	0.08	1:86347737	49	0.0366667	63.6667	0.07	0.52381	1.90909	-	Ncl	UTR3	REP	SINE/B1_Mus1	0.804708
1	86347801	20	0	83	0.01	85	0.08	91	0	73	0.03	90	0	1:86347801	62.6667	0.03	84.6667	0.01	3	0.333333	-	Ncl	UTR3	REP	SINE/B1_Mus1	-1.11595
1	86347802	20	0	82	0.16	80	0.19	92	0.02	73	0.07	90	0.08	1:86347802	60.6667	0.116667	85	0.0566667	2.05882	0.485714	-	Ncl	UTR3	REP	SINE/B1_Mus1	-0.925299
1	86347926	18	0	87	0.02	73	0.05	88	0	72	0.01	84	0	1:86347926	59.3333	0.0233333	81.3333	0.00333333	7	0.142857	-	Ncl	UTR3	REP	SINE/B1_Mur2	-1.2962
1	86347927	18	0	88	0.02	74	0.03	89	0	74	0	88	0.03	1:86347927	60	0.0166667	83.6667	0.01	1.66667	0.6	-	Ncl	UTR3	REP	SINE/B1_Mur2	-0.315443
1	86348806	35	0.14	106	0.12	105	0.25	103	0.05	126	0.06	107	0.19	1:86348806	82	0.17	112	0.1	1.7	0.588235	-	Ncl	UTR3	REP	SINE/B1_Mur3	-0.723389
1	86350051	89	0	336	0.01	421	0.03	360	0	359	0.01	478	0.02	1:86350051	282	0.0133333	399	0.01	1.33333	0.75	-	Ncl	UTR3	REP	SINE/B1_Mus1	-0.448279
1	86350105	78	0.08	256	0.01	316	0.05	272	0	298	0.01	381	0.03	1:86350105	216.667	0.0466667	317	0.0133333	3.5	0.285714	-	Ncl	UTR3	REP	SINE/B1_Mus1	-1.15585
1	86354424	16	0	44	0.02	74	0.07	75	0.05	54	0.07	82	0.06	1:86354424	44.6667	0.03	70.3333	0.06	0.5	2	-	Ncl	intronic	REP	SINE/B1_Mus1	0.860286
1	86354685	2	0	59	0.02	52	0.02	61	0.05	50	0.06	63	0.08	1:86354685	37.6667	0.0133333	58	0.0633333	0.210526	4.75	-	Ncl	intronic	REP	SINE/B1_Mus1	1.72347
1	86354747	4	0	75	0.01	71	0.03	80	0.03	60	0.02	67	0.03	1:86354747	50	0.0133333	69	0.0266667	0.5	2	-	Ncl	intronic	REP	SINE/B1_Mus1	0.505665
1	88264071	77	0	197	0.02	221	0.04	186	0.01	178	0.02	206	0.04	1:88264071	165	0.02	190	0.0233333	0.857143	1.16667	-	Hjurp	UTR3	REP	SINE/PB1D11	0.160504
1	89535825	4	0	21	0.29	10	0.3	21	0.19	15	0.27	14	0.5	1:89535825	11.6667	0.196667	16.6667	0.32	0.614583	1.62712	+	Agap1	intronic	NONREP	-/-	0.680998
1	89535826	4	0	21	0.05	10	0.2	21	0	14	0	15	0.2	1:89535826	11.6667	0.0833333	16.6667	0.0666667	1.25	0.8	+	Agap1	intronic	NONREP	-/-	-0.271473
1	89535830	4	0	20	0.05	10	0.2	21	0	15	0.27	15	0.13	1:89535830	11.3333	0.0833333	17	0.133333	0.625	1.6	+	Agap1	intronic	NONREP	-/-	0.61891
1	91076659	9	0.33	21	0.24	20	0.4	18	0.22	31	0.1	25	0.52	1:91076659	16.6667	0.323333	24.6667	0.28	1.15476	0.865979	+	Lrrfip1	intronic	NONREP	-/-	-0.204637
1	91392789	5	0	16	0.06	20	0.1	9	0	15	0	19	0.05	1:91392789	13.6667	0.0533333	14.3333	0.0166667	3.2	0.3125	-	Ilkap	intronic	REP	SINE/B3	-1.22009
1	93440783	352	0.04	772	0.07	1407	0.08	750	0	1178	0	1234	0.01	1:93440783	843.667	0.0633333	1054	0.00333333	19	0.0526316	-	Hdlbp	UTR5	NONREP	-/-	-2.34172
1	93484749	8	0.12	22	0	25	0.12	12	0.08	18	0	26	0.12	1:93484749	18.3333	0.08	18.6667	0.0666667	1.2	0.833333	+	Sept2	intronic	REP	SINE/B1_Mur2	-0.265862
1	93508882	81	0.11	457	0.09	542	0.17	362	0.01	439	0	548	0.02	1:93508882	360	0.123333	449.667	0.01	12.3333	0.0810811	+	Sept2	UTR3	NONREP	-/-	-2.75722
1	93509088	115	0.07	388	0.13	584	0.13	327	0.01	431	0.01	501	0.03	1:93509088	362.333	0.11	419.667	0.0166667	6.6	0.151515	+	Sept2	UTR3	NONREP	-/-	-2.2431
1	93695368	21	0.1	63	0.16	122	0.21	85	0	112	0.02	117	0.03	1:93695368	68.6667	0.156667	104.667	0.0166667	9.4	0.106383	+	Bok	UTR3	NONREP	-/-	-2.75771
1	105733430	2	0	12	0.17	17	0.18	4	0.25	11	0	15	0	1:105733430	10.3333	0.116667	10	0.0833333	1.4	0.714286	+	2310035C23Rik	intronic	REP	LTR/MTD	-0.41428
1	119770758	4	0	19	0.05	17	0.06	17	0	16	0.06	13	0	1:119770758	13.3333	0.0366667	15.3333	0.02	1.83333	0.545455	-	Ptpn4	intronic	REP	LINE/Lx5c	-0.612819
1	119771421	4	0	25	0.04	21	0.14	10	0	18	0.17	12	0	1:119771421	16.6667	0.06	13.3333	0.0566667	1.05882	0.944444	-	Ptpn4	intronic	REP	LINE/Lx5c	-0.114133
1	128254952	3	0.33	12	0.25	22	0.05	11	0.09	16	0	6	0	1:128254952	12.3333	0.21	11	0.03	7	0.142857	+	Ubxn4	intronic	REP	SINE/B2_Mm1t	-2.44589
1	128254983	5	0	12	0.08	24	0.04	11	0.09	17	0.06	8	0	1:128254983	13.6667	0.04	12	0.05	0.8	1.25	+	Ubxn4	intronic	REP	SINE/B2_Mm1t	0.213584
1	131317610	3	0	10	0.1	19	0.05	11	0	8	0	14	0.07	1:131317610	10.6667	0.05	11	0.0233333	2.14286	0.466667	-	Srgap2	intronic	NONREP	-/-	-0.848472
1	131931516	115	0.01	353	0.01	519	0.01	348	0	395	0	552	0.02	1:131931516	329	0.01	431.667	0.00666667	1.5	0.666667	+	Nucks1	UTR3	REP	SINE/B1_Mus1	-0.289293
1	132025641	38	0.05	246	0.03	230	0.03	252	0.01	218	0.01	225	0.06	1:132025641	171.333	0.0366667	231.667	0.0266667	1.375	0.727273	+	Elk4	UTR3	REP	SINE/ID_B1	-0.359898
1	132025719	45	0.02	281	0	285	0.01	295	0	229	0	266	0.02	1:132025719	203.667	0.01	263.333	0.00666667	1.5	0.666667	+	Elk4	UTR3	REP	SINE/ID_B1	-0.374905
1	132114052	26	0	43	0.05	53	0.09	52	0	48	0	40	0	1:132114052	40.6667	0.0466667	46.6667	0	inf	0	-	Cdk18	UTR3	NONREP	-/-	-2.50971
1	132999565	25	0.04	55	0.02	57	0	41	0	36	0.06	35	0.03	1:132999565	45.6667	0.02	37.3333	0.03	0.666667	1.5	-	Mdm4	intronic	REP	SINE/B3	0.372087
1	133016957	2	0	16	0.12	22	0.05	8	0.12	17	0	8	0	1:133016957	13.3333	0.0566667	11	0.04	1.41667	0.705882	-	Mdm4	intronic	REP	SINE/B2_Mm1a	-0.371007
1	133137534	46	0.09	414	0.02	295	0.06	534	0	364	0.01	353	0.03	1:133137534	251.667	0.0566667	417	0.0133333	4.25	0.235294	+	Ppp1r15b	UTR3	REP	SINE/ID4_	-1.50317
1	133137536	44	0.02	415	0.01	302	0.05	533	0	366	0.01	353	0.03	1:133137536	253.667	0.0266667	417.333	0.0133333	2	0.5	+	Ppp1r15b	UTR3	REP	SINE/ID4_	-0.915825
1	133137544	43	0.19	405	0.21	293	0.3	516	0.03	354	0.05	339	0.11	1:133137544	247	0.233333	403	0.0633333	3.68421	0.271429	+	Ppp1r15b	UTR3	REP	SINE/ID4_	-1.64987
1	133137561	44	0.07	347	0.05	258	0.1	422	0	293	0.02	282	0.03	1:133137561	216.333	0.0733333	332.333	0.0166667	4.4	0.227273	+	Ppp1r15b	UTR3	REP	SINE/ID4_	-1.56834
1	133137570	47	0.06	349	0.02	258	0.08	432	0.01	305	0	294	0.02	1:133137570	218	0.0533333	343.667	0.01	5.33333	0.1875	+	Ppp1r15b	UTR3	REP	SINE/ID4_	-1.7418
1	133138010	17	0.24	81	0.12	44	0.3	79	0.03	65	0.03	56	0.11	1:133138010	47.3333	0.22	66.6667	0.0566667	3.88235	0.257576	+	Ppp1r15b	UTR3	REP	scRNA/BC1_Mm	-1.82412
1	133138018	16	0.06	78	0	42	0.1	73	0	60	0	57	0.05	1:133138018	45.3333	0.0533333	63.3333	0.0166667	3.2	0.3125	+	Ppp1r15b	UTR3	REP	scRNA/BC1_Mm	-1.18396
1	134759815	21	0.05	64	0.03	153	0.06	76	0.01	79	0	133	0	1:134759815	79.3333	0.0466667	96	0.00333333	14	0.0714286	-	Ppp1r12b	UTR3	NONREP	-/-	-1.95812
1	135422063	4	0	22	0.09	43	0.05	25	0.04	31	0	38	0.03	1:135422063	23	0.0466667	31.3333	0.0233333	2	0.5	-	Ipo9	intronic	REP	SINE/B3A	-0.797634
1	135423529	3	0	28	0.04	26	0.04	21	0	32	0	38	0	1:135423529	19	0.0266667	30.3333	0	inf	0	-	Ipo9	intronic	REP	SINE/B3	-1.79599
1	136321095	3	0.33	18	0.28	23	0.17	5	0.2	12	0.08	20	0.25	1:136321095	14.6667	0.26	12.3333	0.176667	1.4717	0.679487	-	Camsap2	intronic	REP	SINE/B1_Mur2	-0.532854
1	138486875	112	0.03	342	0.02	458	0.03	273	0	388	0	480	0	1:138486875	304	0.0266667	380.333	0	inf	0	-	Nek7	UTR3	NONREP	-/-	-1.71526
1	143755378	1	0	13	0.46	44	0.48	20	0.1	33	0.18	41	0.56	1:143755378	19.3333	0.313333	31.3333	0.28	1.11905	0.893617	-	Trove2	UTR3	REP	SINE/B1_Mm	-0.150575
1	143755383	1	0	13	0.15	43	0.21	21	0.05	30	0.07	41	0.07	1:143755383	19	0.12	30.6667	0.0633333	1.89474	0.527778	-	Trove2	UTR3	REP	SINE/B1_Mm	-0.854348
1	143755824	6	0	24	0.04	30	0.03	20	0	30	0	41	0.05	1:143755824	20	0.0233333	30.3333	0.0166667	1.4	0.714286	-	Trove2	UTR3	REP	SINE/B1_Mur1	-0.414479
1	156005064	21	0	184	0.01	100	0.05	162	0	83	0	65	0	1:156005064	101.667	0.02	103.333	0	inf	0	-	Tor1aip1	UTR3	NONREP	-/-	-1.50986
1	156427550	29	0.07	52	0.02	35	0.03	54	0	104	0.01	58	0.02	1:156427550	38.6667	0.04	72	0.01	4	0.25	-	Soat1	UTR3	REP	SINE/B1_Mur4	-1.36813
1	156427612	29	0.38	57	0.25	33	0.58	59	0.17	101	0.25	50	0.28	1:156427612	39.6667	0.403333	70	0.233333	1.72857	0.578512	-	Soat1	UTR3	REP	SINE/B1_Mur4	-0.759398
1	156427964	11	0.09	60	0.02	39	0.13	49	0.02	128	0.03	75	0.03	1:156427964	36.6667	0.08	84	0.0266667	3	0.333333	-	Soat1	UTR3	REP	SINE/B1_Mur3	-1.29487
1	156428031	26	0.35	74	0.16	48	0.33	61	0.02	163	0.07	85	0.15	1:156428031	49.3333	0.28	103	0.08	3.5	0.285714	-	Soat1	UTR3	REP	SINE/B1_Mur3	-1.70788
1	156429209	76	0	98	0.01	98	0.02	93	0	258	0	150	0.01	1:156429209	90.6667	0.01	167	0.00333333	3	0.333333	-	Soat1	UTR3	REP	SINE/B1_Mus1	-0.484132
1	156429227	80	0.05	92	0.02	87	0.02	90	0	260	0	144	0.01	1:156429227	86.3333	0.03	164.667	0.00333333	9	0.111111	-	Soat1	UTR3	REP	SINE/B1_Mus1	-1.50685
1	156429238	79	0.1	83	0.04	80	0.07	81	0	237	0.02	128	0.02	1:156429238	80.6667	0.07	148.667	0.0133333	5.25	0.190476	-	Soat1	UTR3	REP	SINE/B1_Mus1	-1.85856
1	156680065	12	0.08	73	0.05	75	0.05	68	0	76	0.01	92	0.02	1:156680065	53.3333	0.06	78.6667	0.01	6	0.166667	-	Fam20b	UTR3	REP	SINE/B1_Mur4	-1.77083
1	165867123	2	0	27	0.04	39	0.03	22	0	25	0.04	27	0	1:165867123	22.6667	0.0233333	24.6667	0.0133333	1.75	0.571429	-	Cd247	UTR3	NONREP	-/-	-0.404873
1	165867135	1	0	27	0.11	40	0.03	21	0	25	0.04	27	0	1:165867135	22.6667	0.0466667	24.3333	0.0133333	3.5	0.285714	-	Cd247	UTR3	NONREP	-/-	-1.24672
1	165867232	5	0.2	13	0.08	26	0.19	15	0.07	14	0.14	16	0.06	1:165867232	14.6667	0.156667	15	0.09	1.74074	0.574468	-	Cd247	UTR3	NONREP	-/-	-0.725045
1	167272466	2	0	20	0.2	19	0.05	10	0	20	0	19	0.11	1:167272466	13.6667	0.0833333	16.3333	0.0366667	2.27273	0.44	-	Uck2	intronic	REP	SINE/B1_Mur2	-1.06315
1	167272472	2	0.5	19	0.26	18	0.11	8	0	19	0.32	17	0.06	1:167272472	13	0.29	14.6667	0.126667	2.28947	0.436782	-	Uck2	intronic	REP	SINE/B1_Mur2	-1.16021
1	167278411	4	0	12	0.17	22	0.14	17	0	11	0.18	11	0.09	1:167278411	12.6667	0.103333	13	0.09	1.14815	0.870968	-	Uck2	intronic	REP	SINE/B1_Mus2	-0.137635
1	168374687	6	0	18	0.06	31	0.03	11	0.18	15	0.07	15	0.13	1:168374687	18.3333	0.03	13.6667	0.126667	0.236842	4.22222	-	Pbx1	intronic	REP	SINE/B1_Mur1	1.8055
1	171413390	1	0	26	0.08	8	0.12	13	0.08	12	0.17	20	0.15	1:171413390	11.6667	0.0666667	15	0.133333	0.5	2	+	Usf1	intronic	REP	SINE/B1_Mur4	0.869021
1	172092348	121	0.01	469	0	623	0.01	394	0	641	0.02	644	0.02	1:172092348	404.333	0.00666667	559.667	0.0133333	0.5	2	+	Copa	exonic	NONREP	-/-	0.40931
1	172097069	10	0	21	0.05	28	0.04	15	0	32	0	35	0	1:172097069	19.6667	0.03	27.3333	0	inf	0	+	Copa	intronic	REP	SINE/B3	-1.91754
1	180424210	4	0.25	35	0.03	28	0.11	29	0	42	0	29	0.03	1:180424210	22.3333	0.13	33.3333	0.01	13	0.0769231	+	Itpkb	UTR3	NONREP	-/-	-2.68861
1	181207643	5	0	19	0.11	19	0.05	11	0	10	0	21	0.19	1:181207643	14.3333	0.0533333	14	0.0633333	0.842105	1.1875	-	Wdr26	intronic	REP	SINE/B1_Mm	0.230698
1	183409775	15	0.07	12	0.17	20	0.05	19	0	10	0	16	0.13	1:183409775	15.6667	0.0966667	15	0.0433333	2.23077	0.448276	+	Taf1a	downstream	REP	SINE/B1_Mus1	-0.939879
2	4888851	2	0	13	0.08	20	0.1	15	0	13	0	8	0.12	2:4888851	11.6667	0.06	12	0.04	1.5	0.666667	+	Sephs1	intronic	REP	SINE/B1_Mur2	-0.416826
2	5019713	8	0	23	0.17	19	0.05	29	0.03	23	0.04	38	0.03	2:5019713	16.6667	0.0733333	30	0.0333333	2.2	0.454545	-	Optn	downstream	NONREP	-/-	-0.934
2	5019716	8	0.12	23	0.13	19	0.11	29	0.03	23	0.04	37	0.16	2:5019716	16.6667	0.12	29.6667	0.0766667	1.56522	0.638889	-	Optn	downstream	NONREP	-/-	-0.532436
2	5019717	8	0	23	0.04	17	0.06	30	0	23	0	38	0.03	2:5019717	16	0.0333333	30.3333	0.01	3.33333	0.3	-	Optn	downstream	NONREP	-/-	-1.23222
2	5019726	8	0.25	17	0.12	15	0.07	21	0.1	19	0.16	33	0.15	2:5019726	13.3333	0.146667	24.3333	0.136667	1.07317	0.931818	-	Optn	downstream	NONREP	-/-	-0.0952525
2	5019731	7	0.57	17	0	16	0.06	18	0.06	20	0.1	31	0.03	2:5019731	13.3333	0.21	23	0.0633333	3.31579	0.301587	-	Optn	downstream	NONREP	-/-	-1.60793
2	5019738	5	0.2	16	0.12	16	0.06	17	0	19	0.11	28	0.04	2:5019738	12.3333	0.126667	21.3333	0.05	2.53333	0.394737	-	Optn	downstream	NONREP	-/-	-1.28797
2	5019740	5	0	18	0.11	17	0.06	17	0	18	0.06	26	0	2:5019740	13.3333	0.0566667	20.3333	0.02	2.83333	0.352941	-	Optn	downstream	NONREP	-/-	-1.2246
2	5019753	5	0	17	0.06	15	0.07	17	0	17	0.18	29	0.07	2:5019753	12.3333	0.0433333	21	0.0833333	0.52	1.92308	-	Optn	downstream	NONREP	-/-	0.824894
2	5019981	3	0	14	0.07	23	0.04	5	0	16	0.06	10	0	2:5019981	13.3333	0.0366667	10.3333	0.02	1.83333	0.545455	-	Optn	downstream	NONREP	-/-	-0.6476
2	5019994	2	0.5	13	0.31	22	0.05	7	0	15	0	11	0.09	2:5019994	12.3333	0.286667	11	0.03	9.55556	0.104651	-	Optn	downstream	NONREP	-/-	-2.86873
2	5021032	10	0	88	0.01	53	0.04	73	0	80	0	71	0	2:5021032	50.3333	0.0166667	74.6667	0	inf	0	-	Optn	UTR3	NONREP	-/-	-1.39871
2	5021038	10	0	83	0.1	49	0.12	66	0.05	78	0.05	69	0.07	2:5021038	47.3333	0.0733333	71	0.0566667	1.29412	0.772727	-	Optn	UTR3	NONREP	-/-	-0.320966
2	5021048	8	0	72	0.03	39	0.05	56	0.02	74	0.01	64	0	2:5021048	39.6667	0.0266667	64.6667	0.01	2.66667	0.375	-	Optn	UTR3	NONREP	-/-	-0.829499
2	5021049	8	0	69	0.07	43	0.05	57	0.02	74	0.04	63	0.03	2:5021049	40	0.04	64.6667	0.03	1.33333	0.75	-	Optn	UTR3	NONREP	-/-	-0.31408
2	5021072	10	0	70	0.04	45	0.13	52	0.06	72	0.04	65	0.08	2:5021072	41.6667	0.0566667	63	0.06	0.944444	1.05882	-	Optn	UTR3	NONREP	-/-	0.0006406
2	5021084	11	0	70	0.03	49	0.06	56	0.02	73	0.03	64	0.08	2:5021084	43.3333	0.03	64.3333	0.0433333	0.692308	1.44444	-	Optn	UTR3	NONREP	-/-	0.356526
2	5021164	11	0	77	0.05	64	0.08	64	0.05	80	0.03	53	0.04	2:5021164	50.6667	0.0433333	65.6667	0.04	1.08333	0.923077	-	Optn	UTR3	NONREP	-/-	-0.197319
2	5021180	17	0	88	0.05	70	0.04	78	0	88	0.01	55	0.09	2:5021180	58.3333	0.03	73.6667	0.0333333	0.9	1.11111	-	Optn	UTR3	NONREP	-/-	0.160923
2	5021195	18	0	87	0.06	69	0.04	71	0	86	0.01	57	0.04	2:5021195	58	0.0333333	71.3333	0.0166667	2	0.5	-	Optn	UTR3	NONREP	-/-	-0.771418
2	5021202	18	0	89	0.03	68	0.03	75	0	88	0.01	58	0	2:5021202	58.3333	0.02	73.6667	0.00333333	6	0.166667	-	Optn	UTR3	NONREP	-/-	-1.17072
2	5021239	20	0.1	82	0.05	57	0.07	75	0	72	0	55	0.02	2:5021239	53	0.0733333	67.3333	0.00666667	11	0.0909091	-	Optn	UTR3	NONREP	-/-	-2.36933
2	5021268	20	0	84	0.01	51	0.04	83	0	67	0	50	0.02	2:5021268	51.6667	0.0166667	66.6667	0.00666667	2.5	0.4	-	Optn	UTR3	NONREP	-/-	-0.698138
2	5021270	21	0	86	0.02	52	0.02	84	0	70	0.03	50	0.02	2:5021270	53	0.0133333	68	0.0166667	0.8	1.25	-	Optn	UTR3	NONREP	-/-	0.116291
2	5021276	21	0.05	91	0.03	48	0.04	84	0.01	69	0.03	51	0.08	2:5021276	53.3333	0.04	68	0.04	1	1	-	Optn	UTR3	NONREP	-/-	-0.028045
2	5021291	23	0.13	96	0.02	58	0.03	88	0	71	0	57	0.02	2:5021291	59	0.06	72	0.00666667	9	0.111111	-	Optn	UTR3	NONREP	-/-	-2.18204
2	5021299	23	0.09	89	0	59	0.03	85	0	67	0.01	62	0.02	2:5021299	57	0.04	71.3333	0.01	4	0.25	-	Optn	UTR3	NONREP	-/-	-1.30499
2	5886759	7	0.14	26	0.04	24	0.04	17	0	12	0.08	20	0.05	2:5886759	19	0.0733333	16.3333	0.0433333	1.69231	0.590909	-	Sec61a2	intronic	REP	SINE/B1_Mur3	-0.631235
2	5886770	6	0.17	25	0.04	24	0.04	17	0	12	0.08	20	0.1	2:5886770	18.3333	0.0833333	16.3333	0.06	1.38889	0.72	-	Sec61a2	intronic	REP	SINE/B1_Mur3	-0.383704
2	5886812	6	0	26	0.04	28	0.07	16	0	13	0	13	0	2:5886812	20	0.0366667	14	0	inf	0	-	Sec61a2	intronic	REP	SINE/B1_Mur3	-2.22126
2	5886827	6	0.17	28	0.11	29	0.24	17	0.06	12	0.08	12	0.08	2:5886827	21	0.173333	13.6667	0.0733333	2.36364	0.423077	-	Sec61a2	intronic	REP	SINE/B1_Mur3	-1.09349
2	5887296	3	0	18	0.17	10	0.2	16	0.19	16	0.12	14	0.07	2:5887296	10.3333	0.123333	15.3333	0.126667	0.973684	1.02703	-	Sec61a2	intronic	REP	SINE/B1_Mm	0.0614547
2	5887297	3	0	18	0.06	9	0.22	16	0.31	17	0.12	13	0.08	2:5887297	10	0.0933333	15.3333	0.17	0.54902	1.82143	-	Sec61a2	intronic	REP	SINE/B1_Mm	0.803221
2	14147987	8	0.12	40	0.03	38	0.03	33	0	34	0	39	0	2:14147987	28.6667	0.06	35.3333	0	inf	0	+	Stam	UTR3	REP	SINE/B1_Mus1	-2.78182
2	14148049	8	0.12	40	0.03	38	0.16	35	0	35	0.09	41	0.07	2:14148049	28.6667	0.103333	37	0.0533333	1.9375	0.516129	+	Stam	UTR3	REP	SINE/B1_Mus1	-0.839066
2	14148681	2	0.5	28	0.18	24	0.17	30	0.13	30	0.27	35	0.29	2:14148681	18	0.283333	31.6667	0.23	1.23188	0.811765	+	Stam	UTR3	REP	SINE/B1_Mur1	-0.290292
2	14148682	2	0.5	28	0.18	25	0.16	30	0.1	27	0.26	34	0.41	2:14148682	18.3333	0.28	30.3333	0.256667	1.09091	0.916667	+	Stam	UTR3	REP	SINE/B1_Mur1	-0.116799
2	18073417	4	0	12	0.08	18	0.06	22	0	22	0	17	0.12	2:18073417	11.3333	0.0466667	20.3333	0.04	1.16667	0.857143	+	Mllt10	intronic	REP	SINE/B1_Mur2	-0.193922
2	18084666	6	0	25	0.12	19	0.05	21	0.05	11	0.27	10	0.2	2:18084666	16.6667	0.0566667	14	0.173333	0.326923	3.05882	+	Mllt10	intronic	REP	LTR/RMER4A	1.44148
2	18189499	2	0	21	0.05	20	0.15	22	0.05	17	0	19	0.05	2:18189499	14.3333	0.0666667	19.3333	0.0333333	2	0.5	+	Mllt10	intronic	REP	SINE/B2_Mm2	-0.829507
2	18189513	2	0.5	20	0.1	19	0.05	23	0.04	17	0	24	0.21	2:18189513	13.6667	0.216667	21.3333	0.0833333	2.6	0.384615	+	Mllt10	intronic	REP	SINE/B2_Mm2	-1.27638
2	18189523	1	0	17	0.06	17	0.18	19	0.16	14	0	25	0.24	2:18189523	11.6667	0.08	19.3333	0.133333	0.6	1.66667	+	Mllt10	intronic	REP	SINE/B2_Mm2	0.689663
2	18189524	1	0	16	0.06	16	0.25	20	0.15	14	0	25	0.28	2:18189524	11	0.103333	19.6667	0.143333	0.72093	1.3871	+	Mllt10	intronic	REP	SINE/B2_Mm2	0.42553
2	18189603	6	0.17	11	0	19	0.11	13	0.08	16	0	19	0.26	2:18189603	12	0.0933333	16	0.113333	0.823529	1.21429	+	Mllt10	intronic	REP	SINE/B2_Mm2	0.293628
2	18198880	6	0.33	12	0	18	0.06	16	0	19	0	20	0.1	2:18198880	12	0.13	18.3333	0.0333333	3.9	0.25641	+	Mllt10	intronic	REP	LINE/L1_Mus2	-1.68806
2	18214615	9	0	23	0.04	42	0.05	33	0	31	0	47	0	2:18214615	24.6667	0.03	37	0	inf	0	-	Dnajc1	UTR3	REP	SINE/ID_B1	-2.01313
2	18214656	8	0.25	22	0.14	40	0.1	34	0	31	0.03	39	0.05	2:18214656	23.3333	0.163333	34.6667	0.0266667	6.125	0.163265	-	Dnajc1	UTR3	REP	SINE/ID_B1	-2.18519
2	18214657	8	0.12	23	0.22	41	0.15	33	0	30	0	38	0.13	2:18214657	24	0.163333	33.6667	0.0433333	3.76923	0.265306	-	Dnajc1	UTR3	REP	SINE/ID_B1	-1.68275
2	18214722	7	0.14	27	0.11	40	0.1	28	0	31	0.1	44	0.05	2:18214722	24.6667	0.116667	34.3333	0.05	2.33333	0.428571	-	Dnajc1	UTR3	REP	LTR/ORR1D2	-1.15666
2	18214728	7	0	23	0.09	40	0.03	26	0	30	0.03	44	0.07	2:18214728	23.3333	0.04	33.3333	0.0333333	1.2	0.833333	-	Dnajc1	UTR3	REP	LTR/ORR1D2	-0.11022
2	18214729	7	0.14	25	0.08	42	0.02	26	0	30	0.03	44	0.02	2:18214729	24.6667	0.08	33.3333	0.0166667	4.8	0.208333	-	Dnajc1	UTR3	REP	LTR/ORR1D2	-1.68472
2	18214733	7	0	24	0.21	39	0.05	22	0.05	31	0.1	42	0.14	2:18214733	23.3333	0.0866667	31.6667	0.0966667	0.896552	1.11538	-	Dnajc1	UTR3	REP	LTR/ORR1D2	0.121607
2	18214736	7	0.29	23	0.17	38	0.08	23	0	29	0.14	42	0.17	2:18214736	22.6667	0.18	31.3333	0.103333	1.74194	0.574074	-	Dnajc1	UTR3	REP	LTR/ORR1D2	-0.764922
2	18215355	10	0	34	0.12	30	0.03	30	0	31	0	38	0.11	2:18215355	24.6667	0.05	33	0.0366667	1.36364	0.733333	-	Dnajc1	UTR3	REP	SINE/ID_B1	-0.420064
2	18215357	11	0	38	0.03	27	0.07	30	0.13	30	0	40	0.03	2:18215357	25.3333	0.0333333	33.3333	0.0533333	0.625	1.6	-	Dnajc1	UTR3	REP	SINE/ID_B1	0.530457
2	18215359	11	0	37	0.11	28	0.11	29	0.03	32	0.06	40	0.03	2:18215359	25.3333	0.0733333	33.6667	0.04	1.83333	0.545455	-	Dnajc1	UTR3	REP	SINE/ID_B1	-0.690351
2	18215363	11	0.27	37	0.24	29	0.17	32	0.06	31	0.1	41	0.27	2:18215363	25.6667	0.226667	34.6667	0.143333	1.5814	0.632353	-	Dnajc1	UTR3	REP	SINE/ID_B1	-0.650773
2	18215374	11	0.09	37	0.24	33	0.21	30	0.13	33	0.12	45	0.22	2:18215374	27	0.18	36	0.156667	1.14894	0.87037	-	Dnajc1	UTR3	REP	SINE/ID_B1	-0.185429
2	18215388	8	0	31	0.03	35	0.03	27	0	33	0	43	0.05	2:18215388	24.6667	0.02	34.3333	0.0166667	1.2	0.833333	-	Dnajc1	UTR3	REP	SINE/ID_B1	-0.247482
2	18215394	9	0	34	0.15	36	0.06	31	0	34	0	43	0.02	2:18215394	26.3333	0.07	36	0.00666667	10.5	0.0952381	-	Dnajc1	UTR3	REP	SINE/ID_B1	-2.12693
2	22942323	7	0	11	0.09	22	0.05	7	0	13	0.15	12	0.17	2:22942323	13.3333	0.0466667	10.6667	0.106667	0.4375	2.28571	-	Abi1	intronic	REP	SINE$LTR/B1_Mur4$MT2B	1.07513
2	23031644	4	0	9	0.22	21	0.14	11	0.09	10	0	18	0.17	2:23031644	11.3333	0.12	13	0.0866667	1.38462	0.722222	-	Abi1	intronic	REP	SINE/B1_Mur4	-0.4582
2	23032621	4	0.25	21	0.19	30	0.07	17	0.06	28	0	31	0	2:23032621	18.3333	0.17	25.3333	0.02	8.5	0.117647	-	Abi1	intronic	REP	SINE/B3	-2.59629
2	23032622	4	0.25	22	0.23	30	0.13	17	0	30	0	30	0	2:23032622	18.6667	0.203333	25.6667	0	inf	0	-	Abi1	intronic	REP	SINE/B3	-4.4164
2	23032623	4	0	22	0.09	32	0.03	17	0	30	0.03	29	0	2:23032623	19.3333	0.04	25.3333	0.01	4	0.25	-	Abi1	intronic	REP	SINE/B3	-1.26454
2	24915948	3	0	19	0.16	15	0.13	15	0	9	0	22	0.23	2:24915948	12.3333	0.0966667	15.3333	0.0766667	1.26087	0.793103	-	Ehmt1	intronic	REP	SINE/B1_Mus2	-0.320299
2	25604377	4	0	30	0.03	26	0.04	22	0.18	31	0.06	24	0.04	2:25604377	20	0.0233333	25.6667	0.0933333	0.25	4	-	Rabl6	intronic	REP	SINE/B1_Mus1	1.64337
2	25606158	5	0.2	22	0	27	0.19	17	0.18	20	0.1	18	0	2:25606158	18	0.13	18.3333	0.0933333	1.39286	0.717949	-	Rabl6	intronic	REP	SINE/B1_Mur4	-0.438006
2	25606247	5	0	15	0.13	28	0.14	15	0.2	20	0.2	15	0.13	2:25606247	16	0.09	16.6667	0.176667	0.509434	1.96296	-	Rabl6	intronic	REP	SINE/B1_Mur4	0.879559
2	26396022	37	0	270	0.03	220	0.04	212	0	178	0.01	261	0.02	2:26396022	175.667	0.0233333	217	0.01	2.33333	0.428571	+	Pmpca	UTR3	REP	SINE/B1F2	-0.752648
2	26396024	32	0	259	0.02	212	0.02	203	0	171	0	244	0.02	2:26396024	167.667	0.0133333	206	0.00666667	2	0.5	+	Pmpca	UTR3	REP	SINE/B1F2	-0.604135
2	26396546	66	0.02	243	0	227	0.02	234	0	220	0	219	0.01	2:26396546	178.667	0.0133333	224.333	0.00333333	4	0.25	+	Inpp5e	UTR3	REP	SINE/B1_Mus2	-0.779623
2	27446120	12	0	92	0.01	93	0.03	97	0	82	0	129	0.02	2:27446120	65.6667	0.0133333	102.667	0.00666667	2	0.5	-	Brd3	UTR3	NONREP	-/-	-0.457478
2	27446203	4	0	56	0.05	66	0.14	61	0	42	0	84	0.01	2:27446203	42	0.0633333	62.3333	0.00333333	19	0.0526316	-	Brd3	UTR3	NONREP	-/-	-2.39189
2	27470682	5	0.2	17	0	17	0.06	10	0.2	18	0	29	0	2:27470682	13	0.0866667	19	0.0666667	1.3	0.769231	-	Brd3	intronic	REP	SINE/B1_Mur2	-0.328554
2	28846435	8	0.25	16	0.06	18	0.17	14	0.07	16	0	17	0.12	2:28846435	14	0.16	15.6667	0.0633333	2.52632	0.395833	+	Ddx31	intronic	NONREP	-/-	-1.21671
2	28846436	8	0	16	0.12	19	0.11	14	0.07	17	0	17	0.12	2:28846436	14.3333	0.0766667	16	0.0633333	1.21053	0.826087	+	Ddx31	intronic	NONREP	-/-	-0.248542
2	28846437	8	0	16	0.12	19	0.11	12	0.08	17	0	17	0.12	2:28846437	14.3333	0.0766667	15.3333	0.0666667	1.15	0.869565	+	Ddx31	intronic	NONREP	-/-	-0.172201
2	29727278	4	0	23	0.09	23	0.04	14	0	18	0	17	0.12	2:29727278	16.6667	0.0433333	16.3333	0.04	1.08333	0.923077	+	Rapgef1	intronic	REP	SINE/B1_Mur4	-0.119834
2	30432492	3	0	25	0.12	26	0.15	15	0.07	19	0.05	13	0.08	2:30432492	18	0.09	15.6667	0.0666667	1.35	0.740741	+	Ptpa	intronic	REP	SINE/B1_Mur4	-0.425606
2	31026924	20	0	25	0.24	53	0.08	37	0	48	0.02	66	0.06	2:31026924	32.6667	0.106667	50.3333	0.0266667	4	0.25	-	Fnbp1	UTR3	NONREP	-/-	-1.63231
2	31030384	7	0	47	0.19	44	0.2	44	0.05	42	0.14	31	0.19	2:31030384	32.6667	0.13	39	0.126667	1.02632	0.974359	-	Fnbp1	UTR3	REP	SINE/B1F2	-0.0488171
2	31030932	0	0	22	0.14	13	0.15	29	0.07	22	0.09	31	0.1	2:31030932	11.6667	0.0966667	27.3333	0.0866667	1.11538	0.896552	-	Fnbp1	UTR3	REP	SINE/B1_Mur4	-0.159733
2	31030943	0	0	30	0.27	17	0.41	30	0.07	24	0.21	34	0.15	2:31030943	15.6667	0.226667	29.3333	0.143333	1.5814	0.632353	-	Fnbp1	UTR3	REP	SINE/B1_Mur4	-0.648118
2	31030966	0	0	29	0.03	19	0.21	24	0	24	0	32	0	2:31030966	16	0.08	26.6667	0	inf	0	-	Fnbp1	UTR3	REP	SINE/B1_Mur4	-3.19644
2	31031065	1	0	31	0.03	21	0.05	26	0	28	0	28	0	2:31031065	17.6667	0.0266667	27.3333	0	inf	0	-	Fnbp1	UTR3	REP	SINE/B1_Mur2	-1.87286
2	31032736	9	0	29	0.07	36	0.11	24	0.04	30	0.03	32	0.06	2:31032736	24.6667	0.06	28.6667	0.0433333	1.38462	0.722222	-	Fnbp1	UTR3	REP	SINE/B1F	-0.326755
2	31585580	3	0	14	0.21	28	0.07	19	0.11	20	0.1	22	0.23	2:31585580	15	0.0933333	20.3333	0.146667	0.636364	1.57143	+	Fubp3	intronic	REP	SINE/B1_Mur2	0.550946
2	31585609	3	0	17	0.06	24	0.04	22	0	22	0	24	0	2:31585609	14.6667	0.0333333	22.6667	0	inf	0	+	Fubp3	intronic	REP	SINE/B1_Mur2	-2.12091
2	31615894	13	0.31	59	0.22	93	0.22	64	0.02	70	0	82	0.06	2:31615894	55	0.25	72	0.0266667	9.375	0.106667	+	Fubp3	UTR3	NONREP	-/-	-2.85841
2	32165380	3	0	16	0.19	23	0.17	14	0.29	23	0.13	23	0.43	2:32165380	14	0.12	20	0.283333	0.423529	2.36111	+	Prrc2b	intronic	REP	SINE/B1_Mur2	1.17034
2	32203380	5	0	24	0.08	32	0.03	13	0	20	0	23	0.04	2:32203380	20.3333	0.0366667	18.6667	0.0133333	2.75	0.363636	+	Prrc2b	intronic	REP	SINE/B3A	-0.976512
2	32228352	2	0	21	0.05	22	0.05	23	0.04	17	0	18	0	2:32228352	15	0.0333333	19.3333	0.0133333	2.5	0.4	+	Prrc2b	intronic	REP	SINE/B2_Mm2	-0.744132
2	32309427	22	0.05	101	0.01	119	0.06	75	0	71	0	79	0	2:32309427	80.6667	0.04	75	0	inf	0	-	Dnm1	UTR3	NONREP	-/-	-2.26483
2	32883293	5	0.2	41	0.07	49	0.12	55	0.07	39	0.15	48	0.12	2:32883293	31.6667	0.13	47.3333	0.113333	1.14706	0.871795	+	Fam129b	intronic	REP	SINE/ID_B1	-0.166225
2	32890717	14	0	37	0.03	21	0.1	29	0.03	27	0	32	0.09	2:32890717	24	0.0433333	29.3333	0.04	1.08333	0.923077	+	Fam129b	intronic	REP	SINE/B1_Mus1	0.0554628
2	34746154	2	0	24	0.17	18	0.39	16	0.06	13	0.08	13	0.31	2:34746154	14.6667	0.186667	14	0.15	1.24444	0.803571	-	Gapvd1	intronic	REP	SINE/ID_B1	-0.295468
2	34823390	6	0.17	13	0.15	18	0.22	31	0	21	0.19	13	0.08	2:34823390	12.3333	0.18	21.6667	0.09	2	0.5	-	Fbxw2	intronic	REP	SINE/B1_Mus1	-0.945467
2	34823396	6	0.17	14	0.43	16	0.5	26	0.23	19	0.26	13	0.46	2:34823396	12	0.366667	19.3333	0.316667	1.15789	0.863636	-	Fbxw2	intronic	REP	SINE/B1_Mus1	-0.191353
2	35315406	32	0.03	160	0.02	141	0.02	143	0	57	0	108	0.01	2:35315406	111	0.0233333	102.667	0.00333333	7	0.142857	-	Stom	UTR3	NONREP	-/-	-1.3672
2	36254855	9	0	39	0.1	40	0.28	41	0.02	34	0.03	28	0.04	2:36254855	29.3333	0.126667	34.3333	0.03	4.22222	0.236842	+	Ptgs1	intergenic	REP	SINE/B1_Mm	-1.76982
2	36254896	13	0.31	36	0.56	39	0.54	51	0.25	29	0.31	24	0.46	2:36254896	29.3333	0.47	34.6667	0.34	1.38235	0.723404	+	Ptgs1	intergenic	REP	SINE/B1_Mur3	-0.442439
2	36254897	13	0.08	37	0.19	41	0.12	54	0.02	31	0.06	25	0.08	2:36254897	30.3333	0.13	36.6667	0.0533333	2.4375	0.410256	+	Ptgs1	intergenic	REP	SINE/B1_Mur3	-1.11486
2	37425873	7	0.14	25	0.08	40	0.15	37	0	45	0	48	0	2:37425873	24	0.123333	43.3333	0	inf	0	-	Zbtb6	UTR3	REP	SINE/B1F2	-3.74723
2	37425899	7	0	26	0.04	38	0.11	43	0	44	0.02	55	0.02	2:37425899	23.6667	0.05	47.3333	0.0133333	3.75	0.266667	-	Zbtb6	UTR3	REP	SINE/B1F2	-1.85024
2	37425912	7	0.14	28	0.07	40	0.15	39	0	43	0	53	0.04	2:37425912	25	0.12	45	0.0133333	9	0.111111	-	Zbtb6	UTR3	REP	SINE/B1F2	-2.54125
2	37425939	7	0	25	0.04	42	0.1	39	0	45	0	54	0.06	2:37425939	24.6667	0.0466667	46	0.02	2.33333	0.428571	-	Zbtb6	UTR3	REP	SINE/B1F2	-0.949613
2	59666760	8	0	8	0.12	14	0.36	17	0.24	17	0.24	11	0.27	2:59666760	10	0.16	15	0.25	0.64	1.5625	+	Tanc1	intronic	REP	LTR/ORR1B1	0.594511
2	69739255	7	0	10	0.1	22	0.05	13	0	27	0	24	0.04	2:69739255	13	0.05	21.3333	0.0133333	3.75	0.266667	+	Ppig	intronic	REP	SINE/B3	-1.29172
2	72316577	10	0	21	0.1	32	0.03	12	0	28	0	37	0	2:72316577	21	0.0433333	25.6667	0	inf	0	+	Map3k20	intronic	REP	LTR/RLTR12E	-2.38302
2	73147457	3	0	13	0.08	17	0.06	12	0	18	0	19	0.05	2:73147457	11	0.0466667	16.3333	0.0166667	2.8	0.357143	-	Ola1	intronic	REP	SINE/B1_Mur3	-1.00421
2	73839881	2	0	16	0.06	18	0.17	6	0.17	10	0.1	21	0.19	2:73839881	12	0.0766667	12.3333	0.153333	0.5	2	-	Atf2	intronic	REP	SINE/B1_Mus1	0.910465
2	73839948	3	0	15	0.13	17	0.12	6	0	12	0	19	0	2:73839948	11.6667	0.0833333	12.3333	0	inf	0	-	Atf2	intronic	REP	SINE/B1_Mus1	-3.22744
2	75928341	14	0.14	53	0.04	59	0.08	48	0	94	0	90	0.02	2:75928341	42	0.0866667	77.3333	0.00666667	13	0.0769231	+	Agps	UTR3	NONREP	-/-	-2.49963
2	90769718	10	0	63	0.06	92	0.07	48	0.02	73	0.11	73	0.05	2:90769718	55	0.0433333	64.6667	0.06	0.722222	1.38462	+	Fnbp4	intronic	REP	SINE$SINE/B1_Mur1$B4A	0.292518
2	90769719	10	0	65	0.03	87	0.07	48	0	70	0.06	72	0.03	2:90769719	54	0.0333333	63.3333	0.03	1.11111	0.9	+	Fnbp4	intronic	REP	SINE/B1_Mur1	-0.174927
2	90773228	4	0	80	0.29	41	0.2	51	0.16	68	0.18	59	0.29	2:90773228	41.6667	0.163333	59.3333	0.21	0.777778	1.28571	+	Fnbp4	intronic	REP	SINE$SINE/B4$B1_Mus1	0.345801
2	90773229	4	0	77	0.06	42	0.02	53	0.02	68	0	57	0.04	2:90773229	41	0.0266667	59.3333	0.02	1.33333	0.75	+	Fnbp4	intronic	REP	SINE$SINE/B4$B1_Mus1	-0.500163
2	90944166	4	0	30	0.13	34	0.03	17	0	18	0	26	0	2:90944166	22.6667	0.0533333	20.3333	0	inf	0	+	Celf1	intronic	REP	SINE/B1_Mur2	-2.68366
2	90945729	5	0	38	0.11	40	0.17	25	0	23	0.09	32	0.09	2:90945729	27.6667	0.0933333	26.6667	0.06	1.55556	0.642857	+	Celf1	intronic	REP	SINE/B3	-0.558257
2	90945730	6	0.17	37	0.05	40	0.07	27	0	23	0	32	0.06	2:90945730	27.6667	0.0966667	27.3333	0.02	4.83333	0.206897	+	Celf1	intronic	REP	SINE/B3	-1.81611
2	90945770	7	0	33	0.09	41	0.12	23	0	23	0	32	0.09	2:90945770	27	0.07	26	0.03	2.33333	0.428571	+	Celf1	intronic	REP	SINE/B3	-0.972698
2	90947127	4	0	12	0.08	27	0.11	16	0	14	0	26	0.12	2:90947127	14.3333	0.0633333	18.6667	0.04	1.58333	0.631579	+	Celf1	intronic	REP	SINE/B3	-0.626484
2	90947162	5	0	20	0.1	33	0.09	23	0.04	15	0	30	0.03	2:90947162	19.3333	0.0633333	22.6667	0.0233333	2.71429	0.368421	+	Celf1	intronic	REP	SINE/B3	-1.04838
2	90947188	5	0	22	0.05	40	0.23	22	0.05	17	0.06	32	0.03	2:90947188	22.3333	0.0933333	23.6667	0.0466667	2	0.5	+	Celf1	intronic	REP	SINE/B3	-0.860071
2	90949079	10	0	30	0.03	37	0.03	25	0	30	0	24	0	2:90949079	25.6667	0.02	26.3333	0	inf	0	+	Celf1	intronic	REP	SINE/B1_Mur2	-1.59073
2	90952640	5	0	30	0.03	24	0.08	26	0.04	38	0	31	0	2:90952640	19.6667	0.0366667	31.6667	0.0133333	2.75	0.363636	+	Celf1	intronic	REP	SINE/B1_Mur1	-1.09918
2	90973004	4	0	20	0.05	23	0.04	15	0	22	0	14	0	2:90973004	15.6667	0.03	17	0	inf	0	+	Celf1	intronic	REP	SINE/B2_Mm2	-2.04122
2	90973151	8	0	12	0.17	22	0.05	9	0	12	0.17	15	0	2:90973151	14	0.0733333	12	0.0566667	1.29412	0.772727	+	Celf1	intronic	REP	SINE/B3	-0.299977
2	91015870	15	0	58	0.12	58	0.19	57	0	42	0.02	51	0.08	2:91015870	43.6667	0.103333	50	0.0333333	3.1	0.322581	+	Celf1	UTR3	NONREP	-/-	-1.36383
2	91213286	7	0.14	15	0.07	18	0	16	0	13	0	12	0.17	2:91213286	13.3333	0.07	13.6667	0.0566667	1.23529	0.809524	+	Acp2	UTR3	REP	SINE/B1_Mus1	-0.284417
2	91213288	8	0.12	14	0	18	0.06	17	0	12	0	12	0	2:91213288	13.3333	0.06	13.6667	0	inf	0	+	Acp2	UTR3	REP	SINE/B1_Mus1	-2.81117
2	92245440	4	0.25	19	0.05	16	0.12	8	0	24	0	14	0.21	2:92245440	13	0.14	15.3333	0.07	2	0.5	+	Phf21a	intronic	NONREP	-/-	-0.905617
2	92283437	2	0	11	0.09	20	0.05	14	0	11	0	11	0	2:92283437	11	0.0466667	12	0	inf	0	+	Phf21a	intronic	REP	SINE/B1_Mus1	-2.51019
2	102333617	9	0.11	22	0.18	22	0	9	0	25	0.04	22	0.09	2:102333617	17.6667	0.0966667	18.6667	0.0433333	2.23077	0.448276	-	Trim44	intronic	REP	LTR/ORR1A4	-1.00497
2	102333618	9	0.11	22	0.05	22	0.05	9	0	26	0.04	22	0.05	2:102333618	17.6667	0.07	19	0.03	2.33333	0.428571	-	Trim44	intronic	REP	LTR/ORR1A4	-1.02628
2	102333619	9	0.11	21	0.05	21	0.1	9	0	27	0	23	0.17	2:102333619	17	0.0866667	19.6667	0.0566667	1.52941	0.653846	-	Trim44	intronic	REP	LTR/ORR1A4	-0.477776
2	102334088	16	0.19	11	0.18	29	0.17	10	0.1	19	0.32	12	0.17	2:102334088	18.6667	0.18	13.6667	0.196667	0.915254	1.09259	-	Trim44	intronic	REP	LTR/ORR1B1	0.0992676
2	103765252	31	0	222	0.02	200	0.01	188	0	197	0	210	0.01	2:103765252	151	0.01	198.333	0.00333333	3	0.333333	-	Caprin1	UTR3	NONREP	-/-	-0.423761
2	104680772	4	0	16	0.06	14	0.07	27	0.04	22	0	12	0	2:104680772	11.3333	0.0433333	20.3333	0.0133333	3.25	0.307692	-	Tcp11l1	UTR3	REP	SINE/B1_Mus2	-1.29004
2	104757539	7	0.14	41	0.02	32	0	28	0.04	34	0.03	28	0	2:104757539	26.6667	0.0533333	30	0.0233333	2.28571	0.4375	-	Qser1	UTR3	REP	SINE/B1_Mur2	-1.05209
2	104770582	4	0	37	0.11	37	0.22	23	0.09	50	0.06	31	0.1	2:104770582	26	0.11	34.6667	0.0833333	1.32	0.757576	-	Qser1	intronic	REP	SINE/B4A	-0.372313
2	104830332	6	0	18	0.11	22	0.23	14	0	16	0	13	0	2:104830332	15.3333	0.113333	14.3333	0	inf	0	-	Prrg4	downstream	REP	SINE/B1F1	-3.61818
2	104830351	6	0.17	17	0	19	0.16	14	0	17	0	14	0	2:104830351	14	0.11	15	0	inf	0	-	Prrg4	downstream	REP	SINE/B1F1	-3.563
2	104831363	2	0	13	0.23	15	0.07	25	0	12	0	20	0.05	2:104831363	10	0.1	19	0.0166667	6	0.166667	-	Prrg4	UTR3	REP	SINE$SINE/B4A$B1_Mur3	-2.03314
2	106963428	8	0	130	0.09	62	0.23	146	0	69	0	81	0.06	2:106963428	66.6667	0.106667	98.6667	0.02	5.33333	0.1875	-	Arl14ep	UTR3	NONREP	-/-	-1.92412
2	112386015	5	0.2	18	0.06	21	0.19	23	0.04	18	0.22	28	0.18	2:112386015	14.6667	0.15	23	0.146667	1.02273	0.977778	+	Gm21985	intronic	REP	SINE/B1_Mur3	-0.00534336
2	117179975	16	0	126	0.02	147	0.07	103	0	135	0	152	0	2:117179975	96.3333	0.03	130	0	inf	0	+	Spred1	UTR3	NONREP	-/-	-1.92474
2	119104343	24	0.12	40	0.33	113	0.19	39	0	94	0	108	0.05	2:119104343	59	0.213333	80.3333	0.0166667	12.8	0.078125	+	Knl1	UTR3	REP	SINE/B1_Mus1	-3.14454
2	119104382	27	0	49	0.08	139	0.04	39	0	101	0	120	0.01	2:119104382	71.6667	0.04	86.6667	0.00333333	12	0.0833333	+	Knl1	UTR3	REP	SINE/B1_Mus1	-2.01372
2	119104417	25	0.04	48	0.19	135	0.11	47	0.02	91	0	123	0.02	2:119104417	69.3333	0.113333	87	0.0133333	8.5	0.117647	+	Knl1	UTR3	REP	SINE/B1_Mus1	-2.44835
2	119104455	26	0.15	42	0.38	138	0.24	47	0.04	92	0.03	134	0.06	2:119104455	68.6667	0.256667	91	0.0433333	5.92308	0.168831	+	Knl1	UTR3	REP	SINE/B1_Mus1	-2.2858
2	119104456	25	0.04	40	0.1	137	0.09	47	0.02	90	0	135	0.01	2:119104456	67.3333	0.0766667	90.6667	0.01	7.66667	0.130435	+	Knl1	UTR3	REP	SINE/B1_Mus1	-1.96255
2	119104953	14	0.29	22	0.27	50	0.22	20	0.15	52	0.04	73	0.04	2:119104953	28.6667	0.26	48.3333	0.0766667	3.3913	0.294872	+	Knl1	UTR3	REP	SINE/B1_Mus1	-1.63909
2	119104959	15	0.13	20	0.1	50	0.18	18	0.06	53	0.02	72	0.01	2:119104959	28.3333	0.136667	47.6667	0.03	4.55556	0.219512	+	Knl1	UTR3	REP	SINE/B1_Mus1	-1.90579
2	119105608	11	0.27	15	0.27	44	0.25	11	0.09	25	0.08	28	0.11	2:119105608	23.3333	0.263333	21.3333	0.0933333	2.82143	0.35443	+	Knl1	downstream	REP	SINE$LTR/B1_Mus2$RLTR25B	-1.41138
2	119105611	9	0.11	14	0	44	0.11	12	0	26	0	28	0	2:119105611	22.3333	0.0733333	22	0	inf	0	+	Knl1	downstream	REP	SINE$LTR/B1_Mus2$RLTR25B	-3.08603
2	119470330	5	0	18	0.06	15	0.07	20	0	15	0	17	0	2:119470330	12.6667	0.0433333	17.3333	0	inf	0	-	Ino80	intronic	REP	SINE/B1_Mus1	-2.34314
2	119609836	10	0.1	39	0.13	60	0.02	43	0	45	0	61	0	2:119609836	36.3333	0.0833333	49.6667	0	inf	0	-	Oip5	downstream	REP	SINE/B1_Mus2	-3.19572
2	119610052	9	0.11	61	0.1	66	0.05	47	0	53	0.02	76	0.01	2:119610052	45.3333	0.0866667	58.6667	0.01	8.66667	0.115385	-	Oip5	UTR3	REP	SINE/B1_Mur2	-2.19965
2	119610081	9	0.11	58	0.29	60	0.23	50	0.04	50	0.02	66	0.06	2:119610081	42.3333	0.21	55.3333	0.04	5.25	0.190476	-	Oip5	UTR3	REP	SINE/B1_Mur2	-2.14809
2	119610083	10	0.3	59	0.29	59	0.17	50	0.02	49	0.02	68	0.06	2:119610083	42.6667	0.253333	55.6667	0.0333333	7.6	0.131579	-	Oip5	UTR3	REP	SINE/B1_Mur2	-2.60755
2	119658081	5	0	29	0.21	30	0.13	17	0.12	28	0.07	19	0.21	2:119658081	21.3333	0.113333	21.3333	0.133333	0.85	1.17647	-	Ndufaf1	intronic	REP	SINE/B1_Mur2	0.214579
2	119658090	4	0	26	0.12	31	0.03	17	0.06	28	0.07	19	0.11	2:119658090	20.3333	0.05	21.3333	0.08	0.625	1.6	-	Ndufaf1	intronic	REP	SINE/B1_Mur2	0.579817
2	120398174	1	0	27	0.07	28	0.04	15	0	11	0.09	34	0.15	2:120398174	18.6667	0.0366667	20	0.08	0.458333	2.18182	-	Tmem87a	intronic	REP	SINE/B3	0.938816
2	120399514	6	0	7	0.14	19	0.05	15	0	14	0	20	0.05	2:120399514	10.6667	0.0633333	16.3333	0.0166667	3.8	0.263158	-	Tmem87a	intronic	REP	SINE/B3	-1.49498
2	120600837	9	0.22	33	0.12	45	0.2	30	0.07	28	0.29	57	0.04	2:120600837	29	0.18	38.3333	0.133333	1.35	0.740741	+	Snap23	UTR3	REP	SINE/B1_Mus2	-0.45796
2	120600838	9	0.11	33	0.12	45	0.11	28	0.07	28	0.11	57	0.05	2:120600838	29	0.113333	37.6667	0.0766667	1.47826	0.676471	+	Snap23	UTR3	REP	SINE/B1_Mus2	-0.515683
2	120600867	6	0	31	0.06	41	0.1	28	0.04	31	0.1	62	0.02	2:120600867	26	0.0533333	40.3333	0.0533333	1	1	+	Snap23	UTR3	REP	SINE/B1_Mus2	-0.104812
2	120600876	6	0	35	0.09	46	0.04	27	0	37	0.03	65	0.05	2:120600876	29	0.0433333	43	0.0266667	1.625	0.615385	+	Snap23	UTR3	REP	SINE/B1_Mus2	-0.625597
2	120600911	3	0.33	41	0.05	46	0.04	26	0	44	0.05	65	0.06	2:120600911	30	0.14	45	0.0366667	3.81818	0.261905	+	Snap23	UTR3	REP	SINE/B1_Mus2	-1.73364
2	120600926	5	0	37	0.16	44	0.11	21	0	47	0.04	63	0.08	2:120600926	28.6667	0.09	43.6667	0.04	2.25	0.444444	+	Snap23	UTR3	REP	SINE/B1_Mus2	-1.00929
2	120600928	5	0	38	0.03	45	0.04	21	0	48	0.04	64	0	2:120600928	29.3333	0.0233333	44.3333	0.0133333	1.75	0.571429	+	Snap23	UTR3	REP	SINE/B1_Mus2	-0.491552
2	120600935	5	0	36	0.03	40	0.03	18	0	45	0.02	61	0.02	2:120600935	27	0.02	41.3333	0.0133333	1.5	0.666667	+	Snap23	UTR3	REP	SINE/B1_Mus2	-0.270706
2	120601792	9	0.33	13	0.23	25	0.36	9	0.22	17	0.29	27	0.3	2:120601792	15.6667	0.306667	17.6667	0.27	1.1358	0.880435	+	Snap23	downstream	REP	SINE/B1_Mur4	-0.179235
2	120601795	9	0	13	0.15	25	0.04	10	0	17	0	27	0.04	2:120601795	15.6667	0.0633333	18	0.0133333	4.75	0.210526	+	Snap23	downstream	REP	SINE/B1_Mur4	-1.73948
2	120601806	10	0.3	13	0	28	0.04	10	0	19	0	28	0.11	2:120601806	17	0.113333	19	0.0366667	3.09091	0.323529	+	Snap23	downstream	REP	SINE/B1_Mur4	-1.41504
2	120601811	10	0.1	14	0	25	0.08	12	0	20	0	29	0.03	2:120601811	16.3333	0.06	20.3333	0.01	6	0.166667	+	Snap23	downstream	REP	SINE/B1_Mur4	-1.7034
2	120601822	10	0.3	15	0.13	31	0.1	14	0	18	0	28	0.21	2:120601822	18.6667	0.176667	20	0.07	2.52381	0.396226	+	Snap23	downstream	REP	SINE/B1_Mur4	-1.19713
2	120601823	11	0	15	0.07	29	0.07	14	0	19	0.05	27	0.04	2:120601823	18.3333	0.0466667	20	0.03	1.55556	0.642857	+	Snap23	downstream	REP	SINE/B1_Mur4	-0.468938
2	120601824	11	0.18	15	0.2	27	0.19	14	0	18	0	29	0.17	2:120601824	17.6667	0.19	20.3333	0.0566667	3.35294	0.298246	+	Snap23	downstream	REP	SINE/B1_Mur4	-1.56043
2	120601830	12	0.08	16	0	32	0.09	12	0	21	0	30	0.03	2:120601830	20	0.0566667	21	0.01	5.66667	0.176471	+	Snap23	downstream	REP	SINE/B1_Mur4	-1.68323
2	120601866	7	0.29	13	0.23	28	0.08	13	0.08	21	0.05	20	0.05	2:120601866	16	0.2	18	0.06	3.33333	0.3	+	Snap23	downstream	REP	SINE/B1_Mur4	-2.28833
2	120602217	9	0.11	18	0.06	26	0.15	18	0	33	0	32	0.03	2:120602217	17.6667	0.106667	27.6667	0.01	10.6667	0.09375	+	Snap23	downstream	REP	SINE/B1_Mus1	-2.51669
2	120602236	9	0.11	17	0	25	0.04	17	0	29	0	31	0.03	2:120602236	17	0.05	25.6667	0.01	5	0.2	+	Snap23	downstream	REP	SINE/B1_Mus1	-1.54054
2	120602237	9	0.11	17	0	25	0.12	17	0	29	0	30	0.07	2:120602237	17	0.0766667	25.3333	0.0233333	3.28571	0.304348	+	Snap23	downstream	REP	SINE/B1_Mus1	-1.43357
2	120602265	5	0.2	14	0.21	12	0.25	17	0	25	0	29	0.11	2:120602265	10.3333	0.22	23.6667	0.0366667	6	0.166667	+	Snap23	intergenic	REP	SINE/B1_Mus1	-2.33985
2	120620269	6	0.17	53	0.17	82	0.11	76	0.01	66	0.05	67	0.04	2:120620269	47	0.15	69.6667	0.0333333	4.5	0.222222	+	Haus2	UTR3	REP	SINE/B1_Mus2	-1.83604
2	120620270	5	0	50	0.06	81	0.02	73	0	66	0	66	0	2:120620270	45.3333	0.0266667	68.3333	0	inf	0	+	Haus2	UTR3	REP	SINE/B1_Mus2	-1.93472
2	120620614	5	0	57	0.02	58	0.05	63	0.02	50	0.02	58	0.05	2:120620614	40	0.0233333	57	0.03	0.777778	1.28571	+	Haus2	UTR3	REP	SINE/B1F	0.244453
2	120733777	6	0	24	0.42	14	0.29	17	0	25	0.04	18	0.11	2:120733777	14.6667	0.236667	20	0.05	4.73333	0.211268	-	Ttbk2	UTR3	REP	SINE/B1_Mur3	-2.01572
2	120733821	4	0	28	0.32	14	0.21	17	0	21	0.14	20	0.4	2:120733821	15.3333	0.176667	19.3333	0.18	0.981481	1.01887	-	Ttbk2	UTR3	REP	SINE/B1_Mur3	0.0181018
2	120733822	4	0	28	0.07	14	0.07	17	0	20	0	22	0	2:120733822	15.3333	0.0466667	19.6667	0	inf	0	-	Ttbk2	UTR3	REP	SINE/B1_Mur3	-2.52655
2	120733835	2	0	29	0.07	19	0.11	19	0	21	0	23	0.09	2:120733835	16.6667	0.06	21	0.03	2	0.5	-	Ttbk2	UTR3	REP	SINE/B1_Mur3	-0.804213
2	120736265	13	0.15	34	0.06	41	0.07	26	0.04	36	0	33	0.06	2:120736265	29.3333	0.0933333	31.6667	0.0333333	2.8	0.357143	-	Ttbk2	UTR3	REP	SINE/B1_Mm	-1.29107
2	120736975	9	0	18	0.17	33	0.15	30	0.03	34	0.03	40	0.05	2:120736975	20	0.106667	34.6667	0.0366667	2.90909	0.34375	-	Ttbk2	UTR3	REP	SINE/B1_Mus2	-1.2864
2	120737001	10	0.1	25	0.04	34	0.09	29	0	32	0	42	0	2:120737001	23	0.0766667	34.3333	0	inf	0	-	Ttbk2	UTR3	REP	SINE/B1_Mus2	-3.10565
2	121184981	6	0.17	25	0	31	0.1	29	0	24	0.04	24	0.08	2:121184981	20.6667	0.09	25.6667	0.04	2.25	0.444444	+	Tubgcp4	intronic	REP	SINE/B3	-0.920802
2	121492422	3	0	40	0.2	36	0.47	33	0.03	33	0.03	29	0.17	2:121492422	26.3333	0.223333	31.6667	0.0766667	2.91304	0.343284	-	Mfap1a	UTR3	REP	SINE/B3A	-1.41676
2	121492794	5	0.2	31	0.1	24	0.08	43	0	27	0.04	40	0.03	2:121492794	20	0.126667	36.6667	0.0233333	5.42857	0.184211	-	Mfap1a	UTR3	REP	SINE$SINE/B1_Mus1$B3	-2.15572
2	121493230	13	0.23	62	0	49	0.02	47	0	40	0	45	0	2:121493230	41.3333	0.0833333	44	0	inf	0	-	Mfap1a	UTR3	REP	SINE$LTR/B1_Mus2$MT2B	-3.22845
2	121493245	11	0.18	59	0.07	42	0.12	42	0	33	0	46	0.02	2:121493245	37.3333	0.123333	40.3333	0.00666667	18.5	0.0540541	-	Mfap1a	UTR3	REP	SINE$LTR/B1_Mus2$MT2B	-2.94584
2	121493253	14	0	59	0.03	53	0.08	46	0	37	0	47	0	2:121493253	42	0.0366667	43.3333	0	inf	0	-	Mfap1a	UTR3	REP	SINE$LTR/B1_Mus2$MT2B	-2.21589
2	121493823	19	0.05	66	0.05	64	0.05	68	0	80	0.03	78	0.01	2:121493823	49.6667	0.05	75.3333	0.0133333	3.75	0.266667	-	Mfap1a	UTR3	REP	SINE/B1_Mus2	-1.36724
2	121543262	6	0.67	38	0.34	46	0.3	24	0.12	35	0.09	56	0.2	2:121543262	30	0.436667	38.3333	0.136667	3.19512	0.312977	+	Wdr76	UTR3	REP	SINE/PB1D10	-1.61941
2	121543274	6	0.17	44	0.2	46	0.02	23	0	38	0.03	61	0.03	2:121543274	32	0.13	40.6667	0.02	6.5	0.153846	+	Wdr76	UTR3	REP	SINE/PB1D10	-2.24695
2	121543632	5	0.2	34	0.18	37	0.08	38	0.08	28	0	41	0.02	2:121543632	25.3333	0.153333	35.6667	0.0333333	4.6	0.217391	+	Wdr76	UTR3	REP	LTR/RMER4A	-1.87047
2	121543637	6	0	36	0.08	35	0.06	38	0	29	0	36	0	2:121543637	25.6667	0.0466667	34.3333	0	inf	0	+	Wdr76	UTR3	REP	LTR/RMER4A	-2.50654
2	121543638	6	0.33	38	0.18	37	0.14	40	0.07	30	0	40	0.05	2:121543638	27	0.216667	36.6667	0.04	5.41667	0.184615	+	Wdr76	UTR3	REP	LTR/RMER4A	-2.13894
2	121543720	7	0.14	27	0.07	43	0.16	31	0.1	30	0.1	51	0.08	2:121543720	25.6667	0.123333	37.3333	0.0933333	1.32143	0.756757	+	Wdr76	UTR3	REP	LTR/RMER4A	-0.424864
2	121543747	7	0	28	0.14	49	0.22	38	0	33	0.06	56	0.07	2:121543747	28	0.12	42.3333	0.0433333	2.76923	0.361111	+	Wdr76	UTR3	REP	LTR/RMER4A	-1.2941
2	121543757	8	0	28	0.07	51	0.06	35	0	36	0	53	0.02	2:121543757	29	0.0433333	41.3333	0.00666667	6.5	0.153846	+	Wdr76	UTR3	REP	LTR/RMER4A	-1.71338
2	121543758	8	0.12	29	0.31	50	0.26	35	0.06	35	0.06	53	0.08	2:121543758	29	0.23	41	0.0666667	3.45	0.289855	+	Wdr76	UTR3	REP	LTR/RMER4A	-1.72276
2	121543872	2	0	13	0.23	21	0.29	17	0.06	18	0.06	19	0	2:121543872	12	0.173333	18	0.04	4.33333	0.230769	+	Wdr76	UTR3	REP	LTR/RMER4A	-1.92032
2	121544136	9	0	27	0.04	27	0.07	18	0	15	0	25	0	2:121544136	21	0.0366667	19.3333	0	inf	0	+	Wdr76	UTR3	REP	LTR/RMER4A	-2.2338
2	121544137	9	0.11	27	0.04	27	0	18	0.06	15	0	25	0	2:121544137	21	0.05	19.3333	0.02	2.5	0.4	+	Wdr76	UTR3	REP	LTR/RMER4A	-1.05814
2	125831503	15	0.2	54	0.11	96	0.23	28	0	84	0	86	0.03	2:125831503	55	0.18	66	0.01	18	0.0555556	-	Cops2	UTR3	NONREP	-/-	-3.13574
2	126803682	4	0	22	0.05	34	0.09	21	0.1	25	0.04	17	0.06	2:126803682	20	0.0466667	21	0.0666667	0.7	1.42857	-	Trpm7	intronic	REP	SINE/B1F2	0.452931
2	126803784	3	0	27	0.04	28	0.04	23	0	29	0	24	0.12	2:126803784	19.3333	0.0266667	25.3333	0.04	0.666667	1.5	-	Trpm7	intronic	REP	SINE/B1_Mur2	0.593111
2	126803793	4	0	26	0.04	28	0.11	18	0	24	0.04	24	0.04	2:126803793	19.3333	0.05	22	0.0266667	1.875	0.533333	-	Trpm7	intronic	REP	SINE/B1_Mur2	-0.631757
2	126834608	9	0	30	0.1	16	0.06	11	0	9	0.11	15	0	2:126834608	18.3333	0.0533333	11.6667	0.0366667	1.45455	0.6875	-	Trpm7	intronic	REP	SINE/B1_Mus2	-0.448027
2	126891114	7	0.14	35	0.06	24	0.04	16	0	31	0	30	0	2:126891114	22	0.08	25.6667	0	inf	0	-	Sppl2a	UTR3	NONREP	-/-	-3.1788
2	126892816	6	0	26	0.04	33	0.12	14	0	21	0	19	0	2:126892816	21.6667	0.0533333	18	0	inf	0	-	Sppl2a	UTR3	REP	SINE/B1_Mus2	-2.66048
2	126892827	6	0	24	0.12	27	0.11	14	0	20	0	13	0	2:126892827	19	0.0766667	15.6667	0	inf	0	-	Sppl2a	UTR3	REP	SINE/B1_Mus2	-3.14899
2	126892842	7	0	22	0.05	33	0.09	14	0	20	0	16	0	2:126892842	20.6667	0.0466667	16.6667	0	inf	0	-	Sppl2a	UTR3	REP	SINE/B1_Mus2	-2.47131
2	126892846	7	0	20	0.15	32	0.16	13	0	18	0.06	16	0.06	2:126892846	19.6667	0.103333	15.6667	0.04	2.58333	0.387097	-	Sppl2a	UTR3	REP	SINE/B1_Mus2	-1.1834
2	126892851	5	0.2	20	0.4	30	0.33	13	0	17	0.06	15	0.13	2:126892851	18.3333	0.31	15	0.0633333	4.89474	0.204301	-	Sppl2a	UTR3	REP	SINE/B1_Mus2	-2.11646
2	126892861	6	0.17	19	0	34	0.03	11	0	15	0	14	0	2:126892861	19.6667	0.0666667	13.3333	0	inf	0	-	Sppl2a	UTR3	REP	SINE/B1_Mus2	-2.91379
2	126892865	6	0.33	20	0.25	31	0.26	11	0	14	0	15	0.07	2:126892865	19	0.28	13.3333	0.0233333	12	0.0833333	-	Sppl2a	UTR3	REP	SINE/B1_Mus2	-3.17224
2	126892916	5	0.6	13	0.77	23	0.3	14	0.07	12	0.08	13	0.31	2:126892916	13.6667	0.556667	13	0.153333	3.63043	0.275449	-	Sppl2a	UTR3	REP	SINE/B1_Mus2	-1.79051
2	126892919	5	0	13	0.62	23	0.09	17	0.06	16	0	16	0.06	2:126892919	13.6667	0.236667	16.3333	0.04	5.91667	0.169014	-	Sppl2a	UTR3	REP	SINE/B1_Mus2	-2.27488
2	129126350	22	0	121	0.02	149	0.01	138	0.02	118	0.01	138	0.04	2:129126350	97.3333	0.01	131.333	0.0233333	0.428571	2.33333	+	Polr1b	UTR3	REP	SINE/B1_Mus2	0.604118
2	130618307	3	0	13	0.23	15	0.2	14	0	13	0.15	15	0.2	2:130618307	10.3333	0.143333	14	0.116667	1.22857	0.813953	-	Fastkd5	intronic	REP	SINE/B1_Mur3	-0.263516
2	131026517	17	0	58	0.03	65	0.03	47	0.02	42	0.02	86	0	2:131026517	46.6667	0.02	58.3333	0.0133333	1.5	0.666667	+	Atrn	UTR3	REP	SINE/B1_Mur1	-0.343203
2	132141896	4	0	17	0.06	19	0.11	13	0	13	0	22	0.09	2:132141896	13.3333	0.0566667	16	0.03	1.88889	0.529412	-	Slc23a2	intronic	REP	SINE/B2_Mm2	-0.682778
2	132309633	4	0	59	0.12	27	0.11	52	0	25	0	36	0	2:132309633	30	0.0766667	37.6667	0	inf	0	+	Cds2	UTR3	REP	SINE/MIRb	-3.11412
2	132309669	3	0.33	58	0.21	29	0.1	54	0	24	0	34	0	2:132309669	30	0.213333	37.3333	0	inf	0	+	Cds2	UTR3	REP	SINE/MIRb	-4.48903
2	132309863	5	0	57	0.04	23	0.09	47	0	14	0	30	0	2:132309863	28.3333	0.0433333	30.3333	0	inf	0	+	Cds2	UTR3	REP	SINE/MIRb	-2.34146
2	132309873	5	0.2	64	0.05	24	0.08	51	0	15	0.13	32	0	2:132309873	31	0.11	32.6667	0.0433333	2.53846	0.393939	+	Cds2	UTR3	REP	SINE/MIRb	-1.14101
2	132309880	5	0.8	64	0.34	24	0.5	51	0.12	16	0.5	33	0.15	2:132309880	31	0.546667	33.3333	0.256667	2.12987	0.469512	+	Cds2	UTR3	REP	SINE/MIRb	-1.06652
2	144265111	10	0	50	0.08	52	0.02	52	0.02	39	0.05	54	0.09	2:144265111	37.3333	0.0333333	48.3333	0.0533333	0.625	1.6	-	Snx5	intronic	REP	SINE/B1_Mus1	0.579439
2	144539929	13	0.08	27	0.07	27	0.07	23	0	18	0	39	0.03	2:144539929	22.3333	0.0733333	26.6667	0.01	7.33333	0.136364	+	Polr3f	UTR3	REP	SINE/B1_Mus1	-2.19668
2	144540438	15	0	52	0.15	58	0.12	46	0.02	54	0.04	72	0.11	2:144540438	41.6667	0.09	57.3333	0.0566667	1.58824	0.62963	+	Polr3f	UTR3	REP	SINE/PB1D9	-0.607425
2	144540439	15	0	49	0.04	59	0.08	48	0	52	0.06	72	0.06	2:144540439	41	0.04	57.3333	0.04	1	1	+	Polr3f	UTR3	REP	SINE/PB1D9	-0.118977
2	150832880	7	0.29	37	0.03	51	0.04	52	0	32	0.03	38	0	2:150832880	31.6667	0.12	40.6667	0.01	12	0.0833333	-	Abhd12	UTR3	NONREP	-/-	-2.64063
2	152236336	4	0	22	0.05	36	0.11	18	0.06	23	0	15	0	2:152236336	20.6667	0.0533333	18.6667	0.02	2.66667	0.375	+	Csnk2a1	intronic	REP	SINE/PB1D9	-1.12475
2	152273022	12	0.08	42	0.19	52	0.25	35	0.06	37	0.19	53	0.28	2:152273022	35.3333	0.173333	41.6667	0.176667	0.981132	1.01923	+	Csnk2a1	intronic	REP	SINE/B1_Mur2	0.0143638
2	152325819	9	0.11	27	0.04	22	0	34	0	28	0.04	26	0.23	2:152325819	19.3333	0.05	29.3333	0.09	0.555556	1.8	-	Rbck1	intronic	REP	SINE/B1_Mus1	0.734874
2	152325820	9	0.22	29	0.1	22	0.05	34	0.06	32	0.28	26	0.42	2:152325820	20	0.123333	30.6667	0.253333	0.486842	2.05405	-	Rbck1	intronic	REP	SINE/B1_Mus1	0.983543
2	152325826	10	0.1	28	0.07	22	0.05	32	0	31	0.13	30	0.27	2:152325826	20	0.0733333	31	0.133333	0.55	1.81818	-	Rbck1	intronic	REP	SINE/B1_Mus1	0.786005
2	152325828	9	0.22	30	0.17	23	0.13	33	0	33	0.15	27	0.3	2:152325828	20.6667	0.173333	31	0.15	1.15556	0.865385	-	Rbck1	intronic	REP	SINE/B1_Mus1	-0.201215
2	152673749	4	0	15	0.07	27	0.07	9	0	10	0.1	20	0.05	2:152673749	15.3333	0.0466667	13	0.05	0.933333	1.07143	+	H13	intronic	REP	SINE/B2_Mm1t	0.0761896
2	152673750	5	0	18	0.06	25	0.08	9	0	11	0.09	20	0	2:152673750	16	0.0466667	13.3333	0.03	1.55556	0.642857	+	H13	intronic	REP	SINE/B2_Mm1t	-0.453393
2	152781171	17	0	165	0.01	172	0.01	164	0.01	141	0.01	160	0.01	2:152781171	118	0.00666667	155	0.01	0.666667	1.5	-	Bcl2l1	UTR3	NONREP	-/-	0.051171
2	153266344	11	0.09	34	0.03	60	0.03	36	0	49	0.02	52	0.04	2:153266344	35	0.05	45.6667	0.02	2.5	0.4	+	Pofut1	UTR3	REP	SINE/PB1D10	-1.04723
2	153266464	13	0	62	0.03	84	0.06	57	0	67	0.03	65	0.03	2:153266464	53	0.03	63	0.02	1.5	0.666667	+	Pofut1	UTR3	NONREP	-/-	-0.426398
2	153358277	3	0	28	0.07	36	0.06	31	0.03	12	0	31	0	2:153358277	22.3333	0.0433333	24.6667	0.01	4.33333	0.230769	+	Asxl1	intronic	REP	SINE/B3	-1.33429
2	153403870	13	0	69	0.04	80	0.03	69	0	68	0	74	0	2:153403870	54	0.0233333	70.3333	0	inf	0	+	Asxl1	UTR3	NONREP	-/-	-1.71484
2	154438895	2	0	9	0.22	19	0.05	13	0	13	0	10	0.2	2:154438895	10	0.09	12	0.0666667	1.35	0.740741	+	Cbfa2t2	intronic	REP	SINE/B1_Mus2	-0.406484
2	154450880	0	0	13	0.08	24	0.08	5	0	16	0	9	0.11	2:154450880	12.3333	0.0533333	10	0.0366667	1.45455	0.6875	+	Cbfa2t2	intronic	REP	SINE/B2_Mm1a	-0.431113
2	154463441	2	0	16	0.06	21	0.1	9	0	22	0.27	16	0.19	2:154463441	13	0.0533333	15.6667	0.153333	0.347826	2.875	+	Cbfa2t2	intronic	REP	SINE/B1_Mur2	1.38473
2	154537442	17	0.29	89	0.12	74	0.28	120	0.01	91	0.08	91	0.26	2:154537442	60	0.23	100.667	0.116667	1.97143	0.507246	+	Cbfa2t2	UTR3	REP	SINE/B1_Mus1	-0.948682
2	154537909	8	0.12	75	0.14	68	0.29	76	0.03	55	0.07	69	0.14	2:154537909	50.3333	0.183333	66.6667	0.08	2.29167	0.436364	+	Cbfa2t2	UTR3	REP	SINE/ID_B1	-1.09257
2	154537930	10	0.2	71	0.2	77	0.32	76	0.04	55	0.04	75	0.15	2:154537930	52.6667	0.24	68.6667	0.0766667	3.13043	0.319444	+	Cbfa2t2	UTR3	REP	SINE/ID_B1	-1.57415
2	154675413	5	0.2	33	0	28	0.07	26	0	19	0.05	18	0	2:154675413	22	0.09	21	0.0166667	5.4	0.185185	+	Chmp4b	intronic	REP	SINE/PB1D10	-1.86705
2	154813866	4	0	29	0.03	22	0.05	21	0.05	29	0	23	0.04	2:154813866	18.3333	0.0266667	24.3333	0.03	0.888889	1.125	+	Raly	intronic	REP	SINE/B1_Mur1	0.139486
2	154813878	5	0	30	0.03	22	0.05	20	0	30	0	21	0	2:154813878	19	0.0266667	23.6667	0	inf	0	+	Raly	intronic	REP	SINE/B1_Mur1	-1.85848
2	156156586	8	0	45	0.02	71	0.03	45	0	61	0	75	0.03	2:156156586	41.3333	0.0166667	60.3333	0.01	1.66667	0.6	-	Rbm39	intronic	REP	SINE/B1_Mus1	-0.504538
2	156156646	9	0	35	0.03	42	0.02	29	0.03	41	0.05	43	0.05	2:156156646	28.6667	0.0166667	37.6667	0.0433333	0.384615	2.6	-	Rbm39	intronic	REP	SINE/B1_Mus1	0.955658
2	156226766	2	0	15	0.07	27	0.04	14	0.07	21	0.05	18	0.06	2:156226766	14.6667	0.0366667	17.6667	0.06	0.611111	1.63636	+	Phf20	intronic	REP	SINE/B1_Mm	0.613789
2	157013791	17	0.12	40	0.07	78	0.17	52	0	65	0.02	58	0.24	2:157013791	45	0.12	58.3333	0.0866667	1.38462	0.722222	-	Dsn1	intergenic	REP	SINE/B1_Mus1	-0.44107
2	157014300	10	0	34	0.03	53	0.08	40	0.03	59	0.02	67	0.07	2:157014300	32.3333	0.0366667	55.3333	0.04	0.916667	1.09091	-	Dsn1	intergenic	REP	SINE/B1F	0.119936
2	157558140	35	0.06	49	0.02	63	0.02	70	0.04	63	0.02	70	0.09	2:157558140	49	0.0333333	67.6667	0.05	0.666667	1.5	-	Blcap	exonic	NONREP	-/-	0.499144
2	157558149	35	0.09	46	0.04	64	0.14	67	0.1	55	0.05	64	0.19	2:157558149	48.3333	0.09	62	0.113333	0.794118	1.25926	-	Blcap	exonic	NONREP	-/-	0.328653
2	157558645	1	0	21	0.1	20	0.3	17	0.18	18	0.33	32	0.34	2:157558645	14	0.133333	22.3333	0.283333	0.470588	2.125	-	Blcap	intronic	NONREP	-/-	1.05505
2	158496385	7	0.29	54	0.07	44	0.16	67	0	44	0	39	0.05	2:158496385	35	0.173333	50	0.0166667	10.4	0.0961538	+	Ralgapb	UTR3	NONREP	-/-	-2.75548
2	160680434	5	0	14	0.14	22	0.09	16	0	18	0.17	18	0.06	2:160680434	13.6667	0.0766667	17.3333	0.0766667	1	1	+	Top1	intronic	REP	SINE/B1_Mur4	-0.0645645
2	163467539	5	0	31	0.03	32	0.12	20	0.05	31	0.03	31	0.16	2:163467539	22.6667	0.05	27.3333	0.08	0.625	1.6	-	Fitm2	UTR3	REP	SINE/B1_Mur1	0.546768
2	163468444	5	0.4	54	0.2	50	0.18	83	0.04	65	0.02	68	0.07	2:163468444	36.3333	0.26	72	0.0433333	6	0.166667	-	Fitm2	UTR3	REP	SINE/PB1D9	-2.39169
2	163468445	6	0	56	0.09	50	0.14	86	0.02	66	0	70	0.01	2:163468445	37.3333	0.0766667	74	0.01	7.66667	0.130435	-	Fitm2	UTR3	REP	SINE/PB1D9	-1.9407
2	163468870	18	0	59	0.02	89	0.04	82	0.04	78	0.01	84	0.02	2:163468870	55.3333	0.02	81.3333	0.0233333	0.857143	1.16667	-	Fitm2	UTR3	REP	SINE/B1_Mus1	0.167632
2	163468886	18	0	60	0.02	92	0.1	81	0.01	75	0	88	0	2:163468886	56.6667	0.04	81.3333	0.00333333	12	0.0833333	-	Fitm2	UTR3	REP	SINE/B1_Mus1	-1.77071
2	164424643	116	0.06	1032	0.04	1046	0.07	676	0	531	0	878	0.01	2:164424643	731.333	0.0566667	695	0.00333333	17	0.0588235	-	Sdc4	UTR3	REP	DNA/MER3	-2.21101
2	164425891	69	0.01	53	0.04	122	0.02	52	0	23	0	67	0.01	2:164425891	81.3333	0.0233333	47.3333	0.00333333	7	0.142857	-	Sdc4	UTR3	REP	Simple_repeat/(TC)n	-1.13438
2	165857107	6	0	37	0.03	36	0.03	27	0.11	26	0	15	0	2:165857107	26.3333	0.02	22.6667	0.0366667	0.545455	1.83333	-	Zmynd8	intronic	REP	SINE/B3A	0.734614
2	166939357	6	0	14	0.21	27	0.07	14	0.14	11	0.09	29	0.21	2:166939357	15.6667	0.0933333	18	0.146667	0.636364	1.57143	+	Cse1l	intronic	REP	SINE/B1_Mur3	0.564036
2	167024833	9	0	15	0.13	49	0.22	22	0.09	35	0.06	47	0.06	2:167024833	24.3333	0.116667	34.6667	0.07	1.66667	0.6	+	Ddx27	UTR3	REP	SINE/B1F	-0.681097
2	167308700	2	0	17	0.06	13	0.23	27	0.22	3	0.33	11	0.36	2:167308700	10.6667	0.0966667	13.6667	0.303333	0.318681	3.13793	-	B4galt5	intronic	REP	SINE/B3	1.57047
2	167332623	4	0	50	0.02	16	0.12	48	0.04	12	0	15	0.07	2:167332623	23.3333	0.0466667	25	0.0366667	1.27273	0.785714	-	B4galt5	intronic	REP	SINE/B1_Mur3	-0.339206
2	167506404	2	0	31	0.32	23	0.22	19	0.16	11	0.18	9	0.11	2:167506404	18.6667	0.18	13	0.15	1.2	0.833333	+	Rnf114	intronic	REP	SINE/B1_Mur2	-0.245382
2	167506414	3	0	31	0.13	23	0.04	21	0	14	0	9	0.11	2:167506414	19	0.0566667	14.6667	0.0366667	1.54545	0.647059	+	Rnf114	intronic	REP	SINE/B1_Mur2	-0.521165
2	167514779	26	0.04	240	0.01	137	0.04	294	0	131	0.01	157	0.01	2:167514779	134.333	0.03	194	0.00666667	4.5	0.222222	+	Rnf114	UTR3	NONREP	-/-	-1.36436
2	168197577	5	0.2	27	0.04	29	0.03	23	0	26	0.04	37	0.03	2:168197577	20.3333	0.09	28.6667	0.0233333	3.85714	0.259259	-	Adnp	intronic	REP	SINE/B2_Mm1t	-1.65885
2	168226027	6	0.17	11	0	21	0.14	11	0	7	0.29	17	0	2:168226027	12.6667	0.103333	11.6667	0.0966667	1.06897	0.935484	-	Dpm1	intronic	REP	SINE/B2_Mm2	-0.104893
2	181515406	27	0	158	0.01	136	0.03	163	0	146	0	149	0.03	2:181515406	107	0.0133333	152.667	0.01	1.33333	0.75	+	Tpd52l2	UTR3	NONREP	-/-	-0.342349
2	181515648	21	0	121	0.02	111	0.05	124	0.01	98	0	112	0.01	2:181515648	84.3333	0.0233333	111.333	0.00666667	3.5	0.285714	+	Tpd52l2	UTR3	NONREP	-/-	-0.962489
2	181516066	4	0	53	0.06	50	0.08	46	0	46	0	35	0	2:181516066	35.6667	0.0466667	42.3333	0	inf	0	+	Tpd52l2	UTR3	NONREP	-/-	-2.47339
3	9692525	8	0.12	22	0.05	18	0.06	17	0	8	0	9	0	3:9692525	16	0.0766667	11.3333	0	inf	0	-	Pag1	UTR3	NONREP	-/-	-3.09317
3	16196405	7	0.14	30	0.13	35	0.37	21	0.05	31	0.16	47	0.32	3:16196405	24	0.213333	33	0.176667	1.20755	0.828125	+	Ythdf3	intronic	REP	SINE/B2_Mm1a	-0.280059
3	16216089	34	0.03	116	0.02	110	0	98	0	105	0	106	0.01	3:16216089	86.6667	0.0166667	103	0.00333333	5	0.2	+	Ythdf3	UTR3	NONREP	-/-	-0.958906
3	22214301	16	0	47	0.02	82	0.04	42	0.02	39	0	50	0.02	3:22214301	48.3333	0.02	43.6667	0.0133333	1.5	0.666667	+	Tbl1xr1	UTR3	NONREP	-/-	-0.251432
3	32336519	9	0.11	35	0.03	73	0.25	36	0	48	0.02	39	0.03	3:32336519	39	0.13	41	0.0166667	7.8	0.128205	-	Zmat3	UTR3	NONREP	-/-	-2.44443
3	40793189	36	0.08	30	0.17	56	0.25	15	0.13	66	0.03	61	0.15	3:40793189	40.6667	0.166667	47.3333	0.103333	1.6129	0.62	+	Hspa4l	UTR3	REP	SINE/B3	-0.63547
3	40793190	37	0.08	32	0.06	62	0.1	18	0	69	0	71	0.1	3:40793190	43.6667	0.08	52.6667	0.0333333	2.4	0.416667	+	Hspa4l	UTR3	REP	SINE/B3	-1.07206
3	40793194	39	0.21	34	0.26	63	0.19	19	0.05	72	0.06	76	0.21	3:40793194	45.3333	0.22	55.6667	0.106667	2.0625	0.484848	+	Hspa4l	UTR3	REP	SINE/B3	-0.985203
3	40794262	20	0.1	25	0.28	38	0.11	20	0	37	0.05	37	0.14	3:40794262	27.6667	0.163333	31.3333	0.0633333	2.57895	0.387755	+	Hspa4l	UTR3	REP	SINE/B2_Mm2	-1.23313
3	51226105	0	0	27	0.52	22	0.36	30	0.1	22	0.41	36	0.61	3:51226105	16.3333	0.293333	29.3333	0.373333	0.785714	1.27273	+	Noct	intronic	REP	SINE$SINE/ID_B1$B1_Mur2	0.334537
3	51226152	0	0	27	0.15	20	0.15	25	0	20	0.05	36	0.06	3:51226152	15.6667	0.1	27	0.0366667	2.72727	0.366667	+	Noct	intronic	REP	SINE$SINE/ID_B1$B1_Mur2	-1.27546
3	51235531	7	0.14	34	0	37	0.22	22	0	22	0.09	41	0.15	3:51235531	26	0.12	28.3333	0.08	1.5	0.666667	+	Noct	intronic	REP	LTR/MTC	-0.541849
3	51235561	5	0.2	28	0.18	37	0.38	20	0.15	23	0.09	34	0.09	3:51235561	23.3333	0.253333	25.6667	0.11	2.30303	0.434211	+	Noct	intronic	REP	LTR/MTC	-1.14767
3	51235562	7	0	31	0.03	35	0.06	21	0	23	0	38	0.05	3:51235562	24.3333	0.03	27.3333	0.0166667	1.8	0.555556	+	Noct	intronic	REP	LTR/MTC	-0.531049
3	51235565	7	0	30	0.07	36	0.08	21	0	24	0.08	38	0.05	3:51235565	24.3333	0.05	27.6667	0.0433333	1.15385	0.866667	+	Noct	intronic	REP	LTR/MTC	-0.117119
3	51235590	9	0	33	0.03	31	0.1	17	0	25	0	37	0.03	3:51235590	24.3333	0.0433333	26.3333	0.01	4.33333	0.230769	+	Noct	intronic	REP	LTR/MTC	-1.46176
[truncated: 1,925 more rows]

## Sheet: p110_editome
Chromosome	Position	p150_1_reads	p150_1_rate	p150_2_reads	p150_2_rate	p150_3_reads	p150_3_rate	p110_1_reads	p110_1_rate	p110_2_reads	p110_2_rate	p110_3_reads	p110_3_rate	ID	reads_mean_p150_y	ratio_mean_p150_y	reads_mean_p110	ratio_mean_p110	p150_p110	p110_p150	Strand	Gene	Type	Repetition	repeat	Log2FD
[truncated: 2,091 more rows]

[truncated: 1 more sheets: qvalue < 0.2]
