# Supplementary material for: The ADAR1 editome reveals drivers of editing-specificity for ADAR1-isoforms
Source: Nucleic Acids Res. 2023 Apr 7;51(9):4191–207. doi: 10.1093/nar/gkad265 (PMC10201426; doi:10.1093/nar/gkad265)
Supplement: gkad265_Supplemental_Files [file gkad265_supplemental_files.zip › Supplementary table 3 sites selected for amplicon sequencing.xlsx]

## Sheet: Readme
Sites selected to be analyzed by amplicon seq following transfection of ADAR-less cells with mutated ADAR1 p150 and p110 constructs.
Sites were selected for their relative preference for ADAR1 p150 or ADAR1 p110 (log2FD) and their localization in different genomic contexts

## Sheet: Sheet1
Chromosome	Position	p150_1_reads	p150_1_rate	p150_2_reads	p150_2_rate	p150_3_reads	p150_3_rate	p110_1_reads	p110_1_rate	p110_2_reads	p110_2_rate	p110_3_reads	p110_3_rate	ID	reads_mean_p150	ratio_mean_p150	reads_mean_p110	ratio_mean_p110	p150_p110	p110_p150	Strand	Gene	Type	genomic context	repeat	Log2FD	Editable by	Selected as site for	Log2FC	p-value	q-value
8	128504173	10	0.5	23	0.04	51	0.18	11	0	43	0	68	0	8:128504173	28	0.24	40.6667	0	inf	0	+	Nrp1	downstream	NONREP	-/-	-4.64376	p150	ADAR1p150	-4.64376	0.151382	0.262194
12	8750269	25	0.2	95	0.24	90	0.33	104	0.01	123	0	108	0.04	12:8750269	70	0.256667	111.667	0.0166667	15.4	0.0649351	+	Pum2	UTR3	NONREP	-/-	-3.39337	both	ADAR1p150	-3.39337	0.00402395	0.112448
15	55255355	25	0.12	29	0.21	89	0.25	31	0	64	0	96	0.03	15:55255355	47.6667	0.193333	63.6667	0.01	19.3333	0.0517241	+	Deptor	UTR3	REP	SINE/B1_Mm	-3.30198	both	ADAR1p150	-3.30198	0.0096918	0.139261
8	84836752	18	0.06	62	0.15	97	0.07	58	0	72	0	110	0.01	8:84836752	59	0.0933333	80	0.00333333	28	0.0357143	-	Rad23a	intronic	REP	SINE/PB1D7	-2.95385	both	ADAR1p150	-2.95385	0.0336701	0.201396
X	13144429	74	0.09	212	0.05	339	0.13	179	0	358	0.01	349	0.01	X:13144429	208.333	0.09	295.333	0.00666667	13.5	0.0740741	+	Usp9x	exonic	NONREP	-/-	-2.77089	both	ADAR1p150	-2.77089	0.0234974	0.175677
8	106885604	29	0.07	200	0.14	182	0.27	220	0	178	0.03	192	0.07	8:106885604	137	0.16	196.667	0.0333333	4.8	0.208333	-	Chtf8	exonic	NONREP	-/-	-1.96307	both	ADAR1p150	-1.96307	0.109727	0.262194
4	155621912	13	0	35	0.06	34	0.03	49	0	36	0	43	0	4:155621912	27.3333	0.03	42.6667	0	inf	0	+	Slc35e2	ncRNA_intronic	REP	SINE/B1_Mur3	-1.95797	p150	ADAR1p150	-1.95797	0.155237	0.262194
6	49260960	36	0.03	87	0.05	97	0	77	0	45	0	100	0	6:49260960	73.3333	0.0266667	74	0	inf	0	-	Tra2a	intronic	REP	SINE/B3	-1.79014	p150	ADAR1p150	-1.79014	0.139748	0.262194
11	75300618	70	0.19	275	0.21	300	0.24	267	0.04	376	0.07	356	0.1	11:75300618	215	0.213333	333	0.07	3.04762	0.328125	-	Rpa1	UTR3	NONREP	-/-	-1.516	both	ADAR1p150	-1.516	0.00256252	0.0999424
13	17804365	8	0.12	55	0.04	53	0.19	77	0.1	52	0.12	69	0.26	13:17804365	38.6667	0.116667	66	0.16	0.729167	1.37143	-	Cdk13	exonic	NONREP	-/-	0.42476	both	ADAR1p110	0.42476	0.553291	0.403138
X	159386206	15	0	59	0	113	0.04	80	0.01	95	0.01	103	0.04	X:159386206	62.3333	0.0133333	92.6667	0.02	0.666667	1.5	+	Eif1ax	UTR3	REP	SINE/B1_Mur4	0.490205	both	ADAR1p110	0.490205	0.586074	0.412873
14	75719719	41	0.02	110	0.08	158	0.11	87	0.02	155	0.18	126	0.17	14:75719719	103	0.07	122.667	0.123333	0.567568	1.7619	-	Cog3	exonic	NONREP	-/-	0.674068	both	ADAR1p110	0.674068	0.430091	0.356537
6	125138798	6	0	40	0	57	0.12	33	0.03	37	0.05	62	0.19	6:125138798	34.3333	0.04	44	0.09	0.444444	2.25	+	Nop2	intronic	REP	SINE/PB1D9	1.01078	both	ADAR1p110	1.01078	0.473045	0.374156
6	117912689	4	0	52	0	63	0.06	49	0.02	50	0.06	45	0.09	6:117912689	39.6667	0.02	48	0.0566667	0.352941	2.83333	+	Hnrnpf	intronic	REP	SINE/B1_Mus2	1.092	both	ADAR1p110	1.092	0.291008	0.31195
5	142869180	7	0	43	0.02	36	0	40	0.03	42	0	41	0.12	5:142869180	28.6667	0.00666667	41	0.05	0.133333	7.5	-	Fbxl18	UTR3	REP	SINE/B1_Mur4	1.73234	both	ADAR1p110	1.73234	0.338809	0.327622
19	45005230	9	0	70	0	70	0.03	93	0.04	67	0.03	103	0.1	19:45005230	49.6667	0.01	87.6667	0.0566667	0.176471	5.66667	-	Mrpl43	UTR3	REP	SINE/B1_Mus1	1.77136	both	ADAR1p110	1.77136	0.106172	0.262194
14	76090115	4	0	50	0	46	0	61	0.05	32	0.03	41	0.07	14:76090115	33.3333	0	44.6667	0.05	0	inf	-	Gpalpp1	UTR3	REP	SINE/B1_Mur1	2.61354	p110	ADAR1p110	2.61354	0.0135181	0.153074
