# Supplementary material for: The ADAR1 editome reveals drivers of editing-specificity for ADAR1-isoforms
Source: Nucleic Acids Res. 2023 Apr 7;51(9):4191–207. doi: 10.1093/nar/gkad265 (PMC10201426; doi:10.1093/nar/gkad265)
Supplement: gkad265_Supplemental_Files [file gkad265_supplemental_files.zip › Supplementary table 4_editing rates by mutated ADAR1 versions.xlsx]

## Sheet: Readme
Editing rates at selected sites upon ectopic expression of indicated wild-type and mutated ADAR1 constructs
Absolute editing rates are given in the left side of the table. The right side shows normalized editing rates where maximum editing was assumed to occur at 100%.

## Sheet: ED_more_0,5_norm
						Absolute editing rate								Normalized editing rate
Selected as site for	ID	Strand	Repeat	Type	Gene	p150	p110	nuc_p150	cyt_p110	mZ_p150	Ad2	cyt_Ad2	max_editing	p150	p110	nuc_p150	cyt_p110	mZ_p150	Ad2	cyt_Ad2
ADAR1p150	chr11:75300537	-	NONREP	UTR3	Rpa1	0.00107027	0.000260411	-0.000122308	0.000737933	0.0012899	0.0180074	0.0234931	0.0234931	0.0455565	0.0110845	-0.00520611	0.0314106	0.0549054	0.766497	1
ADAR1p150	chr11:75300545	-	NONREP	UTR3	Rpa1	0.00460395	-7.39142e-05	0.000624636	0.00132926	0.00380608	0.00826747	0.00850424	0.00850424	0.541372	-0.00869146	0.07345	0.156306	0.447551	0.972159	1
ADAR1p150	chr11:75300550	-	NONREP	UTR3	Rpa1	0.00104756	0.000335451	-0.000356758	-0.000440246	0.00112168	0.00590093	0.0125955	0.0125955	0.0831694	0.0266325	-0.0283241	-0.0349526	0.0890541	0.468494	1
ADAR1p150	chr11:75300558	-	NONREP	UTR3	Rpa1	0.0127542	0.000824035	0.00134337	0.00914818	0.0130293	0.0092926	0.0256552	0.0256552	0.497139	0.0321197	0.0523627	0.356582	0.507865	0.362212	1
ADAR1p150	chr11:75300560	-	NONREP	UTR3	Rpa1	0.0261486	0.00286525	0.000950807	0.0203727	0.0268069	0.0820807	0.127678	0.127678	0.204801	0.0224412	0.00744691	0.159563	0.209957	0.642873	1
ADAR1p150	chr11:75300561	-	NONREP	UTR3	Rpa1	0.00932794	0.000236701	0.000293346	0.00623164	0.0106291	0.00636176	0.022267	0.022267	0.418913	0.0106301	0.013174	0.27986	0.477348	0.285704	1
ADAR1p150	chr11:75300565	-	NONREP	UTR3	Rpa1	0.0142833	0.001599	0.000588516	0.0117614	0.0174727	0.00625654	0.0114856	0.0174727	0.817463	0.0915145	0.0336821	0.673129	1	0.358076	0.657348
ADAR1p150	chr11:75300577	-	NONREP	UTR3	Rpa1	0.0635509	0.0229275	0.0185131	0.0380776	0.0656265	0.491501	0.397619	0.491501	0.1293	0.0466479	0.0376663	0.0774721	0.133522	1	0.808989
ADAR1p150	chr11:75300578	-	NONREP	UTR3	Rpa1	0.205239	0.0990794	0.0637074	0.128137	0.215507	0.398779	0.286946	0.398779	0.514669	0.248457	0.159756	0.321324	0.540417	1	0.719561
ADAR1p150	chr11:75300580	-	NONREP	UTR3	Rpa1	0.0200191	0.00459946	0.00354248	0.00985748	0.0233758	0.0051889	0.00553721	0.0233758	0.856404	0.196762	0.151545	0.421697	1	0.221978	0.236878
ADAR1p150	chr11:75300582	-	NONREP	UTR3	Rpa1	0.00375467	0.00197953	0.00108668	0.00240679	0.00471425	0.0127393	0.0169546	0.0169546	0.221455	0.116755	0.0640937	0.141955	0.278052	0.75138	1
ADAR1p150	chr11:75300584	-	NONREP	UTR3	Rpa1	0.188717	0.1205	0.0771315	0.11485	0.194005	0.00278566	0.00677993	0.194005	0.972744	0.621117	0.397576	0.591996	1	0.0143587	0.0349472
ADAR1p150	chr11:75300593	-	NONREP	UTR3	Rpa1	0.152929	0.055457	0.038184	0.104708	0.161662	0.0276876	0.0554853	0.161662	0.945979	0.343043	0.236196	0.647696	1	0.171268	0.343218
ADAR1p150	chr11:75300610	-	NONREP	UTR3	Rpa1	0.0210561	0.00295427	0.00209425	0.0173764	0.0245048	0.0103823	0.028786	0.028786	0.731469	0.102629	0.0727525	0.60364	0.851276	0.360673	1
ADAR1p150	chr11:75300613	-	NONREP	UTR3	Rpa1	0.00501435	0.000702443	0.000468062	0.0027528	0.00459691	0.00038502	0.00360698	0.00501435	1	0.140087	0.0933445	0.548984	0.91675	0.0767835	0.719332
ADAR1p150	chr11:75300618	-	NONREP	UTR3	Rpa1	0.095436	0.0176472	0.0103486	0.0538262	0.107889	0.167766	0.199934	0.199934	0.477338	0.0882653	0.0517604	0.269221	0.539622	0.839108	1
ADAR1p150	chr11:75300622	-	NONREP	UTR3	Rpa1	0.0259709	0.00298606	0.00218609	0.0115286	0.0271205	0.00953656	0.0273988	0.0273988	0.947885	0.108985	0.079788	0.420769	0.989842	0.348065	1
ADAR1p150	chr11:75300623	-	NONREP	UTR3	Rpa1	0.0158132	0.00216834	0.000909358	0.00701855	0.0180037	0.101127	0.158887	0.158887	0.0995249	0.0136471	0.00572332	0.0441734	0.113312	0.636471	1
ADAR1p150	chr11:75300630	-	NONREP	UTR3	Rpa1	0.0163391	0.00240087	0.00165473	0.00888976	0.0154949	0.104778	0.0663967	0.104778	0.15594	0.0229138	0.0157927	0.0848437	0.147883	1	0.633689
ADAR1p150	chr11:75300631	-	NONREP	UTR3	Rpa1	0.0319385	0.00707772	0.00404451	0.0180789	0.0345953	0.117749	0.112407	0.117749	0.271242	0.0601086	0.0343485	0.153537	0.293805	1	0.954629
ADAR1p150	chr11:75300638	-	NONREP	UTR3	Rpa1	0.0058116	0.00105951	-0.000141576	0.00159077	0.00700179	-0.000202892	0.00117415	0.00700179	0.830017	0.15132	-0.02022	0.227194	1	-0.0289772	0.167692
ADAR1p150	chr11:75300643	-	NONREP	UTR3	Rpa1	0.0437122	0.0170737	0.0102444	0.0207989	0.0445451	0.0131835	0.00742954	0.0445451	0.981301	0.38329	0.229978	0.466919	1	0.295959	0.166787
ADAR1p150	chr12:8750269	+	NONREP	UTR3	Pum2	0.0799478	0.0029171	0.00241633	0.0176612	0.0810994	0.00889837	0.0416055	0.0810994	0.9858	0.0359694	0.0297946	0.217772	1	0.109722	0.513019
ADAR1p150	chr12:8750270	+	NONREP	UTR3	Pum2	0.0150421	-0.00112339	-0.000957365	-0.000307452	0.0152416	-0.000962627	0.00145931	0.0152416	0.986912	-0.0737058	-0.0628128	-0.0201719	1	-0.063158	0.0957457
ADAR1p150	chr12:8750276	+	NONREP	UTR3	Pum2	0.0104827	0.000582391	0.000906233	0.000230464	0.00992518	0.0010198	0.0136567	0.0136567	0.76759	0.0426451	0.0663582	0.0168756	0.726763	0.0746743	1
ADAR1p110	chr13:17804269	-	NONREP	exonic	Cdk13	0.000938676	0.000445798	0.000167543	0.000393711	0.000780638	0.00984333	0.00110433	0.00984333	0.0953616	0.0452893	0.017021	0.0399977	0.0793063	1	0.11219
ADAR1p110	chr13:17804344	-	NONREP	exonic	Cdk13	0.0652047	0.0251452	0.0216298	0.0238703	0.0439225	0.00823079	0.000852544	0.0652047	1	0.385635	0.331721	0.366083	0.67361	0.12623	0.0130749
ADAR1p110	chr13:17804365	-	NONREP	exonic	Cdk13	0.00553661	0.00206669	0.00259484	0.00102789	0.0043532	0.00282955	0.000698511	0.00553661	1	0.373278	0.468671	0.185653	0.786259	0.511063	0.126162
ADAR1p110	chr14:75719719	-	NONREP	exonic	Cog3	0.0518925	0.0628344	0.0240084	0.0312682	0.0811735	0.481058	0.143545	0.481058	0.107872	0.130617	0.0499076	0.0649988	0.16874	1	0.298395
ADAR1p110	chr14:75719720	-	NONREP	exonic	Cog3	-0.00229534	-0.000315546	-0.00195746	-0.000422196	0.00165804	0.098283	0.00366846	0.098283	-0.0233544	-0.00321059	-0.0199166	-0.00429572	0.01687	1	0.0373254
ADAR1p110	chr14:75719724	-	NONREP	exonic	Cog3	0.00274499	0.00444088	0.00213404	0.00174979	0.00633622	0.0245858	-0.000813645	0.0245858	0.111649	0.180628	0.0867998	0.0711709	0.257719	1	-0.0330941
ADAR1p110	chr14:76090115	-	REP	UTR3	Gpalpp1	0.00603152	0.00829916	0.00356007	0.00302187	0.00565861	0.00521038	0.00213763	0.00829916	0.726763	1	0.428968	0.364118	0.681829	0.62782	0.257572
ADAR1p110	chr14:76090165	-	REP	UTR3	Gpalpp1	0.0113891	0.00215974	0.000360043	0.00100502	0.00816368	0.013222	0.0162291	0.0162291	0.701767	0.133078	0.022185	0.0619271	0.503027	0.81471	1
ADAR1p150	chr15:55255355	+	REP	UTR3	Deptor	0.0454063	0.00358776	0.000533272	0.0211109	0.0507795	0.00549549	0.0497883	0.0507795	0.894187	0.0706537	0.0105017	0.415736	1	0.108223	0.98048
ADAR1p110	chr19:45005230	-	REP	UTR3	Mrpl43	0.00900863	0.0110836	0.00925708	0.00743028	0.0187647	0.0113329	0.000322122	0.0187647	0.480084	0.590661	0.493324	0.395971	1	0.603948	0.0171664
ADAR1p150	chr4:155621691	+	REP	UTR3	Slc35e2	0.00603959	0.000715609	0.000540173	0.00813984	0.010715	0.000404766	0.0116211	0.0116211	0.519708	0.0615783	0.046482	0.700436	0.922027	0.0348302	1
ADAR1p150	chr4:155621793	+	REP	UTR3	Slc35e2	0.00557335	-0.000445659	0.000687137	0.00147949	0.00699495	-0.000233738	0.000179395	0.00699495	0.796769	-0.0637116	0.0982333	0.211508	1	-0.0334152	0.0256464
ADAR1p150	chr4:155621897	+	REP	UTR3	Slc35e2	0.0618925	0.0171075	0.011717	0.0525912	0.0634088	0.00282369	0.0114429	0.0634088	0.976088	0.269798	0.184785	0.829399	1	0.0445316	0.180463
ADAR1p150	chr4:155621903	+	REP	UTR3	Slc35e2	0.192935	0.0685587	0.0451029	0.148095	0.216406	0.0354537	0.0499082	0.216406	0.891541	0.316806	0.208418	0.684338	1	0.16383	0.230623
ADAR1p150	chr4:155621904	+	REP	UTR3	Slc35e2	0.100255	0.0356124	0.0237761	0.0800896	0.104197	0.0253578	0.0508048	0.104197	0.962164	0.341779	0.228184	0.768636	1	0.243364	0.487584
ADAR1p150	chr4:155621909	+	REP	UTR3	Slc35e2	0.0432082	0.00363385	0.00250045	0.0349127	0.050497	0.0622934	0.129758	0.129758	0.33299	0.0280048	0.0192701	0.26906	0.389163	0.480074	1
ADAR1p150	chr4:155621912	+	REP	UTR3	Slc35e2	0.0227548	0.00105439	-0.000859324	0.0115116	0.0203162	0.00444749	0.0243781	0.0243781	0.933412	0.0432515	-0.0352498	0.47221	0.833379	0.182438	1
ADAR1p150	chr4:155621916	+	REP	UTR3	Slc35e2	0.0693548	0.00585035	0.0119008	0.0470188	0.0718929	0.16604	0.181326	0.181326	0.382488	0.0322643	0.0656322	0.259306	0.396485	0.915701	1
ADAR1p110	chr5:142869180	-	REP	UTR3	Fbxl18	0.0129179	0.0058357	0.0053317	0.00541871	0.016246	0.0235991	0.00444091	0.0235991	0.54739	0.247284	0.225928	0.229615	0.688414	1	0.188181
ADAR1p110	chr6:117912689	+	REP	intronic	Hnrnpf	0.0192733	0.00609924	0.0029962	0.00847671	0.015251	0.0246026	0.00607566	0.0246026	0.783383	0.24791	0.121784	0.344545	0.619892	1	0.246952
ADAR1p110	chr6:125138798	+	REP	intronic	Nop2	0.0664326	0.0333506	0.0158896	0.057728	0.0784616	0.275751	0.160481	0.275751	0.240915	0.120945	0.0576231	0.209348	0.284538	1	0.581978
ADAR1p110	chr6:125138873	+	REP	intronic	Nop2	0.0248664	0.0274076	0.00911362	0.0189323	0.0329332	0.0377253	0.0149914	0.0377253	0.659144	0.726505	0.241579	0.501846	0.872975	1	0.397382
ADAR1p110	chr6:125138874	+	REP	intronic	Nop2	0.0164929	0.0154433	0.00446588	0.012258	0.0200552	0.0180486	0.00699974	0.0200552	0.822377	0.770039	0.22268	0.611214	1	0.899949	0.349024
ADAR1p150	chr6:49260960	-	REP	intronic	Tra2a	-0.000430035	0.00183284	0.000614423	0.00160858	0.00179571	0.0125323	0.0041354	0.0125323	-0.0343141	0.146249	0.049027	0.128355	0.143286	1	0.329979
ADAR1p150	chr6:49260965	-	REP	intronic	Tra2a	0.00122111	0.00122752	0.00105174	0.000250132	0.00148152	0.0169625	0.00465469	0.0169625	0.0719888	0.0723663	0.0620037	0.0147461	0.0873406	1	0.27441
ADAR1p150	chr6:49260979	-	REP	intronic	Tra2a	-0.00153331	-0.000636941	-0.00110196	-0.00118111	-0.000181233	0.00570022	0.00282769	0.00570022	-0.268992	-0.11174	-0.193319	-0.207204	-0.031794	1	0.496067
ADAR1p150	chr6:49261021	-	REP	intronic	Tra2a	0.00828859	0.00559028	0.00685591	0.00456366	0.00679109	0.00442857	-7.75995e-05	0.00828859	1	0.674456	0.827151	0.550596	0.819331	0.534297	-0.00936221
ADAR1p150	chr6:49261022	-	REP	intronic	Tra2a	0.0122077	0.00827531	0.0084834	0.00896307	0.0105531	0.00302384	-0.000904617	0.0122077	1	0.677875	0.694921	0.734214	0.864465	0.247699	-0.074102
ADAR1p150	chr8:106885604	-	NONREP	exonic	Chtf8	0.0170877	0.00237594	0.000857033	0.00540537	0.0198657	0.00491729	0.00542786	0.0198657	0.860161	0.1196	0.0431413	0.272096	1	0.247527	0.273228
ADAR1p150	chr8:128504172	+	NONREP	downstream	Nrp1	0.00713237	0.000347156	-4.6404e-05	0.000277649	0.00795645	0.000163813	0.000814471	0.00795645	0.896426	0.043632	-0.00583225	0.0348961	1	0.0205887	0.102366
ADAR1p150	chr8:128504173	+	NONREP	downstream	Nrp1	0.0518767	0.00152089	-0.000323313	0.00267539	0.0502244	0.000230672	0.00197947	0.0518767	1	0.0293174	-0.00623234	0.0515722	0.968149	0.00444654	0.0381571
ADAR1p150	chr8:84836723	-	REP	intronic	Rad23a	0.00784614	0.00182555	0.000397413	0.000204588	0.00587667	0.0799665	0.0847058	0.0847058	0.0926281	0.0215516	0.00469169	0.00241528	0.0693774	0.94405	1
ADAR1p150	chr8:84836727	-	REP	intronic	Rad23a	0.0963811	0.043795	0.0113631	0.0464671	0.106727	0.147776	0.134573	0.147776	0.652211	0.296361	0.0768939	0.314443	0.722221	1	0.910654
ADAR1p150	chr8:84836752	-	REP	intronic	Rad23a	0.0227992	0.00304361	0.000430969	0.00305998	0.0293662	0.0312857	0.0874881	0.0874881	0.260598	0.0347889	0.00492603	0.034976	0.33566	0.3576	1
ADAR1p150	chrX:13144429	+	NONREP	exonic	Usp9x	0.00956271	0.00102063	0.000724465	0.00379573	0.00947076	-0.000313667	0.00123566	0.00956271	1	0.10673	0.0757594	0.396931	0.990385	-0.0328011	0.129217
ADAR1p110	chrX:159386206	+	REP	UTR3	Eif1ax	0.00609593	0.00579862	0.0029531	0.00170245	0.0123592	0.00291914	-0.000258726	0.0123592	0.493229	0.469174	0.238939	0.137748	1	0.236191	-0.0209338
