# Supplementary material for: The ADAR1 editome reveals drivers of editing-specificity for ADAR1-isoforms
Source: Nucleic Acids Res. 2023 Apr 7;51(9):4191–207. doi: 10.1093/nar/gkad265 (PMC10201426; doi:10.1093/nar/gkad265)
Supplement: gkad265_Supplemental_Files [file gkad265_supplemental_files.zip › Supplementary Table 6 transcriptomic_peaks.xlsx]

## Sheet: read_me
Identified peaks mapped to the transcriptome. As introns are removed in the transcriptome, peaks that would map to two exons and hence be split in two, are identified as a single peak when mapped to the transcriptome.
Tab: ADAR1p150 tx peaks: RIP seq peaks identified upon ADAR1 p150 transfection mapped to the transcriptome
Tab: ADAR1p110 tx peaks: RIP seq peaks identified upon ADAR1 p110 transfection mapped to the transcriptome
score : negative log of the adjusted p-value

## Sheet: ADAR1p150_tx_peaks
Transcript	start	end	peak_name	score	p150_width
ENST00000000412.8	51	1082	peak_0	11.0248	1031
ENST00000000442.11	204	1393	peak_1	4.22493	1189
ENST00000001008.6	1155	1554	peak_2	3.13678	399
ENST00000002165.10	0	236	peak_3	16.3598	236
ENST00000013070.11	46	2182	peak_4	9.1925	2136
ENST00000016946.8	80	1944	peak_5	2.87167	1864
ENST00000016946.8	2200	2840	peak_6	2.87167	640
ENST00000034275.12	83	770	peak_7	2.72952	687
ENST00000064778.8	604	1053	peak_8	3.71972	449
ENST00000064778.8	2473	3151	peak_9	3.75122	678
ENST00000064778.8	5006	5312	peak_10	2.08519	306
ENST00000066544.8	1017	2691	peak_11	10.7655	1674
ENST00000075430.11	123	859	peak_12	9.1925	736
ENST00000075430.11	1062	1668	peak_13	8.36293	606
ENST00000078429.9	335	1453	peak_14	7.8919	1118
ENST00000161863.9	86	1154	peak_15	8.17547	1068
ENST00000170168.9	354	857	peak_16	3.02668	503
ENST00000170168.9	1845	2409	peak_17	3.02668	564
ENST00000170168.9	2612	3689	peak_18	8.09692	1077
ENST00000199814.9	35	967	peak_19	4.51599	932
ENST00000200557.11	1024	1379	peak_20	2.71727	355
ENST00000204549.9	312	1512	peak_21	7.33365	1200
ENST00000205636.4	493	756	peak_22	6.5769	263
ENST00000212015.11	451	1213	peak_23	3.34923	762
ENST00000212015.11	2104	2412	peak_24	2.70552	308
ENST00000215730.12	84	433	peak_25	15.4366	349
ENST00000215730.12	1525	1944	peak_26	3.332	419
ENST00000215793.13	37	749	peak_27	13.7449	712
ENST00000215793.13	955	1898	peak_28	24.1954	943
ENST00000215793.13	2168	2491	peak_29	3.0593	323
ENST00000215832.10	888	1833	peak_30	6.5449	945
ENST00000215832.10	2673	3505	peak_31	4.49046	832
ENST00000215904.7	1047	1099	peak_32	7.84567	52
ENST00000215941.9	29	718	peak_33	8.53561	689
ENST00000215957.10	356	603	peak_34	2.69805	247
ENST00000216038.6	517	1300	peak_35	3.68696	783
ENST00000216044.10	113	1436	peak_36	6.01771	1323
ENST00000216044.10	2463	3181	peak_37	9.64778	718
ENST00000216129.7	342	809	peak_38	2.46755	467
ENST00000216160.11	779	1300	peak_39	2.93182	521
ENST00000216190.13	801	882	peak_40	14.564	81
ENST00000216237.10	875	1243	peak_41	4.75032	368
ENST00000216264.13	119	1746	peak_42	6.59451	1627
ENST00000216281.12	1825	2391	peak_43	5.72013	566
ENST00000216297.7	697	802	peak_44	7.48897	105
ENST00000216297.7	3068	3282	peak_45	11.3771	214
ENST00000216468.8	2096	2351	peak_46	5.70226	255
ENST00000216468.8	2626	2961	peak_47	4.03592	335
ENST00000218364.5	135	429	peak_48	3.64072	294
ENST00000219091.8	44	494	peak_49	4.70111	450
ENST00000219204.8	188	1075	peak_50	4.21923	887
ENST00000219252.10	20	832	peak_51	46.4566	812
ENST00000219611.7	287	667	peak_52	3.91835	380
ENST00000219611.7	1512	1835	peak_53	3.91835	323
ENST00000219689.11	505	618	peak_54	2.3693	113
ENST00000219689.11	2705	3995	peak_55	5.33022	1290
ENST00000219782.10	117	206	peak_56	64.7641	89
ENST00000219837.12	1168	1740	peak_57	6.48039	572
ENST00000220003.13	144	713	peak_58	4.83107	569
ENST00000220325.9	1082	1643	peak_59	2.95482	561
ENST00000220592.10	119	2813	peak_60	5.98282	2694
ENST00000220592.10	3655	4517	peak_61	5.89485	862
ENST00000220592.10	4895	5143	peak_62	20.3028	248
ENST00000220592.10	7599	7830	peak_63	5.12479	231
ENST00000220592.10	8673	9558	peak_64	7.7751	885
ENST00000220659.10	87	957	peak_65	6.07608	870
ENST00000221130.11	116	1614	peak_66	9.99785	1498
ENST00000221462.9	1160	1801	peak_67	3.64551	641
ENST00000221566.7	75	126	peak_68	5.36054	51
ENST00000221566.7	630	1123	peak_69	5.36054	493
ENST00000222329.9	39	1871	peak_70	9.86423	1832
ENST00000222567.6	1966	2521	peak_71	3.39128	555
ENST00000222673.6	309	1125	peak_72	4.83107	816
ENST00000222990.8	53	603	peak_73	6.76565	550
ENST00000223073.6	8382	8726	peak_74	2.24109	344
ENST00000223190.8	106	723	peak_75	8.53418	617
ENST00000223369.3	120	860	peak_76	2.75147	740
ENST00000225296.8	293	2248	peak_77	3.98304	1955
ENST00000225296.8	2781	3065	peak_78	6.37386	284
ENST00000225296.8	4282	4595	peak_79	8.99659	313
ENST00000225388.9	801	1184	peak_80	3.31371	383
ENST00000225388.9	3413	3779	peak_81	8.10795	366
ENST00000225394.7	1972	2483	peak_82	3.89062	511
ENST00000225603.9	370	1105	peak_83	4.57773	735
ENST00000225724.9	105	994	peak_84	6.24373	889
ENST00000225724.9	1265	1913	peak_85	2.14427	648
ENST00000226004.8	120	2622	peak_86	3.07388	2502
ENST00000226225.7	88	1496	peak_87	8.04298	1408
ENST00000226319.11	2676	3128	peak_88	2.74027	452
ENST00000227520.10	75	1197	peak_89	2.2546	1122
ENST00000227525.8	630	1238	peak_90	4.19092	608
ENST00000227868.8	145	884	peak_91	3.87451	739
ENST00000228506.8	117	1684	peak_92	2.16726	1567
ENST00000228506.8	2881	3487	peak_93	2.60418	606
ENST00000228506.8	3864	4282	peak_94	2.5791	418
ENST00000229328.10	841	1239	peak_95	2.01758	398
ENST00000229340.10	95	798	peak_96	17.6668	703
ENST00000229769.2	703	1276	peak_97	2.69751	573
ENST00000229794.8	67	1530	peak_98	8.69378	1463
ENST00000229794.8	1720	2284	peak_99	6.44269	564
ENST00000230461.11	305	1523	peak_100	2.87167	1218
ENST00000230859.8	1918	2996	peak_101	2.09582	1078
ENST00000231498.8	106	4361	peak_102	45.6343	4255
ENST00000231498.8	4877	6006	peak_103	11.7362	1129
ENST00000231572.8	23	800	peak_104	7.19137	777
ENST00000232496.5	55	471	peak_105	2.19757	416
ENST00000232607.7	91	1536	peak_106	18.9357	1445
ENST00000232607.7	4603	5175	peak_107	5.01693	572
ENST00000233084.8	621	925	peak_108	2.13589	304
ENST00000233336.7	139	773	peak_109	4.80696	634
ENST00000234115.10	494	1028	peak_110	7.19137	534
ENST00000234115.10	1505	2565	peak_111	4.93473	1060
ENST00000234179.7	1000	2173	peak_112	4.12996	1173
ENST00000234310.8	180	1084	peak_113	7.6926	904
ENST00000235090.10	72	1320	peak_114	6.28642	1248
ENST00000235150.4	302	973	peak_115	12.6825	671
ENST00000235329.9	647	1260	peak_116	8.90786	613
ENST00000235329.9	1482	3121	peak_117	4.26963	1639
ENST00000235345.6	2152	2720	peak_118	10.7655	568
ENST00000237455.5	1157	1567	peak_119	5.49659	410
ENST00000237536.9	1388	2600	peak_120	7.99856	1212
ENST00000237536.9	2862	5207	peak_121	4.5478	2345
ENST00000238647.5	1744	2460	peak_122	4.71366	716
ENST00000238738.9	527	842	peak_123	13.5552	315
ENST00000238738.9	1225	1729	peak_124	6.02778	504
ENST00000239231.7	59	954	peak_125	4.30425	895
ENST00000239906.10	14	3467	peak_126	55.4533	3453
ENST00000241014.6	444	2049	peak_127	3.86312	1605
ENST00000242059.10	117	2327	peak_128	10.0933	2210
ENST00000242059.10	2556	3861	peak_129	3.11958	1305
ENST00000242257.12	40	583	peak_130	3.55469	543
ENST00000242351.10	219	3331	peak_131	4.31077	3112
ENST00000242351.10	3847	4541	peak_132	14.7111	694
ENST00000242351.10	5571	6078	peak_133	3.64551	507
ENST00000242576.6	69	933	peak_134	9.59936	864
ENST00000243253.8	1920	2609	peak_135	14.6646	689
ENST00000244061.6	403	730	peak_136	5.81148	327
ENST00000244741.9	93	709	peak_137	3.38954	616
ENST00000244815.9	782	2635	peak_138	23.4303	1853
ENST00000246117.9	2017	2262	peak_139	5.35191	245
ENST00000246151.9	638	908	peak_140	5.05952	270
ENST00000246229.5	228	2531	peak_141	6.10934	2303
ENST00000246229.5	4384	4769	peak_142	8.21868	385
ENST00000247668.7	46	1510	peak_143	7.64417	1464
ENST00000248975.6	201	979	peak_144	7.13893	778
ENST00000249014.5	63	387	peak_145	4.63876	324
ENST00000249014.5	872	918	peak_146	4.63876	46
ENST00000249064.9	48	1748	peak_147	41.7365	1700
ENST00000249064.9	1938	2487	peak_148	12.3453	549
ENST00000249883.9	116	3144	peak_149	14.6497	3028
ENST00000250916.6	548	1400	peak_150	6.43971	852
ENST00000251047.6	17	840	peak_151	72.5307	823
ENST00000251047.6	1047	1354	peak_152	5.17601	307
ENST00000252115.10	111	1375	peak_153	5.63005	1264
ENST00000252115.10	1712	2082	peak_154	17.8577	370
ENST00000252268.8	22	540	peak_155	9.89435	518
ENST00000252268.8	832	1551	peak_156	8.73883	719
ENST00000252338.4	1478	3001	peak_157	4.96403	1523
ENST00000252542.9	70	800	peak_158	4.19598	730
ENST00000252674.9	264	2344	peak_159	2.11106	2080
ENST00000252674.9	2563	3064	peak_160	11.5031	501
ENST00000253003.7	139	632	peak_161	4.25207	493
ENST00000253048.10	223	853	peak_162	3.64551	630
ENST00000253048.10	970	1649	peak_163	9.4688	679
ENST00000253048.10	3256	3915	peak_164	6.89566	659
ENST00000253055.8	629	2832	peak_165	4.78454	2203
ENST00000253063.4	132	2241	peak_166	2.70005	2109
ENST00000253237.9	1164	1777	peak_167	4.34473	613
ENST00000253693.7	1252	1700	peak_168	2.95838	448
ENST00000253727.9	85	444	peak_169	5.24557	359
ENST00000253727.9	588	1146	peak_170	2.89151	558
ENST00000254101.4	36	408	peak_171	6.83185	372
ENST00000254101.4	2242	2544	peak_172	3.62254	302
ENST00000254190.4	696	2379	peak_173	5.30923	1683
ENST00000254322.3	496	943	peak_174	2.22933	447
ENST00000254480.10	124	4798	peak_175	9.33201	4674
ENST00000254657.8	307	663	peak_176	5.72578	356
ENST00000254719.9	119	1097	peak_177	14.3018	978
ENST00000254806.8	79	737	peak_178	12.691	658
ENST00000254940.10	130	638	peak_179	2.62711	508
ENST00000254942.8	311	1710	peak_180	20.3027	1399
ENST00000254950.13	109	360	peak_181	17.7737	251
ENST00000254977.7	263	1328	peak_182	2.58121	1065
ENST00000255108.8	62	670	peak_183	6.54337	608
ENST00000255108.8	985	1827	peak_184	4.1095	842
ENST00000256383.9	769	1468	peak_185	4.80741	699
ENST00000256497.9	98	2107	peak_186	4.22493	2009
ENST00000256682.9	102	379	peak_187	9.83812	277
ENST00000256682.9	604	1170	peak_188	23.4303	566
ENST00000256682.9	1443	1996	peak_189	4.46757	553
ENST00000257552.7	40	1338	peak_190	7.95305	1298
ENST00000257904.11	117	671	peak_191	3.76451	554
ENST00000257963.9	138	1142	peak_192	4.96767	1004
ENST00000258149.10	1612	4620	peak_193	6.02288	3008
ENST00000258198.7	1617	2280	peak_194	2.71727	663
ENST00000258281.6	80	2270	peak_195	5.43402	2190
ENST00000258399.8	146	1417	peak_196	5.33022	1271
ENST00000258399.8	2331	3727	peak_197	3.64551	1396
ENST00000258399.8	4248	4531	peak_198	4.46597	283
ENST00000258418.10	132	711	peak_199	4.63807	579
ENST00000258418.10	1089	1485	peak_200	9.72497	396
ENST00000258418.10	1624	1976	peak_201	2.49034	352
ENST00000258418.10	2378	2637	peak_202	2.42592	259
ENST00000258711.7	855	1326	peak_203	4.23238	471
ENST00000258796.12	2644	3312	peak_204	3.8305	668
ENST00000258886.13	94	3187	peak_205	3.64551	3093
ENST00000258960.7	670	1750	peak_206	2.05674	1080
ENST00000259241.7	1745	3538	peak_207	4.76325	1793
ENST00000259253.10	4511	4722	peak_208	8.36293	211
ENST00000259963.4	110	821	peak_209	4.50243	711
ENST00000260045.8	150	1364	peak_210	4.24836	1214
ENST00000260372.8	119	3075	peak_211	9.73096	2956
ENST00000260643.7	159	1055	peak_212	5.33022	896
ENST00000260665.12	36	1274	peak_213	21.2865	1238
ENST00000260665.12	1845	2176	peak_214	3.69872	331
ENST00000261017.9	3013	3259	peak_215	3.29615	246
ENST00000261254.8	42	1135	peak_216	2.71892	1093
ENST00000261254.8	1616	2296	peak_217	3.19045	680
ENST00000261254.8	3205	3809	peak_218	5.24622	604
ENST00000261254.8	4036	4440	peak_219	6.43698	404
ENST00000261401.7	103	1743	peak_220	33.7623	1640
ENST00000261497.9	539	2167	peak_221	11.6658	1628
ENST00000261497.9	2551	3679	peak_222	13.7856	1128
ENST00000261497.9	4037	4338	peak_223	29.7969	301
ENST00000261593.8	744	1287	peak_224	11.1879	543
ENST00000261658.7	86	1998	peak_225	3.89182	1912
ENST00000261708.9	972	1559	peak_226	4.15825	587
ENST00000261721.8	2304	2688	peak_227	10.7345	384
ENST00000261739.8	204	871	peak_228	4.46597	667
ENST00000261745.9	89	2296	peak_229	15.7321	2207
ENST00000261745.9	2733	3026	peak_230	2.55572	293
ENST00000261822.4	128	1075	peak_231	3.14921	947
ENST00000261880.9	1412	1941	peak_232	7.33601	529
ENST00000261900.8	2164	2560	peak_233	2.45195	396
ENST00000261942.7	1554	1862	peak_234	4.37287	308
ENST00000261942.7	2055	2489	peak_235	3.24701	434
ENST00000261942.7	2715	3284	peak_236	4.15249	569
ENST00000261951.8	251	793	peak_237	6.8557	542
ENST00000262056.13	2854	3312	peak_238	2.87167	458
ENST00000262061.7	49	589	peak_239	6.00473	540
ENST00000262158.7	2470	2924	peak_240	6.36669	454
ENST00000262198.9	119	616	peak_241	8.86024	497
ENST00000262198.9	809	2619	peak_242	6.08552	1810
ENST00000262238.9	50	588	peak_243	3.02988	538
ENST00000262238.9	737	1657	peak_244	12.2859	920
ENST00000262238.9	3228	3667	peak_245	4.85408	439
ENST00000262293.8	328	1427	peak_246	2.89099	1099
ENST00000262300.13	61	624	peak_247	5.99912	563
ENST00000262315.14	69	614	peak_248	12.8216	545
ENST00000262370.12	389	2674	peak_249	4.87004	2285
ENST00000262375.11	1472	1714	peak_250	6.1522	242
ENST00000262376.10	721	3201	peak_251	2.97699	2480
ENST00000262460.5	101	810	peak_252	7.64144	709
ENST00000262460.5	1056	1619	peak_253	6.95807	563
ENST00000262460.5	1813	2176	peak_254	8.72587	363
ENST00000262525.6	678	1517	peak_255	7.95432	839
ENST00000262525.6	1761	1973	peak_256	4.43563	212
ENST00000262525.6	2463	3471	peak_257	10.9347	1008
ENST00000262525.6	3678	5304	peak_258	7.76929	1626
ENST00000262633.9	55	779	peak_259	18.4869	724
ENST00000262643.8	36	609	peak_260	5.36302	573
ENST00000262643.8	1126	1425	peak_261	5.93509	299
ENST00000262713.7	463	2045	peak_262	2.1656	1582
ENST00000262803.9	615	1301	peak_263	2.15924	686
ENST00000262803.9	3369	3942	peak_264	8.1291	573
ENST00000262809.9	195	915	peak_265	5.02725	720
ENST00000262809.9	1165	2126	peak_266	3.95295	961
ENST00000262815.13	407	1186	peak_267	10.5631	779
ENST00000262844.10	44	288	peak_268	2.31285	244
ENST00000262942.10	168	427	peak_269	11.5668	259
ENST00000262960.13	184	1644	peak_270	2.76977	1460
ENST00000262960.13	1827	2116	peak_271	4.75672	289
ENST00000262971.3	48	1359	peak_272	5.37328	1311
ENST00000263035.9	130	1052	peak_273	4.05033	922
ENST00000263073.11	89	1238	peak_274	2.08926	1149
ENST00000263073.11	2554	3405	peak_275	3.45553	851
ENST00000263092.11	2907	3170	peak_276	13.3199	263
ENST00000263208.5	1324	2483	peak_277	3.69872	1159
ENST00000263212.10	92	2060	peak_278	4.29185	1968
ENST00000263212.10	2547	3492	peak_279	5.15398	945
ENST00000263212.10	3797	4170	peak_280	5.93509	373
ENST00000263233.8	140	1074	peak_281	7.04058	934
ENST00000263256.7	1199	1485	peak_282	2.42937	286
ENST00000263280.11	439	2424	peak_283	6.945	1985
ENST00000263377.6	264	905	peak_284	9.05942	641
ENST00000263390.7	130	2077	peak_285	19.5722	1947
ENST00000263574.9	875	1251	peak_286	4.46597	376
ENST00000263620.8	263	601	peak_287	4.32515	338
ENST00000263657.7	54	923	peak_288	4.98329	869
ENST00000263681.6	138	1588	peak_289	9.22928	1450
ENST00000263681.6	2031	2363	peak_290	4.4091	332
ENST00000263733.5	228	651	peak_291	9.04292	423
ENST00000263733.5	3046	4040	peak_292	9.61618	994
ENST00000263754.5	676	1035	peak_293	7.55429	359
ENST00000264025.8	846	1908	peak_294	3.61808	1062
ENST00000264156.3	895	1611	peak_295	2.1993	716
ENST00000264198.5	417	765	peak_296	2.31356	348
ENST00000264221.6	1250	1606	peak_297	15.0367	356
ENST00000264596.4	488	1033	peak_298	4.18801	545
ENST00000264607.9	274	1241	peak_299	5.33022	967
ENST00000264607.9	4540	4936	peak_300	6.29237	396
ENST00000264645.12	50	2019	peak_301	38.7435	1969
ENST00000264645.12	2200	2427	peak_302	6.16374	227
ENST00000264670.11	79	1533	peak_303	2.20687	1454
ENST00000264716.9	703	1689	peak_304	3.7918	986
ENST00000264993.7	40	360	peak_305	7.00178	320
ENST00000264993.7	570	1733	peak_306	6.51525	1163
ENST00000264993.7	1974	2323	peak_307	5.74123	349
ENST00000265044.6	84	971	peak_308	11.2108	887
ENST00000265044.6	1257	2052	peak_309	12.8813	795
ENST00000265069.13	265	692	peak_310	6.84424	427
ENST00000265097.8	69	284	peak_311	7.82188	215
ENST00000265107.8	130	757	peak_312	3.38476	627
ENST00000265109.8	651	1246	peak_313	4.08898	595
ENST00000265109.8	1458	1682	peak_314	3.26284	224
ENST00000265340.12	547	1219	peak_315	3.2406	672
ENST00000265343.10	5437	5673	peak_316	7.50993	236
ENST00000265343.10	6278	7296	peak_317	12.6921	1018
ENST00000265354.6	283	1953	peak_318	11.8481	1670
ENST00000265354.6	2163	2803	peak_319	4.6025	640
ENST00000265465.8	849	1600	peak_320	5.28891	751
ENST00000265537.8	178	1790	peak_321	6.47504	1612
ENST00000265563.13	107	2224	peak_322	7.28166	2117
ENST00000265563.13	4025	5256	peak_323	3.85004	1231
ENST00000265663.12	1720	2246	peak_324	5.93314	526
ENST00000265978.8	145	848	peak_325	2.71727	703
ENST00000266069.5	117	1230	peak_326	8.26265	1113
ENST00000266069.5	1655	2239	peak_327	3.94188	584
ENST00000266458.10	156	574	peak_328	3.64551	418
ENST00000266563.9	228	2079	peak_329	2.22415	1851
ENST00000266643.6	508	784	peak_330	2.07838	276
ENST00000267116.8	6215	7010	peak_331	9.08614	795
ENST00000267116.8	7060	7584	peak_332	4.23238	524
ENST00000267294.4	1547	2308	peak_333	4.66002	761
ENST00000267294.4	3390	3694	peak_334	10.7313	304
ENST00000267425.8	1486	1948	peak_335	2.62226	462
ENST00000268042.7	652	1222	peak_336	2.8198	570
ENST00000268154.9	679	2317	peak_337	3.69836	1638
ENST00000268607.9	555	1097	peak_338	5.33022	542
ENST00000268673.11	45	382	peak_339	5.33022	337
ENST00000268673.11	689	939	peak_340	5.17601	250
ENST00000268719.8	1464	1737	peak_341	4.56532	273
ENST00000269187.10	25	1199	peak_342	20.8391	1174
ENST00000269305.8	73	1380	peak_343	22.8552	1307
ENST00000269383.8	35	910	peak_344	2.3132	875
ENST00000269383.8	1473	2006	peak_345	2.17036	533
ENST00000269499.9	723	1099	peak_346	4.00739	376
ENST00000269856.4	91	2753	peak_347	4.12328	2662
ENST00000271375.7	1453	1774	peak_348	4.03638	321
ENST00000271375.7	7662	8811	peak_349	7.23263	1149
ENST00000272091.8	97	832	peak_350	5.43825	735
ENST00000272163.9	24	250	peak_351	12.7765	226
ENST00000272233.5	724	1089	peak_352	3.00409	365
ENST00000272427.10	307	992	peak_353	3.64551	685
ENST00000272542.8	517	815	peak_354	3.00006	298
ENST00000272542.8	1088	1951	peak_355	6.08974	863
ENST00000272647.9	1470	2206	peak_356	4.67799	736
ENST00000273038.7	291	1654	peak_357	5.89485	1363
ENST00000273038.7	2268	2975	peak_358	2.16726	707
ENST00000273062.6	282	1328	peak_359	7.73977	1046
ENST00000273153.10	86	1782	peak_360	3.89182	1696
ENST00000273317.5	1833	2141	peak_361	6.90447	308
ENST00000273317.5	3394	3852	peak_362	5.13979	458
ENST00000273398.8	63	3716	peak_363	13.6853	3653
ENST00000273963.10	1088	2227	peak_364	3.64551	1139
ENST00000274031.7	516	1997	peak_365	14.5246	1481
ENST00000274031.7	3116	5207	peak_366	9.86423	2091
ENST00000274811.9	1527	2538	peak_367	4.14395	1011
ENST00000275072.5	823	1411	peak_368	3.19044	588
ENST00000275364.8	312	2541	peak_369	2.6191	2229
ENST00000275517.8	79	1264	peak_370	25.6299	1185
ENST00000275820.4	1029	1394	peak_371	6.1522	365
ENST00000275820.4	1683	2011	peak_372	9.42795	328
ENST00000275820.4	3767	4277	peak_373	7.07733	510
ENST00000275820.4	4594	5266	peak_374	9.03499	672
ENST00000276390.7	48	1529	peak_375	4.22493	1481
ENST00000276431.9	11	1742	peak_376	26.0765	1731
ENST00000276431.9	2280	2896	peak_377	5.33022	616
ENST00000276533.4	76	813	peak_378	11.323	737
ENST00000276533.4	1039	1716	peak_379	4.89543	677
ENST00000276533.4	2008	2426	peak_380	3.52902	418
ENST00000277458.5	449	725	peak_381	4.80696	276
ENST00000277554.4	663	1901	peak_382	6.27748	1238
ENST00000277554.4	2189	3143	peak_383	15.3134	954
ENST00000277554.4	3390	4833	peak_384	13.0551	1443
ENST00000278070.7	130	2640	peak_385	4.23798	2510
ENST00000278412.7	1556	2002	peak_386	2.23116	446
ENST00000278840.9	173	518	peak_387	3.19044	345
ENST00000278903.11	58	797	peak_388	31.1184	739
ENST00000278903.11	1004	1476	peak_389	8.3869	472
ENST00000278935.8	575	4049	peak_390	9.20001	3474
ENST00000279068.11	109	1454	peak_391	4.4091	1345
ENST00000279101.9	328	854	peak_392	4.10665	526
ENST00000279147.8	641	1821	peak_393	10.5164	1180
ENST00000279242.6	64	762	peak_394	11.8761	698
ENST00000280154.12	235	474	peak_395	6.12239	239
ENST00000280557.11	36	792	peak_396	31.7973	756
ENST00000280557.11	1191	1430	peak_397	3.07392	239
ENST00000282003.7	181	1196	peak_398	4.39007	1015
ENST00000282344.11	53	517	peak_399	6.16783	464
ENST00000282388.4	213	1052	peak_400	5.41696	839
ENST00000282388.4	1269	1907	peak_401	6.77462	638
ENST00000283179.14	13	2474	peak_402	15.771	2461
ENST00000283632.5	1132	1663	peak_403	2.60162	531
ENST00000283632.5	2698	3397	peak_404	6.54337	699
ENST00000283632.5	3590	4102	peak_405	5.46314	512
ENST00000284061.8	1543	1893	peak_406	6.34536	350
ENST00000284073.7	993	1382	peak_407	5.40902	389
ENST00000284262.3	680	2040	peak_408	5.56908	1360
ENST00000284320.5	558	2317	peak_409	9.78614	1759
ENST00000284320.5	3144	3559	peak_410	5.05952	415
ENST00000284551.11	33	631	peak_411	5.2011	598
ENST00000285243.7	299	2058	peak_412	9.99785	1759
ENST00000285243.7	2658	3104	peak_413	8.77145	446
ENST00000285279.10	391	1319	peak_414	3.00006	928
ENST00000285279.10	1551	1931	peak_415	2.23192	380
ENST00000285407.11	169	956	peak_416	2.2515	787
ENST00000285737.8	68	2644	peak_417	25.1262	2576
ENST00000285737.8	3425	3813	peak_418	4.69313	388
ENST00000286428.6	126	639	peak_419	6.97862	513
ENST00000286548.8	57	467	peak_420	9.89435	410
ENST00000286548.8	739	1408	peak_421	5.50268	669
ENST00000286548.8	1917	2523	peak_422	8.04637	606
ENST00000286760.5	1549	1919	peak_423	3.34371	370
ENST00000287169.8	357	609	peak_424	8.17547	252
ENST00000287394.10	94	2738	peak_425	6.37386	2644
ENST00000287936.9	943	1993	peak_426	4.46597	1050
ENST00000287936.9	2210	3136	peak_427	6.24373	926
ENST00000288699.11	124	2685	peak_428	5.12306	2561
ENST00000288699.11	2964	3488	peak_429	6.964	524
ENST00000289968.11	115	960	peak_430	4.91013	845
ENST00000290158.9	3100	3523	peak_431	7.33394	423
ENST00000290231.11	2193	2476	peak_432	7.95316	283
ENST00000290341.8	941	2404	peak_433	2.45783	1463
ENST00000290341.8	2618	3730	peak_434	27.7784	1112
ENST00000290341.8	3947	4290	peak_435	23.6878	343
ENST00000290341.8	4705	5444	peak_436	10.4656	739
ENST00000290341.8	5853	7644	peak_437	19.5722	1791
ENST00000291041.6	42	1659	peak_438	7.87661	1617
ENST00000292140.9	535	1001	peak_439	4.80741	466
ENST00000292431.5	102	2697	peak_440	4.77985	2595
ENST00000292431.5	3431	3900	peak_441	10.3044	469
ENST00000292566.4	196	697	peak_442	2.87167	501
ENST00000293328.7	184	1412	peak_443	4.25503	1228
ENST00000293406.7	592	1069	peak_444	6.5769	477
ENST00000293760.10	948	1738	peak_445	10.7489	790
ENST00000295628.4	268	588	peak_446	3.09069	320
ENST00000295628.4	998	1303	peak_447	3.92184	305
ENST00000295628.4	4113	5483	peak_448	2.04096	1370
ENST00000295640.9	957	1246	peak_449	3.68969	289
ENST00000295959.9	20	914	peak_450	9.78911	894
ENST00000296181.9	564	860	peak_451	4.008	296
ENST00000296302.11	67	2441	peak_452	2.18981	2374
ENST00000296328.9	803	1409	peak_453	6.36669	606
ENST00000296328.9	4342	5017	peak_454	2.74027	675
ENST00000296456.10	60	1003	peak_455	10.5347	943
ENST00000296490.8	915	1688	peak_456	3.16575	773
ENST00000296543.10	170	1698	peak_457	7.19483	1528
ENST00000296543.10	2535	2991	peak_458	10.2303	456
ENST00000296577.9	658	1163	peak_459	3.19044	505
ENST00000296577.9	1675	1779	peak_460	3.19044	104
ENST00000296873.11	269	1992	peak_461	8.55666	1723
ENST00000297151.9	89	1538	peak_462	9.89601	1449
ENST00000297185.9	1483	1964	peak_463	6.47785	481
ENST00000297293.6	1427	1790	peak_464	2.538	363
ENST00000297540.5	152	1150	peak_465	2.41419	998
ENST00000297620.8	56	882	peak_466	5.33022	826
ENST00000297620.8	1081	1648	peak_467	6.15633	567
ENST00000298316.7	527	1132	peak_468	3.42073	605
ENST00000298537.11	495	1591	peak_469	7.54982	1096
ENST00000298573.8	94	2779	peak_470	9.20233	2685
ENST00000298573.8	2951	3609	peak_471	26.9745	658
ENST00000298573.8	3742	4139	peak_472	3.71972	397
ENST00000298767.10	191	2294	peak_473	14.9922	2103
ENST00000298767.10	3134	3901	peak_474	5.10559	767
ENST00000298875.8	705	1002	peak_475	4.32813	297
ENST00000299192.8	45	2632	peak_476	2.43555	2587
ENST00000299402.10	27	1772	peak_477	4.52332	1745
ENST00000299413.7	3775	4385	peak_478	6.24373	610
ENST00000300087.7	83	1100	peak_479	5.33022	1017
ENST00000300087.7	1403	3314	peak_480	3.64551	1911
ENST00000300128.9	2753	3069	peak_481	2.08926	316
ENST00000300128.9	3623	4226	peak_482	9.08663	603
ENST00000300249.9	131	433	peak_483	6.98317	302
ENST00000300291.10	2037	2290	peak_484	7.52144	253
ENST00000300584.7	3271	4090	peak_485	2.96319	819
ENST00000300584.7	4673	5324	peak_486	3.04946	651
ENST00000300651.11	89	444	peak_487	4.38558	355
ENST00000300651.11	1464	2702	peak_488	12.7765	1238
ENST00000300651.11	2953	4641	peak_489	9.83812	1688
ENST00000300738.10	45	760	peak_490	10.417	715
ENST00000300738.10	1293	1589	peak_491	7.23621	296
ENST00000300952.6	135	2031	peak_492	3.51416	1896
ENST00000300952.6	2321	3120	peak_493	9.1925	799
ENST00000301019.9	113	1730	peak_494	4.23754	1617
ENST00000301021.7	97	525	peak_495	8.67376	428
ENST00000301180.10	1462	2366	peak_496	3.51179	904
ENST00000301264.7	57	1107	peak_497	7.5783	1050
ENST00000301280.10	443	605	peak_498	2.91016	162
ENST00000301280.10	1807	2452	peak_499	5.74869	645
ENST00000301364.9	1175	1795	peak_500	7.42176	620
ENST00000301364.9	2002	2533	peak_501	2.46357	531
ENST00000301463.9	71	1651	peak_502	5.9885	1580
ENST00000301738.9	40	754	peak_503	20.3974	714
ENST00000301764.11	1555	2081	peak_504	11.2788	526
ENST00000301765.10	61	1908	peak_505	4.87004	1847
ENST00000302278.8	173	753	peak_506	4.30627	580
ENST00000302313.10	55	2369	peak_507	5.41859	2314
ENST00000302506.7	161	1383	peak_508	4.63753	1222
ENST00000302506.7	1632	2889	peak_509	16.2883	1257
ENST00000302516.10	2518	3025	peak_510	25.0931	507
ENST00000302550.16	21	1448	peak_511	2.87167	1427
ENST00000302787.3	556	1105	peak_512	3.06849	549
ENST00000302787.3	2028	2345	peak_513	4.46597	317
ENST00000302995.2	195	550	peak_514	3.67947	355
ENST00000303052.13	756	2237	peak_515	8.36293	1481
ENST00000303052.13	2595	3282	peak_516	4.56532	687
ENST00000303383.8	301	548	peak_517	3.86312	247
ENST00000303407.11	44	3471	peak_518	12.7579	3427
ENST00000303407.11	3794	4230	peak_519	4.71471	436
ENST00000303991.5	143	2465	peak_520	2.6544	2322
ENST00000304330.9	46	1015	peak_521	5.46369	969
ENST00000304330.9	1524	1788	peak_522	2.47779	264
ENST00000304330.9	2152	2672	peak_523	7.16824	520
ENST00000304987.4	525	1601	peak_524	4.87024	1076
ENST00000304987.4	2728	3704	peak_525	4.04791	976
ENST00000305364.9	619	1383	peak_526	7.19137	764
ENST00000305364.9	1712	2437	peak_527	3.8305	725
ENST00000305513.11	202	1113	peak_528	3.68075	911
ENST00000305883.6	274	1011	peak_529	3.99025	737
ENST00000305885.3	146	1347	peak_530	16.5544	1201
ENST00000306329.15	1604	1969	peak_531	2.41969	365
ENST00000306773.5	691	1756	peak_532	5.14065	1065
ENST00000306773.5	2080	2694	peak_533	6.33366	614
ENST00000306773.5	3411	4078	peak_534	2.38256	667
ENST00000306917.5	1098	2070	peak_535	3.76344	972
ENST00000307296.8	408	1436	peak_536	3.98955	1028
ENST00000307422.9	563	787	peak_537	7.28409	224
ENST00000307522.5	625	1617	peak_538	3.82574	992
ENST00000307602.9	497	1071	peak_539	5.56908	574
ENST00000307602.9	4683	5049	peak_540	3.38476	366
ENST00000307630.5	128	928	peak_541	14.7509	800
ENST00000307630.5	1219	1486	peak_542	3.68969	267
ENST00000307630.5	1743	2339	peak_543	12.3395	596
ENST00000307677.5	401	893	peak_544	10.7655	492
ENST00000307750.5	227	1556	peak_545	6.10001	1329
ENST00000307826.4	1328	1700	peak_546	2.43555	372
ENST00000307940.3	125	633	peak_547	30.1309	508
ENST00000307980.7	91	694	peak_548	2.87167	603
ENST00000308025.8	86	561	peak_549	2.45691	475
ENST00000308025.8	872	1483	peak_550	9.30935	611
ENST00000308167.9	439	1695	peak_551	2.42937	1256
ENST00000308167.9	1944	2609	peak_552	3.28384	665
ENST00000308436.11	140	706	peak_553	9.37499	566
ENST00000308595.10	212	1482	peak_554	3.42254	1270
ENST00000308775.6	3005	3283	peak_555	4.92774	278
ENST00000308775.6	3755	4029	peak_556	5.99426	274
ENST00000309428.10	25	2160	peak_557	26.0765	2135
ENST00000309993.3	380	969	peak_558	2.8446	589
ENST00000309993.3	1192	1563	peak_559	3.97854	371
ENST00000310074.8	206	1517	peak_560	5.68336	1311
ENST00000310074.8	1790	2710	peak_561	2.72952	920
ENST00000310092.11	155	510	peak_562	20.0073	355
ENST00000310300.11	59	1722	peak_563	3.19975	1663
ENST00000310513.10	1516	1741	peak_564	7.19137	225
ENST00000310513.10	2704	3247	peak_565	37.642	543
ENST00000310513.10	3469	3787	peak_566	13.7536	318
ENST00000310864.11	119	397	peak_567	4.80741	278
ENST00000310942.9	774	1579	peak_568	7.13181	805
ENST00000310942.9	2291	3223	peak_569	6.17286	932
ENST00000311128.10	1674	1993	peak_570	3.62254	319
ENST00000311128.10	2762	3020	peak_571	3.36439	258
ENST00000311180.9	3577	4363	peak_572	4.56532	786
ENST00000311337.11	116	841	peak_573	4.80741	725
ENST00000311481.11	141	655	peak_574	29.3618	514
ENST00000311487.9	392	620	peak_575	6.65318	228
ENST00000311502.12	835	1203	peak_576	5.63352	368
ENST00000311630.7	442	1423	peak_577	9.20001	981
ENST00000311764.2	267	1494	peak_578	4.04915	1227
ENST00000311765.3	470	917	peak_579	2.56492	447
ENST00000311765.3	2862	3182	peak_580	5.56908	320
ENST00000311806.8	1232	2982	peak_581	5.07375	1750
ENST00000311895.7	70	1106	peak_582	4.02325	1036
ENST00000311916.8	2163	2854	peak_583	5.70524	691
ENST00000311956.9	101	567	peak_584	9.39241	466
ENST00000312838.8	203	1230	peak_585	2.63098	1027
ENST00000313117.11	474	837	peak_586	11.323	363
ENST00000313552.10	33	1177	peak_587	4.96403	1144
ENST00000313552.10	1419	2459	peak_588	8.60472	1040
ENST00000313871.9	109	911	peak_589	3.42254	802
ENST00000314028.10	148	1921	peak_590	3.09316	1773
ENST00000314028.10	2254	3057	peak_591	3.00409	803
ENST00000314045.11	319	1923	peak_592	9.55722	1604
ENST00000314289.13	131	775	peak_593	6.76565	644
ENST00000314358.10	517	1469	peak_594	2.87167	952
ENST00000314393.6	550	2161	peak_595	3.12808	1611
ENST00000314529.10	117	2489	peak_596	2.87167	2372
ENST00000314574.5	803	1046	peak_597	5.38191	243
ENST00000314761.9	32	702	peak_598	9.1925	670
ENST00000315082.9	43	589	peak_599	29.9598	546
ENST00000315127.9	96	2223	peak_600	6.0697	2127
ENST00000315286.13	695	744	peak_601	7.30982	49
ENST00000315423.11	167	929	peak_602	2.43555	762
ENST00000315869.8	181	1607	peak_603	25.2008	1426
ENST00000315872.11	104	679	peak_604	13.5552	575
ENST00000315872.11	1050	1628	peak_605	4.46597	578
ENST00000315872.11	1810	2336	peak_606	4.46597	526
ENST00000315872.11	2537	3992	peak_607	11.8519	1455
ENST00000315927.8	221	1472	peak_608	6.87953	1251
ENST00000316059.7	158	1950	peak_609	7.7585	1792
ENST00000316059.7	2418	3012	peak_610	4.46597	594
ENST00000316157.7	53	3349	peak_611	10.2	3296
ENST00000316157.7	4061	4879	peak_612	14.3699	818
ENST00000316334.5	701	1186	peak_613	2.87167	485
ENST00000316804.10	228	1083	peak_614	4.26963	855
ENST00000316804.10	1341	1949	peak_615	5.50945	608
ENST00000316836.4	117	1029	peak_616	3.23813	912
ENST00000316881.9	44	1817	peak_617	5.33022	1773
ENST00000316881.9	2691	3151	peak_618	5.17299	460
ENST00000317269.7	166	1016	peak_619	12.1851	850
ENST00000317506.8	349	626	peak_620	5.41704	277
ENST00000317582.9	299	1128	peak_621	10.4747	829
ENST00000317744.9	267	1274	peak_622	9.20001	1007
ENST00000317744.9	1490	1781	peak_623	4.46597	291
ENST00000318008.11	1244	1992	peak_624	6.10003	748
ENST00000318037.3	92	1079	peak_625	5.78143	987
ENST00000318348.9	116	924	peak_626	2.69996	808
ENST00000318560.6	238	3789	peak_627	3.7979	3551
ENST00000318560.6	4131	4572	peak_628	7.84567	441
ENST00000318584.9	292	922	peak_629	2.7933	630
ENST00000318584.9	1182	2422	peak_630	4.12843	1240
ENST00000318709.9	4833	5481	peak_631	3.38476	648
ENST00000318978.6	65	623	peak_632	10.1062	558
ENST00000319121.4	133	701	peak_633	4.80843	568
ENST00000319121.4	936	2240	peak_634	26.3956	1304
ENST00000319121.4	3587	4258	peak_635	9.30087	671
ENST00000319170.10	690	1137	peak_636	3.89062	447
ENST00000319170.10	1296	1814	peak_637	7.19099	518
ENST00000319170.10	3569	3944	peak_638	5.64741	375
ENST00000319555.8	200	1128	peak_639	3.23291	928
ENST00000319778.10	733	1566	peak_640	4.91333	833
ENST00000319863.13	695	1239	peak_641	14.7111	544
ENST00000319863.13	1271	1532	peak_642	2.19026	261
ENST00000320676.11	102	1391	peak_643	4.02036	1289
ENST00000320805.8	168	872	peak_644	6.76565	704
ENST00000320849.9	41	1291	peak_645	3.52755	1250
ENST00000321105.10	202	629	peak_646	10.7655	427
ENST00000321105.10	3821	4620	peak_647	8.9322	799
ENST00000321337.12	204	778	peak_648	9.70772	574
ENST00000321442.10	21	408	peak_649	26.28	387
ENST00000321442.10	768	1176	peak_650	3.40454	408
ENST00000321442.10	1396	1682	peak_651	8.82323	286
ENST00000321545.5	103	2206	peak_652	9.60412	2103
ENST00000321560.4	714	1475	peak_653	7.87603	761
ENST00000321599.9	16	699	peak_654	44.2665	683
ENST00000321617.8	1875	2716	peak_655	2.8376	841
ENST00000322157.9	995	3667	peak_656	12.7271	2672
ENST00000322357.9	1861	2240	peak_657	19.8821	379
ENST00000322652.10	105	1510	peak_658	4.27683	1405
ENST00000322886.12	2188	3189	peak_659	7.82723	1001
ENST00000322945.11	22	265	peak_660	12.2363	243
ENST00000323013.7	1966	2289	peak_661	2.6544	323
ENST00000323460.10	363	2049	peak_662	5.56908	1686
ENST00000323469.5	120	801	peak_663	10.1832	681
ENST00000323534.4	524	1023	peak_664	2.46357	499
ENST00000323557.11	732	1059	peak_665	4.91448	327
ENST00000323848.14	2479	2936	peak_666	14.7005	457
ENST00000323959.9	120	872	peak_667	7.17685	752
ENST00000324306.11	90	1867	peak_668	3.62254	1777
ENST00000324306.11	3387	3729	peak_669	6.47668	342
ENST00000324856.13	1828	4647	peak_670	32.078	2819
ENST00000324932.12	82	1282	peak_671	19.5722	1200
ENST00000324932.12	1395	4101	peak_672	2.02731	2706
ENST00000325301.7	56	3256	peak_673	4.29358	3200
ENST00000325301.7	3634	4283	peak_674	8.02717	649
ENST00000325324.10	1323	2136	peak_675	4.46597	813
ENST00000325324.10	2665	3175	peak_676	2.05923	510
ENST00000325327.4	40	1315	peak_677	5.29328	1275
ENST00000325418.5	803	1110	peak_678	3.42254	307
ENST00000326739.9	337	841	peak_679	4.08759	504
ENST00000326756.4	560	1635	peak_680	2.87167	1075
ENST00000326974.9	46	498	peak_681	11.6806	452
ENST00000327299.8	1601	2008	peak_682	2.2515	407
ENST00000327299.8	3701	4501	peak_683	3.86439	800
ENST00000327300.12	469	1543	peak_684	6.45826	1074
ENST00000327423.11	728	1180	peak_685	3.83418	452
ENST00000327423.11	4271	4732	peak_686	6.43418	461
ENST00000327423.11	7774	8239	peak_687	2.19026	465
ENST00000327423.11	8441	9330	peak_688	5.48219	889
ENST00000327443.9	176	1302	peak_689	17.2002	1126
ENST00000327443.9	6035	6597	peak_690	4.70111	562
ENST00000327490.8	127	602	peak_691	5.93509	475
ENST00000327492.4	20	1011	peak_692	4.81402	991
ENST00000327492.4	1368	2191	peak_693	5.74123	823
ENST00000327492.4	2463	2710	peak_694	6.68576	247
ENST00000327827.12	293	1251	peak_695	18.9801	958
ENST00000328046.8	1062	2177	peak_696	2.22545	1115
ENST00000328159.9	51	506	peak_697	31.1253	455
ENST00000328195.8	14	977	peak_698	5.33022	963
ENST00000328827.9	614	816	peak_699	4.52579	202
ENST00000328827.9	1263	1348	peak_700	4.52579	85
ENST00000328914.5	4924	5763	peak_701	9.84267	839
ENST00000328914.5	5997	6559	peak_702	6.82212	562
ENST00000328914.5	6841	7217	peak_703	3.24376	376
ENST00000328914.5	7564	7831	peak_704	10.0032	267
ENST00000328914.5	8246	8766	peak_705	12.573	520
ENST00000328914.5	9626	9844	peak_706	8.10057	218
ENST00000329099.4	92	2429	peak_707	9.18397	2337
ENST00000329214.13	163	1396	peak_708	9.17914	1233
ENST00000329255.4	1809	2123	peak_709	4.56532	314
ENST00000329271.8	70	487	peak_710	11.3487	417
ENST00000329630.10	78	695	peak_711	4.36666	617
ENST00000329713.5	107	900	peak_712	3.64551	793
ENST00000330263.5	95	851	peak_713	16.6962	756
ENST00000330387.11	114	1805	peak_714	2.28316	1691
ENST00000330560.8	2022	2791	peak_715	3.82481	769
ENST00000330838.10	1989	2254	peak_716	2.87167	265
ENST00000330938.8	766	1145	peak_717	13.4931	379
ENST00000331134.11	457	822	peak_718	3.97203	365
ENST00000331434.7	188	975	peak_719	4.06923	787
ENST00000331434.7	1189	1534	peak_720	5.04693	345
ENST00000331483.9	900	1147	peak_721	6.60656	247
ENST00000331569.6	656	2169	peak_722	31.0556	1513
ENST00000331768.10	89	1130	peak_723	20.8391	1041
ENST00000332065.9	2051	3599	peak_724	6.63715	1548
ENST00000332118.11	557	1004	peak_725	2.23884	447
ENST00000332687.10	3276	3963	peak_726	12.43	687
ENST00000332687.10	4326	5948	peak_727	2.19026	1622
ENST00000333188.10	29	1173	peak_728	2.02354	1144
ENST00000333213.11	308	1183	peak_729	9.13104	875
ENST00000333244.6	2714	12200	peak_730	3.19044	9486
ENST00000334256.9	168	2572	peak_731	4.26963	2404
ENST00000334444.11	67	752	peak_732	5.65418	685
ENST00000334464.7	885	1066	peak_733	2.84213	181
ENST00000334828.6	122	980	peak_734	14.7186	858
ENST00000334955.13	1447	1938	peak_735	4.87024	491
ENST00000335007.9	487	1204	peak_736	20.8394	717
ENST00000335255.10	92	2933	peak_737	15.2345	2841
ENST00000335255.10	3153	3429	peak_738	3.86312	276
ENST00000335420.10	466	1194	peak_739	2.87167	728
ENST00000335508.10	103	865	peak_740	4.53047	762
ENST00000335727.13	214	640	peak_741	10.1062	426
ENST00000335727.13	819	5621	peak_742	8.5598	4802
ENST00000335727.13	5891	6745	peak_743	5.50182	854
ENST00000335727.13	7580	8134	peak_744	6.99436	554
ENST00000335727.13	10027	10268	peak_745	9.06136	241
ENST00000335727.13	11603	11863	peak_746	7.95316	260
ENST00000335727.13	13983	14235	peak_747	3.26926	252
ENST00000335727.13	15217	15880	peak_748	3.26102	663
ENST00000335753.8	1527	1870	peak_749	2.87167	343
ENST00000335753.8	3235	4152	peak_750	3.51428	917
ENST00000335999.7	301	624	peak_751	2.8198	323
ENST00000336216.9	1698	2275	peak_752	4.46597	577
ENST00000336278.8	835	1202	peak_753	4.46597	367
ENST00000336349.6	1914	2614	peak_754	5.56908	700
ENST00000336458.13	111	781	peak_755	98.5184	670
ENST00000336614.9	256	950	peak_756	3.26227	694
ENST00000336715.11	2366	3794	peak_757	4.83983	1428
ENST00000336873.9	1140	2659	peak_758	6.04108	1519
ENST00000337080.8	47	970	peak_759	16.1117	923
ENST00000337132.10	38	1218	peak_760	9.14569	1180
ENST00000337190.7	1307	1652	peak_761	4.99391	345
ENST00000337231.5	169	2055	peak_762	6.87662	1886
ENST00000337231.5	2336	2963	peak_763	3.19044	627
ENST00000337273.9	3343	3781	peak_764	4.24836	438
ENST00000337273.9	3992	4517	peak_765	2.60162	525
ENST00000337288.9	1559	2265	peak_766	21.3424	706
ENST00000337318.8	2451	2999	peak_767	6.0182	548
ENST00000337318.8	3456	4577	peak_768	8.55666	1121
ENST00000337322.4	473	1050	peak_769	6.68576	577
ENST00000337576.6	2225	2915	peak_770	3.02641	690
ENST00000337682.9	431	870	peak_771	7.93615	439
ENST00000337815.9	616	2272	peak_772	9.39451	1656
ENST00000338154.10	41	4226	peak_773	10.2437	4185
ENST00000338343.8	23	2496	peak_774	2.95463	2473
ENST00000338492.9	234	1771	peak_775	3.71972	1537
ENST00000338625.9	85	669	peak_776	11.323	584
ENST00000338641.8	52	2355	peak_777	5.10353	2303
ENST00000338641.8	2639	3425	peak_778	7.98323	786
ENST00000338641.8	4637	4981	peak_779	5.99304	344
ENST00000338779.11	421	3293	peak_780	2.0134	2872
ENST00000339235.4	466	944	peak_781	2.22134	478
ENST00000339438.10	29	3065	peak_782	2.66619	3036
ENST00000339594.9	67	2701	peak_783	5.98603	2634
ENST00000339859.8	1444	1859	peak_784	5.79873	415
ENST00000339950.5	154	2077	peak_785	9.23255	1923
ENST00000339950.5	2367	2655	peak_786	17.8195	288
ENST00000339995.10	27	336	peak_787	6.24373	309
ENST00000340124.9	859	1789	peak_788	3.5026	930
ENST00000340124.9	2066	2592	peak_789	2.00391	526
ENST00000340413.7	49	964	peak_790	12.3876	915
ENST00000340413.7	1210	1574	peak_791	9.60902	364
ENST00000340434.5	93	524	peak_792	2.89151	431
ENST00000340611.9	285	2066	peak_793	3.77096	1781
ENST00000340648.6	57	482	peak_794	9.04269	425
ENST00000340648.6	643	2386	peak_795	37.0428	1743
ENST00000340736.10	33	5809	peak_796	13.9021	5776
ENST00000340829.10	131	858	peak_797	2.04096	727
ENST00000340829.10	1092	1569	peak_798	4.35858	477
ENST00000340829.10	1847	2825	peak_799	4.16789	978
ENST00000340940.4	57	1442	peak_800	3.99378	1385
ENST00000341162.8	667	1135	peak_801	3.1101	468
ENST00000341184.7	726	1308	peak_802	3.26284	582
ENST00000341426.9	75	924	peak_803	4.30011	849
ENST00000341426.9	1875	2224	peak_804	7.19137	349
ENST00000341446.9	418	1017	peak_805	4.11797	599
ENST00000341657.9	41	4721	peak_806	10.1462	4680
ENST00000341657.9	5287	6167	peak_807	11.323	880
ENST00000341712.8	230	329	peak_808	3.80929	99
ENST00000341712.8	786	2233	peak_809	3.80929	1447
ENST00000341712.8	2380	2978	peak_810	3.722	598
ENST00000342665.4	60	150	peak_811	2.05674	90
ENST00000342679.8	312	1554	peak_812	4.91448	1242
ENST00000342745.5	2171	2452	peak_813	4.008	281
ENST00000342784.7	87	511	peak_814	4.64391	424
ENST00000343028.9	38	324	peak_815	8.17547	286
ENST00000343242.9	107	1653	peak_816	10.1953	1546
ENST00000343380.6	521	1832	peak_817	3.5572	1311
ENST00000343550.9	456	1003	peak_818	2.87167	547
ENST00000343813.10	46	2412	peak_819	5.8916	2366
ENST00000343813.10	2786	3534	peak_820	7.98092	748
ENST00000343882.10	845	2633	peak_821	8.03197	1788
ENST00000343882.10	2920	3453	peak_822	3.69836	533
ENST00000343882.10	3868	4118	peak_823	7.47067	250
ENST00000343882.10	4746	5575	peak_824	18.9895	829
ENST00000343882.10	5755	6448	peak_825	3.19044	693
ENST00000344063.6	1980	2315	peak_826	3.86312	335
ENST00000344293.6	1109	1365	peak_827	3.1013	256
ENST00000344417.10	322	856	peak_828	3.31371	534
ENST00000344423.10	2143	3251	peak_829	7.49348	1108
ENST00000344548.7	823	944	peak_830	5.95769	121
ENST00000344651.5	97	1543	peak_831	5.08981	1446
ENST00000344651.5	1921	3448	peak_832	4.52332	1527
ENST00000344836.9	1735	2953	peak_833	6.25251	1218
ENST00000344908.9	543	1054	peak_834	5.50945	511
ENST00000345080.5	76	1283	peak_835	20.8788	1207
ENST00000345080.5	1706	2678	peak_836	5.90535	972
ENST00000345097.8	3528	4289	peak_837	4.52315	761
ENST00000346246.9	227	1925	peak_838	8.58524	1698
ENST00000346249.8	103	1217	peak_839	2.03388	1114
ENST00000346618.8	2792	3071	peak_840	2.69805	279
ENST00000347770.8	354	1391	peak_841	2.34395	1037
ENST00000347982.8	162	1919	peak_842	3.14179	1757
ENST00000348159.9	3478	3695	peak_843	7.19099	217
ENST00000348335.6	246	2089	peak_844	3.65979	1843
ENST00000349384.10	106	5439	peak_845	8.17547	5333
ENST00000349703.7	99	687	peak_846	2.29151	588
ENST00000349703.7	2627	3019	peak_847	3.19044	392
ENST00000349792.9	2683	2942	peak_848	13.2414	259
ENST00000350051.8	33	934	peak_849	10.1823	901
ENST00000350777.6	66	719	peak_850	3.96634	653
ENST00000351677.6	46	2164	peak_851	23.8827	2118
ENST00000352645.5	363	762	peak_852	7.84436	399
ENST00000352732.10	267	1624	peak_853	2.89454	1357
ENST00000352732.10	1909	2617	peak_854	2.74078	708
ENST00000352732.10	3661	3894	peak_855	8.24017	233
ENST00000354179.8	8575	8859	peak_856	4.93473	284
ENST00000354179.8	9798	10582	peak_857	7.19137	784
ENST00000354185.9	1748	2538	peak_858	4.37081	790
ENST00000354300.5	613	1558	peak_859	3.2459	945
ENST00000354300.5	1977	2318	peak_860	5.89245	341
ENST00000354336.8	35	1901	peak_861	21.5472	1866
ENST00000354336.8	2195	3243	peak_862	15.6195	1048
ENST00000354618.10	3028	3295	peak_863	10.5164	267
ENST00000354866.7	116	2455	peak_864	20.4288	2339
ENST00000354957.8	147	1477	peak_865	3.26926	1330
ENST00000355029.9	129	1009	peak_866	14.4978	880
ENST00000355238.10	54	2060	peak_867	6.94772	2006
ENST00000355238.10	2436	3465	peak_868	2.35735	1029
ENST00000355472.10	118	2034	peak_869	5.07993	1916
ENST00000355619.10	1250	1653	peak_870	3.53546	403
ENST00000355624.8	724	965	peak_871	9.08016	241
ENST00000355628.9	1284	1779	peak_872	5.25963	495
ENST00000355628.9	3341	3628	peak_873	2.48	287
ENST00000355683.9	697	1865	peak_874	4.03638	1168
ENST00000355937.9	325	396	peak_875	6.83185	71
ENST00000355957.9	34	376	peak_876	25.3192	342
ENST00000355957.9	570	1824	peak_877	13.6853	1254
ENST00000356126.8	26	946	peak_878	2.38256	920
ENST00000356166.10	1561	2048	peak_879	4.4329	487
ENST00000356166.10	3379	3819	peak_880	2.28079	440
ENST00000356166.10	4106	4421	peak_881	2.73892	315
ENST00000356205.9	94	817	peak_882	6.04884	723
ENST00000356208.10	101	1346	peak_883	6.32722	1245
ENST00000356244.7	138	1270	peak_884	5.10064	1132
ENST00000356321.4	2019	2469	peak_885	3.84243	450
ENST00000356577.9	1754	2114	peak_886	12.062	360
ENST00000356577.9	3008	3685	peak_887	4.04477	677
ENST00000356577.9	5476	6241	peak_888	14.827	765
ENST00000356607.9	82	929	peak_889	7.02266	847
ENST00000356692.9	104	1519	peak_890	14.0553	1415
ENST00000356978.9	975	1717	peak_891	9.83812	742
ENST00000357103.5	2446	2917	peak_892	2.26748	471
ENST00000357137.9	3808	4127	peak_893	4.46597	319
ENST00000357164.3	382	840	peak_894	3.89062	458
ENST00000357235.6	57	1062	peak_895	13.5672	1005
ENST00000357266.8	299	907	peak_896	2.64512	608
ENST00000357266.8	1066	2150	peak_897	5.79781	1084
ENST00000357266.8	2706	2975	peak_898	2.87167	269
ENST00000357578.7	393	795	peak_899	3.26284	402
ENST00000357681.9	1029	1391	peak_900	3.64551	362
ENST00000357681.9	1654	2167	peak_901	6.24373	513
ENST00000357681.9	2409	3563	peak_902	2.87167	1154
ENST00000357681.9	4264	4584	peak_903	3.64551	320
ENST00000357736.9	57	1403	peak_904	2.48	1346
ENST00000357736.9	2200	2932	peak_905	4.31289	732
ENST00000357736.9	3219	3570	peak_906	2.30512	351
ENST00000357854.7	48	1100	peak_907	7.05841	1052
ENST00000357955.6	40	1256	peak_908	13.9805	1216
ENST00000358015.8	226	1188	peak_909	5.25185	962
ENST00000358173.8	2962	3859	peak_910	8.46857	897
ENST00000358301.7	1128	1984	peak_911	6.51525	856
ENST00000358337.9	256	1559	peak_912	4.52579	1303
ENST00000358369.8	443	1029	peak_913	2.30082	586
ENST00000358531.9	2520	3179	peak_914	8.22304	659
ENST00000358625.3	985	1328	peak_915	7.2727	343
ENST00000358691.10	7636	7864	peak_916	2.80737	228
ENST00000358849.8	191	2457	peak_917	5.17881	2266
ENST00000358951.7	605	668	peak_918	12.5928	63
ENST00000358994.8	177	1611	peak_919	7.65099	1434
ENST00000359208.6	85	539	peak_920	5.58052	454
ENST00000359209.11	1076	2306	peak_921	4.46597	1230
ENST00000359209.11	2703	3150	peak_922	3.64551	447
ENST00000359238.6	233	1173	peak_923	6.5701	940
ENST00000359540.7	1232	2765	peak_924	2.04149	1533
ENST00000359623.9	229	1281	peak_925	6.34536	1052
ENST00000359626.10	667	1099	peak_926	9.1925	432
ENST00000359653.4	561	1022	peak_927	5.28384	461
ENST00000359653.4	1236	1805	peak_928	5.50945	569
ENST00000360110.9	3555	3808	peak_929	2.35757	253
ENST00000360244.8	934	1287	peak_930	6.28297	353
ENST00000360403.6	39	656	peak_931	4.89887	617
ENST00000360472.8	117	1728	peak_932	15.8853	1611
ENST00000360541.10	54	1702	peak_933	26.0564	1648
ENST00000360541.10	1986	2402	peak_934	12.0744	416
ENST00000360565.8	59	598	peak_935	5.42455	539
ENST00000360565.8	858	1730	peak_936	7.49417	872
ENST00000360595.7	207	1099	peak_937	3.68075	892
ENST00000360845.3	2392	3401	peak_938	9.60412	1009
ENST00000360864.9	1847	2600	peak_939	6.25085	753
ENST00000360943.10	60	1506	peak_940	6.02796	1446
ENST00000361070.9	52	2560	peak_941	20.8391	2508
ENST00000361070.9	2762	3488	peak_942	2.08926	726
ENST00000361114.10	55	1033	peak_943	4.76325	978
ENST00000361171.8	1564	1953	peak_944	2.936	389
ENST00000361283.4	322	810	peak_945	5.04928	488
ENST00000361283.4	1069	1275	peak_946	3.67563	206
ENST00000361357.7	51	2494	peak_947	8.17547	2443
ENST00000361361.7	37	687	peak_948	2.1993	650
ENST00000361671.9	160	953	peak_949	3.64551	793
ENST00000361677.5	90	1326	peak_950	2.1368	1236
ENST00000361722.7	817	1869	peak_951	7.01355	1052
ENST00000361729.3	144	4064	peak_952	10.0079	3920
ENST00000361758.8	3264	3982	peak_953	10.2437	718
ENST00000361866.7	69	1074	peak_954	13.5552	1005
ENST00000361906.8	1659	2146	peak_955	4.82224	487
ENST00000366539.5	492	1271	peak_956	5.27718	779
ENST00000366542.6	100	495	peak_957	13.5552	395
ENST00000366560.3	514	750	peak_958	5.64686	236
ENST00000366577.10	252	1359	peak_959	10.2437	1107
ENST00000366577.10	1995	4934	peak_960	10.2437	2939
ENST00000366577.10	5146	6267	peak_961	2.86309	1121
ENST00000366600.8	122	966	peak_962	7.05695	844
ENST00000366609.3	0	1261	peak_963	9.94494	1261
ENST00000366609.3	1562	3058	peak_964	15.2862	1496
ENST00000366639.9	57	838	peak_965	9.1925	781
ENST00000366639.9	1494	1896	peak_966	7.04441	402
ENST00000366663.9	199	1113	peak_967	11.5668	914
ENST00000366663.9	2083	2384	peak_968	10.408	301
ENST00000366691.4	447	1058	peak_969	8.21868	611
ENST00000366711.4	1129	1418	peak_970	2.76613	289
ENST00000366711.4	1626	2891	peak_971	6.01485	1265
ENST00000366843.6	534	1309	peak_972	2.05602	775
ENST00000366862.10	1601	2319	peak_973	8.17547	718
ENST00000366922.3	1260	1754	peak_974	4.97061	494
ENST00000366932.4	337	901	peak_975	8.93087	564
ENST00000366956.10	441	795	peak_976	4.10206	354
ENST00000366956.10	1764	4281	peak_977	6.76565	2517
ENST00000366956.10	5726	6397	peak_978	5.93089	671
ENST00000366992.7	1319	1676	peak_979	7.67451	357
ENST00000366997.9	262	667	peak_980	2.21034	405
ENST00000367042.5	136	456	peak_981	3.38476	320
ENST00000367103.3	78	1488	peak_982	11.2036	1410
ENST00000367103.3	1761	2295	peak_983	12.9804	534
ENST00000367142.5	216	296	peak_984	5.82458	80
ENST00000367142.5	1797	2799	peak_985	12.7296	1002
ENST00000367142.5	3231	3961	peak_986	33.2349	730
ENST00000367142.5	4245	4640	peak_987	18.3374	395
ENST00000367178.7	2271	2521	peak_988	9.05527	250
ENST00000367311.4	157	436	peak_989	12.7952	279
ENST00000367311.4	905	1381	peak_990	38.0215	476
ENST00000367409.9	88	512	peak_991	13.5552	424
ENST00000367409.9	1691	2175	peak_992	3.64551	484
ENST00000367612.7	4163	4672	peak_993	8.04637	509
ENST00000367627.8	39	1142	peak_994	7.65099	1103
ENST00000367694.2	581	817	peak_995	5.43337	236
ENST00000367826.6	111	680	peak_996	20.7475	569
ENST00000367866.7	102	2406	peak_997	14.7703	2304
ENST00000367866.7	3033	3413	peak_998	8.02717	380
ENST00000367866.7	7106	7390	peak_999	6.31753	284
ENST00000367866.7	8546	9198	peak_1000	14.0553	652
ENST00000367866.7	9971	10194	peak_1001	7.90137	223
ENST00000367866.7	10359	11482	peak_1002	3.61517	1123
ENST00000368192.9	102	858	peak_1003	3.31371	756
ENST00000368192.9	1079	1614	peak_1004	2.64512	535
ENST00000368192.9	2298	3944	peak_1005	4.22493	1646
ENST00000368309.4	724	1906	peak_1006	7.30144	1182
ENST00000368426.3	101	1930	peak_1007	7.5029	1829
ENST00000368426.3	2257	2991	peak_1008	12.7869	734
ENST00000368457.3	122	550	peak_1009	2.63244	428
ENST00000368457.3	760	1456	peak_1010	8.19882	696
ENST00000368474.9	180	3207	peak_1011	3392.52	3027
ENST00000368489.4	3313	4046	peak_1012	8.85575	733
ENST00000368494.4	206	1345	peak_1013	9.48853	1139
ENST00000368655.5	186	2241	peak_1014	16.7885	2055
ENST00000368655.5	2638	3989	peak_1015	9.29681	1351
ENST00000368655.5	4312	5175	peak_1016	5.74122	863
ENST00000368848.6	127	539	peak_1017	2.66001	412
ENST00000368848.6	855	1286	peak_1018	2.22239	431
ENST00000368885.8	323	1762	peak_1019	11.0658	1439
ENST00000369026.3	624	1148	peak_1020	21.7999	524
ENST00000369026.3	1351	1603	peak_1021	12.9036	252
ENST00000369026.3	2125	2468	peak_1022	3.68075	343
ENST00000369042.5	211	860	peak_1023	2.86571	649
ENST00000369042.5	2480	2939	peak_1024	4.82244	459
ENST00000369042.5	3300	4737	peak_1025	2.16726	1437
ENST00000369077.3	649	897	peak_1026	9.24473	248
ENST00000369151.8	2906	3225	peak_1027	2.68612	319
ENST00000369151.8	4096	4932	peak_1028	13.6471	836
ENST00000369227.7	113	507	peak_1029	7.19099	394
ENST00000369535.5	139	985	peak_1030	6.87662	846
ENST00000369535.5	1909	2689	peak_1031	9.72163	780
ENST00000369535.5	2949	3291	peak_1032	5.17881	342
ENST00000369550.10	108	1258	peak_1033	5.07663	1150
ENST00000369558.5	121	3972	peak_1034	29.6759	3851
ENST00000369558.5	5518	6495	peak_1035	5.56908	977
ENST00000369702.5	71	881	peak_1036	4.19424	810
ENST00000369774.8	3803	4467	peak_1037	9.07969	664
ENST00000369774.8	4717	5200	peak_1038	13.5574	483
ENST00000369888.6	2660	4090	peak_1039	5.09362	1430
ENST00000369970.7	61	268	peak_1040	4.96767	207
ENST00000369980.8	161	717	peak_1041	38.6516	556
ENST00000369980.8	2049	2666	peak_1042	38.6516	617
ENST00000370053.3	106	602	peak_1043	3.91606	496
ENST00000370303.4	14	930	peak_1044	4.28268	916
ENST00000370355.3	1740	1791	peak_1045	54.4943	51
ENST00000370355.3	2052	2116	peak_1046	54.4943	64
ENST00000370355.3	2374	3844	peak_1047	7.43416	1470
ENST00000370377.8	179	1614	peak_1048	5.97711	1435
ENST00000370483.9	39	923	peak_1049	8.17547	884
ENST00000370513.9	101	1206	peak_1050	4.2785	1105
ENST00000370550.10	967	1660	peak_1051	9.45338	693
ENST00000370557.5	1697	1801	peak_1052	2.42937	104
ENST00000370631.3	671	2312	peak_1053	2.91057	1641
ENST00000370803.7	145	1460	peak_1054	13.5552	1315
ENST00000370994.8	4155	4994	peak_1055	2.95838	839
ENST00000370995.6	2130	2633	peak_1056	9.21089	503
ENST00000371144.7	1533	2211	peak_1057	5.33022	678
ENST00000371199.7	458	1853	peak_1058	12.6603	1395
ENST00000371199.7	5970	6601	peak_1059	14.3875	631
ENST00000371222.3	1964	2570	peak_1060	8.51365	606
ENST00000371244.9	4080	4440	peak_1061	3.95295	360
ENST00000371327.2	72	681	peak_1062	31.719	609
ENST00000371327.2	2469	2785	peak_1063	3.42043	316
ENST00000371327.2	2984	3324	peak_1064	2.8446	340
ENST00000371361.3	106	543	peak_1065	9.08614	437
ENST00000371621.5	744	2100	peak_1066	4.83312	1356
ENST00000371627.5	1265	1554	peak_1067	4.57583	289
ENST00000371627.5	1692	2776	peak_1068	2.71727	1084
ENST00000372146.5	276	772	peak_1069	12.2332	496
ENST00000372146.5	864	1656	peak_1070	8.11535	792
ENST00000372146.5	1924	2779	peak_1071	9.57575	855
ENST00000372146.5	3520	4161	peak_1072	5.04693	641
ENST00000372215.5	54	1196	peak_1073	2.92057	1142
ENST00000372257.6	17	317	peak_1074	6.32778	300
ENST00000372324.5	273	1014	peak_1075	2.42529	741
ENST00000372398.6	1198	1400	peak_1076	8.7159	202
ENST00000372410.7	2971	3397	peak_1077	5.68336	426
ENST00000372422.7	53	586	peak_1078	42.8582	533
ENST00000372548.9	78	1382	peak_1079	10.2437	1304
ENST00000372600.8	795	1162	peak_1080	3.7918	367
ENST00000372648.10	1150	1739	peak_1081	8.17595	589
ENST00000372648.10	2022	2778	peak_1082	7.94813	756
ENST00000372806.8	670	1184	peak_1083	3.34144	514
ENST00000372851.7	1982	2855	peak_1084	4.33907	873
ENST00000372945.8	55	361	peak_1085	30.5909	306
ENST00000372977.8	2677	2926	peak_1086	2.87167	249
ENST00000373001.4	302	761	peak_1087	4.32254	459
ENST00000373019.5	718	1495	peak_1088	2.52817	777
ENST00000373044.3	68	963	peak_1089	2.5339	895
ENST00000373202.7	290	1109	peak_1090	2.69751	819
ENST00000373218.5	110	1647	peak_1091	7.19137	1537
ENST00000373218.5	3977	4862	peak_1092	4.89866	885
ENST00000373433.8	174	2477	peak_1093	10.1421	2303
ENST00000373449.6	549	816	peak_1094	28.2181	267
ENST00000373464.5	610	1884	peak_1095	6.43698	1274
ENST00000373585.8	67	400	peak_1096	7.93376	333
ENST00000373585.8	1143	1606	peak_1097	14.0872	463
ENST00000373610.8	1492	1760	peak_1098	8.05074	268
ENST00000373610.8	2069	2448	peak_1099	3.43586	379
ENST00000373610.8	2634	4276	peak_1100	10.7664	1642
ENST00000373625.8	1623	1884	peak_1101	12.9824	261
ENST00000373625.8	2351	2712	peak_1102	7.80006	361
ENST00000373625.8	2925	3215	peak_1103	3.09316	290
ENST00000373625.8	5384	5597	peak_1104	4.2347	213
ENST00000373647.9	624	947	peak_1105	3.89062	323
ENST00000373647.9	1182	1965	peak_1106	6.24373	783
ENST00000373731.7	153	3043	peak_1107	5.36839	2890
ENST00000373783.2	179	1136	peak_1108	2.39167	957
ENST00000373812.8	1279	1353	peak_1109	4.17907	74
ENST00000373812.8	1692	2075	peak_1110	6.11879	383
ENST00000373825.7	36	756	peak_1111	31.0587	720
ENST00000373832.5	190	274	peak_1112	2.1095	84
ENST00000373840.9	30	1140	peak_1113	3.88617	1110
ENST00000373840.9	1575	2130	peak_1114	3.64551	555
ENST00000373842.9	110	807	peak_1115	5.99817	697
ENST00000373872.8	47	1350	peak_1116	6.06896	1303
ENST00000373872.8	1919	2155	peak_1117	5.74122	236
ENST00000373912.8	383	940	peak_1118	5.17801	557
ENST00000373954.10	841	1170	peak_1119	22.9224	329
ENST00000374023.8	49	1345	peak_1120	15.8736	1296
ENST00000374142.9	671	2107	peak_1121	5.74122	1436
ENST00000374142.9	2316	2756	peak_1122	9.72733	440
ENST00000374171.5	582	1459	peak_1123	3.2366	877
ENST00000374198.4	456	1696	peak_1124	6.77776	1240
ENST00000374212.5	136	710	peak_1125	4.63807	574
ENST00000374403.4	2020	2771	peak_1126	4.80081	751
ENST00000374586.8	5140	5445	peak_1127	3.84243	305
ENST00000375107.8	291	1058	peak_1128	6.48207	767
ENST00000375136.7	791	871	peak_1129	10.2584	80
ENST00000375379.7	3264	3560	peak_1130	2.37772	296
ENST00000375512.3	1714	3064	peak_1131	2.81183	1350
ENST00000375749.8	141	1371	peak_1132	8.1469	1230
ENST00000375749.8	1826	2186	peak_1133	3.63757	360
ENST00000375749.8	2413	2785	peak_1134	3.45608	372
ENST00000375859.4	201	902	peak_1135	7.19137	701
ENST00000375980.9	249	1083	peak_1136	4.79591	834
ENST00000376033.2	549	972	peak_1137	13.5181	423
ENST00000376033.2	1230	2204	peak_1138	8.2805	974
ENST00000376033.2	2616	3699	peak_1139	8.77813	1083
ENST00000376033.2	3971	4709	peak_1140	11.232	738
ENST00000376033.2	4935	5728	peak_1141	5.23937	793
ENST00000376255.4	455	710	peak_1142	2.50905	255
ENST00000376395.9	92	2167	peak_1143	6.64568	2075
ENST00000376406.8	993	1162	peak_1144	2.52363	169
ENST00000376406.8	1711	2239	peak_1145	5.79388	528
ENST00000376687.3	339	1562	peak_1146	3.52345	1223
ENST00000377038.8	47	1087	peak_1147	17.1086	1040
ENST00000377038.8	1804	2074	peak_1148	3.1635	270
ENST00000377038.8	2942	3384	peak_1149	8.54151	442
ENST00000377038.8	3859	4709	peak_1150	4.13468	850
ENST00000377075.3	2949	3186	peak_1151	3.37669	237
ENST00000377093.8	97	3626	peak_1152	2.88586	3529
ENST00000377184.7	92	1017	peak_1153	5.9673	925
ENST00000377191.5	835	1677	peak_1154	7.85332	842
ENST00000377223.6	260	1012	peak_1155	8.04637	752
ENST00000377223.6	1586	1878	peak_1156	2.87167	292
ENST00000377307.6	1257	3213	peak_1157	3.84857	1956
ENST00000377474.3	160	1294	peak_1158	7.84567	1134
ENST00000377474.3	1548	2123	peak_1159	8.67376	575
ENST00000377474.3	2629	3003	peak_1160	4.76325	374
ENST00000377474.3	3640	3902	peak_1161	2.42937	262
ENST00000377658.8	185	674	peak_1162	3.95734	489
ENST00000377658.8	3050	3612	peak_1163	8.02383	562
ENST00000377705.6	30	378	peak_1164	6.42353	348
ENST00000377705.6	1758	2840	peak_1165	4.29358	1082
ENST00000377705.6	3265	4318	peak_1166	7.80217	1053
ENST00000377960.9	349	645	peak_1167	2.2515	296
ENST00000378024.9	2944	13596	peak_1168	2.69751	10652
ENST00000378034.7	488	910	peak_1169	2.414	422
ENST00000378078.4	2855	3365	peak_1170	2.4043	510
ENST00000378230.8	37	1743	peak_1171	6.15633	1706
ENST00000378251.3	140	1832	peak_1172	22.6181	1692
ENST00000378295.9	576	1074	peak_1173	2.66001	498
ENST00000378295.9	3239	3565	peak_1174	6.00473	326
ENST00000378509.9	38	424	peak_1175	10.2437	386
ENST00000378509.9	860	1391	peak_1176	4.46597	531
ENST00000378536.5	484	2768	peak_1177	9.7081	2284
ENST00000378536.5	3022	3870	peak_1178	10.9347	848
ENST00000378595.7	1557	2210	peak_1179	6.15538	653
ENST00000378746.8	3546	3852	peak_1180	12.691	306
ENST00000378852.7	42	1844	peak_1181	13.6471	1802
ENST00000379200.1	80	408	peak_1182	3.44754	328
ENST00000379454.9	49	935	peak_1183	24.0184	886
ENST00000379485.1	127	619	peak_1184	3.46457	492
ENST00000379607.10	97	564	peak_1185	3.47344	467
ENST00000379607.10	810	2212	peak_1186	9.71162	1402
ENST00000379731.4	219	830	peak_1187	2.34947	611
ENST00000379731.4	2375	2615	peak_1188	4.56532	240
ENST00000379757.8	1697	1978	peak_1189	8.79753	281
ENST00000380243.9	280	681	peak_1190	3.38886	401
ENST00000380516.7	122	628	peak_1191	5.48219	506
ENST00000380752.10	2870	3655	peak_1192	2.11353	785
ENST00000381031.8	42	467	peak_1193	8.55686	425
ENST00000381232.7	385	941	peak_1194	2.02932	556
ENST00000381250.8	813	1761	peak_1195	4.46597	948
ENST00000381280.4	2	551	peak_1196	5.27268	549
ENST00000381482.7	566	2004	peak_1197	4.03662	1438
ENST00000381588.9	176	800	peak_1198	2.6125	624
ENST00000381736.8	21	1947	peak_1199	12.9804	1926
ENST00000381962.3	1128	1657	peak_1200	3.5439	529
ENST00000382038.7	1361	1825	peak_1201	3.64551	464
ENST00000382199.6	93	911	peak_1202	8.04637	818
ENST00000382252.6	1091	1541	peak_1203	6.04952	450
ENST00000382368.8	5571	6274	peak_1204	16.5102	703
ENST00000382368.8	7441	7728	peak_1205	3.33756	287
ENST00000382409.3	621	1430	peak_1206	2.16726	809
ENST00000382952.7	117	959	peak_1207	9.37568	842
ENST00000382952.7	1149	1714	peak_1208	4.16584	565
ENST00000388968.8	357	653	peak_1209	14.8652	296
ENST00000388995.11	144	3095	peak_1210	10.2437	2951
ENST00000388995.11	3432	4547	peak_1211	4.46597	1115
ENST00000389054.8	298	1838	peak_1212	4.36884	1540
ENST00000389054.8	2406	4159	peak_1213	5.95769	1753
ENST00000389063.3	1838	2214	peak_1214	4.80741	376
ENST00000389063.3	5396	6474	peak_1215	8.36293	1078
ENST00000389547.7	317	1265	peak_1216	5.94618	948
ENST00000389709.8	591	1768	peak_1217	3.18518	1177
ENST00000389737.5	78	948	peak_1218	8.17547	870
ENST00000389749.9	502	941	peak_1219	3.84979	439
ENST00000389879.9	67	1314	peak_1220	8.17547	1247
ENST00000389915.4	129	1316	peak_1221	3.7812	1187
ENST00000389915.4	2004	2609	peak_1222	2.78468	605
ENST00000389915.4	2821	3217	peak_1223	9.90473	396
ENST00000391860.7	2025	2850	peak_1224	3.86312	825
ENST00000392168.6	73	1091	peak_1225	30.6308	1018
ENST00000392325.9	154	728	peak_1226	4.06559	574
ENST00000392403.8	419	1759	peak_1227	9.09191	1340
ENST00000392403.8	1964	2264	peak_1228	4.83226	300
ENST00000392403.8	3379	3924	peak_1229	4.14955	545
ENST00000392521.7	1724	2365	peak_1230	2.66001	641
ENST00000392521.7	2744	3591	peak_1231	3.64551	847
ENST00000392539.4	491	1271	peak_1232	3.60958	780
ENST00000392587.6	824	1253	peak_1233	2.48	429
ENST00000392590.3	121	750	peak_1234	2.63799	629
ENST00000392647.7	656	2043	peak_1235	6.5701	1387
ENST00000392715.6	1172	1744	peak_1236	2.22854	572
ENST00000392715.6	2321	2562	peak_1237	9.90473	241
ENST00000392952.7	112	398	peak_1238	7.55429	286
ENST00000392952.7	675	1918	peak_1239	11.323	1243
ENST00000393043.5	114	2202	peak_1240	3.37489	2088
ENST00000393085.4	513	1243	peak_1241	6.656	730
ENST00000393800.6	172	1285	peak_1242	5.56977	1113
ENST00000393885.9	21	1795	peak_1243	6.1149	1774
ENST00000393888.1	133	1804	peak_1244	4.5239	1671
ENST00000394067.6	177	2036	peak_1245	4.45778	1859
ENST00000394123.7	2812	3550	peak_1246	6.36669	738
ENST00000394166.8	2586	2876	peak_1247	4.18886	290
ENST00000394421.6	28	2745	peak_1248	5.94332	2717
ENST00000394422.8	162	865	peak_1249	6.54219	703
ENST00000394440.8	127	606	peak_1250	2.64144	479
ENST00000394689.2	33	439	peak_1251	12.9036	406
ENST00000394752.8	578	1162	peak_1252	3.02398	584
ENST00000394801.8	223	867	peak_1253	14.557	644
ENST00000394859.8	916	1493	peak_1254	3.60037	577
ENST00000394861.3	54	713	peak_1255	6.76565	659
ENST00000394979.2	3173	5755	peak_1256	4.91448	2582
ENST00000395091.2	241	571	peak_1257	2.09582	330
ENST00000395290.6	1703	3300	peak_1258	19.8331	1597
ENST00000395326.8	73	1621	peak_1259	48.2168	1548
ENST00000395468.9	74	1062	peak_1260	4.46597	988
ENST00000395468.9	1640	2321	peak_1261	9.83812	681
ENST00000395468.9	2686	3030	peak_1262	6.36669	344
ENST00000395648.7	315	646	peak_1263	2.66001	331
ENST00000395699.4	166	1545	peak_1264	6.28297	1379
ENST00000395734.7	88	4642	peak_1265	7.3176	4554
ENST00000396083.7	62	621	peak_1266	10.2437	559
ENST00000396083.7	811	1102	peak_1267	3.82481	291
ENST00000396821.7	2167	2612	peak_1268	2.86309	445
ENST00000396842.7	377	981	peak_1269	6.82571	604
ENST00000396912.2	1320	1697	peak_1270	2.00391	377
ENST00000396912.2	2479	2774	peak_1271	2.86356	295
ENST00000396912.2	5268	5516	peak_1272	6.24373	248
ENST00000397066.9	518	1460	peak_1273	3.83093	942
ENST00000397066.9	2518	2977	peak_1274	5.30143	459
ENST00000397195.10	663	1062	peak_1275	3.64551	399
ENST00000397195.10	3949	4196	peak_1276	8.82735	247
ENST00000397457.7	104	559	peak_1277	3.64551	455
ENST00000397527.6	757	1313	peak_1278	2.28316	556
ENST00000397638.6	119	349	peak_1279	6.24373	230
ENST00000397661.6	322	1637	peak_1280	6.24373	1315
ENST00000397708.1	2991	3183	peak_1281	6.39982	192
ENST00000397708.1	5136	5527	peak_1282	3.90333	391
ENST00000397901.8	89	776	peak_1283	4.49428	687
ENST00000397901.8	1005	1759	peak_1284	6.79663	754
ENST00000398333.7	145	639	peak_1285	14.9187	494
ENST00000398511.3	543	1590	peak_1286	7.35146	1047
ENST00000398532.8	19	413	peak_1287	9.72163	394
ENST00000398532.8	1653	2265	peak_1288	2.39186	612
ENST00000399022.9	1528	1852	peak_1289	3.64551	324
ENST00000399022.9	2555	2950	peak_1290	9.50853	395
ENST00000399061.3	1755	2235	peak_1291	5.30191	480
ENST00000399138.5	1828	2326	peak_1292	11.797	498
ENST00000400075.3	112	1496	peak_1293	7.06201	1384
ENST00000401089.3	41	834	peak_1294	99.8924	793
ENST00000401558.6	35	472	peak_1295	3.64551	437
ENST00000401558.6	665	4062	peak_1296	11.2108	3397
ENST00000401878.8	5196	5541	peak_1297	19.8426	345
ENST00000402010.6	200	877	peak_1298	71.4639	677
ENST00000402010.6	1779	2257	peak_1299	4.42558	478
ENST00000402050.7	310	1463	peak_1300	5.56908	1153
ENST00000402868.8	1007	1153	peak_1301	16.3184	146
ENST00000402868.8	1392	1825	peak_1302	16.9917	433
ENST00000403059.8	44	1736	peak_1303	49.4714	1692
ENST00000404338.7	7	2278	peak_1304	5.56908	2271
ENST00000404338.7	2736	4267	peak_1305	14.7111	1531
ENST00000404338.7	4456	5524	peak_1306	6.1149	1068
ENST00000404338.7	5738	7489	peak_1307	8.53408	1751
ENST00000404724.7	483	832	peak_1308	7.43958	349
ENST00000404760.5	158	1177	peak_1309	5.87649	1019
ENST00000404914.8	112	920	peak_1310	2.87167	808
ENST00000405018.5	346	1504	peak_1311	6.05669	1158
ENST00000405289.5	57	765	peak_1312	3.38476	708
ENST00000405315.9	55	787	peak_1313	3.85004	732
ENST00000405402.6	199	2247	peak_1314	6.59056	2048
ENST00000405402.6	2442	2787	peak_1315	4.59164	345
ENST00000406438.5	2982	3222	peak_1316	2.14427	240
ENST00000406875.8	466	1353	peak_1317	4.80986	887
ENST00000406875.8	5377	6095	peak_1318	9.61119	718
ENST00000406875.8	7209	8339	peak_1319	2.47081	1130
ENST00000406875.8	8574	8830	peak_1320	4.75252	256
ENST00000406875.8	9607	10215	peak_1321	3.68075	608
ENST00000406877.8	398	761	peak_1322	2.42937	363
ENST00000407315.6	321	714	peak_1323	6.59087	393
ENST00000407315.6	949	1461	peak_1324	6.53212	512
ENST00000407332.5	424	812	peak_1325	2.87228	388
ENST00000407418.7	122	3199	peak_1326	68.4036	3077
ENST00000407418.7	3398	4941	peak_1327	74.4165	1543
ENST00000407418.7	5118	5556	peak_1328	50.2851	438
ENST00000407464.7	38	2640	peak_1329	15.0363	2602
ENST00000407464.7	3256	3838	peak_1330	5.76367	582
ENST00000407464.7	4047	4450	peak_1331	21.7195	403
ENST00000409068.5	307	975	peak_1332	6.24373	668
ENST00000409208.5	123	1957	peak_1333	2.42561	1834
ENST00000409226.5	138	1550	peak_1334	49.2855	1412
ENST00000409232.7	67	1331	peak_1335	43.0774	1264
ENST00000409262.7	30	1465	peak_1336	22.2842	1435
ENST00000409262.7	1736	5442	peak_1337	26.241	3706
ENST00000409262.7	5810	6625	peak_1338	5.04563	815
ENST00000409262.7	7855	8172	peak_1339	5.32231	317
ENST00000409262.7	9581	9815	peak_1340	6.69628	234
ENST00000409418.9	1951	2646	peak_1341	2.0033	695
ENST00000409535.6	41	4669	peak_1342	42.1179	4628
ENST00000409535.6	5273	5548	peak_1343	2.70552	275
ENST00000409535.6	5933	7177	peak_1344	8.01588	1244
ENST00000409535.6	7879	8222	peak_1345	10.7614	343
ENST00000409581.5	539	1176	peak_1346	6.17286	637
ENST00000409687.5	1231	2637	peak_1347	3.77827	1406
ENST00000409774.5	1380	1650	peak_1348	2.16726	270
ENST00000409858.8	441	1014	peak_1349	3.28384	573
ENST00000411987.5	81	765	peak_1350	2.22134	684
ENST00000413040.6	237	807	peak_1351	4.25006	570
ENST00000413040.6	1821	1906	peak_1352	5.90535	85
ENST00000413432.2	2347	2662	peak_1353	6.47668	315
ENST00000413834.5	179	1018	peak_1354	2.6311	839
ENST00000415149.6	6863	7150	peak_1355	6.36669	287
ENST00000416165.6	237	1674	peak_1356	8.3233	1437
ENST00000416165.6	1873	2695	peak_1357	8.23044	822
ENST00000416165.6	3050	3347	peak_1358	2.42937	297
ENST00000416614.7	216	1547	peak_1359	6.60526	1331
ENST00000416762.7	24	337	peak_1360	173.332	313
ENST00000416904.5	157	1309	peak_1361	2.74078	1152
ENST00000416904.5	1562	2388	peak_1362	2.57198	826
ENST00000417344.2	23	383	peak_1363	8.95147	360
ENST00000417901.5	40	1415	peak_1364	13.9518	1375
ENST00000418032.3	419	905	peak_1365	10.2901	486
ENST00000418100.5	952	1599	peak_1366	2.74396	647
ENST00000418664.2	104	2420	peak_1367	9.83812	2316
ENST00000419869.7	649	903	peak_1368	3.22664	254
ENST00000420353.7	120	1206	peak_1369	4.07764	1086
ENST00000420353.7	4313	4910	peak_1370	2.0468	597
ENST00000420576.6	116	755	peak_1371	23.1347	639
ENST00000420808.2	335	784	peak_1372	3.81709	449
ENST00000421367.7	458	1885	peak_1373	10.7655	1427
ENST00000421491.4	112	520	peak_1374	5.47607	408
ENST00000421806.3	7886	8205	peak_1375	2.40191	319
ENST00000422090.2	423	2123	peak_1376	2.21304	1700
ENST00000423034.6	428	1036	peak_1377	14.2067	608
ENST00000423239.6	647	1270	peak_1378	3.11896	623
ENST00000423484.3	3725	4071	peak_1379	3.98887	346
ENST00000423729.2	401	894	peak_1380	10.1015	493
ENST00000423729.2	1115	1835	peak_1381	10.2262	720
ENST00000423729.2	2332	2630	peak_1382	12.8813	298
ENST00000423729.2	2836	3501	peak_1383	13.2434	665
ENST00000424649.6	370	1140	peak_1384	2.49656	770
ENST00000425019.5	1663	1885	peak_1385	9.23198	222
ENST00000425642.2	153	691	peak_1386	3.99947	538
ENST00000425690.8	1097	1525	peak_1387	6.76565	428
ENST00000425690.8	3101	3681	peak_1388	4.80741	580
ENST00000425690.8	4412	4913	peak_1389	3.38476	501
ENST00000425708.6	86	1202	peak_1390	2.00391	1116
ENST00000426002.5	152	610	peak_1391	6.40958	458
ENST00000426851.6	386	1157	peak_1392	7.19099	771
ENST00000426851.6	1330	2169	peak_1393	8.04637	839
ENST00000426851.6	3818	4306	peak_1394	5.37693	488
ENST00000427718.6	188	2065	peak_1395	5.33022	1877
ENST00000430969.5	82	607	peak_1396	4.79399	525
ENST00000430969.5	1015	1769	peak_1397	3.62348	754
ENST00000430969.5	2221	2807	peak_1398	8.47372	586
ENST00000431664.6	1883	2312	peak_1399	3.52902	429
ENST00000431828.6	1206	2709	peak_1400	2.87167	1503
ENST00000432584.7	155	430	peak_1401	3.64551	275
ENST00000432648.8	412	732	peak_1402	5.94618	320
ENST00000433688.2	2165	3211	peak_1403	3.64551	1046
ENST00000433688.2	3598	4950	peak_1404	4.86479	1352
ENST00000434494.5	25	701	peak_1405	11.0794	676
ENST00000435030.6	901	2624	peak_1406	6.24373	1723
ENST00000437048.7	141	2106	peak_1407	7.19137	1965
ENST00000437048.7	2487	2942	peak_1408	7.19099	455
ENST00000437048.7	3189	4078	peak_1409	2.24109	889
ENST00000438146.7	500	841	peak_1410	5.21193	341
ENST00000438796.6	62	324	peak_1411	6.24373	262
ENST00000439211.7	158	1024	peak_1412	12.521	866
ENST00000439211.7	1369	1898	peak_1413	6.09533	529
ENST00000439887.6	314	533	peak_1414	4.49046	219
ENST00000441448.7	684	993	peak_1415	2.36082	309
ENST00000441876.7	153	802	peak_1416	4.82635	649
ENST00000441876.7	1111	1598	peak_1417	2.95838	487
ENST00000443185.7	506	846	peak_1418	4.25734	340
ENST00000444376.7	3266	3616	peak_1419	7.10356	350
ENST00000444449.6	31	1745	peak_1420	4.46597	1714
ENST00000444957.3	88	414	peak_1421	5.38353	326
ENST00000444957.3	717	1783	peak_1422	3.29874	1066
ENST00000445323.7	201	1359	peak_1423	2.4043	1158
ENST00000446868.7	94	968	peak_1424	8.19004	874
ENST00000446868.7	1190	2063	peak_1425	8.32206	873
ENST00000447750.7	53	682	peak_1426	9.3271	629
ENST00000448097.6	120	477	peak_1427	6.37356	357
ENST00000448238.2	828	3230	peak_1428	9.21089	2402
ENST00000448238.2	3512	3994	peak_1429	3.53546	482
ENST00000448281.7	602	861	peak_1430	8.91226	259
ENST00000448281.7	1122	2108	peak_1431	5.81561	986
ENST00000448552.6	151	689	peak_1432	21.6523	538
ENST00000448841.7	133	1248	peak_1433	4.04184	1115
ENST00000448841.7	1532	2309	peak_1434	5.17881	777
ENST00000449313.5	48	1436	peak_1435	2.30082	1388
ENST00000449870.5	2345	3046	peak_1436	8.87914	701
ENST00000450791.7	5823	6382	peak_1437	3.33565	559
ENST00000452533.6	2453	2682	peak_1438	9.83812	229
ENST00000452588.6	97	1191	peak_1439	2.7162	1094
ENST00000452588.6	1552	2021	peak_1440	9.78432	469
ENST00000454930.6	29	1022	peak_1441	2.61086	993
ENST00000455127.6	46	505	peak_1442	4.44272	459
ENST00000455833.7	1304	2096	peak_1443	10.7655	792
ENST00000456283.6	348	1190	peak_1444	8.04637	842
ENST00000456283.6	1431	1863	peak_1445	4.07764	432
ENST00000457543.4	217	1163	peak_1446	7.67975	946
ENST00000457828.6	2830	3428	peak_1447	3.82481	598
ENST00000458013.7	386	1711	peak_1448	3.86312	1325
ENST00000458013.7	3049	3548	peak_1449	3.28384	499
ENST00000458669.1	2987	3256	peak_1450	24.3633	269
ENST00000460450.1	505	1009	peak_1451	3.35951	504
ENST00000460450.1	1491	2320	peak_1452	7.25251	829
ENST00000460450.1	2784	3500	peak_1453	11.4258	716
ENST00000460680.6	195	527	peak_1454	4.36751	332
ENST00000462256.5	1924	2165	peak_1455	4.70136	241
ENST00000462990.5	653	1794	peak_1456	10.4356	1141
ENST00000464847.6	1216	1957	peak_1457	2.85802	741
ENST00000465020.5	102	435	peak_1458	12.314	333
ENST00000466490.6	289	1173	peak_1459	11.5687	884
ENST00000473298.6	59	723	peak_1460	4.46597	664
ENST00000473731.5	2301	2587	peak_1461	5.3444	286
ENST00000474576.5	288	872	peak_1462	4.97061	584
ENST00000475243.5	442	992	peak_1463	4.5687	550
ENST00000475243.5	3628	4022	peak_1464	6.17286	394
ENST00000475723.5	35	1512	peak_1465	12.4282	1477
ENST00000476527.6	320	1374	peak_1466	2.936	1054
ENST00000477973.3	528	845	peak_1467	5.50945	317
ENST00000479870.6	121	3983	peak_1468	5.99411	3862
ENST00000480945.6	937	3376	peak_1469	13.5552	2439
ENST00000480945.6	8721	9543	peak_1470	9.29466	822
ENST00000486652.5	63	944	peak_1471	6.41594	881
ENST00000487099.7	21	383	peak_1472	9.1925	362
ENST00000487099.7	899	1697	peak_1473	5.33022	798
ENST00000487257.1	126	657	peak_1474	4.46597	531
ENST00000487519.6	2485	3118	peak_1475	7.19099	633
ENST00000488254.6	52	720	peak_1476	2.72952	668
ENST00000489294.2	2531	2844	peak_1477	2.42937	313
ENST00000489841.5	1115	1650	peak_1478	10.0235	535
ENST00000489987.1	177	752	peak_1479	7.51706	575
ENST00000490646.1	7	436	peak_1480	23.9095	429
ENST00000490646.1	752	833	peak_1481	23.9095	81
ENST00000490680.5	60	450	peak_1482	21.4883	390
ENST00000492622.6	691	1474	peak_1483	2.22545	783
ENST00000493504.1	70	958	peak_1484	13.9472	888
ENST00000493518.5	347	396	peak_1485	11.6441	49
ENST00000493763.5	305	1046	peak_1486	29.1654	741
ENST00000493763.5	1330	1624	peak_1487	4.01212	294
ENST00000493763.5	1868	3755	peak_1488	47.1564	1887
ENST00000494547.5	948	1200	peak_1489	2.08519	252
ENST00000495880.2	1385	1751	peak_1490	6.67583	366
ENST00000496259.5	110	1202	peak_1491	14.7111	1092
ENST00000496459.2	372	1319	peak_1492	9.32959	947
ENST00000497571.6	17	1354	peak_1493	4.68604	1337
ENST00000497571.6	1563	2607	peak_1494	5.04114	1044
ENST00000498926.7	11	446	peak_1495	34.7816	435
ENST00000498926.7	988	1657	peak_1496	49.275	669
ENST00000500893.3	655	1399	peak_1497	3.7918	744
ENST00000500893.3	1613	1886	peak_1498	13.708	273
ENST00000502732.6	5774	6084	peak_1499	7.80566	310
ENST00000503026.5	231	856	peak_1500	3.78298	625
ENST00000504986.6	378	506	peak_1501	6.36669	128
ENST00000507561.5	248	789	peak_1502	8.49702	541
ENST00000508803.6	86	2648	peak_1503	8.0695	2562
ENST00000508803.6	5971	6396	peak_1504	3.60182	425
ENST00000511320.6	171	1163	peak_1505	7.45275	992
ENST00000512960.5	429	1754	peak_1506	19.5146	1325
ENST00000513699.5	39	429	peak_1507	18.325	390
ENST00000514747.6	146	1213	peak_1508	10.5347	1067
ENST00000515829.6	793	1214	peak_1509	2.40191	421
ENST00000517325.5	256	1473	peak_1510	2.84654	1217
ENST00000518297.5	56	732	peak_1511	4.21826	676
ENST00000521166.5	1233	1476	peak_1512	5.50945	243
ENST00000522761.5	50	482	peak_1513	31.6286	432
ENST00000523662.1	125	508	peak_1514	3.31371	383
ENST00000523908.5	54	479	peak_1515	2.2593	425
ENST00000523965.5	292	1397	peak_1516	4.64509	1105
ENST00000524625.5	27	243	peak_1517	11.3962	216
ENST00000524625.5	489	2528	peak_1518	2.51053	2039
ENST00000524698.5	151	1256	peak_1519	3.00006	1105
ENST00000525317.5	72	538	peak_1520	3.72218	466
ENST00000526691.5	2176	2956	peak_1521	3.86312	780
ENST00000526924.5	26	1927	peak_1522	4.01892	1901
ENST00000527447.1	28	1339	peak_1523	5.11113	1311
ENST00000527636.6	579	1275	peak_1524	7.19137	696
ENST00000527958.6	21	601	peak_1525	18.8642	580
ENST00000528443.6	843	2245	peak_1526	5.33022	1402
ENST00000528718.6	191	1207	peak_1527	4.80741	1016
ENST00000530044.5	201	792	peak_1528	4.90233	591
ENST00000530374.5	654	1157	peak_1529	6.76565	503
ENST00000532414.3	3497	3777	peak_1530	3.332	280
ENST00000533683.6	251	569	peak_1531	4.71471	318
ENST00000534358.6	200	1717	peak_1532	11.323	1517
ENST00000534358.6	2219	13256	peak_1533	11.7178	11037
ENST00000534400.5	152	1168	peak_1534	4.2347	1016
ENST00000534624.6	70	572	peak_1535	8.82131	502
ENST00000534980.7	2489	4477	peak_1536	21.6054	1988
ENST00000536056.1	135	616	peak_1537	9.70547	481
ENST00000537235.2	1183	1857	peak_1538	4.46597	674
ENST00000537235.2	2117	3138	peak_1539	3.95295	1021
ENST00000537505.6	3760	4051	peak_1540	3.84243	291
ENST00000537645.5	132	354	peak_1541	6.58364	222
ENST00000538780.1	110	609	peak_1542	2.6125	499
ENST00000540618.5	151	957	peak_1543	7.19137	806
ENST00000540618.5	1157	1592	peak_1544	5.33022	435
ENST00000540664.6	326	987	peak_1545	2.16726	661
ENST00000541377.5	91	1406	peak_1546	8.04637	1315
ENST00000541549.2	945	1118	peak_1547	4.98022	173
ENST00000542061.2	216	884	peak_1548	12.8813	668
ENST00000542061.2	1121	1658	peak_1549	2.56083	537
ENST00000542068.5	156	882	peak_1550	11.7122	726
ENST00000542068.5	1509	1955	peak_1551	11.7122	446
ENST00000543341.7	73	729	peak_1552	4.79302	656
ENST00000543473.2	674	1055	peak_1553	4.29185	381
ENST00000543571.6	2246	3727	peak_1554	3.64551	1481
ENST00000544428.1	198	679	peak_1555	2.30759	481
ENST00000544431.5	215	1413	peak_1556	3.31762	1198
ENST00000544915.5	879	1223	peak_1557	3.89062	344
ENST00000545279.6	665	1648	peak_1558	4.96767	983
ENST00000545328.6	73	380	peak_1559	18.325	307
ENST00000546361.7	419	1006	peak_1560	2.74027	587
ENST00000546361.7	1812	3332	peak_1561	8.5915	1520
ENST00000547530.7	351	1686	peak_1562	3.20958	1335
ENST00000547530.7	1890	2546	peak_1563	6.38	656
ENST00000547566.5	11	262	peak_1564	32.078	251
ENST00000550164.6	32	3299	peak_1565	21.1544	3267
ENST00000550669.5	28	1085	peak_1566	6.37356	1057
ENST00000550669.5	1334	1614	peak_1567	4.68301	280
ENST00000551765.6	44	1088	peak_1568	17.9537	1044
ENST00000552421.5	148	500	peak_1569	5.33022	352
ENST00000554019.5	158	977	peak_1570	5.45413	819
ENST00000554943.5	59	1739	peak_1571	42.1179	1680
ENST00000556029.5	225	503	peak_1572	17.82	278
ENST00000556029.5	894	2359	peak_1573	28.8553	1465
ENST00000556508.5	243	3845	peak_1574	17.198	3602
ENST00000557026.5	55	851	peak_1575	48.2168	796
ENST00000557026.5	1321	2843	peak_1576	31.8612	1522
ENST00000558535.1	310	1132	peak_1577	8.04637	822
ENST00000558745.5	416	844	peak_1578	5.21966	428
ENST00000559607.1	1121	1914	peak_1579	3.21335	793
ENST00000561678.5	87	446	peak_1580	6.37356	359
ENST00000562103.2	143	567	peak_1581	7.05063	424
ENST00000562103.2	2022	2112	peak_1582	7.05063	90
ENST00000563307.1	343	1190	peak_1583	3.7147	847
ENST00000563307.1	1459	1881	peak_1584	2.71727	422
ENST00000563307.1	2123	2851	peak_1585	6.11371	728
ENST00000563683.5	913	1655	peak_1586	4.74809	742
ENST00000563683.5	1905	2957	peak_1587	5.46692	1052
ENST00000567016.1	2719	3010	peak_1588	5.81148	291
ENST00000568107.3	72	2439	peak_1589	6.82996	2367
ENST00000568107.3	5624	6023	peak_1590	6.54895	399
ENST00000568107.3	9031	9358	peak_1591	9.64102	327
ENST00000568107.3	9543	10077	peak_1592	6.72047	534
ENST00000568107.3	11024	11510	peak_1593	4.35795	486
ENST00000568107.3	12072	12409	peak_1594	6.52892	337
ENST00000568107.3	12624	13040	peak_1595	3.19044	416
ENST00000571133.6	19	438	peak_1596	24.0462	419
ENST00000571133.6	2712	3162	peak_1597	4.59865	450
ENST00000572681.6	200	1239	peak_1598	2.2593	1039
ENST00000572681.6	1650	2332	peak_1599	4.91448	682
ENST00000572681.6	2865	3690	peak_1600	6.73897	825
ENST00000573283.7	69	403	peak_1601	17.9259	334
ENST00000574285.2	831	1264	peak_1602	8.96749	433
ENST00000574876.5	1361	1820	peak_1603	3.50344	459
ENST00000574876.5	2107	2552	peak_1604	2.11816	445
ENST00000577427.1	25	380	peak_1605	20.0367	355
ENST00000577830.6	141	2396	peak_1606	3.49415	2255
ENST00000578804.5	386	966	peak_1607	6.8774	580
ENST00000579991.3	119	449	peak_1608	12.0207	330
ENST00000579991.3	1332	1974	peak_1609	10.7655	642
ENST00000581208.2	181	1542	peak_1610	5.93089	1361
ENST00000581208.2	2384	2646	peak_1611	5.56908	262
ENST00000581230.5	19	385	peak_1612	37.2891	366
ENST00000581230.5	1247	2376	peak_1613	7.88977	1129
ENST00000581312.6	1477	1866	peak_1614	11.3433	389
ENST00000581312.6	2055	3056	peak_1615	9.89435	1001
ENST00000581312.6	4130	5457	peak_1616	6.1149	1327
ENST00000581396.5	2719	3220	peak_1617	2.77733	501
ENST00000581486.5	210	2452	peak_1618	30.9278	2242
ENST00000583147.5	149	946	peak_1619	4.46597	797
ENST00000583866.8	2185	5000	peak_1620	2.67408	2815
ENST00000586178.6	175	752	peak_1621	3.37669	577
ENST00000586243.5	64	771	peak_1622	40.6533	707
ENST00000586243.5	958	2068	peak_1623	24.5755	1110
ENST00000586486.1	21	694	peak_1624	40.0631	673
ENST00000586602.5	440	1090	peak_1625	4.38789	650
ENST00000586677.5	239	666	peak_1626	3.26435	427
ENST00000588649.7	29	1318	peak_1627	3.68263	1289
ENST00000589804.1	82	1118	peak_1628	8.36293	1036
ENST00000590155.5	231	723	peak_1629	4.18801	492
ENST00000591451.5	145	769	peak_1630	2.18943	624
ENST00000592224.5	116	1184	peak_1631	5.99912	1068
ENST00000592502.2	322	611	peak_1632	3.38476	289
ENST00000592540.5	394	698	peak_1633	13.2731	304
ENST00000593925.1	242	1082	peak_1634	5.17881	840
ENST00000595753.6	155	2044	peak_1635	5.33022	1889
ENST00000595753.6	2983	3424	peak_1636	3.52282	441
ENST00000597229.2	158	547	peak_1637	3.83093	389
ENST00000598519.2	780	2008	peak_1638	7.86304	1228
ENST00000598913.5	169	950	peak_1639	4.70041	781
ENST00000602402.6	577	1597	peak_1640	5.33022	1020
ENST00000602786.5	962	1297	peak_1641	3.86623	335
ENST00000606320.5	1831	3114	peak_1642	3.64551	1283
ENST00000606389.5	580	903	peak_1643	2.1341	323
ENST00000606389.5	3235	3615	peak_1644	5.04928	380
ENST00000607714.6	561	931	peak_1645	4.46597	370
ENST00000609439.2	6164	7102	peak_1646	3.34656	938
ENST00000609928.5	801	1382	peak_1647	2.66001	581
ENST00000610213.6	27	1963	peak_1648	26.0765	1936
ENST00000610213.6	2080	2806	peak_1649	2.87167	726
ENST00000610213.6	3367	4207	peak_1650	11.7981	840
ENST00000610387.4	1522	2078	peak_1651	4.93084	556
ENST00000610387.4	2297	2561	peak_1652	8.19004	264
ENST00000611716.5	89	860	peak_1653	18.6817	771
ENST00000612128.1	1022	1306	peak_1654	19.0293	284
ENST00000612223.5	189	620	peak_1655	6.36669	431
ENST00000612501.2	97	1773	peak_1656	3.97236	1676
ENST00000612582.1	115	3417	peak_1657	13.5552	3302
ENST00000612582.1	3667	4600	peak_1658	4.46597	933
ENST00000612582.1	4963	5377	peak_1659	8.17547	414
ENST00000612582.1	5835	7039	peak_1660	2.87167	1204
ENST00000612932.5	4575	5077	peak_1661	3.64551	502
ENST00000614189.4	899	1297	peak_1662	2.76816	398
ENST00000614496.4	806	1664	peak_1663	16.029	858
ENST00000614496.4	2011	2442	peak_1664	3.0327	431
ENST00000614628.5	310	1047	peak_1665	3.67947	737
ENST00000614654.2	110	1289	peak_1666	5.47663	1179
ENST00000614999.4	2166	4260	peak_1667	4.2347	2094
ENST00000615234.5	1214	1792	peak_1668	5.27268	578
ENST00000615331.5	801	4262	peak_1669	8.78918	3461
ENST00000615331.5	4457	5122	peak_1670	16.9292	665
ENST00000615884.4	197	1353	peak_1671	2.33606	1156
ENST00000615911.4	88	929	peak_1672	5.3553	841
ENST00000615911.4	1267	1927	peak_1673	2.80399	660
ENST00000616174.1	1348	1901	peak_1674	3.33756	553
ENST00000616174.1	2102	2429	peak_1675	3.19044	327
ENST00000616288.4	111	722	peak_1676	4.19424	611
ENST00000616600.5	113	1665	peak_1677	12.7895	1552
ENST00000617231.5	15	2218	peak_1678	6.50473	2203
ENST00000617312.4	196	1639	peak_1679	10.9477	1443
ENST00000618282.4	94	564	peak_1680	3.38886	470
ENST00000618555.4	693	1047	peak_1681	21.092	354
ENST00000618852.5	1053	1175	peak_1682	2.78468	122
ENST00000619039.4	3179	3803	peak_1683	14.2166	624
ENST00000619101.4	133	3385	peak_1684	3.5242	3252
ENST00000619929.5	162	824	peak_1685	2.1656	662
ENST00000620518.4	319	854	peak_1686	2.13769	535
ENST00000620528.4	155	909	peak_1687	13.5648	754
ENST00000620879.4	126	1358	peak_1688	7.30982	1232
ENST00000621066.4	897	1484	peak_1689	5.43337	587
ENST00000621066.4	2809	3062	peak_1690	3.55296	253
ENST00000621096.4	167	1270	peak_1691	4.80741	1103
ENST00000621232.5	593	1257	peak_1692	5.56908	664
ENST00000621332.4	142	613	peak_1693	2.88064	471
ENST00000621856.2	873	1251	peak_1694	2.1656	378
ENST00000622235.4	18	1726	peak_1695	3.80376	1708
ENST00000622512.1	94	1514	peak_1696	6.52737	1420
ENST00000634862.1	2754	3055	peak_1697	5.39087	301
ENST00000634862.1	3287	4539	peak_1698	16.3381	1252
ENST00000636222.1	231	1812	peak_1699	2.55572	1581
ENST00000639083.1	332	1236	peak_1700	7.19099	904
ENST00000640019.2	1105	2149	peak_1701	2.87167	1044
ENST00000641815.1	1000	1658	peak_1702	10.2437	658
ENST00000645831.2	581	1337	peak_1703	2.21091	756
ENST00000647444.2	306	946	peak_1704	11.2257	640
ENST00000647444.2	1700	2118	peak_1705	12.7734	418
ENST00000647504.1	213	1352	peak_1706	5.33022	1139
ENST00000647941.2	66	1040	peak_1707	5.36796	974
ENST00000648940.1	53	1626	peak_1708	6.23516	1573
ENST00000649973.1	122	567	peak_1709	8.25391	445
ENST00000649973.1	861	1421	peak_1710	6.88563	560
ENST00000649973.1	1599	2761	peak_1711	11.9975	1162
ENST00000650070.2	1286	1579	peak_1712	7.19483	293
ENST00000650108.1	1708	2258	peak_1713	2.35977	550
ENST00000650108.1	3182	3735	peak_1714	2.7162	553
ENST00000650617.1	75	994	peak_1715	4.30627	919
ENST00000651024.1	572	917	peak_1716	2.22034	345
ENST00000651372.1	1680	3708	peak_1717	5.33022	2028
ENST00000651372.1	4819	5367	peak_1718	5.27268	548
ENST00000651624.1	7	309	peak_1719	47.4117	302
ENST00000651929.1	102	1088	peak_1720	5.3434	986

## Sheet: ADAR1p110_tx_peaks
Transcript	start	end	peak_name	score	p110_width
ENST00000002165.10	0	259	peak_0	31.0539	259
ENST00000035307.6	137	1034	peak_1	2.79772	897
ENST00000039989.9	2340	3247	peak_2	8.03406	907
ENST00000040877.2	1744	2205	peak_3	6.44469	461
ENST00000040877.2	2513	2881	peak_4	3.79552	368
ENST00000066544.8	1321	3521	peak_5	6.08161	2200
ENST00000078429.9	446	1156	peak_6	3.36213	710
ENST00000078429.9	2062	2696	peak_7	5.50793	634
ENST00000085079.11	324	1365	peak_8	3.58497	1041
ENST00000156471.10	4163	4589	peak_9	2.69649	426
ENST00000170168.9	275	857	peak_10	4.86931	582
ENST00000170168.9	2087	2445	peak_11	2.0472	358
ENST00000174618.5	202	497	peak_12	10.0411	295
ENST00000186436.10	118	473	peak_13	7.61845	355
ENST00000192788.6	72	2040	peak_14	3.41752	1968
ENST00000203407.6	445	722	peak_15	4.63468	277
ENST00000204549.9	21	1155	peak_16	20.5077	1134
ENST00000211998.9	579	2834	peak_17	53.4096	2255
ENST00000215793.13	32	447	peak_18	12.561	415
ENST00000215829.8	1081	1365	peak_19	7.61526	284
ENST00000215829.8	1600	1975	peak_20	9.7683	375
ENST00000215829.8	2040	2460	peak_21	5.8023	420
ENST00000215832.10	3987	4349	peak_22	8.60958	362
ENST00000216019.11	18	540	peak_23	4.03136	522
ENST00000216044.10	334	1118	peak_24	2.12598	784
ENST00000216373.10	21	399	peak_25	3.86037	378
ENST00000216410.8	2120	2600	peak_26	8.60958	480
ENST00000216832.9	29	198	peak_27	8.98293	169
ENST00000216832.9	579	744	peak_28	8.98293	165
ENST00000219611.7	567	667	peak_29	2.10557	100
ENST00000219611.7	1512	1876	peak_30	2.10557	364
ENST00000219611.7	3468	3724	peak_31	4.20024	256
ENST00000219689.11	505	1079	peak_32	3.87143	574
ENST00000219837.12	138	990	peak_33	9.88737	852
ENST00000219837.12	3289	4462	peak_34	7.33217	1173
ENST00000219837.12	4627	5259	peak_35	6.11073	632
ENST00000221566.7	48	126	peak_36	4.33079	78
ENST00000221566.7	630	1046	peak_37	4.33079	416
ENST00000222345.11	645	1345	peak_38	2.08683	700
ENST00000223073.6	68	722	peak_39	26.1383	654
ENST00000223073.6	4267	4576	peak_40	3.86037	309
ENST00000223073.6	8204	8737	peak_41	4.87815	533
ENST00000223368.7	340	871	peak_42	3.66779	531
ENST00000225388.9	242	1168	peak_43	3.41515	926
ENST00000225388.9	7183	7451	peak_44	11.7622	268
ENST00000225719.9	1018	2178	peak_45	3.15105	1160
ENST00000225719.9	2389	2738	peak_46	4.69956	349
ENST00000225724.9	122	895	peak_47	8.19998	773
ENST00000229769.2	47	1355	peak_48	7.7051	1308
ENST00000230859.8	56	307	peak_49	7.17028	251
ENST00000230859.8	597	1229	peak_50	7.17028	632
ENST00000231498.8	102	4361	peak_51	2.16846	4259
ENST00000231498.8	4667	6044	peak_52	47.2578	1377
ENST00000232607.7	203	2016	peak_53	7.22214	1813
ENST00000233057.9	2566	2842	peak_54	2.16592	276
ENST00000233057.9	3276	3977	peak_55	3.21337	701
ENST00000233057.9	4246	4873	peak_56	5.55113	627
ENST00000233057.9	5134	5875	peak_57	9.02631	741
ENST00000233057.9	6123	6714	peak_58	4.09761	591
ENST00000233057.9	6957	7374	peak_59	3.76143	417
ENST00000233190.11	72	2360	peak_60	12.4474	2288
ENST00000233190.11	3229	4246	peak_61	7.22214	1017
ENST00000233190.11	4347	5199	peak_62	2.61679	852
ENST00000233190.11	7716	8022	peak_63	2.33441	306
ENST00000233190.11	8351	9425	peak_64	10.1417	1074
ENST00000233336.7	97	540	peak_65	2.85287	443
ENST00000233336.7	1173	2257	peak_66	5.19502	1084
ENST00000233336.7	2721	4056	peak_67	8.60958	1335
ENST00000233838.9	21	363	peak_68	4.19102	342
ENST00000233838.9	1366	2367	peak_69	2.93305	1001
ENST00000234170.10	118	753	peak_70	2.37862	635
ENST00000234296.7	615	1033	peak_71	2.34898	418
ENST00000234310.8	180	1147	peak_72	6.27502	967
ENST00000234827.6	3536	4906	peak_73	3.07092	1370
ENST00000235150.4	197	747	peak_74	2.87421	550
ENST00000237380.12	158	603	peak_75	15.7297	445
ENST00000237380.12	2430	3997	peak_76	6.70171	1567
ENST00000237380.12	3999	4867	peak_77	11.8016	868
ENST00000237380.12	5285	6371	peak_78	2.93305	1086
ENST00000237455.5	96	543	peak_79	2.61679	447
ENST00000237536.9	8913	10321	peak_80	29.6055	1408
ENST00000238081.8	525	865	peak_81	5.26614	340
ENST00000238616.10	14	2767	peak_82	9.19891	2753
ENST00000238788.14	1225	2325	peak_83	6.08647	1100
ENST00000238831.9	3037	3619	peak_84	8.51807	582
ENST00000238831.9	3850	4339	peak_85	13.8179	489
ENST00000238831.9	4542	4806	peak_86	11.3707	264
ENST00000238831.9	5521	6605	peak_87	7.37988	1084
ENST00000238831.9	6957	7318	peak_88	2.03941	361
ENST00000238831.9	7939	9584	peak_89	3.18352	1645
ENST00000238936.8	129	983	peak_90	6.78416	854
ENST00000239906.10	38	1555	peak_91	4.27216	1517
ENST00000240285.10	748	1197	peak_92	2.12284	449
ENST00000240316.5	419	1134	peak_93	4.07171	715
ENST00000241014.6	434	1446	peak_94	8.19998	1012
ENST00000242351.10	235	1838	peak_95	12.4474	1603
ENST00000243326.9	124	8080	peak_96	4.34805	7956
ENST00000243326.9	10273	11340	peak_97	7.27	1067
ENST00000243706.8	361	1284	peak_98	4.51013	923
ENST00000244020.5	111	431	peak_99	9.59791	320
ENST00000244763.9	728	1101	peak_100	7.62409	373
ENST00000244815.9	330	1386	peak_101	3.27125	1056
ENST00000245680.7	6583	7788	peak_102	4.79621	1205
ENST00000245680.7	8325	8631	peak_103	8.19278	306
ENST00000246069.12	355	835	peak_104	13.581	480
ENST00000246190.10	119	1203	peak_105	4.51013	1084
ENST00000246548.9	315	1028	peak_106	2.4612	713
ENST00000247178.5	2537	2984	peak_107	9.92453	447
ENST00000248248.7	310	662	peak_108	5.86685	352
ENST00000248248.7	879	1222	peak_109	6.27502	343
ENST00000248846.10	2235	3216	peak_110	6.86091	981
ENST00000249064.9	66	970	peak_111	2.15572	904
ENST00000249064.9	1996	2400	peak_112	4.95709	404
ENST00000249364.9	31	3112	peak_113	5.36748	3081
ENST00000249499.8	754	1111	peak_114	2.96648	357
ENST00000249837.7	165	2403	peak_115	4.51013	2238
ENST00000249837.7	3051	3669	peak_116	3.57697	618
ENST00000249837.7	5942	6493	peak_117	2.93305	551
ENST00000249837.7	8564	9421	peak_118	4.51013	857
ENST00000251047.6	16	744	peak_119	25.6083	728
ENST00000251195.9	50	1953	peak_120	2.88646	1903
ENST00000251241.9	583	850	peak_121	5.25224	267
ENST00000251507.8	144	549	peak_122	4.2159	405
ENST00000252115.10	85	554	peak_123	4.72249	469
ENST00000252444.9	447	2649	peak_124	4.51013	2202
ENST00000252445.7	32	319	peak_125	9.56586	287
ENST00000252840.11	1869	2905	peak_126	2.58848	1036
ENST00000253048.10	314	619	peak_127	2.85287	305
ENST00000253055.8	568	1234	peak_128	4.45102	666
ENST00000253193.9	100	814	peak_129	8.17167	714
ENST00000253686.7	406	2127	peak_130	3.57823	1721
ENST00000253699.7	238	3029	peak_131	21.0454	2791
ENST00000253699.7	3326	5015	peak_132	20.466	1689
ENST00000254037.6	82	1013	peak_133	5.86685	931
ENST00000254108.11	2884	3615	peak_134	6.27502	731
ENST00000254325.9	624	1285	peak_135	2.14759	661
ENST00000254950.13	65	315	peak_136	3.84566	250
ENST00000255390.10	49	1443	peak_137	18.3373	1394
ENST00000255390.10	5738	7984	peak_138	2.03941	2246
ENST00000256474.2	896	2015	peak_139	15.8705	1119
ENST00000256682.9	106	383	peak_140	8.87405	277
ENST00000256682.9	645	1014	peak_141	9.67382	369
ENST00000256925.11	160	800	peak_142	5.30864	640
ENST00000257181.10	115	749	peak_143	2.89076	634
ENST00000257548.10	1523	1895	peak_144	3.57697	372
ENST00000257787.6	113	359	peak_145	5.43212	246
ENST00000257789.4	294	785	peak_146	2.24418	491
ENST00000258091.10	113	562	peak_147	3.85922	449
ENST00000258149.10	8	1893	peak_148	61.0459	1885
ENST00000258149.10	2135	3652	peak_149	4.78607	1517
ENST00000258149.10	4212	4576	peak_150	3.23639	364
ENST00000258149.10	4840	5987	peak_151	49.8624	1147
ENST00000258229.14	1161	1682	peak_152	3.12068	521
ENST00000258399.8	1233	1891	peak_153	2.93305	658
ENST00000258399.8	2249	2971	peak_154	5.36748	722
ENST00000258439.7	32	520	peak_155	6.42375	488
ENST00000258439.7	1224	2204	peak_156	6.42375	980
ENST00000258459.11	231	2516	peak_157	20.8406	2285
ENST00000258821.8	305	1554	peak_158	3.13355	1249
ENST00000258886.13	137	2902	peak_159	4.51013	2765
ENST00000258962.5	3005	3167	peak_160	4.87815	162
ENST00000258962.5	3584	3819	peak_161	4.87815	235
ENST00000259021.9	16	2561	peak_162	2.93305	2545
ENST00000259021.9	4725	5168	peak_163	3.57697	443
ENST00000259021.9	5493	6109	peak_164	25.1073	616
ENST00000259021.9	8638	8990	peak_165	6.91015	352
ENST00000259154.9	219	453	peak_166	6.43045	234
ENST00000259253.10	4043	4167	peak_167	7.7051	124
ENST00000259253.10	4511	5324	peak_168	7.7051	813
ENST00000259253.10	5800	6202	peak_169	3.69383	402
ENST00000259253.10	8265	8993	peak_170	4.24959	728
ENST00000259963.4	116	426	peak_171	5.77307	310
ENST00000260372.8	1081	1870	peak_172	2.07458	789
ENST00000260753.8	1996	2608	peak_173	5.65876	612
ENST00000260956.9	92	518	peak_174	3.38426	426
ENST00000261015.4	559	1594	peak_175	3.75806	1035
ENST00000261015.4	2393	3752	peak_176	5.86685	1359
ENST00000261192.12	988	1387	peak_177	4.63815	399
ENST00000261318.5	500	812	peak_178	5.10558	312
ENST00000261401.7	187	844	peak_179	8.19998	657
ENST00000261401.7	1123	1576	peak_180	22.1168	453
ENST00000261534.8	2090	2712	peak_181	8.93792	622
ENST00000261537.6	30	3236	peak_182	9.10815	3206
ENST00000261593.8	716	1288	peak_183	3.67921	572
ENST00000261601.8	88	2169	peak_184	2.23312	2081
ENST00000261674.8	1185	1290	peak_185	3.78981	105
ENST00000261716.7	402	464	peak_186	8.80653	62
ENST00000261716.7	767	1118	peak_187	2.58848	351
ENST00000261721.8	1562	1617	peak_188	2.85287	55
ENST00000261854.10	882	1377	peak_189	3.57697	495
ENST00000262013.12	13	4667	peak_190	65.0442	4654
ENST00000262013.12	5379	6421	peak_191	51.5616	1042
ENST00000262027.10	980	1384	peak_192	7.96297	404
ENST00000262144.11	144	1458	peak_193	31.5219	1314
ENST00000262158.7	70	667	peak_194	5.93595	597
ENST00000262158.7	1288	2095	peak_195	4.55871	807
ENST00000262160.11	657	1540	peak_196	4.51013	883
ENST00000262160.11	14694	14981	peak_197	17.2437	287
ENST00000262160.11	15745	16069	peak_198	3.41752	324
ENST00000262225.8	321	697	peak_199	20.202	376
ENST00000262293.8	298	1657	peak_200	9.619	1359
ENST00000262315.14	68	2037	peak_201	4.99515	1969
ENST00000262348.9	403	1611	peak_202	15.9178	1208
ENST00000262367.9	30	4969	peak_203	11.6732	4939
ENST00000262370.12	539	997	peak_204	10.7045	458
ENST00000262370.12	1313	3116	peak_205	4.20464	1803
ENST00000262376.10	258	3809	peak_206	6.2153	3551
ENST00000262394.7	1951	2315	peak_207	5.36748	364
ENST00000262395.10	339	1101	peak_208	4.0052	762
ENST00000262460.5	1166	1513	peak_209	6.44147	347
ENST00000262460.5	1834	2174	peak_210	3.1183	340
ENST00000262519.14	210	537	peak_211	3.67047	327
ENST00000262519.14	2306	2629	peak_212	8.90054	323
ENST00000262713.7	558	1312	peak_213	4.12461	754
ENST00000262713.7	1353	2086	peak_214	6.27502	733
ENST00000262879.11	1291	1728	peak_215	2.69649	437
ENST00000262879.11	2174	3080	peak_216	6.76806	906
ENST00000262940.11	353	2849	peak_217	5.45981	2496
ENST00000262940.11	3089	3874	peak_218	4.1351	785
ENST00000263025.9	128	435	peak_219	2.59866	307
ENST00000263035.9	65	1053	peak_220	11.6801	988
ENST00000263073.11	773	1905	peak_221	5.62869	1132
ENST00000263073.11	2278	2814	peak_222	3.30671	536
ENST00000263212.10	1757	2091	peak_223	2.53454	334
ENST00000263228.4	993	1431	peak_224	2.1958	438
ENST00000263253.9	11	370	peak_225	13.5223	359
ENST00000263253.9	610	1088	peak_226	2.59714	478
ENST00000263256.7	1055	1588	peak_227	6.64388	533
ENST00000263256.7	2112	2727	peak_228	16.4228	615
ENST00000263280.11	80	850	peak_229	10.9157	770
ENST00000263377.6	256	2101	peak_230	4.66767	1845
ENST00000263382.8	337	709	peak_231	3.37239	372
ENST00000263388.7	74	3747	peak_232	5.16186	3673
ENST00000263390.7	649	1279	peak_233	4.93608	630
ENST00000263433.8	57	1256	peak_234	2.40721	1199
ENST00000263620.8	911	1281	peak_235	3.73375	370
ENST00000263645.9	144	745	peak_236	4.01067	601
ENST00000263681.6	186	1041	peak_237	5.45993	855
ENST00000263688.4	67	1043	peak_238	8.60201	976
ENST00000263694.9	65	593	peak_239	4.63556	528
ENST00000263733.5	253	592	peak_240	5.77699	339
ENST00000263733.5	2140	2571	peak_241	2.96425	431
ENST00000263798.8	121	562	peak_242	3.86037	441
ENST00000263805.8	1176	1749	peak_243	2.79772	573
ENST00000263857.11	67	4145	peak_244	23.4144	4078
ENST00000263857.11	4436	6437	peak_245	17.1149	2001
ENST00000264027.9	77	1232	peak_246	3.42335	1155
ENST00000264028.5	513	1886	peak_247	18.5577	1373
ENST00000264221.6	206	1519	peak_248	8.22655	1313
ENST00000264221.6	1887	2232	peak_249	32.1271	345
ENST00000264380.9	913	2155	peak_250	5.66262	1242
ENST00000264380.9	2821	3300	peak_251	5.66262	479
ENST00000264645.12	70	1754	peak_252	5.01726	1684
ENST00000264645.12	2176	2417	peak_253	4.31593	241
ENST00000264645.12	2798	3105	peak_254	3.4045	307
ENST00000264893.10	357	1849	peak_255	5.61806	1492
ENST00000264990.11	29	1695	peak_256	15.7897	1666
ENST00000264990.11	1913	2395	peak_257	4.2159	482
ENST00000265069.13	252	623	peak_258	11.0293	371
ENST00000265192.9	351	834	peak_259	5.94084	483
ENST00000265354.6	2212	2590	peak_260	2.30792	378
ENST00000265465.8	196	936	peak_261	13.135	740
ENST00000265465.8	1965	2406	peak_262	7.02209	441
ENST00000265563.13	2740	3567	peak_263	2.37862	827
ENST00000265641.10	3337	3740	peak_264	2.52059	403
ENST00000265689.9	47	1204	peak_265	5.66532	1157
ENST00000265713.8	2581	6475	peak_266	9.67382	3894
ENST00000265742.8	96	201	peak_267	3.37717	105
ENST00000265849.12	2818	3966	peak_268	12.4474	1148
ENST00000265872.11	11	3643	peak_269	2.3067	3632
ENST00000266069.5	270	778	peak_270	6.18321	508
ENST00000266544.10	15	1250	peak_271	8.37899	1235
ENST00000266643.6	55	1014	peak_272	4.44106	959
ENST00000266673.9	2903	3208	peak_273	4.03993	305
ENST00000266682.10	607	815	peak_274	5.25224	208
ENST00000266712.11	47	490	peak_275	5.86685	443
ENST00000267068.5	135	1826	peak_276	5.36748	1691
ENST00000267068.5	3702	5221	peak_277	6.47793	1519
ENST00000267425.8	1481	1869	peak_278	5.57421	388
ENST00000267425.8	4065	4418	peak_279	6.76806	353
ENST00000267436.9	1726	2738	peak_280	4.3268	1012
ENST00000267814.14	102	1047	peak_281	4.93608	945
ENST00000268097.9	2085	2919	peak_282	6.27502	834
ENST00000268138.11	53	854	peak_283	8.35587	801
ENST00000268138.11	1715	2121	peak_284	4.42429	406
ENST00000268616.8	38	504	peak_285	3.30699	466
ENST00000269122.7	5007	5343	peak_286	7.90367	336
ENST00000269187.10	58	2319	peak_287	2.44899	2261
ENST00000269260.7	173	1160	peak_288	10.1884	987
ENST00000269383.8	1136	1979	peak_289	4.50601	843
ENST00000269391.11	459	799	peak_290	5.26326	340
ENST00000269856.4	3164	3649	peak_291	2.37862	485
ENST00000270066.11	101	445	peak_292	6.76806	344
ENST00000270139.8	28	1025	peak_293	4.2159	997
ENST00000271375.7	565	1096	peak_294	26.4877	531
ENST00000272102.10	543	584	peak_295	3.37708	41
ENST00000272163.9	550	2253	peak_296	2.24288	1703
ENST00000272167.9	88	554	peak_297	9.52959	466
ENST00000272433.6	1745	2090	peak_298	7.7051	345
ENST00000272645.9	1131	1862	peak_299	7.90572	731
ENST00000272645.9	2802	3176	peak_300	5.33578	374
ENST00000273317.5	3336	4211	peak_301	3.93272	875
ENST00000273359.8	105	984	peak_302	3.25249	879
ENST00000273398.8	113	1992	peak_303	7.22214	1879
ENST00000273853.11	100	2378	peak_304	3.75806	2278
ENST00000273853.11	5016	5406	peak_305	10.4732	390
ENST00000274031.7	3282	4134	peak_306	2.65659	852
ENST00000274242.10	1459	2550	peak_307	29.0519	1091
ENST00000274242.10	2742	3117	peak_308	14.7118	375
ENST00000274242.10	5828	6481	peak_309	2.69649	653
ENST00000274811.9	2145	2508	peak_310	2.57176	363
ENST00000275364.8	36	1189	peak_311	2.99751	1153
ENST00000275820.4	282	629	peak_312	3.11896	347
ENST00000275820.4	2923	3403	peak_313	38.3032	480
ENST00000275820.4	3619	5307	peak_314	12.2244	1688
ENST00000276282.7	558	1061	peak_315	4.48383	503
ENST00000276431.9	22	1690	peak_316	17.2437	1668
ENST00000276533.4	18	647	peak_317	15.2516	629
ENST00000276533.4	976	1672	peak_318	20.1132	696
ENST00000277458.5	55	333	peak_319	2.19318	278
ENST00000277540.7	50	634	peak_320	6.30251	584
ENST00000277540.7	1115	1571	peak_321	3.75557	456
ENST00000278070.7	739	1213	peak_322	2.45892	474
ENST00000278616.8	1518	1809	peak_323	7.22214	291
ENST00000278616.8	2114	3201	peak_324	4.51013	1087
ENST00000278903.11	563	1309	peak_325	5.9704	746
ENST00000278935.8	171	1630	peak_326	3.94253	1459
ENST00000279052.10	1878	2196	peak_327	6.42375	318
ENST00000280154.12	177	1191	peak_328	20.3006	1014
ENST00000280557.11	455	1459	peak_329	4.30298	1004
ENST00000280800.5	61	1820	peak_330	17.1149	1759
ENST00000280800.5	2123	2556	peak_331	4.68143	433
ENST00000281543.6	120	1338	peak_332	4.87499	1218
ENST00000281701.11	50	559	peak_333	7.60754	509
ENST00000281708.10	51	562	peak_334	5.86685	511
ENST00000281928.8	115	745	peak_335	3.25249	630
ENST00000282296.10	407	2600	peak_336	5.00364	2193
ENST00000282633.10	856	2890	peak_337	7.7051	2034
ENST00000283179.14	13	2428	peak_338	496.298	2415
ENST00000283415.4	124	540	peak_339	5.93623	416
ENST00000283415.4	1744	2188	peak_340	9.23648	444
ENST00000283629.8	205	1938	peak_341	6.25009	1733
ENST00000283921.5	808	1218	peak_342	3.53466	410
ENST00000284073.7	610	1183	peak_343	2.03941	573
ENST00000284116.9	129	563	peak_344	11.3423	434
ENST00000284268.8	99	440	peak_345	3.51564	341
ENST00000284274.4	109	404	peak_346	2.69649	295
ENST00000285243.7	396	953	peak_347	8.05143	557
ENST00000285599.7	59	434	peak_348	5.66262	375
ENST00000285679.10	331	820	peak_349	8.72833	489
ENST00000285737.8	41	2486	peak_350	5.36748	2445
ENST00000285737.8	3048	3813	peak_351	3.41752	765
ENST00000286307.6	60	456	peak_352	4.57198	396
ENST00000286760.5	74	677	peak_353	3.23151	603
ENST00000287647.7	30	4392	peak_354	49.7582	4362
ENST00000287936.9	536	3609	peak_355	9.67382	3073
ENST00000287957.5	1562	1978	peak_356	3.68319	416
ENST00000288699.11	180	2031	peak_357	10.7045	1851
ENST00000288840.10	504	985	peak_358	8.67379	481
ENST00000289228.6	278	1181	peak_359	3.43007	903
ENST00000289382.8	182	543	peak_360	8.704	361
ENST00000290158.9	3891	4119	peak_361	13.2092	228
ENST00000290341.8	1728	2374	peak_362	8.67379	646
ENST00000290341.8	2655	3714	peak_363	14.4271	1059
ENST00000290341.8	3991	4230	peak_364	8.75052	239
ENST00000290341.8	5900	6432	peak_365	2.62684	532
ENST00000290759.9	179	1234	peak_366	6.9311	1055
ENST00000291439.7	354	2570	peak_367	4.51013	2216
ENST00000291547.9	256	949	peak_368	2.57066	693
ENST00000292476.10	112	569	peak_369	4.68143	457
ENST00000292478.8	258	870	peak_370	3.06725	612
ENST00000292539.8	49	1159	peak_371	3.02683	1110
ENST00000292644.5	80	841	peak_372	3.76566	761
ENST00000293217.10	64	337	peak_373	8.86725	273
ENST00000293217.10	621	1629	peak_374	3.37717	1008
ENST00000293406.7	591	1146	peak_375	3.70692	555
ENST00000293760.10	138	421	peak_376	4.98466	283
ENST00000294008.4	555	1236	peak_377	4.31593	681
ENST00000294053.8	132	3538	peak_378	8.18081	3406
ENST00000294053.8	5492	6010	peak_379	5.25224	518
ENST00000294064.9	859	1143	peak_380	4.19102	284
ENST00000294353.7	20	1714	peak_381	2.03941	1694
ENST00000294353.7	5133	5499	peak_382	3.66863	366
ENST00000294383.7	1097	1538	peak_383	3.57544	441
ENST00000294623.8	295	1181	peak_384	15.236	886
ENST00000294785.10	47	782	peak_385	9.00646	735
ENST00000295025.12	8136	8488	peak_386	18.2446	352
ENST00000295628.4	117	496	peak_387	3.94769	379
ENST00000295951.7	3280	3769	peak_388	2.02947	489
ENST00000296121.6	121	468	peak_389	6.64686	347
ENST00000296328.9	854	1368	peak_390	2.93305	514
ENST00000296328.9	4500	4925	peak_391	4.3268	425
ENST00000296402.9	158	492	peak_392	7.22214	334
ENST00000296425.9	292	964	peak_393	14.7118	672
ENST00000296464.9	21	2827	peak_394	4.19102	2806
ENST00000296464.9	5421	6280	peak_395	5.86685	859
ENST00000296509.11	69	1197	peak_396	2.10766	1128
ENST00000296543.10	127	1085	peak_397	4.89924	958
ENST00000296577.9	687	1163	peak_398	9.21584	476
ENST00000296577.9	1675	1907	peak_399	9.21584	232
ENST00000297440.11	27	403	peak_400	8.89035	376
ENST00000297540.5	350	833	peak_401	5.33578	483
ENST00000298139.6	1665	2584	peak_402	2.79772	919
ENST00000298537.11	140	575	peak_403	4.87815	435
ENST00000298875.8	2045	2540	peak_404	3.30699	495
ENST00000298875.8	7943	8236	peak_405	3.41752	293
ENST00000299130.7	12	944	peak_406	9.25737	932
ENST00000299192.8	50	513	peak_407	18.4591	463
ENST00000299192.8	904	1441	peak_408	3.94623	537
ENST00000299192.8	1839	2653	peak_409	3.1183	814
ENST00000299506.2	210	1141	peak_410	7.27402	931
ENST00000300035.9	13	454	peak_411	17.4049	441
ENST00000300087.7	67	1472	peak_412	9.80549	1405
ENST00000300107.7	24	854	peak_413	5.34353	830
ENST00000300128.9	2588	3075	peak_414	2.33999	487
ENST00000300413.10	93	415	peak_415	9.38591	322
ENST00000300413.10	1886	2185	peak_416	8.57257	299
ENST00000300651.11	1605	2417	peak_417	7.32236	812
ENST00000300737.8	272	972	peak_418	2.74242	700
ENST00000300935.8	163	217	peak_419	2.03941	54
ENST00000301019.9	95	1027	peak_420	5.48008	932
ENST00000301030.10	107	981	peak_421	4.13349	874
ENST00000301280.10	97	605	peak_422	4.85253	508
ENST00000301335.9	829	2166	peak_423	3.69383	1337
ENST00000301454.9	1949	2264	peak_424	2.19577	315
ENST00000301740.13	306	1209	peak_425	2.21892	903
ENST00000302313.10	96	861	peak_426	2.24952	765
ENST00000302516.10	3199	4044	peak_427	2.27533	845
ENST00000302516.10	7408	8377	peak_428	2.75394	969
ENST00000303372.7	210	325	peak_429	6.27502	115
ENST00000303372.7	636	685	peak_430	6.27502	49
ENST00000303391.11	5155	5519	peak_431	3.24782	364
ENST00000303391.11	6351	6744	peak_432	4.68129	393
ENST00000303575.9	252	889	peak_433	6.35317	637
ENST00000303575.9	1363	1831	peak_434	5.13532	468
ENST00000304177.10	2129	3324	peak_435	6.79318	1195
ENST00000304177.10	3999	4316	peak_436	5.36748	317
ENST00000304177.10	6653	8403	peak_437	5.79065	1750
ENST00000304414.12	1360	1413	peak_438	5.75172	53
ENST00000305135.10	303	820	peak_439	3.37061	517
ENST00000305135.10	2780	3434	peak_440	2.07273	654
ENST00000305253.8	2610	2836	peak_441	4.86413	226
ENST00000305510.4	157	1821	peak_442	8.18081	1664
ENST00000305510.4	2126	2403	peak_443	8.18081	277
ENST00000305513.11	357	1038	peak_444	8.73559	681
ENST00000305513.11	1260	1879	peak_445	4.79621	619
ENST00000305513.11	2862	3846	peak_446	14.1002	984
ENST00000305544.9	3064	3325	peak_447	4.49674	261
ENST00000305596.8	33	282	peak_448	4.33413	249
ENST00000305768.10	120	977	peak_449	7.22214	857
ENST00000305786.6	2710	3371	peak_450	4.52486	661
ENST00000306085.11	4768	4980	peak_451	6.01206	212
ENST00000306329.15	0	1125	peak_452	10.6145	1125
ENST00000306434.8	1318	2282	peak_453	11.0841	964
ENST00000306480.11	433	1109	peak_454	4.58095	676
ENST00000306480.11	3388	3885	peak_455	4.93608	497
ENST00000306773.5	2091	3038	peak_456	13.1326	947
ENST00000306801.8	909	1670	peak_457	3.45827	761
ENST00000307602.9	427	1873	peak_458	11.3423	1446
ENST00000307602.9	3947	5650	peak_459	8.23319	1703
ENST00000307630.5	453	914	peak_460	2.8254	461
ENST00000307731.2	20	1213	peak_461	2.93305	1193
ENST00000308275.8	38	1221	peak_462	11.7622	1183
ENST00000308275.8	3096	3958	peak_463	7.32236	862
ENST00000308275.8	4389	6177	peak_464	12.4474	1788
ENST00000308375.10	32	1811	peak_465	6.76806	1779
ENST00000308893.9	546	750	peak_466	2.28973	204
ENST00000309033.5	1404	1796	peak_467	2.06137	392
ENST00000309033.5	2865	3445	peak_468	8.18506	580
ENST00000309061.12	123	1099	peak_469	7.43732	976
ENST00000309100.8	85	365	peak_470	3.25714	280
ENST00000309100.8	735	1380	peak_471	2.03941	645
ENST00000309315.9	86	1203	peak_472	13.9551	1117
ENST00000309315.9	1407	2724	peak_473	9.67382	1317
ENST00000309315.9	3005	3668	peak_474	6.76806	663
ENST00000309428.10	46	1884	peak_475	11.4109	1838
ENST00000309733.6	6288	6859	peak_476	18.896	571
ENST00000309859.8	2452	3483	peak_477	2.51609	1031
ENST00000309859.8	3911	4405	peak_478	2.96429	494
ENST00000309951.8	334	1009	peak_479	3.69383	675
ENST00000309955.8	2419	2928	peak_480	3.41752	509
ENST00000309993.3	318	951	peak_481	7.41083	633
ENST00000309993.3	2228	2666	peak_482	2.93305	438
ENST00000310015.11	431	3250	peak_483	4.30881	2819
ENST00000310301.9	39	1044	peak_484	3.18835	1005
ENST00000310301.9	3103	4270	peak_485	13.9062	1167
ENST00000310389.6	67	692	peak_486	2.89127	625
ENST00000310496.9	51	397	peak_487	3.11395	346
ENST00000310571.7	125	1461	peak_488	4.23853	1336
ENST00000310775.11	113	1013	peak_489	4.40567	900
ENST00000310806.9	593	976	peak_490	3.25249	383
ENST00000311048.11	68	736	peak_491	2.23684	668
ENST00000311048.11	3285	3622	peak_492	5.0074	337
ENST00000311180.9	29	1325	peak_493	28.7582	1296
ENST00000311180.9	4035	4364	peak_494	3.57697	329
ENST00000311180.9	4771	5216	peak_495	4.19102	445
ENST00000311180.9	5567	5862	peak_496	19.5804	295
ENST00000311180.9	6624	7210	peak_497	4.78562	586
ENST00000311337.11	135	656	peak_498	7.7051	521
ENST00000311459.11	2220	3048	peak_499	8.18081	828
ENST00000311481.11	117	556	peak_500	3.58813	439
ENST00000311487.9	125	628	peak_501	4.93608	503
ENST00000311506.9	752	1439	peak_502	12.4474	687
ENST00000311528.9	2191	2790	peak_503	2.60199	599
ENST00000311765.3	2838	3180	peak_504	3.52043	342
ENST00000312838.8	136	1179	peak_505	6.0762	1043
ENST00000313519.9	25	1650	peak_506	16.2386	1625
ENST00000314442.7	153	926	peak_507	9.35154	773
ENST00000314442.7	1135	1389	peak_508	2.69649	254
ENST00000314529.10	1626	2489	peak_509	3.13355	863
ENST00000314595.6	72	457	peak_510	6.3133	385
ENST00000314607.10	2519	2878	peak_511	3.25249	359
ENST00000314622.9	2552	2867	peak_512	2.93305	315
ENST00000315251.11	486	1052	peak_513	3.18352	566
ENST00000316157.7	299	746	peak_514	2.85453	447
ENST00000316157.7	2671	2928	peak_515	6.11672	257
ENST00000316694.8	122	1154	peak_516	8.19998	1032
ENST00000316694.8	1379	1761	peak_517	4.63815	382
ENST00000316804.10	235	994	peak_518	2.10557	759
ENST00000316836.4	187	487	peak_519	3.23151	300
ENST00000316843.9	105	2555	peak_520	2.69649	2450
ENST00000316937.8	61	451	peak_521	3.93272	390
ENST00000317201.6	1026	1477	peak_522	3.18352	451
ENST00000317568.10	590	1742	peak_523	2.23684	1152
ENST00000317683.4	174	611	peak_524	3.94623	437
ENST00000317683.4	1414	1882	peak_525	2.58848	468
ENST00000317827.9	842	1524	peak_526	4.7595	682
ENST00000317905.10	125	2750	peak_527	2.60429	2625
ENST00000318121.8	3557	4516	peak_528	6.98018	959
ENST00000318121.8	4999	5425	peak_529	5.81791	426
ENST00000318524.6	102	2067	peak_530	5.55898	1965
ENST00000318560.6	289	3791	peak_531	3.78097	3502
ENST00000318607.10	22	116	peak_532	18.848	94
ENST00000319212.9	40	1550	peak_533	2.73273	1510
ENST00000319296.9	460	1556	peak_534	9.21584	1096
ENST00000319555.8	140	1022	peak_535	2.61679	882
ENST00000319715.10	173	475	peak_536	25.8019	302
ENST00000319715.10	753	820	peak_537	25.8019	67
ENST00000319863.13	695	1800	peak_538	8.76	1105
ENST00000319863.13	2295	3366	peak_539	8.76	1071
ENST00000319921.4	42	2249	peak_540	3.41752	2207
ENST00000319977.8	139	981	peak_541	8.19998	842
ENST00000320339.8	45	1287	peak_542	15.116	1242
ENST00000320743.7	145	1172	peak_543	8.08546	1027
ENST00000320785.10	112	156	peak_544	9.56336	44
ENST00000320785.10	592	911	peak_545	9.56336	319
ENST00000320805.8	2941	3500	peak_546	6.63292	559
ENST00000321105.10	52	4880	peak_547	23.4144	4828
ENST00000321105.10	4991	5714	peak_548	31.6298	723
ENST00000321331.11	76	974	peak_549	3.29039	898
ENST00000321337.12	220	862	peak_550	7.22214	642
ENST00000321341.11	106	396	peak_551	3.69383	290
ENST00000321442.10	21	803	peak_552	9.36112	782
ENST00000321521.13	2164	2948	peak_553	3.57697	784
ENST00000321990.5	874	2274	peak_554	3.99523	1400
ENST00000322067.12	234	1389	peak_555	14.2546	1155
ENST00000322088.11	40	345	peak_556	10.8321	305
ENST00000322157.9	1238	3241	peak_557	8.67379	2003
ENST00000322764.10	98	366	peak_558	5.20726	268
ENST00000322954.11	52	335	peak_559	11.8259	283
ENST00000323460.10	55	1313	peak_560	7.20852	1258
ENST00000323848.14	2059	2879	peak_561	21.0454	820
ENST00000323929.7	129	2400	peak_562	8.02515	2271
ENST00000324198.11	1739	2516	peak_563	4.51013	777
ENST00000324794.11	188	557	peak_564	2.58848	369
ENST00000324856.13	27	97	peak_565	4.58193	70
ENST00000324856.13	1828	7239	peak_566	4.58193	5411
ENST00000325301.7	124	2038	peak_567	2.52059	1914
ENST00000325301.7	2591	3181	peak_568	3.26391	590
ENST00000325327.4	3122	3912	peak_569	9.96046	790
ENST00000325844.9	27	404	peak_570	4.51013	377
ENST00000325844.9	605	871	peak_571	9.21584	266
ENST00000325954.9	1093	1833	peak_572	2.27348	740
ENST00000326043.5	214	588	peak_573	5.45993	374
ENST00000326043.5	840	1316	peak_574	7.7051	476
ENST00000326153.9	287	746	peak_575	7.63333	459
ENST00000326181.11	1499	1888	peak_576	3.91913	389
ENST00000327443.9	182	970	peak_577	18.6166	788
ENST00000327490.8	117	627	peak_578	3.69383	510
ENST00000328459.11	216	640	peak_579	2.04905	424
ENST00000328654.10	5982	6335	peak_580	4.19102	353
ENST00000328654.10	6601	7275	peak_581	4.51013	674
ENST00000328771.9	351	1517	peak_582	6.11848	1166
ENST00000329245.8	425	812	peak_583	2.85593	387
ENST00000329478.4	198	704	peak_584	2.25107	506
ENST00000329627.11	91	3805	peak_585	18.6035	3714
ENST00000329627.11	4166	5680	peak_586	3.14631	1514
ENST00000329627.11	5908	6297	peak_587	2.93305	389
ENST00000329627.11	6685	8043	peak_588	6.47793	1358
ENST00000329627.11	8859	10565	peak_589	10.465	1706
ENST00000329627.11	10710	12240	peak_590	27.5139	1530
ENST00000330045.11	165	921	peak_591	4.00924	756
ENST00000330263.5	124	820	peak_592	2.46087	696
ENST00000330501.12	855	1700	peak_593	4.52486	845
ENST00000330501.12	3155	3705	peak_594	5.51942	550
ENST00000330817.11	210	822	peak_595	10.6125	612
ENST00000330938.8	766	1152	peak_596	8.11477	386
ENST00000331497.3	88	375	peak_597	3.8543	287
ENST00000331569.6	910	1975	peak_598	4.02853	1065
ENST00000332160.5	53	569	peak_599	4.19102	516
ENST00000332810.4	42	638	peak_600	5.38635	596
ENST00000332810.4	808	1953	peak_601	5.10786	1145
ENST00000333479.12	160	955	peak_602	3.03926	795
ENST00000333602.12	414	1940	peak_603	24.843	1526
ENST00000334082.10	131	791	peak_604	3.18835	660
ENST00000334163.4	43	1050	peak_605	13.581	1007
ENST00000334256.9	2105	2518	peak_606	4.87815	413
ENST00000334660.10	122	601	peak_607	4.19102	479
ENST00000334955.13	110	609	peak_608	5.33097	499
ENST00000335350.10	4484	5078	peak_609	2.79707	594
ENST00000335350.10	5352	5643	peak_610	2.50835	291
ENST00000335387.9	42	1422	peak_611	14.7379	1380
ENST00000335508.10	188	1160	peak_612	3.29813	972
ENST00000336125.5	50	740	peak_613	6.03045	690
ENST00000336125.5	1596	2199	peak_614	17.0709	603
ENST00000336219.3	752	1119	peak_615	3.07903	367
ENST00000336273.8	4823	5263	peak_616	6.98018	440
ENST00000336308.10	738	1876	peak_617	5.36748	1138
ENST00000336314.9	5687	5962	peak_618	6.00224	275
ENST00000336418.9	131	2575	peak_619	6.27502	2444
ENST00000336418.9	3384	3990	peak_620	7.7868	606
ENST00000336458.13	110	732	peak_621	96.2814	622
ENST00000336505.10	290	1058	peak_622	3.69383	768
ENST00000336643.10	29	1240	peak_623	9.21584	1211
ENST00000336643.10	1243	1702	peak_624	4.2159	459
ENST00000336926.11	1127	2340	peak_625	13.581	1213
ENST00000337231.5	595	1193	peak_626	2.40018	598
ENST00000337318.8	235	1465	peak_627	5.37817	1230
ENST00000337318.8	3469	4118	peak_628	5.37695	649
ENST00000338146.7	177	693	peak_629	3.1183	516
ENST00000338146.7	2223	3213	peak_630	8.87405	990
ENST00000338146.7	5580	6075	peak_631	5.2616	495
ENST00000338146.7	6736	7063	peak_632	6.27502	327
ENST00000338146.7	7292	8760	peak_633	2.95662	1468
ENST00000338146.7	8982	9308	peak_634	6.25834	326
ENST00000338148.8	51	2498	peak_635	4.19102	2447
ENST00000338154.10	312	3511	peak_636	2.1223	3199
ENST00000338193.11	131	469	peak_637	7.04019	338
ENST00000338343.8	23	447	peak_638	7.19103	424
ENST00000338435.8	24	609	peak_639	5.29362	585
ENST00000338625.9	71	638	peak_640	6.64388	567
ENST00000338625.9	2154	3029	peak_641	2.55624	875
ENST00000338758.11	109	1631	peak_642	8.67379	1522
ENST00000338970.10	1343	2810	peak_643	7.43535	1467
ENST00000338970.10	4427	4696	peak_644	5.89935	269
ENST00000339296.10	959	1433	peak_645	3.65528	474
ENST00000339296.10	4742	5099	peak_646	8.96936	357
ENST00000339296.10	5696	6299	peak_647	10.9423	603
ENST00000339438.10	155	3228	peak_648	140.007	3073
ENST00000339594.9	38	5158	peak_649	39.8507	5120
ENST00000339656.8	325	984	peak_650	7.22214	659
ENST00000339656.8	1587	2840	peak_651	7.19103	1253
ENST00000339656.8	4238	5182	peak_652	2.93305	944
ENST00000339656.8	5495	5876	peak_653	12.184	381
ENST00000340020.11	309	1266	peak_654	3.25714	957
ENST00000340077.9	65	1879	peak_655	8.19998	1814
ENST00000340281.9	4990	5385	peak_656	3.41752	395
ENST00000340344.4	1029	1741	peak_657	12.6382	712
ENST00000340344.4	2121	3129	peak_658	8.09994	1008
ENST00000340368.9	107	535	peak_659	5.34353	428
ENST00000340413.7	38	931	peak_660	23.3251	893
ENST00000340413.7	1147	1446	peak_661	6.27191	299
ENST00000340413.7	1768	2477	peak_662	3.55779	709
ENST00000340857.3	637	983	peak_663	3.59009	346
ENST00000341162.8	45	697	peak_664	19.6125	652
ENST00000341446.9	2188	2576	peak_665	4.31717	388
ENST00000341491.9	69	988	peak_666	7.77281	919
ENST00000341712.8	786	854	peak_667	3.69604	68
ENST00000341753.10	75	1006	peak_668	6.25141	931
ENST00000341976.5	626	1331	peak_669	6.73855	705
ENST00000341976.5	3425	4629	peak_670	8.96932	1204
ENST00000342247.9	3271	3977	peak_671	3.66263	706
ENST00000342665.4	1279	1385	peak_672	2.62008	106
ENST00000342907.3	4102	4777	peak_673	2.78493	675
ENST00000342932.8	295	1304	peak_674	7.22214	1009
ENST00000343813.10	2687	3544	peak_675	7.90217	857
ENST00000344063.6	1889	2426	peak_676	4.69182	537
ENST00000344147.9	122	497	peak_677	3.6524	375
ENST00000344204.9	14	4968	peak_678	4.55871	4954
ENST00000344204.9	5431	8195	peak_679	2.38336	2764
ENST00000344204.9	8312	9176	peak_680	13.581	864
ENST00000344683.10	1120	1790	peak_681	4.93608	670
ENST00000345080.5	1672	2703	peak_682	5.60635	1031
ENST00000345094.7	39	853	peak_683	8.18506	814
ENST00000345254.9	78	393	peak_684	2.97682	315
ENST00000345365.10	612	1505	peak_685	4.51013	893
ENST00000345365.10	3118	4274	peak_686	4.51013	1156
ENST00000345365.10	5335	6087	peak_687	2.91891	752
ENST00000345496.7	84	1035	peak_688	31.5219	951
ENST00000346183.8	71	2072	peak_689	4.84782	2001
ENST00000346618.8	99	532	peak_690	4.69367	433
ENST00000346991.9	5553	6079	peak_691	3.44852	526
ENST00000347230.9	2416	2962	peak_692	3.57697	546
ENST00000347230.9	4881	6477	peak_693	3.69383	1596
ENST00000347934.8	47	854	peak_694	17.042	807
ENST00000348165.10	1371	1658	peak_695	8.71616	287
ENST00000349995.10	1368	1708	peak_696	6.76806	340
ENST00000350051.8	114	602	peak_697	7.25086	488
ENST00000350498.8	105	337	peak_698	4.2159	232
ENST00000350777.6	343	963	peak_699	4.19102	620
ENST00000351989.8	2525	3017	peak_700	5.32459	492
ENST00000352065.10	191	562	peak_701	3.19848	371
ENST00000352397.10	110	1834	peak_702	17.7038	1724
ENST00000353205.5	176	522	peak_703	4.3268	346
ENST00000353442.9	734	1955	peak_704	2.93305	1221
ENST00000354334.7	1130	1567	peak_705	3.94769	437
ENST00000354334.7	2612	3298	peak_706	2.69649	686
ENST00000354336.8	1441	1865	peak_707	5.33578	424
ENST00000354366.8	366	961	peak_708	2.95662	595
ENST00000354366.8	2214	2964	peak_709	4.23853	750
ENST00000354451.6	7	480	peak_710	28.7582	473
ENST00000354698.8	860	2351	peak_711	3.19276	1491
ENST00000354866.7	131	652	peak_712	6.88597	521
ENST00000355083.10	2220	2900	peak_713	5.28321	680
ENST00000355193.6	861	1261	peak_714	3.28879	400
ENST00000355238.10	2856	3405	peak_715	5.86685	549
ENST00000355628.9	3347	3627	peak_716	6.84424	280
ENST00000355673.8	2997	3440	peak_717	2.1151	443
ENST00000355957.9	52	470	peak_718	27.3855	418
ENST00000355957.9	559	1800	peak_719	11.5637	1241
ENST00000356126.8	2350	3208	peak_720	9.58547	858
ENST00000356136.8	109	348	peak_721	3.52513	239
ENST00000356166.10	714	1348	peak_722	5.80878	634
ENST00000356166.10	1646	2011	peak_723	5.28139	365
ENST00000356208.10	106	1220	peak_724	4.52486	1114
ENST00000356663.8	1103	1246	peak_725	17.8035	143
ENST00000357137.9	60	1638	peak_726	2.19577	1578
ENST00000357137.9	2010	4983	peak_727	2.79772	2973
ENST00000357137.9	5876	6364	peak_728	16.2386	488
ENST00000357235.6	86	1208	peak_729	5.93447	1122
ENST00000357235.6	1336	1656	peak_730	5.65318	320
ENST00000357325.10	122	1261	peak_731	10.8748	1139
ENST00000357484.10	34	702	peak_732	5.55113	668
ENST00000357484.10	3183	3802	peak_733	3.51564	619
ENST00000357578.7	188	839	peak_734	3.94769	651
ENST00000357641.10	447	1088	peak_735	3.53756	641
ENST00000357641.10	1309	2086	peak_736	5.36748	777
ENST00000357720.8	179	752	peak_737	4.28123	573
ENST00000357736.9	941	1363	peak_738	3.69383	422
ENST00000358149.8	25	1931	peak_739	6.27502	1906
ENST00000358252.8	94	837	peak_740	14.0801	743
ENST00000358252.8	1154	1600	peak_741	4.48373	446
ENST00000358252.8	1812	2530	peak_742	4.7834	718
ENST00000358337.9	242	831	peak_743	11.8564	589
ENST00000358337.9	978	1327	peak_744	3.21114	349
ENST00000358465.7	3186	4036	peak_745	3.34492	850
ENST00000358625.3	44	661	peak_746	12.1964	617
ENST00000358664.8	40	674	peak_747	2.57176	634
ENST00000358933.10	105	1073	peak_748	6.8713	968
ENST00000359060.5	1923	2347	peak_749	7.11863	424
ENST00000359114.9	602	1362	peak_750	6.91015	760
ENST00000359321.2	1611	2480	peak_751	5.54046	869
ENST00000359321.2	2888	3410	peak_752	5.54068	522
ENST00000359520.12	1356	2618	peak_753	6.76806	1262
ENST00000359540.7	265	2221	peak_754	3.76015	1956
ENST00000359543.8	1114	1593	peak_755	4.78607	479
ENST00000359634.10	440	1130	peak_756	9.25737	690
ENST00000360104.7	4144	4396	peak_757	3.41752	252
ENST00000360184.10	10936	14254	peak_758	41.6231	3318
ENST00000360541.10	92	1724	peak_759	7.26893	1632
ENST00000360565.8	858	1638	peak_760	7.52309	780
ENST00000360845.3	90	3866	peak_761	37.9328	3776
ENST00000360845.3	4234	4312	peak_762	37.9328	78
ENST00000360845.3	4595	5241	peak_763	27.4454	646
ENST00000360876.9	150	542	peak_764	8.70864	392
ENST00000361040.9	136	1947	peak_765	9.21584	1811
ENST00000361060.5	191	485	peak_766	2.96429	294
ENST00000361070.9	44	2521	peak_767	17.9693	2477
ENST00000361085.9	136	472	peak_768	2.61679	336
ENST00000361124.5	555	955	peak_769	3.41752	400
ENST00000361127.6	39	435	peak_770	4.48509	396
ENST00000361127.6	1640	3347	peak_771	15.661	1707
ENST00000361127.6	3474	3870	peak_772	4.51013	396
ENST00000361127.6	4215	4533	peak_773	5.42103	318
ENST00000361127.6	8249	8779	peak_774	4.20464	530
ENST00000361217.9	2491	3659	peak_775	2.78651	1168
ENST00000361256.10	581	1223	peak_776	4.97184	642
ENST00000361264.9	359	973	peak_777	2.9995	614
ENST00000361311.4	3050	3507	peak_778	2.25742	457
ENST00000361413.8	157	1009	peak_779	3.69491	852
ENST00000361434.7	429	482	peak_780	19.0022	53
ENST00000361441.5	964	1916	peak_781	9.34822	952
ENST00000361445.8	1299	2080	peak_782	2.31925	781
ENST00000361722.7	904	1590	peak_783	3.68369	686
ENST00000361722.7	2074	2687	peak_784	4.68143	613
ENST00000361729.3	70	1267	peak_785	3.46139	1197
ENST00000361733.7	16	875	peak_786	4.33085	859
ENST00000361758.8	806	1219	peak_787	2.451	413
ENST00000361813.5	2937	3314	peak_788	3.54126	377
ENST00000361906.8	1642	2115	peak_789	2.80498	473
ENST00000361937.7	45	521	peak_790	6.10273	476
ENST00000366577.10	1084	1359	peak_791	8.24486	275
ENST00000366577.10	1995	4083	peak_792	8.24486	2088
ENST00000366600.8	42	1750	peak_793	3.9096	1708
ENST00000366600.8	2433	2704	peak_794	2.12006	271
ENST00000366609.3	26	1182	peak_795	10.0377	1156
ENST00000366624.8	72	955	peak_796	2.82844	883
ENST00000366639.9	37	487	peak_797	12.2079	450
ENST00000366639.9	1411	1966	peak_798	2.07273	555
ENST00000366663.9	2089	2381	peak_799	8.96117	292
ENST00000366711.4	239	1253	peak_800	12.1938	1014
ENST00000366711.4	3169	3604	peak_801	7.53554	435
ENST00000366711.4	3873	4147	peak_802	10.0891	274
ENST00000366711.4	5759	6428	peak_803	12.3543	669
ENST00000366777.4	515	838	peak_804	4.04878	323
ENST00000366835.8	89	394	peak_805	3.29039	305
ENST00000366844.7	8613	9218	peak_806	7.87332	605
ENST00000366847.9	6728	7023	peak_807	15.9178	295
ENST00000366956.10	400	853	peak_808	9.21584	453
ENST00000366956.10	1935	4271	peak_809	8.19998	2336
ENST00000366956.10	5605	6317	peak_810	6.73015	712
ENST00000366971.9	238	1232	peak_811	8.08546	994
ENST00000367069.6	526	1046	peak_812	3.98169	520
ENST00000367097.8	271	775	peak_813	4.51013	504
ENST00000367142.5	183	296	peak_814	3.88695	113
ENST00000367600.5	19	333	peak_815	6.32187	314
ENST00000367612.7	4087	4644	peak_816	4.34805	557
ENST00000367619.8	70	604	peak_817	3.65528	534
ENST00000367875.1	576	765	peak_818	9.61202	189
ENST00000367975.6	143	1369	peak_819	23.5606	1226
ENST00000367975.6	5027	5256	peak_820	3.44391	229
ENST00000367975.6	7250	7950	peak_821	4.1351	700
ENST00000367975.6	8404	9333	peak_822	4.51013	929
ENST00000368320.7	889	1440	peak_823	12.4643	551
ENST00000368320.7	2805	3754	peak_824	12.4643	949
ENST00000368494.4	206	1309	peak_825	10.0478	1103
ENST00000368564.6	38	540	peak_826	10.7045	502
ENST00000368564.6	7858	8906	peak_827	16.7854	1048
ENST00000368564.6	9219	9818	peak_828	5.25224	599
ENST00000368654.8	4128	5576	peak_829	4.4259	1448
ENST00000368847.4	1724	2159	peak_830	4.93608	435
ENST00000368918.8	63	1501	peak_831	6.27502	1438
ENST00000368918.8	2192	3131	peak_832	8.19998	939
ENST00000368918.8	3324	3903	peak_833	13.581	579
ENST00000368990.7	180	1428	peak_834	5.36748	1248
ENST00000369014.9	36	1078	peak_835	21.4115	1042
ENST00000369026.3	2248	3265	peak_836	7.19103	1017
ENST00000369093.6	54	1845	peak_837	7.19103	1791
ENST00000369146.8	335	720	peak_838	5.66262	385
ENST00000369227.7	48	1765	peak_839	2.17411	1717
ENST00000369301.3	107	317	peak_840	10.7335	210
ENST00000369393.8	65	14478	peak_841	5.36748	14413
ENST00000369519.4	2076	2532	peak_842	2.96648	456
ENST00000369535.5	270	545	peak_843	4.77104	275
ENST00000369543.6	162	549	peak_844	8.80977	387
ENST00000369550.10	103	1284	peak_845	2.43098	1181
ENST00000369617.8	68	630	peak_846	11.6595	562
ENST00000369682.4	4699	5398	peak_847	2.96425	699
ENST00000369722.8	32	492	peak_848	17.4113	460
ENST00000369774.8	4680	5484	peak_849	8.19998	804
ENST00000369774.8	6444	7256	peak_850	5.01358	812
ENST00000369880.8	0	610	peak_851	3.1183	610
ENST00000369888.6	395	754	peak_852	3.89387	359
ENST00000369888.6	1282	1655	peak_853	3.89387	373
ENST00000369893.10	35	586	peak_854	3.94823	551
ENST00000369893.10	1048	3874	peak_855	4.55871	2826
ENST00000369980.8	33	497	peak_856	3.59009	464
ENST00000369980.8	2078	2665	peak_857	4.08125	587
ENST00000370022.9	42	551	peak_858	6.20101	509
ENST00000370132.8	156	900	peak_859	2.30416	744
ENST00000370220.1	583	885	peak_860	2.71882	302
ENST00000370303.4	16	866	peak_861	13.0471	850
ENST00000370355.3	2052	2102	peak_862	10.8268	50
ENST00000370557.5	2247	3437	peak_863	2.2761	1190
ENST00000370790.5	57	156	peak_864	2.69649	99
ENST00000370790.5	376	452	peak_865	2.69649	76
ENST00000370799.5	102	1020	peak_866	33.1934	918
ENST00000370855.5	204	732	peak_867	6.52679	528
ENST00000370994.8	4155	4653	peak_868	3.37651	498
ENST00000371019.3	543	1126	peak_869	2.30416	583
ENST00000371222.3	1394	1779	peak_870	4.66919	385
ENST00000371269.9	43	547	peak_871	7.37932	504
ENST00000371327.2	66	772	peak_872	37.0919	706
ENST00000371327.2	2033	3347	peak_873	67.4398	1314
ENST00000371528.1	96	147	peak_874	7.32236	51
ENST00000371528.1	685	1078	peak_875	7.32236	393
ENST00000371538.5	208	824	peak_876	6.98264	616
ENST00000371541.5	44	738	peak_877	13.9551	694
ENST00000371541.5	1030	2312	peak_878	2.02947	1282
ENST00000371568.8	710	982	peak_879	4.58562	272
ENST00000371586.6	61	2707	peak_880	7.22214	2646
ENST00000371586.6	3098	3615	peak_881	5.00364	517
ENST00000371652.9	66	1635	peak_882	15.9178	1569
ENST00000371851.1	185	804	peak_883	3.69383	619
ENST00000371873.9	224	633	peak_884	2.69649	409
ENST00000372037.7	88	850	peak_885	5.36748	762
ENST00000372037.7	1219	2279	peak_886	6.27502	1060
ENST00000372236.8	364	762	peak_887	2.37014	398
ENST00000372236.8	1708	2272	peak_888	4.70808	564
ENST00000372343.8	107	644	peak_889	3.78097	537
ENST00000372524.5	21	307	peak_890	9.10443	286
ENST00000372524.5	1400	1505	peak_891	6.07317	105
ENST00000372648.10	183	847	peak_892	5.02221	664
ENST00000372806.8	98	1749	peak_893	7.80945	1651
ENST00000372806.8	3808	4175	peak_894	2.23289	367
ENST00000372824.5	667	1194	peak_895	5.93447	527
ENST00000372890.6	100	851	peak_896	2.68098	751
ENST00000372890.6	1055	1506	peak_897	2.73878	451
ENST00000372890.6	2528	4054	peak_898	13.9278	1526
ENST00000372972.6	136	1059	peak_899	4.07875	923
ENST00000372977.8	316	2421	peak_900	5.00364	2105
ENST00000373014.5	110	585	peak_901	2.21042	475
ENST00000373020.8	693	1107	peak_902	6.18321	414
ENST00000373045.10	369	1273	peak_903	2.69649	904
ENST00000373173.7	4135	4905	peak_904	7.05725	770
ENST00000373191.9	150	965	peak_905	11.3423	815
ENST00000373191.9	1097	2266	peak_906	9.21584	1169
ENST00000373191.9	2616	3109	peak_907	2.95662	493
ENST00000373191.9	4799	5175	peak_908	6.27502	376
ENST00000373191.9	11350	11691	peak_909	7.67235	341
ENST00000373191.9	12985	13280	peak_910	4.23853	295
ENST00000373191.9	16271	16519	peak_911	4.51013	248
ENST00000373241.9	112	1641	peak_912	2.95662	1529
ENST00000373241.9	1971	2500	peak_913	4.93608	529
ENST00000373449.6	1138	1459	peak_914	5.88562	321
ENST00000373491.3	336	1051	peak_915	3.42335	715
ENST00000373493.10	142	1929	peak_916	45.7851	1787
ENST00000373493.10	2982	3409	peak_917	2.19226	427
ENST00000373493.10	3884	4494	peak_918	10.4666	610
ENST00000373493.10	4723	5731	peak_919	34.6689	1008
ENST00000373610.8	1545	1808	peak_920	7.52437	263
ENST00000373610.8	2063	2390	peak_921	5.56897	327
ENST00000373627.9	174	1134	peak_922	3.60606	960
ENST00000373664.7	741	1458	peak_923	9.21584	717
ENST00000373664.7	1728	3244	peak_924	3.18352	1516
ENST00000373715.11	647	1328	peak_925	5.91851	681
ENST00000373719.8	216	965	peak_926	3.41752	749
ENST00000373731.7	146	1010	peak_927	2.50835	864
ENST00000373791.7	30	1467	peak_928	25.6619	1437
ENST00000373812.8	1279	1359	peak_929	4.93608	80
ENST00000373816.5	167	1787	peak_930	4.69182	1620
ENST00000373839.8	144	803	peak_931	5.96115	659
ENST00000373839.8	3104	4052	peak_932	7.17028	948
ENST00000373842.9	107	781	peak_933	9.56064	674
ENST00000373872.8	145	1097	peak_934	3.05972	952
ENST00000373873.8	110	815	peak_935	8.21405	705
ENST00000373953.8	116	538	peak_936	5.04116	422
ENST00000374056.9	13	553	peak_937	3.37651	540
ENST00000374103.9	781	1337	peak_938	3.28957	556
ENST00000374135.9	982	1749	peak_939	19.5207	767
ENST00000374135.9	1968	2593	peak_940	13.5433	625
ENST00000374135.9	3245	3852	peak_941	9.14997	607
ENST00000374142.9	1199	1745	peak_942	4.38185	546
ENST00000374242.9	2695	3255	peak_943	6.23149	560
ENST00000374257.5	1412	1822	peak_944	3.41752	410
ENST00000374298.3	78	1091	peak_945	7.97072	1013
ENST00000374323.8	1971	2660	peak_946	2.57066	689
ENST00000374580.8	1587	2654	peak_947	4.19102	1067
ENST00000374632.7	124	758	peak_948	4.23853	634
ENST00000374747.9	17	2479	peak_949	22.2561	2462
ENST00000374897.3	117	540	peak_950	8.86725	423
ENST00000375003.6	26	1067	peak_951	11.7622	1041
ENST00000375107.8	138	1069	peak_952	4.02281	931
ENST00000375258.8	2232	2791	peak_953	6.59777	559
ENST00000375630.6	60	2392	peak_954	6.42375	2332
ENST00000375793.2	1167	1302	peak_955	2.96433	135
ENST00000375859.4	278	939	peak_956	4.51013	661
ENST00000375940.8	725	1039	peak_957	2.73518	314
ENST00000376016.7	1426	2350	peak_958	5.66376	924
ENST00000376033.2	549	677	peak_959	15.1578	128
ENST00000376087.4	142	753	peak_960	5.54068	611
ENST00000376511.7	57	294	peak_961	17.9113	237
ENST00000376649.7	491	1985	peak_962	6.76806	1494
ENST00000376712.4	19	577	peak_963	10.6304	558
ENST00000376729.10	159	631	peak_964	15.019	472
ENST00000376759.8	31	609	peak_965	8.44483	578
ENST00000377038.8	50	1173	peak_966	12.3735	1123
ENST00000377038.8	1340	2183	peak_967	20.9508	843
ENST00000377038.8	2394	3322	peak_968	2.24288	928
ENST00000377038.8	3542	3598	peak_969	15.9277	56
ENST00000377038.8	3859	4728	peak_970	15.9277	869
ENST00000377086.5	2323	3216	peak_971	6.42375	893
ENST00000377086.5	3636	4069	peak_972	2.76614	433
ENST00000377086.5	4266	5086	peak_973	5.36748	820
ENST00000377093.8	140	3078	peak_974	22.1168	2938
ENST00000377093.8	3275	3606	peak_975	6.27502	331
ENST00000377208.7	1035	1414	peak_976	2.14541	379
ENST00000377223.6	132	893	peak_977	8.19998	761
ENST00000377526.4	314	792	peak_978	2.23731	478
ENST00000377575.3	125	453	peak_979	7.77281	328
ENST00000377663.3	177	1610	peak_980	13.581	1433
ENST00000377705.6	6	445	peak_981	13.335	439
ENST00000377705.6	1809	2841	peak_982	6.35852	1032
ENST00000377705.6	3087	3951	peak_983	8.24735	864
ENST00000377705.6	4030	4349	peak_984	2.451	319
ENST00000377707.4	51	1285	peak_985	4.85576	1234
ENST00000377767.9	1650	1994	peak_986	7.7051	344
ENST00000378024.9	2903	3684	peak_987	2.19318	781
ENST00000378103.7	119	903	peak_988	3.05692	784
ENST00000378154.2	1342	1961	peak_989	3.68319	619
ENST00000378164.7	1847	2165	peak_990	4.57166	318
ENST00000378165.9	124	779	peak_991	5.30864	655
ENST00000378230.8	21	1240	peak_992	17.1149	1219
ENST00000378230.8	2211	3313	peak_993	4.69182	1102
ENST00000378251.3	203	768	peak_994	4.99799	565
ENST00000378308.7	1102	1144	peak_995	10.1645	42
ENST00000378313.7	590	1713	peak_996	6.19353	1123
ENST00000378444.8	72	4924	peak_997	6.07128	4852
ENST00000378536.5	411	1358	peak_998	3.71101	947
ENST00000378536.5	2297	2748	peak_999	2.34239	451
ENST00000378714.7	409	3126	peak_1000	8.29532	2717
ENST00000378746.8	518	1127	peak_1001	7.7051	609
ENST00000378746.8	3484	3859	peak_1002	19.5804	375
ENST00000378891.9	106	280	peak_1003	2.66401	174
ENST00000378891.9	509	701	peak_1004	2.66401	192
ENST00000379068.7	113	402	peak_1005	4.78813	289
ENST00000379095.4	3359	4288	peak_1006	7.20852	929
ENST00000379095.4	5256	5584	peak_1007	6.44147	328
ENST00000379303.10	103	578	peak_1008	3.83059	475
ENST00000379380.9	1835	3462	peak_1009	4.07847	1627
ENST00000379607.10	54	532	peak_1010	5.7912	478
ENST00000379887.9	119	326	peak_1011	7.04016	207
ENST00000379887.9	1422	2086	peak_1012	7.29667	664
ENST00000379887.9	8582	10311	peak_1013	5.2616	1729
ENST00000379942.4	1096	1374	peak_1014	2.71952	278
ENST00000380094.10	124	1576	peak_1015	2.23684	1452
ENST00000380358.8	647	909	peak_1016	4.18781	262
ENST00000380455.9	33	1029	peak_1017	8.6072	996
ENST00000380502.8	2595	3143	peak_1018	9.82847	548
ENST00000380749.10	60	529	peak_1019	9.5607	469
ENST00000380909.8	168	679	peak_1020	10.7883	511
ENST00000381440.4	29	770	peak_1021	3.69383	741
ENST00000381657.8	69	2312	peak_1022	18.4753	2243
ENST00000381657.8	2504	4339	peak_1023	11.1097	1835
ENST00000381736.8	21	1918	peak_1024	3.96133	1897
ENST00000382038.7	64	420	peak_1025	9.67382	356
ENST00000382038.7	1280	1622	peak_1026	4.51013	342
ENST00000382038.7	2275	2874	peak_1027	6.27502	599
ENST00000382162.7	155	2303	peak_1028	3.69383	2148
ENST00000382199.6	40	2252	peak_1029	2.07273	2212
ENST00000382247.6	419	825	peak_1030	4.91906	406
ENST00000382247.6	1362	2310	peak_1031	5.7303	948
ENST00000382247.6	2744	3382	peak_1032	5.33578	638
ENST00000382252.6	1950	2402	peak_1033	5.63555	452
ENST00000382368.8	5858	6208	peak_1034	4.68389	350
ENST00000382409.3	1071	1425	peak_1035	4.47265	354
ENST00000382888.3	134	568	peak_1036	5.36748	434
ENST00000382985.8	20	690	peak_1037	10.9291	670
ENST00000383703.3	1892	3817	peak_1038	7.22214	1925
ENST00000388995.11	67	671	peak_1039	8.67379	604
ENST00000389005.6	1090	2513	peak_1040	3.6312	1423
ENST00000389005.6	7405	7982	peak_1041	8.25518	577
ENST00000389005.6	8603	9477	peak_1042	3.13355	874
ENST00000389005.6	9665	10842	peak_1043	10.6217	1177
ENST00000389054.8	3733	4059	peak_1044	2.59866	326
ENST00000389171.4	1206	1594	peak_1045	2.69649	388
ENST00000389547.7	537	1263	peak_1046	19.1157	726
ENST00000389561.6	125	318	peak_1047	3.24255	193
ENST00000389561.6	673	1150	peak_1048	3.24255	477
ENST00000389709.8	44	2638	peak_1049	19.5804	2594
ENST00000389863.8	396	787	peak_1050	4.33413	391
ENST00000391881.7	230	786	peak_1051	2.67574	556
ENST00000391945.9	60	1188	peak_1052	9.30554	1128
ENST00000392121.7	761	901	peak_1053	7.22214	140
ENST00000392121.7	1169	1694	peak_1054	5.0074	525
ENST00000392645.6	73	615	peak_1055	4.51013	542
ENST00000392647.7	825	2085	peak_1056	2.96648	1260
ENST00000392993.7	3672	4146	peak_1057	7.1011	474
ENST00000393118.6	223	685	peak_1058	2.23684	462
ENST00000393437.7	619	1190	peak_1059	4.84093	571
ENST00000393800.6	73	3074	peak_1060	8.19998	3001
ENST00000393888.1	1520	1771	peak_1061	5.51764	251
ENST00000394272.7	36	836	peak_1062	26.955	800
ENST00000394520.7	118	1483	peak_1063	2.07458	1365
ENST00000394670.8	3211	4969	peak_1064	5.36748	1758
ENST00000394853.8	108	1382	peak_1065	13.581	1274
ENST00000394976.4	1769	2331	peak_1066	4.63815	562
ENST00000395076.9	147	459	peak_1067	6.61911	312
ENST00000395290.6	1676	3379	peak_1068	6.46596	1703
ENST00000395326.8	165	570	peak_1069	10.5045	405
ENST00000395340.5	105	3764	peak_1070	35.6014	3659
ENST00000395340.5	4995	5721	peak_1071	8.67379	726
ENST00000395340.5	6152	6380	peak_1072	3.69383	228
ENST00000395354.1	133	491	peak_1073	6.61234	358
ENST00000395384.9	33	586	peak_1074	8.67379	553
ENST00000395443.7	50	463	peak_1075	8.48561	413
ENST00000395443.7	1720	1823	peak_1076	8.48561	103
ENST00000395468.9	120	1060	peak_1077	6.70469	940
ENST00000395468.9	1629	2585	peak_1078	6.76806	956
ENST00000395530.6	113	1952	peak_1079	11.3423	1839
ENST00000395590.5	20	734	peak_1080	4.51013	714
ENST00000395878.8	626	1019	peak_1081	6.27502	393
ENST00000396020.7	1634	1947	peak_1082	6.27502	313
ENST00000396020.7	2220	2548	peak_1083	4.23853	328
ENST00000396020.7	2748	3186	peak_1084	2.15572	438
ENST00000396077.8	10394	10924	peak_1085	5.05269	530
ENST00000396077.8	11351	12213	peak_1086	8.19899	862
ENST00000396077.8	15997	16480	peak_1087	4.23853	483
ENST00000396444.7	89	495	peak_1088	5.00364	406
ENST00000397066.9	2679	2989	peak_1089	5.42301	310
ENST00000397224.8	205	1537	peak_1090	5.79429	1332
ENST00000397224.8	1970	2844	peak_1091	2.63395	874
ENST00000397238.7	1281	1570	peak_1092	6.50568	289
ENST00000397333.4	1504	2261	peak_1093	9.27657	757
ENST00000397641.8	11	646	peak_1094	3.34492	635
ENST00000397679.5	44	419	peak_1095	5.2616	375
ENST00000397786.7	27	514	peak_1096	4.35696	487
ENST00000397901.8	115	782	peak_1097	4.43634	667
ENST00000397901.8	1014	1589	peak_1098	3.56025	575
ENST00000398004.4	74	394	peak_1099	3.86738	320
ENST00000398004.4	1193	2069	peak_1100	3.69383	876
ENST00000398004.4	2459	3795	peak_1101	4.7834	1336
ENST00000398004.4	4256	4925	peak_1102	3.44391	669
ENST00000398004.4	5270	11021	peak_1103	2.03166	5751
ENST00000398532.8	39	464	peak_1104	12.6107	425
ENST00000398532.8	1863	2179	peak_1105	4.20464	316
ENST00000398571.6	135	190	peak_1106	2.81827	55
ENST00000398665.8	216	826	peak_1107	5.04236	610
ENST00000398665.8	1259	1618	peak_1108	9.67382	359
ENST00000398831.8	60	1576	peak_1109	6.91678	1516
ENST00000399022.9	2555	2929	peak_1110	2.38095	374
ENST00000399138.5	1989	2257	peak_1111	2.00806	268
ENST00000399332.6	124	557	peak_1112	5.45981	433
ENST00000399464.7	202	2765	peak_1113	5.4261	2563
ENST00000399604.4	1498	2162	peak_1114	4.19102	664
ENST00000400137.9	20	564	peak_1115	39.714	544
ENST00000400422.6	940	5009	peak_1116	11.4834	4069
ENST00000400908.7	1910	1970	peak_1117	4.84922	60
ENST00000400908.7	2141	2919	peak_1118	4.58008	778
ENST00000401044.7	264	879	peak_1119	3.36117	615
ENST00000401061.9	168	761	peak_1120	4.84782	593
ENST00000401061.9	1464	1798	peak_1121	9.92881	334
ENST00000401500.7	1476	2076	peak_1122	2.22327	600
ENST00000401558.6	47	4104	peak_1123	7.1988	4057
ENST00000401730.5	1163	1274	peak_1124	16.2221	111
ENST00000401878.8	5053	5680	peak_1125	7.38098	627
ENST00000402297.6	75	539	peak_1126	3.14663	464
ENST00000402412.5	139	1702	peak_1127	3.69383	1563
ENST00000402412.5	1962	3071	peak_1128	2.56943	1109
ENST00000402693.4	445	1266	peak_1129	4.00944	821
ENST00000402714.6	406	1044	peak_1130	2.81585	638
ENST00000402868.8	152	213	peak_1131	6.616	61
ENST00000402868.8	1007	1068	peak_1132	6.616	61
ENST00000403432.5	95	170	peak_1133	3.41752	75
ENST00000403432.5	1300	1568	peak_1134	3.41752	268
ENST00000403663.6	400	930	peak_1135	2.31376	530
ENST00000403904.5	179	1027	peak_1136	28.3244	848
ENST00000404054.3	846	1375	peak_1137	5.86685	529
ENST00000404760.5	126	1171	peak_1138	5.09892	1045
ENST00000404767.8	82	634	peak_1139	8.56417	552
ENST00000404826.7	85	2318	peak_1140	8.02515	2233
ENST00000405068.3	30	1254	peak_1141	8.02515	1224
ENST00000405646.5	22	543	peak_1142	33.4877	521
ENST00000405995.5	2051	2467	peak_1143	4.45035	416
ENST00000405995.5	2686	4526	peak_1144	8.4022	1840
ENST00000405995.5	5504	7061	peak_1145	4.50243	1557
ENST00000406189.4	180	593	peak_1146	3.02396	413
ENST00000406486.8	1719	2333	peak_1147	4.24034	614
ENST00000406610.7	271	542	peak_1148	7.75178	271
ENST00000406854.6	2557	3669	peak_1149	3.41752	1112
ENST00000406948.7	87	389	peak_1150	2.03941	302
ENST00000407249.7	131	550	peak_1151	2.19577	419
ENST00000407315.6	172	735	peak_1152	7.65992	563
ENST00000407418.7	200	497	peak_1153	6.91513	297
ENST00000407627.7	1613	1945	peak_1154	6.34725	332
ENST00000408045.7	2628	3192	peak_1155	5.66262	564
ENST00000409379.8	2176	2630	peak_1156	5.00364	454
ENST00000409538.5	46	1383	peak_1157	5.93447	1337
ENST00000409939.8	86	479	peak_1158	7.59374	393
ENST00000409939.8	1025	1132	peak_1159	7.59374	107
ENST00000409979.6	98	413	peak_1160	5.14908	315
ENST00000410080.6	3514	4132	peak_1161	6.27502	618
ENST00000411432.5	2231	3144	peak_1162	21.3461	913
ENST00000411529.6	1694	2450	peak_1163	4.48357	756
ENST00000411529.6	2716	3644	peak_1164	3.37651	928
ENST00000412716.8	70	749	peak_1165	9.06628	679
ENST00000414423.8	3156	3751	peak_1166	3.11448	595
ENST00000415083.7	1013	1617	peak_1167	6.27502	604
ENST00000415680.6	106	186	peak_1168	10.3234	80
ENST00000415680.6	430	504	peak_1169	10.3234	74
ENST00000416512.1	45	608	peak_1170	7.16898	563
ENST00000416614.7	86	1473	peak_1171	6.41931	1387
ENST00000416904.5	1474	1990	peak_1172	2.72134	516
ENST00000417194.5	54	1116	peak_1173	6.11073	1062
ENST00000417194.5	1858	2279	peak_1174	6.50175	421
ENST00000417404.2	2525	2957	peak_1175	2.59308	432
ENST00000417626.6	270	798	peak_1176	6.93893	528
ENST00000418532.6	138	850	peak_1177	4.00876	712
ENST00000418596.7	1321	1796	peak_1178	6.27502	475
ENST00000418596.7	3914	4597	peak_1179	7.22214	683
ENST00000420124.2	2500	2555	peak_1180	2.46133	55
ENST00000420124.2	2949	3244	peak_1181	2.46133	295
ENST00000420613.6	97	616	peak_1182	2.67574	519
ENST00000421351.4	310	432	peak_1183	5.15414	122
ENST00000421367.7	445	1511	peak_1184	5.86685	1066
ENST00000421798.4	9	642	peak_1185	2.24952	633
ENST00000422090.2	444	2068	peak_1186	17.1149	1624
ENST00000422318.7	151	567	peak_1187	2.4612	416
ENST00000422989.5	218	1080	peak_1188	7.6843	862
ENST00000423034.6	726	1547	peak_1189	2.96648	821
ENST00000423034.6	2380	2641	peak_1190	3.60822	261
ENST00000423656.5	198	1193	peak_1191	7.15394	995
ENST00000423656.5	2202	3329	peak_1192	4.70513	1127
ENST00000423759.5	292	4690	peak_1193	7.20852	4398
ENST00000424014.6	91	1036	peak_1194	4.33085	945
ENST00000424347.6	414	1824	peak_1195	16.2386	1410
ENST00000424347.6	3990	4872	peak_1196	3.18352	882
ENST00000424362.5	373	2292	peak_1197	4.6569	1919
ENST00000424459.7	917	1374	peak_1198	6.27502	457
ENST00000424702.1	856	2203	peak_1199	6.25834	1347
ENST00000424952.7	1248	1757	peak_1200	5.66262	509
ENST00000424952.7	4080	4757	peak_1201	5.86685	677
ENST00000425013.6	258	2663	peak_1202	2.21583	2405
ENST00000425690.8	15	3643	peak_1203	33.9302	3628
ENST00000425898.2	153	630	peak_1204	6.72161	477
ENST00000426002.5	145	601	peak_1205	12.3221	456
ENST00000426445.1	319	1466	peak_1206	37.0054	1147
ENST00000426481.5	1220	1971	peak_1207	7.7051	751
ENST00000426481.5	2141	4285	peak_1208	5.86685	2144
ENST00000426587.5	205	699	peak_1209	9.14997	494
ENST00000426677.7	107	1180	peak_1210	6.12949	1073
ENST00000426851.6	1017	2160	peak_1211	5.36748	1143
ENST00000427704.6	972	1904	peak_1212	2.93305	932
ENST00000428216.4	185	753	peak_1213	3.04924	568
ENST00000428216.4	1504	2530	peak_1214	4.28223	1026
ENST00000428216.4	3055	4639	peak_1215	17.0596	1584
ENST00000428216.4	5249	6313	peak_1216	26.904	1064
ENST00000428216.4	6562	7264	peak_1217	2.89076	702
ENST00000428423.5	171	515	peak_1218	18.1415	344
ENST00000428423.5	910	1190	peak_1219	3.20067	280
ENST00000428670.7	1177	3201	peak_1220	2.95662	2024
ENST00000430969.5	95	655	peak_1221	5.57588	560
ENST00000430969.5	835	2798	peak_1222	4.11626	1963
ENST00000432079.5	417	1944	peak_1223	3.34492	1527
ENST00000432854.5	3076	3382	peak_1224	2.09717	306
ENST00000432854.5	3722	4253	peak_1225	2.03941	531
ENST00000432854.5	4498	5202	peak_1226	3.73375	704
ENST00000432854.5	5340	6417	peak_1227	2.93305	1077
ENST00000433060.3	434	1132	peak_1228	3.52503	698
ENST00000433642.2	119	687	peak_1229	2.61679	568
ENST00000434410.5	179	1013	peak_1230	15.085	834
ENST00000434410.5	2569	3303	peak_1231	7.7051	734
ENST00000434410.5	3537	4029	peak_1232	4.19102	492
ENST00000434634.6	71	3652	peak_1233	5.89897	3581
ENST00000435634.3	1130	1573	peak_1234	20.2899	443
ENST00000435634.3	2056	2671	peak_1235	2.68982	615
ENST00000435930.1	117	558	peak_1236	2.61679	441
ENST00000437048.7	2163	4071	peak_1237	5.00364	1908
ENST00000437211.5	10	833	peak_1238	26.2069	823
ENST00000438796.6	38	1726	peak_1239	4.33413	1688
ENST00000438806.5	103	1553	peak_1240	17.2243	1450
ENST00000438806.5	1765	2152	peak_1241	5.64661	387
ENST00000439211.7	87	1020	peak_1242	16.2386	933
ENST00000439211.7	1422	2152	peak_1243	6.01297	730
ENST00000439958.7	1103	2297	peak_1244	5.09458	1194
ENST00000440172.5	434	803	peak_1245	5.00364	369
ENST00000440172.5	2614	2900	peak_1246	3.41752	286
ENST00000440172.5	3226	5583	peak_1247	3.41752	2357
ENST00000440232.6	62	1806	peak_1248	5.08785	1744
ENST00000440944.6	53	136	peak_1249	6.32839	83
ENST00000440944.6	1282	1531	peak_1250	6.32839	249
ENST00000440959.2	232	522	peak_1251	4.07847	290
ENST00000441876.7	157	846	peak_1252	5.40385	689
ENST00000442263.4	8	706	peak_1253	7.22214	698
ENST00000442263.4	9045	9295	peak_1254	4.93608	250
ENST00000442598.5	108	1379	peak_1255	2.3887	1271
ENST00000442832.8	1373	1770	peak_1256	13.6221	397
ENST00000443112.6	3	813	peak_1257	37.2184	810
ENST00000443185.7	454	1607	peak_1258	3.56391	1153
ENST00000443280.5	8	379	peak_1259	32.8315	371
ENST00000443381.7	372	3299	peak_1260	5.99121	2927
ENST00000444502.5	819	2540	peak_1261	4.03995	1721
ENST00000445193.7	27	2988	peak_1262	5.45024	2961
ENST00000445193.7	3172	5809	peak_1263	5.18284	2637
ENST00000445323.7	575	1656	peak_1264	3.13426	1081
ENST00000446165.2	3972	4305	peak_1265	7.22214	333
ENST00000446197.7	505	2065	peak_1266	3.41752	1560
ENST00000446231.6	44	278	peak_1267	14.4751	234
ENST00000448281.7	1146	2091	peak_1268	5.65498	945
ENST00000449307.3	133	1721	peak_1269	5.00364	1588
ENST00000449307.3	1972	2574	peak_1270	8.19998	602
ENST00000449307.3	4811	6362	peak_1271	2.09717	1551
ENST00000449592.7	155	501	peak_1272	4.28534	346
ENST00000449592.7	2776	4155	peak_1273	4.23853	1379
ENST00000449739.6	62	327	peak_1274	4.51013	265
ENST00000449739.6	847	1951	peak_1275	16.8261	1104
ENST00000449913.6	130	750	peak_1276	2.72315	620
ENST00000450053.7	116	1013	peak_1277	2.66404	897
ENST00000450053.7	4926	5198	peak_1278	3.25713	272
ENST00000450460.5	910	1387	peak_1279	3.4679	477
ENST00000450554.6	906	1642	peak_1280	7.22214	736
ENST00000450733.5	118	647	peak_1281	3.69383	529
ENST00000451657.6	345	957	peak_1282	10.2625	612
ENST00000452075.7	3243	4385	peak_1283	5.00364	1142
ENST00000452400.7	2913	3683	peak_1284	3.6169	770
ENST00000452588.6	374	728	peak_1285	6.57457	354
ENST00000452918.7	102	3413	peak_1286	12.2352	3311
ENST00000453372.7	354	1526	peak_1287	4.10968	1172
ENST00000453372.7	3538	3802	peak_1288	3.94769	264
ENST00000453372.7	4696	5217	peak_1289	5.05269	521
ENST00000455322.6	1600	2188	peak_1290	5.54046	588
ENST00000455565.5	1617	2236	peak_1291	8.22527	619
ENST00000455915.6	131	594	peak_1292	4.57906	463
ENST00000456283.6	387	1126	peak_1293	7.20852	739
ENST00000456283.6	2854	3340	peak_1294	3.26622	486
ENST00000456283.6	3690	4001	peak_1295	3.66263	311
ENST00000456530.7	0	306	peak_1296	17.1149	306
ENST00000456556.5	101	736	peak_1297	16.8412	635
ENST00000456556.5	885	3619	peak_1298	2.24288	2734
ENST00000457354.7	35	1076	peak_1299	20.9408	1041
ENST00000457828.6	630	1246	peak_1300	5.561	616
ENST00000457928.6	1436	1709	peak_1301	5.95104	273
ENST00000458013.7	336	1676	peak_1302	6.25834	1340
ENST00000458605.5	770	1115	peak_1303	8.02861	345
ENST00000458669.1	739	1002	peak_1304	5.57709	263
ENST00000458669.1	4174	5557	peak_1305	18.6652	1383
ENST00000458716.2	773	1375	peak_1306	3.69383	602
ENST00000458716.2	1571	2910	peak_1307	9.21584	1339
ENST00000459854.5	1451	4347	peak_1308	3.83059	2896
ENST00000460616.5	68	457	peak_1309	3.69383	389
ENST00000460723.5	28	537	peak_1310	7.7051	509
ENST00000460809.5	93	1224	peak_1311	10.2625	1131
ENST00000461007.6	3357	3474	peak_1312	5.75172	117
ENST00000461102.1	41	893	peak_1313	10.2625	852
ENST00000462432.5	89	754	peak_1314	6.27502	665
ENST00000462787.5	42	1296	peak_1315	2.23684	1254
ENST00000462790.8	25	618	peak_1316	18.4418	593
ENST00000462990.5	649	1572	peak_1317	2.69044	923
ENST00000463181.5	48	989	peak_1318	7.04512	941
ENST00000463181.5	1176	1528	peak_1319	5.36748	352
ENST00000463181.5	2287	2529	peak_1320	5.36748	242
ENST00000463230.5	104	490	peak_1321	7.22214	386
ENST00000463230.5	938	1561	peak_1322	2.69649	623
ENST00000463567.5	83	830	peak_1323	5.89195	747
ENST00000463567.5	1525	2271	peak_1324	4.2159	746
ENST00000465340.5	742	1614	peak_1325	4.70779	872
ENST00000465438.1	273	962	peak_1326	3.25714	689
ENST00000466440.1	1336	1884	peak_1327	2.04905	548
ENST00000466490.6	265	1171	peak_1328	33.1135	906
ENST00000467237.5	20	2135	peak_1329	12.8469	2115
ENST00000467558.5	2037	2828	peak_1330	2.61679	791
ENST00000468476.1	515	1603	peak_1331	7.20852	1088
ENST00000468598.5	160	841	peak_1332	2.84634	681
ENST00000469100.5	16	350	peak_1333	12.4474	334
ENST00000469163.1	130	438	peak_1334	17.4358	308
ENST00000469535.5	37	535	peak_1335	14.7379	498
ENST00000469535.5	2165	2504	peak_1336	10.6217	339
ENST00000469535.5	3900	5411	peak_1337	26.8806	1511
ENST00000469762.5	1093	1701	peak_1338	4.38325	608
ENST00000470046.1	17	589	peak_1339	8.87405	572
ENST00000470139.1	29	504	peak_1340	5.66262	475
ENST00000470139.1	745	970	peak_1341	3.57697	225
ENST00000470139.1	1316	1759	peak_1342	9.67382	443
ENST00000470408.5	110	1489	peak_1343	41.7304	1379
ENST00000470834.5	117	415	peak_1344	7.20852	298
ENST00000470904.5	84	413	peak_1345	17.7689	329
ENST00000471244.1	91	342	peak_1346	3.67054	251
ENST00000471257.5	527	2723	peak_1347	6.76806	2196
ENST00000472143.2	1169	1618	peak_1348	18.3373	449
ENST00000472194.6	80	738	peak_1349	8.25496	658
ENST00000472194.6	2536	3284	peak_1350	3.52043	748
ENST00000472226.2	6	122	peak_1351	10.7442	116
ENST00000472226.2	504	929	peak_1352	10.7442	425
ENST00000472226.2	1131	1788	peak_1353	5.86685	657
ENST00000473256.6	53	593	peak_1354	17.1149	540
ENST00000473592.1	151	649	peak_1355	3.94769	498
ENST00000473835.6	4617	4876	peak_1356	2.61679	259
ENST00000474481.1	705	1039	peak_1357	2.79772	334
ENST00000474787.1	154	952	peak_1358	5.36748	798
ENST00000475128.5	0	520	peak_1359	9.31029	520
ENST00000475411.5	187	702	peak_1360	6.76806	515
ENST00000475997.6	1080	1186	peak_1361	14.2623	106
ENST00000475997.6	2173	2651	peak_1362	3.34492	478
ENST00000475997.6	3142	4284	peak_1363	3.02683	1142
ENST00000477523.1	1538	2319	peak_1364	33.1105	781
ENST00000477853.6	49	4617	peak_1365	3.28511	4568
ENST00000477992.1	204	780	peak_1366	3.86738	576
ENST00000478381.5	43	809	peak_1367	2.50835	766
ENST00000478753.4	1009	1370	peak_1368	6.8776	361
ENST00000479035.7	379	1258	peak_1369	18.8649	879
ENST00000479583.5	586	1304	peak_1370	8.22572	718
ENST00000479978.5	140	2049	peak_1371	10.9834	1909
ENST00000480046.5	130	1324	peak_1372	28.7582	1194
ENST00000480046.5	1663	3649	peak_1373	6.73015	1986
ENST00000480046.5	3904	4278	peak_1374	5.09726	374
ENST00000480058.5	1583	2625	peak_1375	2.83496	1042
ENST00000480945.6	1443	3462	peak_1376	10.7045	2019
ENST00000480982.5	169	250	peak_1377	21.9313	81
ENST00000480982.5	569	870	peak_1378	21.9313	301
ENST00000481223.6	547	934	peak_1379	14.86	387
ENST00000481424.5	239	825	peak_1380	4.19102	586
ENST00000481782.1	216	645	peak_1381	11.7622	429
ENST00000481910.1	638	1004	peak_1382	9.21584	366
ENST00000482171.5	137	551	peak_1383	6.10273	414
ENST00000482513.5	139	785	peak_1384	3.69383	646
ENST00000482587.5	110	998	peak_1385	35.7756	888
ENST00000482587.5	5031	5354	peak_1386	4.55871	323
ENST00000483415.5	1255	1980	peak_1387	7.39328	725
ENST00000484162.5	447	756	peak_1388	4.1528	309
ENST00000484567.6	61	880	peak_1389	40.7596	819
ENST00000485040.5	67	1086	peak_1390	19.8159	1019
ENST00000485587.1	1604	1886	peak_1391	3.57697	282
ENST00000485587.1	2012	2468	peak_1392	2.38095	456
ENST00000485727.5	3143	3840	peak_1393	2.4612	697
ENST00000485841.5	175	608	peak_1394	2.69649	433
ENST00000485866.5	556	1090	peak_1395	11.519	534
ENST00000486575.1	352	905	peak_1396	11.8259	553
ENST00000486937.5	37	1048	peak_1397	11.1482	1011
ENST00000487053.5	124	1047	peak_1398	3.69383	923
ENST00000487805.6	12	1712	peak_1399	4.51013	1700
ENST00000488894.1	13	738	peak_1400	6.27502	725
ENST00000488909.1	58	613	peak_1401	5.36748	555
ENST00000489060.1	1336	1790	peak_1402	5.30427	454
ENST00000489060.1	2095	2775	peak_1403	8.16193	680
ENST00000489294.2	62	372	peak_1404	2.74929	310
ENST00000489395.6	363	1165	peak_1405	5.18284	802
ENST00000489678.1	50	1629	peak_1406	4.93608	1579
ENST00000490103.5	98	2774	peak_1407	41.2917	2676
ENST00000490103.5	3146	4277	peak_1408	6.86524	1131
ENST00000490210.6	1447	1818	peak_1409	4.93608	371
ENST00000490296.1	6	808	peak_1410	31.5219	802
ENST00000490672.1	834	1287	peak_1411	3.41752	453
ENST00000490863.5	44	513	peak_1412	9.56586	469
ENST00000490936.5	2903	3374	peak_1413	6.16197	471
ENST00000491612.1	175	642	peak_1414	2.61679	467
ENST00000493076.5	2685	2964	peak_1415	4.78562	279
ENST00000493504.1	122	806	peak_1416	6.27502	684
ENST00000493763.5	1343	1625	peak_1417	12.0588	282
ENST00000494126.6	502	1032	peak_1418	5.54046	530
ENST00000494429.2	691	983	peak_1419	6.42375	292
ENST00000495276.6	70	1302	peak_1420	10.2625	1232
ENST00000495893.7	2064	3132	peak_1421	4.51013	1068
ENST00000495936.6	166	520	peak_1422	6.46954	354
ENST00000496055.5	195	668	peak_1423	6.42375	473
ENST00000496055.5	754	1205	peak_1424	6.88794	451
ENST00000496455.7	5905	6422	peak_1425	6.76806	517
ENST00000496526.5	128	893	peak_1426	21.0454	765
ENST00000496526.5	1781	2426	peak_1427	4.57906	645
ENST00000496526.5	2639	3492	peak_1428	4.51013	853
ENST00000497036.5	394	3324	peak_1429	4.85287	2930
ENST00000497036.5	3905	4713	peak_1430	4.85287	808
ENST00000497231.7	0	281	peak_1431	6.01206	281
ENST00000497322.1	313	595	peak_1432	8.31095	282
ENST00000497558.5	69	823	peak_1433	12.8469	754
ENST00000497558.5	2240	2873	peak_1434	3.83059	633
ENST00000497613.2	1074	2102	peak_1435	2.1151	1028
ENST00000497693.1	1415	1868	peak_1436	5.66262	453
ENST00000498035.5	1007	1579	peak_1437	5.7181	572
ENST00000498286.5	264	918	peak_1438	10.2625	654
ENST00000498289.5	1876	2893	peak_1439	4.93608	1017
ENST00000498406.1	43	444	peak_1440	4.19102	401
ENST00000498926.7	81	1977	peak_1441	44.04	1896
ENST00000502553.5	133	455	peak_1442	21.7712	322
ENST00000502732.6	605	2224	peak_1443	6.27502	1619
ENST00000502732.6	2702	3679	peak_1444	9.21584	977
ENST00000502904.5	80	359	peak_1445	8.25496	279
ENST00000503265.4	199	630	peak_1446	9.14997	431
ENST00000503362.2	565	1209	peak_1447	3.53213	644
ENST00000503393.7	526	1377	peak_1448	4.51013	851
ENST00000503814.1	290	875	peak_1449	23.5606	585
ENST00000503814.1	1185	1515	peak_1450	8.86725	330
ENST00000503814.1	2288	2848	peak_1451	7.20852	560
ENST00000504986.6	5410	5727	peak_1452	4.2159	317
ENST00000505007.5	201	588	peak_1453	8.18506	387
ENST00000505031.6	97	600	peak_1454	6.44147	503
ENST00000505031.6	702	1472	peak_1455	3.47578	770
ENST00000505658.6	2400	2855	peak_1456	5.51764	455
ENST00000506231.5	21	1219	peak_1457	36.3577	1198
ENST00000506640.2	47	354	peak_1458	11.579	307
ENST00000506690.1	0	957	peak_1459	6.27502	957
ENST00000506955.5	204	1854	peak_1460	4.51623	1650
ENST00000506997.2	2025	2546	peak_1461	8.19998	521
ENST00000506997.2	2842	3189	peak_1462	7.20852	347
ENST00000507175.5	561	854	peak_1463	10.0586	293
ENST00000507258.4	54	743	peak_1464	10.7045	689
ENST00000507260.2	17	634	peak_1465	30.1145	617
ENST00000508474.5	1314	1926	peak_1466	5.45024	612
ENST00000510663.6	35	824	peak_1467	40.8495	789
ENST00000510711.5	149	711	peak_1468	4.51013	562
ENST00000511313.5	31	257	peak_1469	16.7029	226
ENST00000512507.5	5364	5923	peak_1470	6.27502	559
ENST00000513947.8	27	704	peak_1471	13.9551	677
ENST00000514101.6	2402	2870	peak_1472	3.41752	468
ENST00000514332.5	310	613	peak_1473	2.60199	303
ENST00000518219.5	1712	2095	peak_1474	7.75178	383
ENST00000518297.5	52	462	peak_1475	5.76082	410
ENST00000518554.2	41	460	peak_1476	5.86685	419
ENST00000518721.6	2149	2602	peak_1477	4.34805	453
ENST00000520823.6	268	1379	peak_1478	4.82555	1111
ENST00000521080.5	2340	2686	peak_1479	9.21584	346
ENST00000521555.6	1373	2699	peak_1480	10.2625	1326
ENST00000522841.6	686	1633	peak_1481	9.02365	947
ENST00000523662.1	50	535	peak_1482	5.55362	485
ENST00000524333.5	432	1154	peak_1483	15.9138	722
ENST00000524543.5	23	328	peak_1484	13.581	305
ENST00000524625.5	1188	1817	peak_1485	5.86685	629
ENST00000524782.6	1474	2056	peak_1486	4.04185	582
ENST00000525975.5	123	841	peak_1487	3.23639	718
ENST00000526343.5	289	816	peak_1488	7.60521	527
ENST00000526995.6	4562	4847	peak_1489	5.00364	285
ENST00000527076.1	62	588	peak_1490	6.27502	526
ENST00000527076.1	790	1061	peak_1491	2.93305	271
ENST00000527478.6	170	1404	peak_1492	4.51013	1234
ENST00000527958.6	16	513	peak_1493	38.4229	497
ENST00000528220.2	1092	1733	peak_1494	2.07458	641
ENST00000528353.5	29	628	peak_1495	30.2957	599
ENST00000528355.5	216	807	peak_1496	4.39727	591
ENST00000529006.7	78	611	peak_1497	7.05281	533
ENST00000529006.7	908	4191	peak_1498	12.5755	3283
ENST00000529435.5	117	470	peak_1499	85.3506	353
ENST00000529976.5	1	623	peak_1500	3.98169	622
ENST00000530073.5	69	1617	peak_1501	20.5965	1548
ENST00000530142.5	777	1560	peak_1502	5.66262	783
ENST00000530374.5	628	1031	peak_1503	8.67994	403
ENST00000530646.1	342	1253	peak_1504	4.23853	911
ENST00000530705.5	1932	2399	peak_1505	6.881	467
ENST00000530769.5	1352	1707	peak_1506	6.76806	355
ENST00000530769.5	1950	2403	peak_1507	14.033	453
ENST00000531153.5	80	407	peak_1508	4.51013	327
ENST00000531273.6	33	1821	peak_1509	19.5804	1788
ENST00000531404.1	36	887	peak_1510	6.42375	851
ENST00000531971.1	1126	1996	peak_1511	19.5804	870
ENST00000532085.1	170	572	peak_1512	5.05269	402
ENST00000532090.2	3641	3997	peak_1513	11.1482	356
ENST00000532854.5	55	410	peak_1514	4.3491	355
ENST00000533099.5	865	1450	peak_1515	4.19102	585
ENST00000533871.6	220	1391	peak_1516	5.36748	1171
ENST00000534548.6	1124	1254	peak_1517	2.74242	130
ENST00000534624.6	804	1351	peak_1518	9.68984	547
ENST00000534980.7	416	2256	peak_1519	16.9345	1840
ENST00000534980.7	2479	4300	peak_1520	6.73015	1821
ENST00000535572.5	19	769	peak_1521	18.643	750
ENST00000537226.2	1418	1853	peak_1522	7.22214	435
ENST00000538183.7	1697	2139	peak_1523	3.26641	442
ENST00000538291.5	34	1848	peak_1524	22.1168	1814
ENST00000538291.5	3520	4039	peak_1525	11.7622	519
ENST00000538334.1	86	1603	peak_1526	5.86685	1517
ENST00000538334.1	1864	3788	peak_1527	17.517	1924
ENST00000538334.1	3917	4304	peak_1528	3.95912	387
ENST00000538936.6	960	2129	peak_1529	5.36748	1169
ENST00000539176.1	83	1183	peak_1530	7.62409	1100
ENST00000539345.6	623	1206	peak_1531	3.91524	583
ENST00000539934.5	96	566	peak_1532	7.22214	470
ENST00000541869.5	616	2348	peak_1533	5.86685	1732
ENST00000542068.5	198	882	peak_1534	5.90132	684
ENST00000542068.5	1658	1952	peak_1535	7.23732	294
ENST00000542282.5	16	557	peak_1536	6.10916	541
ENST00000542321.6	158	1365	peak_1537	5.83251	1207
ENST00000543026.5	191	660	peak_1538	4.82713	469
ENST00000543119.6	29	396	peak_1539	4.87851	367
ENST00000544085.5	142	1062	peak_1540	2.69649	920
ENST00000545279.6	3040	3402	peak_1541	12.0882	362
ENST00000545606.6	21	908	peak_1542	5.23769	887
ENST00000545606.6	1331	1767	peak_1543	2.21042	436
ENST00000545606.6	2284	2667	peak_1544	3.94253	383
ENST00000545606.6	3462	4108	peak_1545	3.94253	646
ENST00000546361.7	176	483	peak_1546	2.07494	307
ENST00000546463.5	110	544	peak_1547	3.2214	434
ENST00000546500.5	2201	2764	peak_1548	10.2338	563
ENST00000546964.5	84	1380	peak_1549	6.27502	1296
ENST00000549578.5	168	669	peak_1550	6.08161	501
ENST00000550164.6	25	3782	peak_1551	21.0454	3757
ENST00000550735.7	25	403	peak_1552	19.2699	378
ENST00000550735.7	5086	5355	peak_1553	6.91015	269
ENST00000551538.5	953	1783	peak_1554	2.23684	830
ENST00000551765.6	34	1897	peak_1555	13.2597	1863
ENST00000551765.6	2396	2781	peak_1556	4.51013	385
ENST00000551840.5	39	778	peak_1557	9.97555	739
ENST00000552341.5	208	564	peak_1558	5.45981	356
ENST00000552943.5	117	163	peak_1559	4.13824	46
ENST00000552943.5	1798	2208	peak_1560	4.13824	410
ENST00000552943.5	2757	2855	peak_1561	2.58848	98
ENST00000552943.5	3519	3826	peak_1562	2.58848	307
ENST00000552943.5	3975	4278	peak_1563	2.07273	303
ENST00000553027.1	416	675	peak_1564	3.55779	259
ENST00000553471.6	121	831	peak_1565	6.27502	710
ENST00000553532.6	126	4212	peak_1566	18.9531	4086
ENST00000553645.7	2200	2432	peak_1567	4.1351	232
ENST00000553935.6	159	942	peak_1568	8.67379	783
ENST00000553935.6	1754	2275	peak_1569	3.41752	521
ENST00000554019.5	141	399	peak_1570	11.5345	258
ENST00000556029.5	254	1603	peak_1571	6.45294	1349
ENST00000556029.5	2056	2359	peak_1572	5.75335	303
ENST00000556029.5	2662	3341	peak_1573	97.5942	679
ENST00000556687.5	28	509	peak_1574	26.0573	481
ENST00000557366.5	221	1046	peak_1575	10.2625	825
ENST00000557958.1	18	381	peak_1576	14.7379	363
ENST00000559668.5	1537	2433	peak_1577	8.82822	896
ENST00000560634.1	472	987	peak_1578	3.02728	515
ENST00000560966.5	982	1446	peak_1579	4.33413	464
ENST00000560966.5	2261	3410	peak_1580	3.25714	1149
ENST00000561643.5	318	602	peak_1581	6.76806	284
ENST00000561702.6	229	498	peak_1582	5.61632	269
ENST00000561702.6	1248	1832	peak_1583	25.1926	584
ENST00000561947.5	183	1328	peak_1584	7.22214	1145
ENST00000562595.5	13	1154	peak_1585	8.37899	1141
ENST00000563119.5	150	761	peak_1586	5.36748	611
ENST00000563197.6	81	404	peak_1587	3.26009	323
ENST00000564061.5	37	1937	peak_1588	24.7272	1900
ENST00000564061.5	2690	3667	peak_1589	4.67203	977
ENST00000564725.1	50	985	peak_1590	8.19998	935
ENST00000564774.5	505	2297	peak_1591	5.36748	1792
ENST00000564785.5	89	460	peak_1592	7.22214	371
ENST00000564967.1	366	1010	peak_1593	3.41752	644
ENST00000564996.6	177	1133	peak_1594	4.63815	956
ENST00000565143.1	117	544	peak_1595	3.69383	427
ENST00000565243.2	39	334	peak_1596	5.36748	295
ENST00000565417.5	17	1092	peak_1597	6.27502	1075
ENST00000566288.1	547	1488	peak_1598	9.67382	941
ENST00000566445.5	64	1710	peak_1599	4.17836	1646
ENST00000566574.5	111	604	peak_1600	4.23853	493
ENST00000566586.5	2548	4820	peak_1601	2.93305	2272
ENST00000566586.5	6896	7241	peak_1602	5.00364	345
ENST00000566586.5	7409	9081	peak_1603	7.7051	1672
ENST00000568239.1	217	306	peak_1604	4.51013	89
ENST00000568239.1	543	2213	peak_1605	4.51013	1670
ENST00000568578.5	694	1655	peak_1606	5.66262	961
ENST00000568900.5	25	1114	peak_1607	34.3434	1089
ENST00000569764.1	103	514	peak_1608	5.36748	411
ENST00000569796.1	3314	4169	peak_1609	3.18352	855
ENST00000569957.5	698	1269	peak_1610	2.23684	571
ENST00000570069.5	2244	2807	peak_1611	6.95312	563
ENST00000570200.5	39	326	peak_1612	16.8069	287
ENST00000571133.6	19	1420	peak_1613	20.827	1401
ENST00000571133.6	3320	3920	peak_1614	3.85621	600
ENST00000571647.1	196	575	peak_1615	2.69649	379
ENST00000572681.6	139	1665	peak_1616	2.31962	1526
ENST00000572681.6	2990	3247	peak_1617	10.5599	257
ENST00000573028.5	136	993	peak_1618	19.5804	857
ENST00000573028.5	1021	2215	peak_1619	11.3423	1194
ENST00000573034.7	2735	3360	peak_1620	8.48584	625
ENST00000573126.1	217	1842	peak_1621	6.27502	1625
ENST00000573283.7	26	673	peak_1622	124.53	647
ENST00000574110.5	106	336	peak_1623	5.09726	230
ENST00000574285.2	3114	3824	peak_1624	4.24959	710
ENST00000574285.2	4303	4842	peak_1625	2.23171	539
ENST00000574876.5	19	558	peak_1626	6.77181	539
ENST00000574876.5	1428	1857	peak_1627	4.52364	429
ENST00000575112.5	14	506	peak_1628	21.0454	492
ENST00000575234.1	323	706	peak_1629	3.57697	383
ENST00000575509.1	424	762	peak_1630	7.20852	338
ENST00000575669.1	31	687	peak_1631	19.9589	656
ENST00000577226.5	204	693	peak_1632	9.21584	489
ENST00000577454.5	14	648	peak_1633	4.33865	634
ENST00000577583.1	699	1398	peak_1634	5.90785	699
ENST00000577598.5	202	731	peak_1635	4.86931	529
ENST00000577809.6	623	1115	peak_1636	4.51013	492
ENST00000578846.5	1718	2464	peak_1637	6.27502	746
ENST00000579457.1	900	1968	peak_1638	14.0248	1068
ENST00000579793.6	89	1170	peak_1639	50.1571	1081
ENST00000580094.5	1883	2764	peak_1640	10.3226	881
ENST00000581241.5	1194	1506	peak_1641	3.86037	312
ENST00000582693.5	805	1172	peak_1642	2.14759	367
ENST00000582693.5	2311	2859	peak_1643	7.91073	548
ENST00000582693.5	5918	6519	peak_1644	6.27502	601
ENST00000582730.6	525	1041	peak_1645	8.18081	516
ENST00000582783.5	188	757	peak_1646	6.43045	569
ENST00000582970.5	3000	4254	peak_1647	12.8469	1254
ENST00000582970.5	4618	6222	peak_1648	2.69649	1604
ENST00000582970.5	9363	10191	peak_1649	4.19102	828
ENST00000582970.5	12720	13109	peak_1650	4.93608	389
ENST00000582970.5	13355	14107	peak_1651	7.20852	752
ENST00000582986.5	624	2565	peak_1652	9.21584	1941
ENST00000583038.5	936	2388	peak_1653	4.51013	1452
ENST00000583313.6	2092	2538	peak_1654	5.45993	446
ENST00000583313.6	3293	4147	peak_1655	7.79888	854
ENST00000583509.7	79	505	peak_1656	2.451	426
ENST00000583693.5	1794	2564	peak_1657	2.71882	770
ENST00000583866.8	1868	10684	peak_1658	2.95662	8816
ENST00000584063.5	21	941	peak_1659	4.99509	920
ENST00000584259.6	50	516	peak_1660	9.73135	466
ENST00000584259.6	783	2050	peak_1661	3.75806	1267
ENST00000584265.1	42	732	peak_1662	4.19102	690
ENST00000584436.7	1279	2062	peak_1663	2.07273	783
ENST00000584436.7	4282	4441	peak_1664	6.98769	159
ENST00000585465.2	1135	1505	peak_1665	5.86685	370
ENST00000585465.2	1996	2530	peak_1666	7.7051	534
ENST00000585482.6	620	1736	peak_1667	4.79621	1116
ENST00000585482.6	2757	4353	peak_1668	4.0407	1596
ENST00000585937.1	0	211	peak_1669	55.4314	211
ENST00000586103.5	592	960	peak_1670	10.4134	368
ENST00000586372.5	95	667	peak_1671	2.93305	572
ENST00000586372.5	953	2287	peak_1672	4.12555	1334
ENST00000586501.1	120	452	peak_1673	4.03993	332
ENST00000586602.5	247	1436	peak_1674	24.6191	1189
ENST00000586602.5	3164	4012	peak_1675	7.59989	848
ENST00000586602.5	4482	5442	peak_1676	2.26485	960
ENST00000586722.5	628	955	peak_1677	6.62464	327
ENST00000586944.5	947	1555	peak_1678	3.42066	608
ENST00000587391.5	3027	3601	peak_1679	4.84079	574
ENST00000588086.5	164	861	peak_1680	13.6586	697
ENST00000588598.5	2972	3984	peak_1681	5.50914	1012
ENST00000588618.5	103	647	peak_1682	5.03214	544
ENST00000588629.1	93	552	peak_1683	26.857	459
ENST00000589367.5	43	501	peak_1684	10.2625	458
ENST00000589666.6	616	1403	peak_1685	3.19848	787
ENST00000589666.6	2101	2490	peak_1686	2.37474	389
ENST00000590730.5	385	813	peak_1687	9.21584	428
ENST00000590787.1	1234	1830	peak_1688	3.69383	596
ENST00000591490.5	261	2087	peak_1689	7.22214	1826
ENST00000591627.5	121	602	peak_1690	6.32187	481
ENST00000591863.1	1423	2084	peak_1691	2.06137	661
ENST00000591996.1	410	1543	peak_1692	3.69383	1133
ENST00000592012.5	151	612	peak_1693	6.96636	461
ENST00000592434.5	23	327	peak_1694	13.581	304
ENST00000592434.5	965	2423	peak_1695	11.6801	1458
ENST00000592502.2	313	789	peak_1696	3.86037	476
ENST00000592524.6	3357	4061	peak_1697	5.96676	704
ENST00000592524.6	4306	5433	peak_1698	5.42103	1127
ENST00000592540.5	21	1016	peak_1699	18.2446	995
ENST00000593174.5	62	970	peak_1700	4.66133	908
ENST00000593409.5	64	1031	peak_1701	4.44844	967
ENST00000593576.1	291	1864	peak_1702	8.19998	1573
ENST00000595245.1	1333	1876	peak_1703	5.37695	543
ENST00000595753.6	2407	3397	peak_1704	4.27763	990
ENST00000597636.5	94	1968	peak_1705	17.1149	1874
ENST00000597731.1	165	454	peak_1706	15.3751	289
ENST00000598742.5	1187	1687	peak_1707	7.75485	500
ENST00000599672.6	1117	1916	peak_1708	4.57416	799
ENST00000600737.5	619	1037	peak_1709	3.18352	418
ENST00000601588.1	90	812	peak_1710	3.29905	722
ENST00000602279.2	119	657	peak_1711	5.86685	538
ENST00000602564.5	331	1650	peak_1712	7.89046	1319
ENST00000603928.3	166	791	peak_1713	5.00364	625
ENST00000604567.5	1789	1931	peak_1714	2.74012	142
ENST00000604604.1	135	536	peak_1715	8.07758	401
ENST00000604729.5	2435	2819	peak_1716	4.69182	384
ENST00000605057.5	1498	1889	peak_1717	9.4288	391
ENST00000606248.5	49	1246	peak_1718	7.77843	1197
ENST00000606320.5	142	1561	peak_1719	18.6035	1419
ENST00000606389.5	3338	3615	peak_1720	11.8081	277
ENST00000607714.6	18	2308	peak_1721	92.1152	2290
ENST00000607714.6	2500	3887	peak_1722	33.0969	1387
ENST00000607772.6	1518	2278	peak_1723	4.19102	760
ENST00000608382.5	3815	4045	peak_1724	2.93305	230
ENST00000608424.6	2899	3221	peak_1725	3.44967	322
ENST00000608760.3	11	915	peak_1726	60.6794	904
ENST00000608872.6	3390	3692	peak_1727	5.2616	302
ENST00000609439.2	80	875	peak_1728	3.25249	795
ENST00000609923.6	1633	1950	peak_1729	2.9995	317
ENST00000609923.6	2697	3008	peak_1730	4.69182	311
ENST00000609923.6	4771	5249	peak_1731	4.23853	478
ENST00000610020.2	344	1466	peak_1732	18.4794	1122
ENST00000610253.5	450	1178	peak_1733	5.36748	728
ENST00000610432.4	2700	3021	peak_1734	16.0174	321
ENST00000610553.1	84	503	peak_1735	5.36748	419
ENST00000610722.4	53	3528	peak_1736	31.4659	3475
ENST00000610722.4	3841	6390	peak_1737	5.36748	2549
ENST00000610774.1	639	1259	peak_1738	2.95662	620
ENST00000611189.2	54	1069	peak_1739	30.7242	1015
ENST00000611189.2	1572	1956	peak_1740	3.94769	384
ENST00000611593.1	1067	1170	peak_1741	4.4125	103
ENST00000611593.1	1572	2149	peak_1742	4.4125	577
ENST00000611957.4	70	384	peak_1743	7.22214	314
ENST00000612309.4	99	385	peak_1744	3.1183	286
ENST00000612932.5	76	1147	peak_1745	5.36532	1071
ENST00000614999.4	1927	8130	peak_1746	2.41181	6203
ENST00000615182.5	489	1657	peak_1747	5.95104	1168
ENST00000615281.4	426	796	peak_1748	3.80653	370
ENST00000615281.4	1195	2227	peak_1749	7.38139	1032
ENST00000616140.2	49	164	peak_1750	2.40242	115
ENST00000616140.2	2308	2686	peak_1751	2.74777	378
ENST00000616288.4	160	1119	peak_1752	5.22674	959
ENST00000616482.4	50	303	peak_1753	14.7118	253
ENST00000616978.5	3258	3755	peak_1754	4.63815	497
ENST00000617844.4	412	2548	peak_1755	17.0401	2136
ENST00000617844.4	3103	3935	peak_1756	3.70819	832
ENST00000617875.5	604	1087	peak_1757	11.1349	483
ENST00000618282.4	114	472	peak_1758	6.12463	358
ENST00000619039.4	403	834	peak_1759	5.00364	431
ENST00000619929.5	245	965	peak_1760	2.77498	720
ENST00000620918.4	1494	2277	peak_1761	7.22214	783
ENST00000621232.5	196	1157	peak_1762	3.41752	961
ENST00000621325.1	317	1019	peak_1763	12.2079	702
ENST00000621332.4	142	1306	peak_1764	12.7681	1164
ENST00000621332.4	1660	1762	peak_1765	12.7681	102
ENST00000621650.2	50	1672	peak_1766	4.5275	1622
ENST00000621650.2	2705	3999	peak_1767	8.90993	1294
ENST00000621650.2	6101	6372	peak_1768	7.20852	271
ENST00000621663.4	177	916	peak_1769	5.90132	739
ENST00000622550.2	426	835	peak_1770	5.25224	409
ENST00000622550.2	4323	5661	peak_1771	2.0465	1338
ENST00000623063.3	39	1490	peak_1772	37.2184	1451
ENST00000623400.3	209	1081	peak_1773	4.69182	872
ENST00000624186.1	650	1031	peak_1774	3.44391	381
ENST00000624585.3	262	593	peak_1775	9.46731	331
ENST00000624585.3	2219	3428	peak_1776	12.6558	1209
ENST00000624666.1	160	420	peak_1777	6.27502	260
ENST00000633719.1	838	1012	peak_1778	4.9763	174
ENST00000633719.1	1472	1611	peak_1779	4.9763	139
ENST00000633719.1	1901	2952	peak_1780	3.76143	1051
ENST00000634348.1	118	427	peak_1781	8.96117	309
ENST00000634607.1	654	1251	peak_1782	6.59777	597
ENST00000634862.1	169	980	peak_1783	17.5174	811
ENST00000635935.1	35	602	peak_1784	3.94769	567
ENST00000636051.1	1117	1631	peak_1785	3.41752	514
ENST00000636280.1	15	1184	peak_1786	5.61591	1169
ENST00000636554.1	59	329	peak_1787	7.22214	270
ENST00000637208.1	8	937	peak_1788	7.22214	929
ENST00000637419.1	0	1520	peak_1789	3.29905	1520
ENST00000637812.1	143	520	peak_1790	2.04085	377
ENST00000638183.1	3171	3627	peak_1791	8.31095	456
ENST00000639375.1	22	2380	peak_1792	2.61679	2358
ENST00000640019.2	436	1863	peak_1793	11.3423	1427
ENST00000640360.1	1931	2294	peak_1794	10.7045	363
ENST00000642236.1	473	2501	peak_1795	10.2625	2028
ENST00000642238.1	173	2045	peak_1796	6.27502	1872
ENST00000642238.1	2717	3099	peak_1797	7.7051	382
ENST00000642238.1	3349	4027	peak_1798	6.76806	678
ENST00000642319.1	194	527	peak_1799	10.7578	333
ENST00000642385.1	305	718	peak_1800	7.22214	413
ENST00000642551.1	2179	2476	peak_1801	4.19102	297
ENST00000643048.1	343	2004	peak_1802	22.2956	1661
ENST00000643116.2	2040	2271	peak_1803	4.07835	231
ENST00000643144.2	30	850	peak_1804	20.8406	820
ENST00000643536.1	1249	1713	peak_1805	4.19102	464
ENST00000643721.1	2073	3632	peak_1806	12.4474	1559
ENST00000643734.1	563	936	peak_1807	3.69383	373
ENST00000643905.1	2491	3829	peak_1808	6.1392	1338
ENST00000644072.1	583	1580	peak_1809	3.57697	997
ENST00000644230.1	744	1254	peak_1810	5.00364	510
ENST00000644281.1	15	1154	peak_1811	6.08161	1139
ENST00000644748.1	269	871	peak_1812	2.15572	602
ENST00000644883.1	60	466	peak_1813	4.51013	406
ENST00000644883.1	2092	2807	peak_1814	5.00364	715
ENST00000644934.1	83	2066	peak_1815	18.4418	1983
ENST00000645507.1	2712	3255	peak_1816	6.27191	543
ENST00000645698.1	1045	2419	peak_1817	8.18506	1374
ENST00000645969.1	0	287	peak_1818	11.5345	287
ENST00000646038.1	3655	4286	peak_1819	5.36748	631
ENST00000646236.1	28	1678	peak_1820	30.1321	1650
ENST00000646601.1	1513	1560	peak_1821	7.89493	47
ENST00000646601.1	2486	2837	peak_1822	7.89493	351
ENST00000646601.1	3167	3758	peak_1823	3.45918	591
ENST00000646601.1	4090	4925	peak_1824	5.54664	835
ENST00000646667.1	105	1364	peak_1825	7.50878	1259
ENST00000646667.1	3743	5288	peak_1826	2.93305	1545
ENST00000646891.1	1129	2288	peak_1827	5.28321	1159
ENST00000647176.1	33	321	peak_1828	5.36748	288
ENST00000647188.2	74	334	peak_1829	15.9178	260
ENST00000647188.2	3706	4009	peak_1830	9.21584	303
ENST00000647988.1	199	702	peak_1831	5.86685	503
ENST00000648268.1	30	850	peak_1832	8.19998	820
ENST00000648268.1	1113	2514	peak_1833	6.27502	1401
ENST00000648539.1	368	1052	peak_1834	6.27502	684
ENST00000648610.1	389	1382	peak_1835	2.74887	993
ENST00000648844.1	76	432	peak_1836	3.23639	356
ENST00000649899.1	6925	7656	peak_1837	11.1693	731
ENST00000650096.1	148	1364	peak_1838	7.22214	1216
ENST00000650285.1	40	1178	peak_1839	6.27502	1138
ENST00000650296.1	442	953	peak_1840	8.02515	511
ENST00000651024.1	530	921	peak_1841	4.96342	391
ENST00000651111.1	914	1842	peak_1842	5.0074	928
ENST00000651257.1	108	730	peak_1843	2.86188	622
ENST00000651372.1	3944	4969	peak_1844	6.42375	1025
ENST00000651566.1	1741	9743	peak_1845	5.00364	8002
ENST00000652355.1	704	2877	peak_1846	11.6935	2173
ENST00000652454.1	779	1273	peak_1847	6.41785	494
ENST00000652721.1	16	954	peak_1848	9.687	938
ENST00000652721.1	1302	4476	peak_1849	4.91138	3174
ENST00000652721.1	4744	6013	peak_1850	6.96444	1269
