# Supplementary material for: The ADAR1 editome reveals drivers of editing-specificity for ADAR1-isoforms
Source: Nucleic Acids Res. 2023 Apr 7;51(9):4191–207. doi: 10.1093/nar/gkad265 (PMC10201426; doi:10.1093/nar/gkad265)
Supplement: gkad265_Supplemental_Files [file gkad265_supplemental_files.zip › Supplementary table 7 RIPvsTRIBE.xlsx]

## Sheet: Readme
p150 RIP EDITOME INTERSECT: intersection of gene names from peaks identified in RIP seq in human cells and editing sites found in mouse cells for cells transfected with ADAR1 p150
p110 RIP EDITOME INTERSECT: intersection of gene names from peaks identified in RIP seq in human cells and editing sites found in mouse cells for cells transfected with ADAR1 p110
column All genes intersect: intersection of all genes including repeat regions, column NONREP GENES INTERSECT: intersection of genes were binding and editing was found exclusively in non repetitive regions

## Sheet: p150_RIP_EDITOME_intersect
All genes intersect	NONREP genes intersect
USP9X	USP9X
RAP2C	RAP2C
MMGT1	UPRT
UPRT	SH3BGRL
MAGT1	HUWE1
SH3BGRL	SH3KBP1
GLA	KLF6
GNL3L	NID1
HUWE1	CDK13
NBDY	BICD2
MBTPS2	ITSN2
SH3KBP1	PUM2
RBBP7	DLD
KLF6	CALM1
NID1	NF2
GGPS1	YKT6
CDK13	OGDH
ZKSCAN3	PURB
BICD2	GM22123
CDK7	SH3PXD2B
ITSN2	PWWP2A
PUM2	CANX
NOL10	SPECC1
DLD	KDM6B
RBM25	1700016P03RIK
CALM1	RPA1
KLC1	CPD
EWSR1	TAOK1
XBP1	DYNLL2
YKT6	CBX1
OGDH	LSM12
PURB	UBE2O
TNS3	TBC1D16
USP34	ARHGDIA
SH3PXD2B	TBCD
PANK3	BCLAF1
PWWP2A	SGPL1
CANX	EIF4EBP2
HNRNPAB	HMG20B
HSPA4	CHST11
G3BP1	FBXO11
RAI1	UBALD1
SPECC1	CARHSP1
SCO1	PARP14
PFAS	SON
KDM6B	MYO10
DLG4	TRIO
UBE2G1	AZIN1
PAFAH1B1	DERL1
RPA1	EFR3A
YWHAE	TRIOBP
ABR	SBF1
CPD	KMT2D
TAOK1	ANKRD28
VMP1	WAPL
DYNLL2	MAPK1IP1L
MRPL45	LGALS3
DUSP3	HNRNPC
LSM12	TOX4
TRIM65	FNDC3A
UBE2O	COG3
TBC1D16	TCIRG1
ARHGDIA	SF3B2
TBCD	DPF2
BCLAF1	LBHD1
SGPL1	DAGLA
HMG20B	SLK
CHST11	ADD3
NT5DC3	DIAPH1
IKBIP	NDST1
CDK4	LMAN1
TULP4	CEP76
FLYWCH1	CTIF
RAB11B	ZFP516
TAPBP	MTMR2
MDC1	ARHGEF12
BIRC6	DDX6
FBXO11	ARCN1
CDIP1	DNAJA4
UBALD1	GLCE
CARHSP1	ZFP609
BFAR	PCLAF
RRN3	RAB8B
PDXDC1	MYO1E
UFD1	GPD1L
RNF168	LIMD1
SON	HNRNPUL1
NUP155	KDELR1
LMBRD2	MEF2A
MYO10	ABHD2
TRIO	UCP2
PABPC1	TRIM12C
AZIN1	MAPK3
EXT1	AC149222.1
DERL1	AP2A2
ATAD2	AC013548.1
EFR3A	AAMP
TRIOBP	TRIP12
XPNPEP3	LRRFIP1
EP300	HDLBP
POLR3H	SEPT2
POLDIP3	BOK
SBF1	PPP1R12B
ARF3	NEK7
KMT2D	CD247
ATF1	COPA
EIF4B	CAP1
FLNB	PHC2
SAMD8	GM26722
ARF4	PTP4A2
NISCH	SELENON
ANKRD28	MTHFR
DPH3	HIPK2
TIMM23	MAD2L1
WAPL	PTCD3
MAPK1IP1L	DUSP11
HNRNPC	ZXDC
TOX4	SLC6A6
PPP2R2A	IRAK2
FNDC3A	CACNA1C
COG3	M6PR
RBM26	USP5
PPP6R3	RNF4
TCIRG1	AFAP1
KDM2A	TMEM33
RBM4B	SLC4A4
SF3B2	ANKRD17
DPF2	EVI5
MARK2	2900026A02RIK
RTN3	SSH1
ATL3	UBE3B
TTC9C	RAB35
LBHD1	YWHAG
BTAF1	AP1S1
GBF1	PAG1
SUFU	YTHDF3
SFXN2	ZMAT3
SLK	SELENOT
ADD3	ISG20L2
MIB1	OPTN
HSPA9	DDX31
DNAJC18	FUBP3
DIAPH1	DNM1
ISOC1	STOM
NDST1	AGPS
CSNK1A1	COPS2
LMAN1	SPPL2A
CEP76	ABHD12
CTIF	BLCAP
MTMR2	RALGAPB
DNMT1	RNF114
SMARCA4	MAP2K7
SPC24	CUL4A
ARHGEF12	CLN8
HINFP	ADAM9
DDX6	SLC35E1
ARCN1	USP38
PAFAH1B2	CHTF8
SIK3	NFAT5
GLCE	SLC7A5
OAZ2	NRP1
PCLAF	IL13RA1
HERC1	LAMP2
USP3	SLC6A8
MYO1E	ATP7A
TCF12	GLA
NEDD4	LARP4B
XRN1	MRS2
GPD1L	MIR23B
LIMD1	PAPD4
RPS5	GM26527
FBXO46	ROCK2
QPCTL	PXDN
HNRNPUL1	GM17024
RHPN2	GM15283
KDELR1	DBNL
MEF2A	GRB10
ABHD2	PPP3R1
IQGAP1	SPRED2
UCP2	FBXW11
NUP98	9430098F02RIK
MAPK3	GM2A
AP2A2	GID4
LACTB2	SPAG9
FAM135A	RPTOR
AAMP	ASCC3
TRIP12	CABIN1
NCL	UBE2G2
LRRFIP1	KLF16
HDLBP	QK
NUCKS1	MIR99B
ELK4	ZFP160
MDM4	ZFP760
PPP1R15B	UHRF1BP1
PPP1R12B	SRPK1
NEK7	ZFAND3
SOAT1	BTBD9
FAM20B	GLIS2
COPA	PPIL2
TAF1A	CRKL
USP45	GM24572
DCAF10	C1QTNF6
RAD23B	MCRS1
ZYG11B	METTL7A1
TMEM69	FLNB
EBNA1BP2	EAF1
CAP1	PARG
PHC2	LATS2
KHDRBS1	FARP1
PTP4A2	STK24
MED18	GM37206
SELENON	RBM4B
MTHFR	SLC3A2
DFFA	INTS5
GNB1	FADS3
CALU	BTAF1
KLHDC10	COX15
ZC3HAV1L	SCD1
LUC7L2	NEURL1A
HIPK2	KIF5B
TRA2A	RBM27
KBTBD2	DCP2
MAD2L1	YTHDC2
PTCD3	ILF3
MAT2A	KMT2A
TET3	ZFP280D
DUSP11	SYNCRIP
ZXDC	U2SURP
SLC6A6	PXYLP1
FOXP1	SLCO2A1
IRAK2	ZC3H4
SEC13	GRIK5
HNRNPF	2310022A10RIK
WNK1	IGF1R
M6PR	RAB6A
ATN1	ARAP1
USP5	PARVA
CHD4	ZFP771
CCND2	TMEM265
RHNO1	HTRA1
GTF3C2	ATP6V1H
NSD2	INO80D
RNF4	SERPINE2
FAM193A	AGAP1
AFAP1	SRGAP2
UBE2K	CDK18
PDS5A	TOR1AIP1
TMEM33	ITPKB
ANKRD17	UBAP1
PKD2	RNF38
EVI5	SLC44A1
MTF2	NFIA
SSH1	GM12744
UBE3B	RNF11
GATC	B4GALT2
RAB35	THRAP3
PSMD9	SLC35E2
BRI3BP	SNX10
VKORC1L1	FOXP1
HIP1	VHL
YWHAG	ATG7
AP1S1	INTS13
WIPI2	FNDC4
N4BP2L2	ADD1
PAG1	IGFBP7
YTHDF3	CNOT6L
ZMAT3	PLBD2
HSPA4L	PTPN11
NOCT	GM42878
NAA15	MAPKAPK5
TSC22D2	CUX1
SELENOT	TBL1XR1
FNIP2	HIST2H2AB
ISG20L2	HIST2H2AC
SMG5	BRD3
ZBTB7B	FNBP1
ADAR	CELF1
UBAP2L	PHF21A
GABPB2	CAPRIN1
LIX1L	ARL14EP
RBM8A	SPRED1
NRAS	BCL2L1
FUBP1	POFUT1
OPTN	ASXL1
SEC61A2	TPD52L2
STAM	COL4A1
MLLT10	CFAP97
RABL6	SPCS3
INPP5E	USB1
BRD3	PLA2G15
DDX31	GLG1
FUBP3
DNM1
FBXW2
STOM
PTGS1
ZBTB6
AGPS
CELF1
ACP2
TRIM44
QSER1
PRRG4
KNL1
OIP5
SNAP23
HAUS2
TTBK2
TUBGCP4
WDR76
COPS2
SPPL2A
CDS2
POLR3F
ABHD12
CSNK2A1
RBCK1
POFUT1
CBFA2T2
CHMP4B
DSN1
BLCAP
RALGAPB
FITM2
RNF114
ADNP
DPM1
MAP2K7
ELAVL1
CUL4A
CLN8
ADAM9
PLPP5
SLC7A2
SPCS3
KLHL26
FAM32A
SLC35E1
USP38
MRI1
RAD23A
FARSA
HEATR3
NUDT21
CHTF8
SNTB2
NFAT5
DDX19A
ZNRF1
SLC7A5
EXOC8
NRP1
IL13RA1
LAMP2
MCTS1
UTP14A
SLC6A8
ATRX
PGK1
TXLNG
LARP4B
DIP2C
TBCE
MRS2
RANBP9
RNF44
PDLIM7
FAM193B
B4GALT7
NSUN2
NLN
KIF2A
IL6ST
ROCK2
PXDN
DLST
ATXN3
MARK3
ESYT2
EIF4ENIF1
DRG1
CCDC157
DBNL
GRB10
PPP3R1
SPRED2
CEP68
CCT4
XPO1
FBXW11
PHYKPL
GM2A
LARP1
JMJD4
GID4
SHMT1
EPN2
NCOR1
ELP5
CRK
NXN
TAF15
AATF
RPS6KB1
VEZF1
SPAG9
SP2
THRA
ACLY
GPATCH8
TLK2
CDR2L
JPT1
SUMO2
TNRC6C
RPTOR
SEC63
ASCC3
LIMS1
DNAJB12
CCAR1
HERC4
ADO
CABIN1
UBE2G2
KLF16
APAF1
TMPO
MDM2
METTL1
PRIM1
PTGES3
SCAF8
WTAP
SOD2
UHRF1BP1
SRPK1
STK38
ZFAND3
BTBD9
RRP1B
BRD4
AKAP8
LSM2
CD2AP
MYDGF
PLIN3
EFNA5
MEMO1
GLIS2
RSL1D1
MAPK1
PPIL2
CRKL
KLHL22
DGCR2
DGCR8
COMT
MRPL40
KLHL24
EIF4G1
LPP
ATP13A3
NCBP2
RWDD2B
PRKAA1
WDR70
POP1
SLC25A32
EIF3H
PTK2
RBFOX2
C1QTNF6
DDX17
PHF5A
ACO2
TCF20
PPHLN1
CCNT1
LMBR1L
MCRS1
COX14
CERS5
AAAS
CBX5
RPP14
PSMD6
EAF1
PARG
ERCC6
GLUD1
ACIN1
TM9SF1
PSPC1
ZMYM5
LATS2
XPO7
MBNL2
FARP1
STK24
KMT5B
CHKA
EHD1
SLC3A2
POLR2G
HNRNPUL2
INTS5
FADS3
UHRF2
HELLS
TM9SF3
COX15
TWNK
BTRC
PPRC1
TRIM8
ARHGAP12
KIF5B
IWS1
PAIP2
ANKHD1
NDFIP1
RBM27
DCP2
YTHDC2
NEDD4L
MALT1
AFG3L2
PIAS2
AASDHPPT
ILF3
MSANTD2
KMT2A
USP28
HMG20A
NPTN
ARIH1
PKM
SMAD3
MAP2K1
HACD3
CLPX
CSNK1G1
SLTM
BCKDHB
SYNCRIP
MORF4L1
U2SURP
PXYLP1
ATRIP
ZC3H4
VASP
TOMM40
GRIK5
GYS1
TSG101
PRMT3
IGF1R
CHD2
RAB6A
ARAP1
RRM1
PARVA
RPS15A
EIF3C
TMEM265
HTRA1
TSPAN4
NAP1L4
CTTN
ATP6V1H
KANSL3
CNNM3
GLS
GTF3C3
BZW1
CLK1
NOP58
BMPR2
ABI2
INO80D
TTLL4
SERPINE2
HJURP
AGAP1
ILKAP
PTPN4
UBXN4
SRGAP2
CDK18
IPO9
CAMSAP2
TOR1AIP1
UCK2
PBX1
USF1
ITPKB
WDR26
UBAP1
KIF24
CLTA
RNF38
TEX10
SLC44A1
TMEM245
NFIA
MIER1
NDC1
RNF11
MMACHC
B4GALT2
THRAP3
RBBP4
RCAN3
HP1BP3
FBXO42
VAMP3
SSU72
CCNL2
UBE2H
ZC3HAV1
SERBP1
IMMT
GGCX
KCMF1
NR2C2
SETD5
BRK1
VHL
ATG7
VGLL4
RAF1
TMCC1
KDM5A
EMG1
NOP2
INTS13
FNDC4
ADD1
RBPJ
USO1
CNOT6L
RPAP2
MED13L
PLBD2
PTPN11
MAPKAPK5
ATXN2
VPS29
KMT5A
DHX37
BAZ1B
RHBDD2
CUX1
SRRT
FBXL18
LMTK2
SMURF1
TBL1XR1
MRPL24
PIP5K1A
SETDB1
FAM102B
AGL
SEPHS1
ABI1
EHMT1
PMPCA
RAPGEF1
PTPA
FNBP1
GAPVD1
TANC1
PPIG
MAP3K20
OLA1
ATF2
FNBP4
PHF21A
CAPRIN1
TCP11L1
ARL14EP
SPRED1
INO80
NDUFAF1
TMEM87A
TRPM7
POLR1B
FASTKD5
ATRN
SLC23A2
SNX5
BCL2L1
ASXL1
RALY
RBM39
PHF20
TOP1
ZMYND8
CSE1L
DDX27
B4GALT5
TPD52L2
ARHGEF18
COL4A1
TFDP1
ERICH1
GPAT4
TACC1
FGFR1
PLPBP
TNKS
CFAP97
GMIP
MAU2
EPS15L1
MED26
OTUD4
ABCE1
GAB1
NFIX
RNASEH2A
OGFOD1
USB1
PLA2G15
NIP7
DDX19B
GLG1
GABARAPL2
TOMM20

## Sheet: p110_RIP_EDITOME_intersect
All genes intersect	NONREP genes intersect
UPF3B	GLA
MCTS1	HUWE1
TBL1X	LARP4B
OGT	CDK13
FTX	MRS2
ATRX	PUM2
PGK1	NF2
GNL3L	SPRED2
HUWE1	PWWP2A
RBBP7	RAP1GAP2
TXLNG	1700016P03RIK
LARP4B	RPA1
CDK13	AKAP1
MRS2	TMUB2
RANBP9	TLK2
ATXN1	UBE2O
PDLIM7	ASCC3
FAM193B	UBE2G2
NSUN2	KLF16
CAST	MIR99B
IL6ST	SRPK1
PUM2	SAFB
NOL10	FBXL17
IFRD1	GM24572
TIMM9	SON
ERH	MARCH6
RBM25	AZIN1
KLC1	KMT2D
ESYT2	MCRS1
EIF4ENIF1	FLNB
DRG1	ANKRD28
ASCC2	PARG
NF2	MAPK1IP1L
EWSR1	COG3
XBP1	GM37206
DDX56	SLC3A2
AFTPH	B3GAT3
XPO1	DAGLA
USP34	NEURL1A
FBXW11	PDZD8
PANK3	GYPC
PWWP2A	RBM27
CANX	GLCE
PHYKPL	2310022A10RIK
HSPA4	IGF1R
AFF4	TRIM12C
G3BP1	PARVA
LARP1	AC149222.1
RAI1	DEAF1
EPN2	AP2A2
TTC19	AC013548.1
SCO1	ATP6V1H
PFAS	AGAP1
ELP5	LRRFIP1
DLG4	SEPT2
KIF1C	CD247
UBE2G1	KCTD3
RAP1GAP2	CAP1
PAFAH1B1	THRAP3
RPA1	GM26722
CRK	KHDRBS1
YWHAE	MTHFR
ABR	HIPK2
TAOK1	TRA2A
PHF12	MAD2L1
SUZ12	PTCD3
PSMD11	VHL
TAF15	IRAK2
AATF	CACNA1C
VEZF1	INTS13
AKAP1	RBPJ
CBX1	IGFBP7
SP2	BMP2K
KPNB1	2900026A02RIK
NPEPPS	GM42878
MED1	AP1S1
WIPF2	TBL1XR1
ACLY	SELENOT
TMUB2	HIST2H2AB
GPATCH8	HIST2H2AC
GJC1	OPTN
TLK2	DDX31
BPTF	FUBP3
JPT1	BCL2L1
SUMO2	TM9SF4
SAP30BP	BLCAP
UBE2O	TPD52L2
TNRC6C	COL4A1
PGS1	USP38
SEC63	USP9X
ASCC3	FLNA
LIMS1	UPRT
DDX50	GM17024
CCAR1	GRB10
HERC4	CDC42SE2
UBE2G2	TAOK1
TMPO	FAM222B
OSBPL8	BCLAF1
MDM2	HMG20B
SCAF8	ZFP160
TULP4	UHRF1BP1
FLYWCH1	MYO10
PDPK1	TRIO
SRPK1	FAM49B
STK38	RBFOX2
ZFAND3	MIRLET7B
RRP1B	TOX4
BRD4	LATS2
AKAP8	STK24
MDC1	RBM4B
TJAP1	EEF1G
SAFB	ILF3
EFNA5	ARHGEF12
FBXL17	DDX6
MEMO1	PCLAF
UBALD1	MYO1E
BFAR	U2SURP
MAPK1	LIMD1
KLHL22	MBOAT7
COMT	ZC3H4
UFD1	ABHD2
IGF2BP2	ARFGEF1
RNF168	INO80D
PAXBP1	BOK
GART	AKIRIN2
SON	UBAP1
NUP155	PHC2
TRIO	SLC35E2
POP1	SNX10
PABPC1	FOXP1
AZIN1	ANKRD17
EXT1	UBE3B
ATAD2	AACS
NSMCE2	ZMAT3
RBFOX2	ISG20L2
DDX17	STAM
ST13	FNBP1
XPNPEP3	CELF1
EP300	POFUT1
PHF5A	NCOA5
ACO2	RNF114
POLR3H	CUL4A
DESI1	LARGE1
TCF20	CHTF8
POLDIP3
NCAPH2
PPHLN1
CCNT1
CERS5
ATF1
EIF4B
AAAS
PCBP2
FLNB
NISCH
ANKRD28
PARG
ERCC6
GLUD1
BMPR1A
PSMC6
STYX
WDHD1
MAPK1IP1L
TOX4
PSPC1
RCBTB1
KPNA3
DLEU2
PPP2R2A
COG3
GPALPP1
COMMD6
PPP6R3
CHKA
VPS51
MARK2
RTN3
SLC3A2
TTC9C
HNRNPUL2
B3GAT3
CPSF7
ATAD1
BTAF1
HELLS
MMS19
BTRC
SFXN2
PDZD8
MIB1
IWS1
ETF1
HSPA9
PAIP2
ANKHD1
RBM27
DNMT1
ILF3
SMARCA4
SPC24
BACE1
PAFAH1B2
SIK3
USP28
HMG20A
NPTN
ARIH1
PKM
FEM1B
MAP2K1
HACD3
OAZ2
PCLAF
CSNK1G1
HERC1
TCF12
MAPK6
SYNCRIP
MORF4L1
XRN1
QRICH1
SAE1
FBXO46
TOMM40
RHPN2
IGF1R
CHD2
XPO6
EIF3C
UROS
DEAF1
AP2A2
NAP1L4
CTTN
ATP6V1H
FAM135A
BZW1
BMPR2
AGAP1
LRRFIP1
R3HDM1
UBXN4
ELK4
PPP1R15B
ADIPOR1
KDM5B
IPO9
CAMSAP2
PBX1
NVL
INTS8
USP45
CLTA
ANP32B
TEX10
TMEM245
PRPF4
NDC1
ZYG11B
MAST2
TMEM69
MMACHC
CAP1
THRAP3
SFPQ
PHC2
RBBP4
KHDRBS1
HP1BP3
UBE4B
RERE
GNB1
SSU72
CALU
UBE2H
ZC3HAV1
LUC7L2
HIPK2
KRBA1
TRA2A
MAD2L1
IMMT
PTCD3
MAT2A
KCMF1
TET3
NR2C2
MAGI1
FOXP1
SETD5
BRK1
VHL
SEC13
RAF1
TMCC1
HNRNPF
WNK1
KDM5A
HDHD5
BID
EMG1
CHD4
NOP2
INTS13
PTPN12
SRPK2
GALNT11
GTF3C2
NSD2
FAM193A
RAB28
ANAPC4
RBPJ
UBE2K
PDS5A
ANKRD17
USO1
PKD2
RPAP2
MTF2
MED13L
ATXN2
PPP1CC
ATP2A2
PSMD9
RSRC2
KMT5A
BRI3BP
VKORC1L1
EIF4H
BAZ1B
HIP1
RHBDD2
YWHAG
FBXL18
LMTK2
YTHDF3
TBL1XR1
HSPA4L
NOCT
SETD7
SELENOT
ISG20L2
MEF2D
SMG5
ADAR
UBAP2L
PIP5K1A
GABPB2
SETDB1
ADAMTSL4
RBM8A
NRAS
PRPF38B
AGL
SEC61A2
STAM
MLLT10
DNAJC1
ABI1
NPDC1
RABL6
PTPA
FNBP1
GPR107
FUBP3
GAPVD1
FBXW2
PTGS1
FMNL2
PRPF40A
ATF2
FNBP4
MTCH2
CELF1
TRIM44
CAPRIN1
QSER1
KNL1
OIP5
HAUS2
TTBK2
PDIA3
WDR76
TRPM7
SPPL2A
POLR1B
CDS2
SNX5
CSNK2A1
BCL2L1
TM9SF4
CBFA2T2
CHMP4B
RALY
RBM39
PHF20
DSN1
CSE1L
STAU1
DDX27
B4GALT5
RNF114
ADNP
TPD52L2
ELAVL1
TFDP1
GPAT4
FGFR1
GSR
GATAD2A
GTPBP3
EPS15L1
SLC35E1
OTUD4
ABCE1
MRI1
RAD23A
RNASEH2A
HEATR3
NUDT21
OGFOD1
NFAT5
DDX19B
ZNRF1
ANKRD11
EXOC8
TOMM20
USP9X
MBTPS2
GDI2
DIP2C
TBCE
SIMC1
KIF2A
PPP2R5E
MARK3
CCT4
CCDC88A
RTN4
CDC42SE2
NXN
FAM222B
APPBP2
VMP1
LSM12
KANSL1
DNAJB12
STK11
PTGES3
TIAM2
WTAP
SRSF3
LSM2
PPM1B
PDXDC1
PPIL2
DGCR8
SENP2
NIPBL
MTDH
MROH1
ZBED4
KANSL2
CBX5
UBE2E2
EXOC5
HNRNPC
TM9SF1
ZMYM5
STK24
SF1
POLR2G
LBHD1
UHRF2
LCOR
EXOSC1
GBF1
AFG3L2
PIN1
ARHGEF12
HINFP
DDX6
SMAD3
CLPX
U2SURP
RBM6
ATRIP
SMARCC1
LIMD1
MBOAT7
ZC3H4
VASP
SMG1
TIAL1
ARFGEF1
UBE2W
CLK1
NOP58
INO80D
TTLL4
PTPN4
MDM4
FAM20B
UCK2
CDC42BPA
RAB2A
AKIRIN2
NFX1
UBAP2
UBAP1
ZCCHC7
DCAF10
RAD23B
MIER1
PUM1
SKI
SMO
KLHDC10
CNOT4
KBTBD2
SERBP1
GGCX
VGLL4
PRR14L
DYNLL1
AACS
TMEM248
CUX1
N4BP2L2
ZMAT3
TSC22D2
GPATCH4
TRIM33
FUBP1
PMPCA
SPTAN1
DNM1
RIF1
PTPMT1
NAT10
TMEM87A
TUBGCP4
STARD7
FASTKD5
XRN2
POFUT1
TOP1
ZMYND8
RAB22A
PLPBP
LARGE1
TRMT1
SLC7A6
CHTF8
NIP7
GLG1
GABARAPL2
