# Supplementary material for: The ADAR1 editome reveals drivers of editing-specificity for ADAR1-isoforms
Source: Nucleic Acids Res. 2023 Apr 7;51(9):4191–207. doi: 10.1093/nar/gkad265 (PMC10201426; doi:10.1093/nar/gkad265)
Supplement: gkad265_Supplemental_Files [file gkad265_supplemental_files.zip › Supplementary table 8 Peaks_RICE_intersect.xlsx]

## Sheet: read_me
Sun et al.	editing sites identified by Sun et al from cells expressing exclusively ADAR1p150 without ADAR1p110 leakage
p150_2_3_p110_0	editing sites specific for ADAR1p150 - edited in 2 out of 3 replicas in ADAR1p150_WT and ADAR1p150_mut and not edited in ADAR1p110
p150_2_3_p110_more_0	editing sites edited by ADAR1p150 and ADAR1p110 - edited in 2 out of 3 replicas in ADAR1p150_WT and ADAR1p150_mut and at least in one replica of ADAR1p110
p110_peak_p110_p150_ES	intersection between ADAR1p110 peaks identified in this study and editing sites edited by both isoforms detected by Sun et al.
p110_peak_p150_ES	intersection between ADAR1p110 peaks identified in this study and editing sites exclusively edited by ADAR1p150 detected by Sun et al.
p150_peak_p110_p150_ES	intersection between ADAR1p150 peaks identified in this study and editing sites edited by both isoforms detected by Sun et al.
p150_peak_p150_ES	intersection between ADAR1p150 peaks identified in this study and editing sites exclusively edited by ADAR1p150 detected by Sun et al.

## Sheet: Sun et al
variant	DP_C1	DP_C10	DP_C7	DP_F5	DP_F7	DP_F8	DP_X1	DP_X2	DP_X3	DP_Z2	DP_Z6	DP_Z8	AF_C1	AF_C10	AF_C7	AF_F5	AF_F7	AF_F8	AF_X1	AF_X2	AF_X3	AF_Z2	AF_Z6	AF_Z8	inRep	inAlu	chr	position	ntCh	afCut_C	afCut_F	afCut_Z	afCut_X	geneSymbol	geneFunc
chr1:10042910_A/G	27	29	32	55	32	8	26	45	36	40	34	42	0.074074074	0.172413793	0.09375	0	0	0.25	0	0	0	0	0	0	1	1	chr1	10042910	A/G	3	1	0	0	NMNAT1	UTR3
chr1:10042937_A/G	17	18	24	33	19	5	15	35	25	38	36	22	0	0.166666667	0.083333333	0.090909091	0.157894737	0.4	0	0	0	0	0	0	1	1	chr1	10042937	A/G	2	3	0	0	NMNAT1	UTR3
chr1:100461149_G/T	19	13	19	25	7	16	13	13	25	17	12	26	0	0	0	0.32	0	0	0	0	0	0	0	0	1	0	chr1	100461149	G/T	0	1	0	0	SLC35A3	intronic
chr1:100489354_A/G	80	97	82	107	87	81	85	105	95	85	89	92	0.0625	0.041237113	0.073170732	0	0.068965517	0.086419753	0	0	0	0	0	0	1	1	chr1	100489354	A/G	3	2	0	0	SLC35A3	UTR3
chr1:100489484_A/G	104	127	93	136	115	97	132	144	198	102	128	142	0.038461538	0	0.043010753	0.029411765	0.069565217	0.06185567	0	0	0	0	0	0	1	1	chr1	100489484	A/G	2	3	0	0	SLC35A3	UTR3
chr1:100489507_A/G	101	104	97	133	108	92	151	156	228	117	150	145	0.108910891	0.038461538	0.103092784	0.090225564	0.12037037	0.173913043	0	0	0	0	0	0.027586207	1	1	chr1	100489507	A/G	3	3	1	0	SLC35A3	UTR3
chr1:100489518_A/G	104	112	104	140	108	93	171	164	258	120	166	152	0.153846154	0.107142857	0.105769231	0.121428571	0.166666667	0.107526882	0	0	0	0	0	0.032894737	1	1	chr1	100489518	A/G	3	3	1	0	SLC35A3	UTR3
chr1:100489619_A/G	186	176	187	214	176	168	311	325	487	260	398	366	0.327956989	0.278409091	0.22459893	0.294392523	0.261363636	0.392857143	0	0	0	0	0	0	0	0	chr1	100489619	A/G	3	3	0	0	SLC35A3	UTR3
chr1:100489835_A/G	73	44	52	64	61	42	70	63	79	69	96	94	0.232876712	0.068181818	0.096153846	0.15625	0.114754098	0.142857143	0	0	0	0	0.041666667	0.042553191	1	1	chr1	100489835	A/G	3	3	2	0	SLC35A3	UTR3
chr1:100489992_A/G	58	45	49	72	66	39	67	65	100	66	99	94	0.137931034	0.111111111	0.06122449	0	0.060606061	0.051282051	0	0	0	0.075757576	0.03030303	0.042553191	1	1	chr1	100489992	A/G	3	2	3	0	SLC35A3	UTR3
chr1:100490042_A/G	27	14	33	25	40	25	61	42	79	67	80	91	0.111111111	0.357142857	0.090909091	0.08	0.075	0.08	0	0	0	0	0	0	1	1	chr1	100490042	A/G	3	3	0	0	SLC35A3	UTR3
chr1:100490056_A/G	25	39	32	24	79	50	71	44	76	66	56	92	0.24	0	0.09375	0.125	0	0	0	0	0	0	0.071428571	0	1	1	chr1	100490056	A/G	2	1	1	0	SLC35A3	UTR3
chr1:100490057_A/G	48	39	31	24	79	50	71	44	76	36	82	92	0	0	0.064516129	0.083333333	0	0	0	0	0	0.055555556	0	0	1	1	chr1	100490057	A/G	1	1	1	0	SLC35A3	UTR3
chr1:100492766_A/G	16	14	10	12	7	13	15	14	13	22	17	7	0.125	0	0.2	0	0.428571429	0	0	0	0	0.181818182	0.352941176	0.285714286	1	1	chr1	100492766	A/G	2	1	3	0	SLC35A3	downstream
chr1:100590085_T/C	25	28	33	37	20	35	36	35	32	28	27	49	0.08	0.071428571	0.151515152	0	0	0	0	0	0	0.071428571	0.111111111	0	1	1	chr1	100590085	T/C	3	0	2	0	SASS6	intronic
chr1:100590105_T/C	25	30	36	39	25	37	42	42	38	37	46	47	0.08	0.066666667	0.055555556	0	0	0	0	0	0	0	0	0	1	1	chr1	100590105	T/C	3	0	0	0	SASS6	intronic
chr1:100590155_T/C	35	26	36	39	23	26	36	36	35	28	26	33	0	0.076923077	0.083333333	0	0	0	0	0	0	0.107142857	0.115384615	0.121212121	1	1	chr1	100590155	T/C	2	0	3	0	SASS6	intronic
chr1:100590186_T/C	26	30	36	28	15	20	31	36	25	23	29	28	0.307692308	0.5	0.527777778	0.321428571	0.266666667	0.15	0	0	0	0.47826087	0.551724138	0.392857143	1	1	chr1	100590186	T/C	3	3	3	0	SASS6	intronic
chr1:100591069_T/C	19	23	22	35	16	19	29	24	23	13	26	15	0	0.173913043	0.136363636	0	0	0	0	0	0	0.153846154	0.115384615	0.2	1	1	chr1	100591069	T/C	2	0	3	0	SASS6	intronic
chr1:100591072_T/C	19	23	30	35	16	19	29	24	25	16	26	28	0	0.391304348	0	0	0	0	0	0	0	0	0.269230769	0	1	1	chr1	100591072	T/C	1	0	1	0	SASS6	intronic
chr1:100591078_T/C	15	22	23	28	12	13	29	22	25	12	24	15	0.133333333	0.363636364	0.434782609	0.142857143	0.166666667	0.230769231	0	0	0	0.166666667	0.458333333	0.2	1	1	chr1	100591078	T/C	3	3	3	0	SASS6	intronic
chr1:100611320_A/G	39	61	58	72	63	54	81	68	71	64	66	62	0.205128205	0.163934426	0.120689655	0	0.047619048	0.148148148	0	0	0	0.09375	0.151515152	0.064516129	1	1	chr1	100611320	A/G	3	2	3	0	TRMT13	intronic
chr1:100611381_A/G	47	60	60	83	82	58	90	76	77	73	65	76	0.063829787	0.083333333	0	0.036144578	0	0.103448276	0	0	0	0	0.061538462	0.026315789	1	1	chr1	100611381	A/G	2	2	2	0	TRMT13	intronic
chr1:100654640_T/C	22	37	32	39	23	33	33	42	23	30	29	47	0.227272727	0.108108108	0.125	0.102564103	0.130434783	0	0	0	0	0	0	0	1	1	chr1	100654640	T/C	3	2	0	0	DBT	UTR3
chr1:100655506_T/C	17	19	22	26	27	28	35	37	23	20	20	35	0	0.210526316	0.181818182	0	0.185185185	0.214285714	0	0	0	0	0	0	1	0	chr1	100655506	T/C	2	2	0	0	DBT	UTR3
chr1:100659256_T/C	19	33	25	23	29	17	40	30	21	22	27	23	0.157894737	0	0	0	0	0	0	0	0	0.090909091	0	0	1	1	chr1	100659256	T/C	1	0	1	0	DBT	UTR3
chr1:100659265_T/C	20	27	23	18	29	18	40	30	24	21	22	22	0	0.148148148	0	0.111111111	0	0	0	0	0	0.142857143	0.090909091	0	1	1	chr1	100659265	T/C	1	1	2	0	DBT	UTR3
chr1:100747299_A/G	11	19	20	23	16	14	37	10	11	21	21	16	0	0.157894737	0.15	0	0	0	0	0	0	0.19047619	0.333333333	0.125	1	1	chr1	100747299	A/G	2	0	3	0	RTCA	intronic
chr1:101541172_A/G	44	66	47	81	52	48	79	63	48	45	53	46	0.159090909	0	0.085106383	0	0.076923077	0.0625	0	0	0	0.066666667	0.132075472	0.108695652	1	0	chr1	101541172	A/G	2	2	3	0	LOC102606465	ncRNA_exonic
chr1:1029575_T/C	9	8	11	21	12	8	14	6	15	11	15	14	0	0	0	0.095238095	0.25	0.25	0	0	0	0	0	0	1	1	chr1	1029575	T/C	0	3	0	0	C1orf159	intronic
chr1:1035414_T/C	17	18	23	15	29	26	21	20	43	25	14	24	0	0.111111111	0	0.266666667	0	0	0	0	0	0	0.214285714	0	1	0	chr1	1035414	T/C	1	1	1	0	C1orf159	intronic
chr1:10366562_A/G	120	106	109	184	101	99	138	169	98	127	155	132	0	0.037735849	0	0.016304348	0.01980198	0.03030303	0	0	0	0	0	0	1	0	chr1	10366562	A/G	1	3	0	0	KIF1B	UTR3
chr1:10366572_A/G	127	122	122	198	121	109	166	200	114	155	184	143	0.062992126	0.057377049	0.049180328	0.055555556	0.024793388	0.100917431	0	0	0	0	0	0.020979021	1	0	chr1	10366572	A/G	3	3	1	0	KIF1B	UTR3
chr1:10517290_T/C	352	425	469	455	389	294	781	941	930	748	580	686	0.099431818	0.108235294	0.053304904	0.074725275	0.100257069	0.085034014	0	0	0	0	0.031034483	0.014577259	1	1	chr1	10517290	T/C	3	3	2	0	CENPS-CORT;DFFA	intergenic
chr1:10517300_T/C	349	417	454	427	374	296	776	920	879	755	578	821	0.134670487	0.083932854	0.074889868	0.072599532	0.093582888	0.070945946	0	0	0	0	0.01384083	0	1	1	chr1	10517300	T/C	3	3	1	0	CENPS-CORT;DFFA	intergenic
chr1:10517306_T/C	327	392	430	418	360	275	724	876	827	718	698	787	0.055045872	0.076530612	0.048837209	0.062200957	0.025	0.036363636	0	0	0	0	0	0	1	1	chr1	10517306	T/C	3	3	0	0	CENPS-CORT;DFFA	intergenic
chr1:10517313_T/C	311	373	425	409	347	268	712	872	789	634	556	660	0.077170418	0.117962466	0.08	0.083129584	0.043227666	0.078358209	0	0	0	0.009463722	0.025179856	0.013636364	1	1	chr1	10517313	T/C	3	3	3	0	CENPS-CORT;DFFA	intergenic
chr1:10517352_T/C	255	270	344	309	263	195	528	647	586	515	444	525	0.176470588	0.207407407	0.156976744	0.165048544	0.152091255	0.112820513	0	0	0	0.00776699	0.015765766	0.013333333	1	1	chr1	10517352	T/C	3	3	3	0	CENPS-CORT;DFFA	intergenic
chr1:10517992_T/C	132	147	149	199	144	123	269	332	228	301	326	255	0.03030303	0.027210884	0.020134228	0.025125628	0.055555556	0.024390244	0	0	0	0	0	0	1	1	chr1	10517992	T/C	3	3	0	0	CENPS-CORT;DFFA	intergenic
chr1:10517998_T/C	131	143	146	196	142	122	264	323	228	292	326	257	0.099236641	0.13986014	0.136986301	0.102040816	0.105633803	0.073770492	0	0	0	0	0	0	1	1	chr1	10517998	T/C	3	3	0	0	CENPS-CORT;DFFA	intergenic
chr1:10518020_T/C	121	143	146	191	178	144	267	304	230	294	316	257	0.05785124	0.041958042	0.034246575	0.078534031	0	0	0	0	0	0	0	0	1	1	chr1	10518020	T/C	3	1	0	0	CENPS-CORT;DFFA	intergenic
chr1:10518033_T/C	190	157	223	223	184	150	307	353	291	341	373	308	0	0.031847134	0	0.040358744	0.016304348	0.046666667	0	0	0	0	0	0	1	1	chr1	10518033	T/C	1	3	0	0	CENPS-CORT;DFFA	intergenic
chr1:10518034_T/C	155	156	185	225	180	150	307	356	291	344	374	309	0.051612903	0.08974359	0.021621622	0.057777778	0.072222222	0.086666667	0	0	0	0	0	0	1	1	chr1	10518034	T/C	3	3	0	0	CENPS-CORT;DFFA	intergenic
chr1:10518037_T/C	152	155	187	226	175	147	306	353	284	339	373	306	0.125	0.103225806	0.101604278	0.123893805	0.102857143	0.142857143	0	0	0	0	0	0	1	1	chr1	10518037	T/C	3	3	0	0	CENPS-CORT;DFFA	intergenic
chr1:10518038_T/C	151	185	194	263	173	152	293	340	276	333	361	297	0.033112583	0	0.020618557	0	0.01734104	0.019736842	0	0	0	0	0	0	1	1	chr1	10518038	T/C	2	2	0	0	CENPS-CORT;DFFA	intergenic
chr1:10518052_T/C	152	149	170	210	173	136	276	331	273	300	290	295	0.098684211	0.120805369	0.1	0.142857143	0.138728324	0.139705882	0	0	0	0	0.017241379	0	1	1	chr1	10518052	T/C	3	3	1	0	CENPS-CORT;DFFA	intergenic
chr1:10518067_T/C	169	164	193	223	193	152	302	381	315	344	286	328	0.124260355	0.073170732	0.062176166	0.058295964	0.098445596	0.078947368	0	0	0	0	0.024475524	0	1	1	chr1	10518067	T/C	3	3	1	0	CENPS-CORT;DFFA	intergenic
chr1:10518101_T/C	272	275	321	369	285	241	427	595	504	526	528	493	0.051470588	0.065454545	0.056074766	0.043360434	0.042105263	0.058091286	0	0	0	0	0	0	1	0	chr1	10518101	T/C	3	3	0	0	CENPS-CORT;DFFA	intergenic
chr1:10518270_T/C	463	527	550	597	486	439	749	1030	855	922	877	967	0.090712743	0.09487666	0.067272727	0.056951424	0.061728395	0.08428246	0	0	0	0	0	0	1	0	chr1	10518270	T/C	3	3	0	0	CENPS-CORT;DFFA	intergenic
chr1:10518688_T/C	339	447	487	479	406	362	611	751	722	706	652	754	0.05899705	0.096196868	0.069815195	0.058455115	0.07635468	0.085635359	0	0	0	0	0	0	1	1	chr1	10518688	T/C	3	3	0	0	CENPS-CORT;DFFA	intergenic
chr1:10518724_T/C	288	328	385	364	346	265	465	573	542	589	476	594	0.024305556	0.012195122	0.015584416	0.03021978	0.020231214	0.026415094	0	0	0	0	0	0	1	1	chr1	10518724	T/C	3	3	0	0	CENPS-CORT;DFFA	intergenic
chr1:10518733_T/C	275	307	364	358	339	258	443	562	522	568	397	558	0.090909091	0.035830619	0.06043956	0.05027933	0.050147493	0.062015504	0	0	0	0	0.017632242	0	1	1	chr1	10518733	T/C	3	3	1	0	CENPS-CORT;DFFA	intergenic
chr1:10518734_T/C	277	305	358	356	337	260	441	561	521	497	396	557	0.079422383	0.036065574	0.047486034	0.06741573	0.050445104	0.05	0	0	0	0.018108652	0.022727273	0	1	1	chr1	10518734	T/C	3	3	2	0	CENPS-CORT;DFFA	intergenic
chr1:10518756_T/C	274	289	316	326	288	220	377	520	434	483	391	489	0.094890511	0.038062284	0.063291139	0.076687117	0.038194444	0.077272727	0	0	0	0.010351967	0.020460358	0.014314928	1	1	chr1	10518756	T/C	3	3	3	0	CENPS-CORT;DFFA	intergenic
chr1:10518797_T/C	240	246	229	289	220	209	239	326	236	281	280	324	0	0	0	0	0	0	0	0	0	0.028469751	0.010714286	0.015432099	1	1	chr1	10518797	T/C	0	0	3	0	CENPS-CORT;DFFA	intergenic
chr1:10518831_T/C	158	186	171	206	169	126	196	263	194	240	246	217	0.094936709	0.080645161	0.105263158	0.082524272	0.071005917	0.079365079	0	0	0	0	0	0	1	1	chr1	10518831	T/C	3	3	0	0	CENPS-CORT;DFFA	intergenic
chr1:10518975_T/C	158	192	234	287	238	152	375	401	316	347	376	371	0.050632911	0.046875	0.021367521	0	0	0.019736842	0	0	0	0	0	0	1	1	chr1	10518975	T/C	3	1	0	0	CENPS-CORT;DFFA	intergenic
chr1:10518976_T/C	158	191	236	224	202	152	376	400	316	345	374	370	0.094936709	0.068062827	0.063559322	0.03125	0.04950495	0.046052632	0	0	0	0	0	0	1	1	chr1	10518976	T/C	3	3	0	0	CENPS-CORT;DFFA	intergenic
chr1:10519002_T/C	162	175	227	222	193	155	400	430	335	360	378	401	0.067901235	0.097142857	0.074889868	0.031531532	0.067357513	0.083870968	0	0	0	0	0	0	1	1	chr1	10519002	T/C	3	3	0	0	CENPS-CORT;DFFA	intergenic
chr1:10519048_T/C	110	114	145	146	132	108	320	349	241	271	206	221	0.127272727	0.078947368	0.165517241	0.123287671	0.106060606	0.166666667	0	0	0	0	0.04368932	0.018099548	1	1	chr1	10519048	T/C	3	3	2	0	CENPS-CORT;DFFA	intergenic
chr1:10519162_T/C	53	51	78	91	65	43	168	221	107	154	119	143	0.094339623	0.078431373	0.051282051	0	0.107692308	0.093023256	0	0	0	0	0	0	1	1	chr1	10519162	T/C	3	2	0	0	CENPS-CORT;DFFA	intergenic
chr1:10519184_T/C	53	53	79	69	83	45	161	218	109	153	117	133	0.037735849	0.056603774	0.037974684	0.072463768	0	0.088888889	0	0	0	0	0	0	1	1	chr1	10519184	T/C	3	2	0	0	CENPS-CORT;DFFA	intergenic
chr1:10519200_T/C	56	49	74	69	91	55	164	210	106	171	116	118	0.035714286	0.06122449	0.054054054	0.101449275	0	0	0	0	0	0	0	0	1	1	chr1	10519200	T/C	3	1	0	0	CENPS-CORT;DFFA	intergenic
chr1:10519632_T/C	415	484	480	546	412	362	570	705	670	588	618	688	0	0	0	0.32967033	0	0	0	0	0	0	0	0	0	0	chr1	10519632	T/C	0	1	0	0	DFFA	downstream
chr1:10519689_T/C	376	412	489	492	350	309	566	709	689	568	550	695	0.02393617	0.009708738	0	0.022357724	0.02	0.019417476	0	0	0	0	0	0	0	0	chr1	10519689	T/C	2	3	0	0	DFFA	downstream
chr1:10519732_T/C	392	409	460	534	439	313	632	761	789	620	592	746	0.017857143	0.02200489	0.02173913	0.024344569	0	0.022364217	0	0	0	0	0	0	0	0	chr1	10519732	T/C	3	2	0	0	DFFA	downstream
chr1:10519846_T/C	396	420	308	484	416	362	564	689	792	578	586	665	0	0	0.016233766	0	0	0	0	0	0	0	0	0	1	1	chr1	10519846	T/C	1	0	0	0	DFFA	downstream
chr1:10519887_T/C	218	452	509	496	283	367	615	795	798	653	596	702	0.027522936	0	0	0	0.03180212	0	0	0	0	0	0	0	1	1	chr1	10519887	T/C	1	1	0	0	DFFA	downstream
chr1:10519910_T/C	207	238	281	257	262	209	602	770	759	634	384	518	0.082125604	0.067226891	0.053380783	0.073929961	0.08778626	0.071770335	0	0	0	0	0.010416667	0.011583012	1	1	chr1	10519910	T/C	3	3	2	0	DFFA	downstream
chr1:10519912_T/C	206	234	281	258	261	208	601	768	756	488	384	516	0.150485437	0.111111111	0.160142349	0.158914729	0.14559387	0.163461538	0	0	0	0.020491803	0.036458333	0.044573643	1	1	chr1	10519912	T/C	3	3	3	0	DFFA	downstream
chr1:10519936_T/C	180	214	241	222	226	174	504	662	647	555	489	555	0.122222222	0.065420561	0.10373444	0.081081081	0.057522124	0.097701149	0	0	0	0	0	0	1	1	chr1	10519936	T/C	3	3	0	0	DFFA	downstream
chr1:10519946_T/C	176	207	236	415	221	172	492	644	630	538	467	535	0.028409091	0.053140097	0.050847458	0	0.018099548	0.040697674	0	0	0	0	0	0	1	1	chr1	10519946	T/C	3	2	0	0	DFFA	downstream
chr1:10519973_T/C	147	173	196	191	195	144	390	508	493	431	360	419	0.027210884	0.057803468	0.020408163	0.041884817	0.035897436	0.027777778	0	0	0	0	0	0	1	1	chr1	10519973	T/C	3	3	0	0	DFFA	downstream
chr1:10519975_T/C	272	177	343	191	188	144	384	497	479	418	354	409	0	0.079096045	0	0.015706806	0.037234043	0.027777778	0	0	0	0	0	0	1	1	chr1	10519975	T/C	1	3	0	0	DFFA	downstream
chr1:10519982_T/C	134	166	186	178	178	134	374	467	445	347	259	332	0.037313433	0.060240964	0.016129032	0.050561798	0.04494382	0.037313433	0	0	0	0.008645533	0.015444015	0.012048193	1	1	chr1	10519982	T/C	3	3	3	0	DFFA	downstream
chr1:10520439_T/C	172	69	100	264	189	80	451	507	353	221	292	237	0	0.086956522	0.08	0	0	0.0625	0	0	0	0.040723982	0.082191781	0.075949367	1	1	chr1	10520439	T/C	2	1	3	0	DFFA	downstream
chr1:10520450_T/C	73	146	102	122	103	148	440	498	343	225	294	241	0.082191781	0	0.049019608	0.081967213	0.116504854	0	0	0	0	0.04	0.085034014	0.062240664	1	1	chr1	10520450	T/C	2	2	3	0	DFFA	downstream
chr1:10520505_T/C	79	71	99	117	94	101	268	318	190	250	287	206	0.088607595	0.070422535	0.03030303	0.05982906	0.031914894	0	0	0	0	0	0	0.019417476	1	1	chr1	10520505	T/C	3	2	1	0	DFFA	downstream
chr1:10520683_T/C	25	33	34	46	30	50	25	37	42	51	36	48	0.08	0.303030303	0.117647059	0.152173913	0.166666667	0	0	0	0	0	0.111111111	0	1	1	chr1	10520683	T/C	3	2	1	0	DFFA	UTR3
chr1:10520725_T/C	35	25	34	44	21	16	20	31	41	28	39	36	0.342857143	0.24	0.294117647	0.227272727	0.238095238	0.3125	0	0	0	0.071428571	0.128205128	0.083333333	1	1	chr1	10520725	T/C	3	3	3	0	DFFA	UTR3
chr1:10520751_T/C	37	28	32	56	29	49	21	31	47	27	38	35	0.378378378	0.107142857	0.3125	0.339285714	0.172413793	0	0	0	0	0.074074074	0.105263158	0.114285714	1	1	chr1	10520751	T/C	3	2	3	0	DFFA	UTR3
chr1:10520764_T/C	77	96	68	125	75	57	31	44	59	31	46	39	0	0	0	0	0	0	0	0	0	0.096774194	0.108695652	0.051282051	1	1	chr1	10520764	T/C	0	0	3	0	DFFA	UTR3
chr1:10521103_T/C	71	77	94	76	62	44	208	250	188	190	153	211	0.14084507	0.155844156	0.127659574	0.052631579	0.096774194	0.136363636	0	0	0	0.026315789	0.032679739	0.047393365	1	1	chr1	10521103	T/C	3	3	3	0	DFFA	UTR3
chr1:10521104_T/C	70	78	94	125	84	44	207	251	190	218	187	239	0.057142857	0.038461538	0.095744681	0	0	0.136363636	0	0	0	0	0	0	1	1	chr1	10521104	T/C	3	1	0	0	DFFA	UTR3
chr1:10521126_T/C	91	110	143	117	124	82	287	341	294	258	236	302	0.054945055	0.181818182	0.076923077	0.034188034	0	0.073170732	0	0	0	0.027131783	0.021186441	0.043046358	1	1	chr1	10521126	T/C	3	2	3	0	DFFA	UTR3
chr1:10521130_T/C	96	115	150	118	109	87	314	368	324	262	244	314	0.083333333	0.156521739	0.1	0.06779661	0.064220183	0.068965517	0	0	0	0.053435115	0.028688525	0.035031847	1	1	chr1	10521130	T/C	3	3	3	0	DFFA	UTR3
chr1:10521170_T/C	80	101	132	113	108	78	303	363	333	227	229	289	0.1125	0.079207921	0.037878788	0.115044248	0.064814815	0.025641026	0	0	0	0.044052863	0.07860262	0.038062284	1	1	chr1	10521170	T/C	3	3	3	0	DFFA	UTR3
chr1:10521200_T/C	96	109	140	140	130	89	357	418	373	242	221	286	0.375	0.165137615	0.221428571	0.242857143	0.169230769	0.202247191	0	0	0	0.103305785	0.162895928	0.090909091	1	1	chr1	10521200	T/C	3	3	3	0	DFFA	UTR3
chr1:10521237_T/C	119	146	245	178	142	104	403	485	423	392	372	439	0.100840336	0.020547945	0	0.028089888	0.028169014	0.076923077	0	0	0	0	0	0	1	1	chr1	10521237	T/C	2	3	0	0	DFFA	UTR3
chr1:10521238_T/C	118	143	163	175	209	101	405	491	425	280	239	440	0.161016949	0.111888112	0.055214724	0.12	0	0.079207921	0	0	0	0.010714286	0.020920502	0	1	1	chr1	10521238	T/C	3	2	2	0	DFFA	UTR3
chr1:10521254_T/C	115	143	160	184	140	108	382	448	385	350	356	286	0.086956522	0.090909091	0.025	0.043478261	0.035714286	0.055555556	0	0	0	0	0	0.017482517	1	1	chr1	10521254	T/C	3	3	1	0	DFFA	UTR3
chr1:10521975_T/C	101	114	130	133	105	98	211	220	207	207	172	199	0.069306931	0.078947368	0.084615385	0.052631579	0.066666667	0.06122449	0	0	0	0	0.034883721	0.015075377	1	1	chr1	10521975	T/C	3	3	2	0	DFFA	UTR3
chr1:10522040_T/C	114	123	98	143	100	111	204	266	183	184	170	205	0.070175439	0.032520325	0.06122449	0.041958042	0.04	0	0	0	0	0.038043478	0.017647059	0.019512195	1	1	chr1	10522040	T/C	3	2	3	0	DFFA	UTR3
chr1:10522050_T/C	115	121	100	143	95	94	203	263	186	210	171	209	0.060869565	0.05785124	0.1	0.048951049	0.052631579	0.063829787	0	0	0	0	0.01754386	0.023923445	1	1	chr1	10522050	T/C	3	3	2	0	DFFA	UTR3
chr1:10522072_T/C	112	115	106	132	95	87	185	243	173	188	191	184	0.080357143	0.043478261	0	0.037878788	0.073684211	0.045977011	0	0	0	0	0	0.032608696	1	1	chr1	10522072	T/C	2	3	1	0	DFFA	UTR3
chr1:10522305_T/C	35	59	45	58	52	52	90	101	35	126	62	74	0.142857143	0.13559322	0.066666667	0	0	0	0	0	0	0	0.064516129	0.040540541	1	1	chr1	10522305	T/C	3	0	2	0	DFFA	UTR3
chr1:10522382_T/C	75	87	83	73	49	49	123	122	70	134	82	111	0	0	0	0.054794521	0.081632653	0.040816327	0	0	0	0	0.06097561	0	1	1	chr1	10522382	T/C	0	3	1	0	DFFA	UTR3
chr1:10522435_T/C	56	64	83	73	50	50	104	115	81	87	96	111	0.035714286	0.078125	0	0.04109589	0.08	0.06	0	0	0	0.045977011	0	0	1	1	chr1	10522435	T/C	2	3	1	0	DFFA	UTR3
chr1:10522556_T/C	119	106	140	154	95	107	206	250	218	212	184	211	0.134453782	0.113207547	0.107142857	0.090909091	0.052631579	0.046728972	0	0	0	0	0	0	0	0	chr1	10522556	T/C	3	3	0	0	DFFA	UTR3
chr1:10602707_A/G	18	14	10	21	11	7	11	12	22	11	17	21	0	0.214285714	0.2	0	0	0	0	0	0	0.181818182	0.117647059	0.095238095	1	1	chr1	10602707	A/G	2	0	3	0	PEX14	intronic
chr1:10602751_A/G	12	15	9	16	8	7	10	10	19	7	14	16	0.5	0.8	0.777777778	0.5625	0.625	0.714285714	0	0	0	0.571428571	0.357142857	0.1875	1	1	chr1	10602751	A/G	3	3	3	0	PEX14	intronic
chr1:10603427_A/G	5	13	10	14	8	7	15	18	11	11	18	13	0.6	0.230769231	0.2	0.357142857	0	0.285714286	0	0	0	0.181818182	0.111111111	0	1	1	chr1	10603427	A/G	3	2	2	0	PEX14	intronic
chr1:10603453_A/G	6	14	10	15	8	11	16	17	13	14	25	17	0.666666667	0.214285714	0.4	0.2	0	0	0	0	0	0	0	0	1	1	chr1	10603453	A/G	3	1	0	0	PEX14	intronic
chr1:10603715_A/G	7	11	7	14	10	6	8	13	5	9	15	15	0	0	0	0	0.2	0.333333333	0	0	0	0.222222222	0.2	0.133333333	1	1	chr1	10603715	A/G	0	2	3	0	PEX14	intronic
chr1:10603793_A/G	6	5	8	10	11	8	6	17	6	10	14	12	0.666666667	0.8	0.25	0.3	0.818181818	0.5	0	0	0	0.7	0.428571429	0.333333333	1	1	chr1	10603793	A/G	3	3	3	0	PEX14	intronic
chr1:10605919_A/G	7	10	11	15	9	6	8	13	25	11	16	13	0	0.2	0.545454545	0.4	0	0	0	0	0	0.363636364	0.25	0.230769231	1	1	chr1	10605919	A/G	2	1	3	0	PEX14	intronic
chr1:108678574_T/C	409	485	403	431	356	333	551	521	482	453	463	491	0.036674817	0	0.022332506	0.018561485	0.014044944	0.027027027	0	0	0	0	0	0	0	0	chr1	108678574	T/C	2	3	0	0	SLC25A24	UTR3
chr1:109473125_A/G	179	178	192	193	181	177	271	239	223	187	228	259	0.033519553	0.101123596	0.020833333	0.031088083	0.044198895	0	0	0	0	0	0	0	1	1	chr1	109473125	A/G	3	2	0	0	CLCC1	UTR3
chr1:109473130_A/G	180	176	182	192	180	158	269	239	215	181	228	257	0.038888889	0.113636364	0.021978022	0.052083333	0.027777778	0.03164557	0	0	0	0	0	0	1	1	chr1	109473130	A/G	3	3	0	0	CLCC1	UTR3
chr1:109474624_A/G	226	214	246	305	203	218	284	302	233	228	254	268	0.07079646	0.102803738	0.073170732	0.078688525	0.083743842	0.04587156	0	0	0	0	0.043307087	0.014925373	1	1	chr1	109474624	A/G	3	3	2	0	CLCC1;GPSM2	UTR3
chr1:109474640_A/G	223	215	247	295	215	210	283	298	229	227	252	296	0.031390135	0.065116279	0.024291498	0.016949153	0	0.019047619	0	0	0	0	0.015873016	0	1	1	chr1	109474640	A/G	3	2	1	0	CLCC1;GPSM2	UTR3
chr1:109474774_T/C	181	199	218	256	188	183	257	234	184	189	225	224	0.044198895	0.040201005	0.02293578	0.01953125	0.021276596	0.049180328	0	0	0	0	0.031111111	0	1	1	chr1	109474774	T/C	3	3	1	0	CLCC1;GPSM2	UTR3
chr1:109474775_A/G	180	199	217	258	188	184	258	238	186	189	224	216	0.022222222	0.130653266	0.036866359	0.065891473	0.074468085	0.027173913	0	0	0	0	0.03125	0.023148148	1	1	chr1	109474775	A/G	3	3	2	0	CLCC1;GPSM2	UTR3
chr1:109474785_A/G	178	196	213	243	184	194	258	241	182	177	223	215	0.073033708	0.168367347	0.093896714	0.127572016	0.108695652	0.06185567	0	0	0	0.073446328	0.040358744	0.055813953	1	1	chr1	109474785	A/G	3	3	3	0	CLCC1;GPSM2	UTR3
chr1:109475628_A/G	13	66	26	39	64	21	95	82	97	67	40	102	0.230769231	0	0.076923077	0.102564103	0	0.095238095	0	0	0	0	0.125	0	1	1	chr1	109475628	A/G	2	2	1	0	GPSM2	UTR3
chr1:109475635_T/C	15	19	69	94	66	21	96	86	104	64	38	103	0.133333333	0.105263158	0	0	0	0.238095238	0	0	0	0	0.105263158	0	1	1	chr1	109475635	T/C	2	1	1	0	GPSM2	UTR3
chr1:109475641_T/C	17	23	31	40	25	24	101	94	113	21	36	47	0.117647059	0.217391304	0.161290323	0.1	0.08	0.291666667	0	0	0	0.095238095	0.194444444	0.191489362	1	1	chr1	109475641	T/C	3	3	3	0	GPSM2	UTR3
chr1:109475642_A/G	17	23	31	40	25	23	102	95	113	22	37	47	0.647058824	0.52173913	0.516129032	0.525	0.52	0.304347826	0	0	0	0.136363636	0.108108108	0.234042553	1	1	chr1	109475642	A/G	3	3	3	0	GPSM2	UTR3
chr1:109475706_T/C	84	33	38	135	95	16	133	123	156	91	46	165	0	0.121212121	0.078947368	0	0	0.1875	0	0	0	0	0.043478261	0	1	1	chr1	109475706	T/C	2	1	1	0	GPSM2	UTR3
chr1:109475734_A/G	32	48	50	286	212	208	275	188	342	206	278	324	0.0625	0.041666667	0.08	0	0	0	0	0	0	0	0	0	1	1	chr1	109475734	A/G	3	0	0	0	GPSM2	UTR3
chr1:109475735_A/G	32	48	49	285	217	211	277	187	342	207	278	324	0.15625	0.104166667	0.102040816	0	0	0	0	0	0	0	0	0	1	1	chr1	109475735	A/G	3	0	0	0	GPSM2	UTR3
chr1:109475741_A/G	35	49	49	62	34	35	277	194	345	208	62	73	0.542857143	0.285714286	0.428571429	0.403225806	0.235294118	0.257142857	0	0	0	0	0.209677419	0.082191781	1	1	chr1	109475741	A/G	3	3	2	0	GPSM2	UTR3
chr1:109478127_A/G	11	12	15	28	11	12	28	22	23	19	15	19	0.363636364	0	0.133333333	0.25	0.363636364	0	0	0	0	0.210526316	0.133333333	0.210526316	1	1	chr1	109478127	A/G	2	2	3	0	CLCC1	intronic
chr1:109606136_T/C	24	50	36	62	32	36	64	82	48	55	62	64	0.208333333	0	0	0	0	0	0	0	0	0	0	0	1	1	chr1	109606136	T/C	1	0	0	0	TAF13	downstream
chr1:109606172_T/C	37	40	46	71	40	36	103	128	83	87	94	87	0.135135135	0.175	0.130434783	0.056338028	0.175	0.25	0	0	0	0	0.074468085	0.057471264	1	1	chr1	109606172	T/C	3	3	2	0	TAF13	downstream
chr1:109606173_T/C	37	73	47	71	39	37	104	129	84	88	97	105	0.108108108	0	0.085106383	0.056338028	0.128205128	0.108108108	0	0	0	0	0.041237113	0	1	1	chr1	109606173	T/C	2	3	1	0	TAF13	downstream
chr1:109606192_T/C	31	30	43	94	34	34	95	111	82	62	95	83	0.096774194	0.133333333	0.186046512	0	0.088235294	0.058823529	0	0	0	0.048387097	0.115789474	0.048192771	1	1	chr1	109606192	T/C	3	2	3	0	TAF13	downstream
chr1:109606231_T/C	82	73	52	85	49	86	134	143	106	87	141	116	0	0	0.057692308	0.070588235	0.081632653	0	0	0	0	0.034482759	0.056737589	0.034482759	1	1	chr1	109606231	T/C	1	2	3	0	TAF13	downstream
chr1:109606232_T/C	35	73	52	85	50	43	134	142	106	103	140	130	0.142857143	0	0.134615385	0.035294118	0.06	0.186046512	0	0	0	0	0.021428571	0	1	1	chr1	109606232	T/C	2	3	1	0	TAF13	downstream
chr1:109606242_T/C	78	71	74	127	86	80	130	139	107	105	141	131	0	0	0	0	0	0	0	0	0	0	0.028368794	0	1	1	chr1	109606242	T/C	0	0	1	0	TAF13	downstream
chr1:109606243_T/C	38	72	75	87	49	42	132	140	109	90	141	132	0.184210526	0	0	0.045977011	0.06122449	0.119047619	0	0	0	0.033333333	0.035460993	0	1	1	chr1	109606243	T/C	1	3	2	0	TAF13	downstream
chr1:109606291_T/C	53	56	78	88	60	58	146	151	116	109	189	146	0.132075472	0.053571429	0.08974359	0.079545455	0.116666667	0.103448276	0	0	0	0	0	0	1	1	chr1	109606291	T/C	3	3	0	0	TAF13	downstream
chr1:109606306_T/C	68	64	64	96	68	61	128	134	99	96	134	125	0.191176471	0.28125	0.203125	0.21875	0.176470588	0.229508197	0	0	0	0	0.029850746	0	1	1	chr1	109606306	T/C	3	3	1	0	TAF13	downstream
chr1:109606336_T/C	82	91	87	129	80	87	187	199	141	133	164	194	0.268292683	0.296703297	0.195402299	0.186046512	0.1625	0.229885057	0	0	0	0	0.030487805	0	1	1	chr1	109606336	T/C	3	3	1	0	TAF13	downstream
chr1:109606337_T/C	83	89	88	131	81	87	191	202	142	96	165	133	0.373493976	0.404494382	0.318181818	0.320610687	0.234567901	0.390804598	0	0	0	0.03125	0.036363636	0.030075188	1	1	chr1	109606337	T/C	3	3	3	0	TAF13	downstream
chr1:109606345_T/C	83	94	117	133	81	88	192	201	145	135	253	189	0.072289157	0.031914894	0	0.060150376	0.049382716	0.068181818	0	0	0	0	0	0	1	1	chr1	109606345	T/C	2	3	0	0	TAF13	downstream
chr1:109610908_T/C	9	13	12	22	17	11	14	12	10	9	16	16	0.333333333	0.230769231	0.166666667	0	0	0	0	0	0	0.222222222	0	0	1	1	chr1	109610908	T/C	3	0	1	0	TAF13	intronic
chr1:109762516_A/G	6	8	8	11	8	5	8	6	8	12	5	9	0.333333333	0.25	0.25	0.181818182	0	0	0	0	0	0	0	0	1	0	chr1	109762516	A/G	3	1	0	0	SARS	intronic
chr1:109946729_T/C	10	11	11	20	15	7	14	14	13	15	24	15	0	0.181818182	0	0	0	0	0	0	0	0	0.208333333	0	1	1	chr1	109946729	T/C	1	0	1	0	PSMA5	intronic
chr1:109949117_T/C	7	11	9	20	12	12	14	16	19	18	10	11	0.428571429	0.181818182	0.222222222	0	0	0	0	0	0	0	0.3	0	1	1	chr1	109949117	T/C	3	0	1	0	PSMA5	intronic
chr1:109950466_T/C	19	20	14	22	12	16	23	25	22	15	15	15	0.315789474	0.3	0.142857143	0.136363636	0	0	0	0	0	0	0	0	1	1	chr1	109950466	T/C	3	1	0	0	PSMA5	intronic
chr1:109952010_T/C	19	31	14	28	13	9	26	41	33	13	21	30	0.210526316	0.096774194	0	0.071428571	0	0.222222222	0	0	0	0.230769231	0.142857143	0.066666667	1	1	chr1	109952010	T/C	2	2	3	0	PSMA5	intronic
chr1:110023574_A/G	48	47	46	54	31	45	57	45	38	43	41	47	0.0625	0	0.065217391	0.166666667	0.096774194	0.111111111	0	0	0	0	0	0	0	0	chr1	110023574	A/G	2	3	0	0	SYPL2	UTR3
chr1:11081942_A/G	21	18	31	21	19	30	30	25	26	26	30	20	0.19047619	0	0.064516129	0.142857143	0.105263158	0.2	0	0	0	0	0	0	1	1	chr1	11081942	A/G	2	3	0	0	TARDBP	intronic
chr1:11088768_T/G	12	9	10	6	7	7	11	11	6	8	6	10	0	0.555555556	0	0.5	0.428571429	0.714285714	0	0	0	0.375	0	0	1	1	chr1	11088768	T/G	1	3	1	0	MASP2	intronic
chr1:11088772_T/G	11	11	12	8	8	8	12	11	7	9	8	10	0.272727273	0.545454545	0	0.5	0.5	0.625	0	0	0	0.444444444	0	0	1	1	chr1	11088772	T/G	2	3	1	0	MASP2	intronic
chr1:11088776_T/G	17	11	12	8	8	7	12	16	10	9	12	14	0	0.545454545	0	0.5	0.5	0.714285714	0	0	0	0.444444444	0	0	1	1	chr1	11088776	T/G	1	3	1	0	MASP2	intronic
chr1:11088900_A/G	19	12	20	20	20	11	8	18	13	10	13	11	0.105263158	0	0	0	0	0	0	0	0	0	0.230769231	0	1	1	chr1	11088900	A/G	1	0	1	0	MASP2	intronic
chr1:11088910_A/G	30	12	21	19	20	10	8	15	13	10	13	11	0	0	0	0	0	0	0	0	0	0	0.230769231	0	1	1	chr1	11088910	A/G	0	0	1	0	MASP2	intronic
chr1:11089813_A/G	20	38	33	32	41	22	30	29	25	23	27	31	0.1	0	0	0	0	0.136363636	0	0	0	0.130434783	0.222222222	0.064516129	1	1	chr1	11089813	A/G	1	1	3	0	MASP2	intronic
chr1:11089835_A/G	37	29	38	32	35	30	34	33	26	22	28	35	0	0.137931034	0	0.09375	0.142857143	0	0	0	0	0.136363636	0.25	0.2	1	1	chr1	11089835	A/G	1	2	3	0	MASP2	intronic
chr1:110900240_A/G	26	25	12	38	24	34	19	25	20	29	19	37	0.269230769	0.16	0	0.105263158	0.125	0	0	0	0	0	0	0	1	1	chr1	110900240	A/G	2	2	0	0	RBM15;SLC16A4	intergenic
chr1:110900821_A/G	30	28	18	45	43	39	45	36	38	34	24	42	0.333333333	0.321428571	0.277777778	0.244444444	0.348837209	0.128205128	0	0	0	0.411764706	0.208333333	0.428571429	1	1	chr1	110900821	A/G	3	3	3	0	RBM15;SLC16A4	intergenic
chr1:110902014_A/G	14	6	7	16	12	13	10	7	14	8	15	16	0	0.333333333	0.571428571	0.4375	0.583333333	0.538461538	0	0	0	0.5	0.466666667	0.5	1	1	chr1	110902014	A/G	2	3	3	0	RBM15;SLC16A4	intergenic
chr1:110902015_A/G	14	6	7	16	12	13	11	7	14	8	15	17	0	0.5	0.571428571	0.5	0.416666667	0.538461538	0	0	0	0.625	0.4	0.470588235	1	1	chr1	110902015	A/G	2	3	3	0	RBM15;SLC16A4	intergenic
chr1:110902053_A/G	14	10	9	18	13	14	13	12	19	9	17	20	0.5	0.4	0.444444444	0.222222222	0.461538462	0.142857143	0	0	0	0.444444444	0.176470588	0.35	1	1	chr1	110902053	A/G	3	3	3	0	RBM15;SLC16A4	intergenic
chr1:110902495_A/G	16	12	18	21	18	14	27	22	26	14	17	16	0.3125	0.25	0.444444444	0.285714286	0.277777778	0.357142857	0	0	0	0.357142857	0.352941176	0.3125	1	1	chr1	110902495	A/G	3	3	3	0	RBM15;SLC16A4	intergenic
chr1:110903056_A/G	16	18	13	36	26	29	26	19	26	24	21	47	0.1875	0	0	0.083333333	0.115384615	0.068965517	0	0	0	0	0.19047619	0.063829787	1	1	chr1	110903056	A/G	1	3	2	0	RBM15;SLC16A4	intergenic
chr1:110904148_A/G	26	32	27	41	16	50	29	32	52	31	40	43	0.153846154	0.21875	0	0.146341463	0	0.14	0	0	0	0	0.175	0.162790698	1	1	chr1	110904148	A/G	2	2	2	0	RBM15;SLC16A4	intergenic
chr1:110908616_A/G	70	59	143	123	131	119	238	122	232	103	146	165	0.042857143	0.033898305	0	0.040650407	0.022900763	0.084033613	0	0	0	0	0	0	1	0	chr1	110908616	A/G	2	3	0	0	SLC16A4	intronic
chr1:110908625_A/G	59	55	135	118	116	103	219	106	221	101	87	109	0.101694915	0.036363636	0	0.050847458	0.086206897	0.097087379	0	0	0	0	0.034482759	0.055045872	1	0	chr1	110908625	A/G	2	3	2	0	SLC16A4	intronic
chr1:110908673_A/G	47	75	80	106	130	128	162	89	180	57	71	92	0.191489362	0	0.0375	0.066037736	0	0	0	0	0	0.070175439	0.098591549	0.076086957	1	0	chr1	110908673	A/G	2	1	3	0	SLC16A4	intronic
chr1:110909869_A/G	49	52	36	93	58	72	60	50	59	57	55	68	0.102040816	0.057692308	0.083333333	0	0.051724138	0	0	0	0	0	0	0	1	1	chr1	110909869	A/G	3	1	0	0	SLC16A4	intronic
chr1:110910009_A/G	23	22	19	41	26	30	30	23	31	18	20	38	0.217391304	0.090909091	0	0.073170732	0.076923077	0.1	0	0	0	0.111111111	0	0	1	1	chr1	110910009	A/G	2	3	1	0	SLC16A4	intronic
chr1:110910083_A/G	29	37	40	40	35	35	52	36	55	43	28	54	0.137931034	0	0	0.075	0	0.142857143	0	0	0	0	0	0	1	1	chr1	110910083	A/G	1	2	0	0	SLC16A4	intronic
chr1:110910197_A/G	19	28	24	42	22	33	38	38	53	27	21	44	0.578947368	0.392857143	0.458333333	0.30952381	0.454545455	0.242424242	0	0	0	0.185185185	0.428571429	0.409090909	1	1	chr1	110910197	A/G	3	3	3	0	SLC16A4	intronic
chr1:110910211_A/G	25	30	27	44	26	32	46	41	57	38	21	45	0.36	0.166666667	0.185185185	0.227272727	0.115384615	0.1875	0	0	0	0	0.285714286	0.155555556	1	1	chr1	110910211	A/G	3	3	2	0	SLC16A4	intronic
chr1:110910243_A/G	17	18	19	31	21	26	32	32	39	28	15	37	0.176470588	0.111111111	0.105263158	0.064516129	0	0	0	0	0	0	0.133333333	0.081081081	1	1	chr1	110910243	A/G	3	1	2	0	SLC16A4	intronic
chr1:110910580_A/G	23	14	11	24	14	21	17	25	16	23	28	27	0.260869565	0	0.363636364	0.25	0.214285714	0.142857143	0	0	0	0.130434783	0.285714286	0.148148148	1	1	chr1	110910580	A/G	2	3	3	0	SLC16A4	intronic
chr1:110910652_A/G	43	39	26	61	22	40	36	57	51	48	49	60	0	0	0	0	0.136363636	0.075	0	0	0	0	0.06122449	0	1	1	chr1	110910652	A/G	0	2	1	0	SLC16A4	intronic
chr1:110910711_A/G	48	34	35	57	35	52	60	70	74	69	53	69	0.041666667	0.058823529	0	0.052631579	0.057142857	0.038461538	0	0	0	0	0.037735849	0.072463768	1	1	chr1	110910711	A/G	2	3	2	0	SLC16A4	intronic
chr1:110910724_A/G	66	50	34	79	49	69	60	68	73	65	80	71	0	0	0	0	0	0	0	0	0	0	0	0.042253521	1	1	chr1	110910724	A/G	0	0	1	0	SLC16A4	intronic
chr1:110910726_A/G	66	50	34	80	49	67	60	67	74	64	80	102	0	0	0	0	0	0	0	0	0	0	0	0	1	1	chr1	110910726	A/G	0	0	0	0	SLC16A4	intronic
chr1:11138082_T/C	13	13	12	12	24	14	12	14	12	15	13	20	0.384615385	0.307692308	0.25	0.25	0	0.357142857	0	0	0	0	0	0	1	1	chr1	11138082	T/C	3	2	0	0	EXOSC10	intronic
chr1:111974015_T/C	19	12	16	12	16	10	19	20	8	9	15	23	0.263157895	0.166666667	0.25	0.333333333	0	0	0	0	0	0	0	0	1	0	chr1	111974015	T/C	3	1	0	0	OVGP1;WDR77	intergenic
chr1:111974301_T/C	43	42	50	65	37	43	95	72	68	59	57	69	0.139534884	0.095238095	0.04	0	0.081081081	0	0	0	0	0	0	0	1	0	chr1	111974301	T/C	3	1	0	0	OVGP1;WDR77	intergenic
chr1:111976348_T/C	52	41	46	46	50	48	54	50	43	60	28	48	0	0.097560976	0.108695652	0.130434783	0.04	0.104166667	0	0	0	0	0	0	1	1	chr1	111976348	T/C	2	3	0	0	OVGP1;WDR77	intergenic
chr1:111979022_T/C	139	114	119	168	76	88	94	127	168	131	117	155	0	0	0.033613445	0	0.078947368	0.068181818	0	0	0	0	0	0	1	1	chr1	111979022	T/C	1	2	0	0	OVGP1;WDR77	intergenic
chr1:111979072_T/C	72	66	71	97	59	63	63	88	97	81	51	84	0.125	0.075757576	0.084507042	0.12371134	0.084745763	0.047619048	0	0	0	0.086419753	0.156862745	0.130952381	1	1	chr1	111979072	T/C	3	3	3	0	OVGP1;WDR77	intergenic
chr1:111979077_T/C	68	62	67	93	60	59	60	83	94	82	52	85	0.132352941	0.274193548	0.119402985	0.11827957	0.1	0.186440678	0	0	0	0	0.057692308	0.058823529	1	1	chr1	111979077	T/C	3	3	2	0	OVGP1;WDR77	intergenic
chr1:111979113_T/C	88	100	93	120	74	66	75	118	92	91	67	116	0.056818182	0.06	0.086021505	0.1	0.054054054	0.106060606	0	0	0	0.032967033	0.044776119	0	1	1	chr1	111979113	T/C	3	3	2	0	OVGP1;WDR77	intergenic
chr1:111979198_T/C	83	89	83	86	56	58	66	98	80	88	61	115	0.096385542	0.112359551	0.060240964	0.093023256	0.196428571	0.155172414	0	0	0	0	0.049180328	0	1	1	chr1	111979198	T/C	3	3	1	0	OVGP1;WDR77	intergenic
chr1:111979202_T/C	85	90	98	86	56	58	67	98	80	88	82	115	0.035294118	0.1	0	0.034883721	0.089285714	0.103448276	0	0	0	0	0	0	1	1	chr1	111979202	T/C	2	3	0	0	OVGP1;WDR77	intergenic
chr1:111979254_T/C	87	72	80	78	55	54	48	66	72	71	58	75	0	0.111111111	0	0.051282051	0	0.074074074	0	0	0	0	0	0	1	1	chr1	111979254	T/C	1	2	0	0	OVGP1;WDR77	intergenic
chr1:111979270_T/C	76	67	63	68	44	53	46	61	71	66	50	68	0.118421053	0.164179104	0.079365079	0.147058824	0.090909091	0.20754717	0	0	0	0	0	0.058823529	1	1	chr1	111979270	T/C	3	3	1	0	OVGP1;WDR77	intergenic
chr1:111982004_T/C	113	99	107	115	100	74	153	150	122	110	106	118	0.079646018	0.090909091	0.046728972	0.060869565	0.07	0.094594595	0	0	0	0	0.047169811	0	1	1	chr1	111982004	T/C	3	3	1	0	WDR77	downstream
chr1:111982087_T/C	103	82	72	75	84	78	122	110	94	99	69	92	0.097087379	0.036585366	0	0.093333333	0.05952381	0.128205128	0	0	0	0	0.057971014	0	1	1	chr1	111982087	T/C	2	3	1	0	WDR77	downstream
chr1:112006265_A/G	32	42	22	37	26	8	25	31	24	29	28	27	0.09375	0.047619048	0.090909091	0	0	0	0	0	0	0	0	0	0	0	chr1	112006265	A/G	3	0	0	0	ATP5F1;C1orf162	intergenic
chr1:113150110_T/C	70	65	67	74	53	68	82	66	71	54	66	51	0	0	0	0	0	0	0	0	0	0.037037037	0.075757576	0.039215686	1	1	chr1	113150110	T/C	0	0	3	0	ST7L	intronic
chr1:113155006_T/C	9	5	8	16	7	7	9	10	6	6	12	9	0	0	0.25	0.125	0	0	0	0	0	0.333333333	0.166666667	0	1	1	chr1	113155006	T/C	1	1	2	0	ST7L	intronic
chr1:113467884_T/C	22	20	21	20	20	20	36	22	18	22	24	27	0	0.1	0	0	0.1	0	0	0	0	0	0	0	1	1	chr1	113467884	T/C	1	1	0	0	SLC16A1	intronic
chr1:113505714_A/G	10	15	12	9	9	14	11	17	20	16	16	16	0.2	0.133333333	0.416666667	0	0	0.142857143	0	0	0	0	0	0	1	0	chr1	113505714	A/G	3	1	0	0	SLC16A1-AS1	ncRNA_intronic
chr1:113511842_A/G	27	24	28	34	38	24	27	39	28	24	34	29	0.148148148	0.083333333	0.071428571	0.147058824	0	0	0	0	0	0.166666667	0	0.103448276	1	1	chr1	113511842	A/G	3	1	2	0	SLC16A1-AS1;LOC100996251	intergenic
chr1:113512094_A/G	76	68	73	84	92	61	99	124	130	74	93	100	0.144736842	0.044117647	0.068493151	0.083333333	0	0.098360656	0	0	0	0.148648649	0.086021505	0.03	1	1	chr1	113512094	A/G	3	2	3	0	SLC16A1-AS1;LOC100996251	intergenic
chr1:113512204_A/G	54	58	72	72	80	55	76	94	111	60	79	86	0.074074074	0.068965517	0	0.069444444	0	0.054545455	0	0	0	0.083333333	0.101265823	0.046511628	1	1	chr1	113512204	A/G	2	2	3	0	SLC16A1-AS1;LOC100996251	intergenic
chr1:11355979_A/G	33	19	19	44	29	39	48	42	31	58	61	45	0.090909091	0.105263158	0.105263158	0	0	0.051282051	0	0	0	0	0	0.044444444	0	0	chr1	11355979	A/G	3	1	1	0	UBIAD1	UTR3
chr1:11355991_A/G	30	19	16	34	31	38	49	39	30	53	56	47	0.066666667	0.210526316	0.125	0.117647059	0	0.105263158	0	0	0	0	0	0	0	0	chr1	11355991	A/G	3	2	0	0	UBIAD1	UTR3
chr1:11357876_A/G	29	38	19	39	32	30	56	49	40	43	44	41	0	0.184210526	0.105263158	0.205128205	0.09375	0.166666667	0	0	0	0	0.068181818	0.097560976	0	0	chr1	11357876	A/G	2	3	2	0	UBIAD1	UTR3
chr1:113667521_A/G	108	128	134	165	121	79	143	176	172	115	162	162	0.055555556	0.0546875	0.044776119	0.066666667	0	0.050632911	0	0	0	0	0	0	1	1	chr1	113667521	A/G	3	2	0	0	LRIG2	UTR3
chr1:113667667_A/G	53	60	48	69	60	50	78	89	77	74	83	61	0.056603774	0.05	0.104166667	0.043478261	0.1	0.1	0	0	0	0	0	0	1	1	chr1	113667667	A/G	3	3	0	0	LRIG2	UTR3
chr1:113672536_A/G	51	31	46	75	51	48	91	60	54	66	62	60	0.156862745	0.290322581	0.065217391	0.133333333	0.117647059	0.145833333	0	0	0	0	0	0	1	1	chr1	113672536	A/G	3	3	0	0	LRIG2;LOC643441	intergenic
chr1:113672616_A/G	49	41	58	96	67	63	101	72	60	69	70	66	0.142857143	0.317073171	0.172413793	0.208333333	0.208955224	0.158730159	0	0	0	0.043478261	0.1	0	1	1	chr1	113672616	A/G	3	3	2	0	LRIG2;LOC643441	intergenic
chr1:113672622_A/G	43	35	49	81	61	54	93	63	52	63	64	51	0.23255814	0.314285714	0.183673469	0.209876543	0.180327869	0.240740741	0	0	0	0.095238095	0.125	0.117647059	1	1	chr1	113672622	A/G	3	3	3	0	LRIG2;LOC643441	intergenic
chr1:113672639_A/G	44	31	42	73	47	49	72	58	47	46	69	46	0	0.258064516	0.142857143	0.095890411	0.106382979	0.142857143	0	0	0	0	0	0	1	1	chr1	113672639	A/G	2	3	0	0	LRIG2;LOC643441	intergenic
chr1:113672691_A/G	46	37	31	61	48	41	71	51	47	45	50	27	0	0.27027027	0.096774194	0.180327869	0.125	0.097560976	0	0	0	0.111111111	0.08	0.074074074	1	1	chr1	113672691	A/G	2	3	3	0	LRIG2;LOC643441	intergenic
chr1:113672770_A/G	62	52	52	73	62	46	79	60	56	77	79	45	0	0.134615385	0	0.095890411	0.096774194	0.065217391	0	0	0	0	0	0	1	1	chr1	113672770	A/G	1	3	0	0	LRIG2;LOC643441	intergenic
chr1:113673572_A/G	47	61	59	54	56	61	86	85	131	74	49	66	0.191489362	0.131147541	0.152542373	0.092592593	0.160714286	0.114754098	0	0	0	0.108108108	0.12244898	0.045454545	1	1	chr1	113673572	A/G	3	3	3	0	LRIG2;LOC643441	intergenic
chr1:113673589_A/G	48	61	60	54	55	58	80	76	120	73	48	67	0.291666667	0.360655738	0.25	0.259259259	0.2	0.206896552	0	0	0	0.082191781	0.166666667	0.044776119	1	1	chr1	113673589	A/G	3	3	3	0	LRIG2;LOC643441	intergenic
chr1:113673622_A/G	46	57	57	52	54	59	79	74	113	72	45	63	0.065217391	0.087719298	0.087719298	0.076923077	0.074074074	0.118644068	0	0	0	0.138888889	0.088888889	0.095238095	1	1	chr1	113673622	A/G	3	3	3	0	LRIG2;LOC643441	intergenic
chr1:113673646_A/G	47	54	59	55	55	59	73	70	110	81	45	65	0.425531915	0.388888889	0.288135593	0.327272727	0.327272727	0.355932203	0	0	0	0	0.244444444	0.184615385	1	1	chr1	113673646	A/G	3	3	2	0	LRIG2;LOC643441	intergenic
chr1:113673653_A/G	48	55	58	57	68	61	75	73	110	70	47	65	0.333333333	0.163636364	0.137931034	0.157894737	0	0.114754098	0	0	0	0.085714286	0.042553191	0.046153846	1	1	chr1	113673653	A/G	3	2	3	0	LRIG2;LOC643441	intergenic
chr1:113673818_A/G	22	20	30	28	19	39	56	48	34	33	41	45	0	0.1	0.066666667	0.107142857	0	0	0	0	0	0	0	0	1	1	chr1	113673818	A/G	2	1	0	0	LRIG2;LOC643441	intergenic
chr1:113673819_A/G	21	20	29	28	16	31	57	49	37	34	41	46	0.238095238	0.1	0.137931034	0.142857143	0.125	0.064516129	0	0	0	0	0	0	1	1	chr1	113673819	A/G	3	3	0	0	LRIG2;LOC643441	intergenic
chr1:113673837_A/G	19	27	22	27	13	28	54	47	40	29	37	46	0.315789474	0	0.136363636	0.148148148	0.153846154	0.142857143	0	0	0	0	0	0	1	1	chr1	113673837	A/G	2	3	0	0	LRIG2;LOC643441	intergenic
chr1:113946974_A/G	8	16	14	13	16	11	13	24	14	11	10	9	0.25	0	0.142857143	0	0	0.181818182	0	0	0	0	0.2	0.333333333	1	0	chr1	113946974	A/G	2	1	2	0	MAGI3	intronic
chr1:114229234_A/G	40	49	27	54	31	27	34	41	36	28	36	49	0.275	0.204081633	0.074074074	0.074074074	0.129032258	0.148148148	0	0	0	0.107142857	0.083333333	0.06122449	1	1	chr1	114229234	A/G	3	3	3	0	MAGI3	downstream
chr1:114229240_A/G	52	49	34	72	39	33	34	40	37	40	47	51	0	0.102040816	0	0	0	0	0	0	0	0	0	0.039215686	1	1	chr1	114229240	A/G	1	0	1	0	MAGI3	downstream
chr1:114231472_A/G	40	44	49	63	45	25	69	46	78	46	51	65	0.2	0.113636364	0.06122449	0.047619048	0	0	0	0	0	0.043478261	0.156862745	0.123076923	1	1	chr1	114231472	A/G	3	1	3	0	MAGI3;PHTF1	intergenic
chr1:114231521_A/G	61	64	61	69	49	38	82	59	100	64	68	101	0	0	0	0.057971014	0.06122449	0	0	0	0	0	0	0	1	1	chr1	114231521	A/G	0	2	0	0	MAGI3;PHTF1	intergenic
chr1:114231530_A/G	46	50	53	74	42	27	78	51	87	54	43	80	0.152173913	0	0	0	0.047619048	0.074074074	0	0	0	0	0.069767442	0	1	1	chr1	114231530	A/G	1	2	1	0	MAGI3;PHTF1	intergenic
chr1:114231550_A/G	64	51	55	47	46	33	72	47	87	51	45	72	0	0	0	0.063829787	0	0	0	0	0	0	0	0	1	1	chr1	114231550	A/G	0	1	0	0	MAGI3;PHTF1	intergenic
chr1:114232441_A/G	31	38	37	41	27	34	49	43	45	27	46	41	0.161290323	0.289473684	0.054054054	0.073170732	0.074074074	0.264705882	0	0	0	0	0	0.048780488	1	0	chr1	114232441	A/G	3	3	1	0	MAGI3;PHTF1	intergenic
chr1:115108983_T/C	27	33	44	42	22	26	32	39	42	14	33	40	0	0.090909091	0	0.071428571	0.136363636	0.076923077	0	0	0	0	0	0	1	1	chr1	115108983	T/C	1	3	0	0	TRIM33;BCAS2	intergenic
chr1:115108995_T/C	16	31	31	35	25	26	27	32	37	12	32	39	0.125	0.064516129	0.193548387	0.114285714	0	0	0	0	0	0	0	0.076923077	1	1	chr1	115108995	T/C	3	1	1	0	TRIM33;BCAS2	intergenic
chr1:115108996_T/C	16	30	37	35	19	21	27	32	37	12	32	41	0.1875	0.266666667	0	0.114285714	0.210526316	0.238095238	0	0	0	0	0	0	1	1	chr1	115108996	T/C	2	3	0	0	TRIM33;BCAS2	intergenic
chr1:115248501_T/C	312	370	342	303	278	271	301	350	294	311	307	318	0.016025641	0	0	0.01320132	0.021582734	0.014760148	0	0	0	0	0	0	0	0	chr1	115248501	T/C	1	3	0	0	NRAS	UTR3
chr1:115266525_T/G	5217	5186	5110	769	4917	4811	5261	5566	5019	717	736	756	0	0	0	0.022106632	0	0	0	0	0	0.027894003	0.023097826	0.026455026	0	0	chr1	115266525	T/G	0	1	3	0	CSDE1	exonic
chr1:117624935_A/G	33	31	19	28	26	30	34	32	38	31	25	21	0	0	0	0	0	0	0	0	0	0	0.2	0.095238095	1	1	chr1	117624935	A/G	0	0	2	0	TTF2	intronic
chr1:117624947_A/G	28	25	17	27	25	24	34	28	34	27	23	19	0.25	0.08	0	0	0	0.083333333	0	0	0	0.148148148	0.391304348	0.263157895	1	1	chr1	117624947	A/G	2	1	3	0	TTF2	intronic
chr1:117645998_A/G	55	53	52	76	64	28	106	83	92	67	81	101	0.309090909	0.396226415	0.192307692	0.276315789	0.25	0.357142857	0	0	0	0	0	0	0	0	chr1	117645998	A/G	3	3	0	0	TTF2	downstream
chr1:117646002_A/G	66	55	55	89	83	36	97	82	86	67	78	101	0	0.036363636	0.036363636	0	0	0	0	0	0	0	0	0	0	0	chr1	117646002	A/G	2	0	0	0	TTF2	downstream
chr1:117646012_A/G	51	51	50	78	67	23	91	77	81	65	73	95	0.176470588	0.117647059	0.16	0.102564103	0.044776119	0.260869565	0	0	0	0	0	0	0	0	chr1	117646012	A/G	3	3	0	0	TTF2	downstream
chr1:117646013_A/G	54	54	58	82	67	23	95	81	86	65	74	98	0.092592593	0.092592593	0	0.048780488	0.044776119	0.086956522	0	0	0	0	0	0	0	0	chr1	117646013	A/G	2	3	0	0	TTF2	downstream
chr1:117646020_A/G	73	69	70	100	104	28	118	108	111	88	95	123	0.082191781	0.115942029	0.185714286	0.15	0	0.214285714	0	0	0	0	0	0	0	0	chr1	117646020	A/G	3	2	0	0	TTF2	downstream
chr1:117646028_A/G	85	79	80	109	86	30	132	114	121	94	99	126	0.164705882	0.164556962	0.175	0.119266055	0.058139535	0.133333333	0	0	0	0	0	0	0	0	chr1	117646028	A/G	3	3	0	0	TTF2	downstream
chr1:117646029_A/G	83	79	80	108	85	30	131	114	121	93	98	126	0.096385542	0.227848101	0.0875	0.157407407	0.070588235	0.1	0	0	0	0	0	0	0	0	chr1	117646029	A/G	3	3	0	0	TTF2	downstream
chr1:117648345_A/G	42	68	71	93	60	36	82	85	109	80	61	74	0.357142857	0.294117647	0.225352113	0.333333333	0.233333333	0.388888889	0	0	0	0	0	0	0	0	chr1	117648345	A/G	3	3	0	0	TTF2;TRIM45	intergenic
chr1:117648351_A/G	43	70	71	94	65	36	81	84	108	81	62	77	0.11627907	0.057142857	0.070422535	0.095744681	0	0.138888889	0	0	0	0	0	0	0	0	chr1	117648351	A/G	3	2	0	0	TTF2;TRIM45	intergenic
chr1:117648355_A/G	45	70	72	96	62	37	83	89	108	81	62	77	0.288888889	0.228571429	0.152777778	0.260416667	0.193548387	0.378378378	0	0	0	0	0	0	0	0	chr1	117648355	A/G	3	3	0	0	TTF2;TRIM45	intergenic
chr1:117648363_A/G	41	65	67	88	56	31	77	83	99	76	54	71	0.365853659	0.261538462	0.28358209	0.363636364	0.267857143	0.387096774	0	0	0	0	0	0	0	0	chr1	117648363	A/G	3	3	0	0	TTF2;TRIM45	intergenic
chr1:119683874_A/G	39	38	23	44	43	35	34	49	53	34	51	45	0.128205128	0	0.173913043	0.045454545	0	0.085714286	0	0	0	0	0.196078431	0.155555556	1	1	chr1	119683874	A/G	2	2	2	0	LOC101929147	ncRNA_intronic
chr1:119685838_A/G	18	21	11	24	15	19	16	22	19	14	24	16	0.277777778	0.19047619	0.181818182	0.25	0	0	0	0	0	0.285714286	0.125	0.1875	1	1	chr1	119685838	A/G	3	1	3	0	LOC101929147	ncRNA_intronic
chr1:119693495_A/G	21	25	34	35	45	47	42	26	50	40	44	48	0	0	0	0.114285714	0	0.14893617	0	0	0	0	0.090909091	0	1	1	chr1	119693495	A/G	0	2	1	0	LOC101929147	ncRNA_exonic
chr1:119700812_A/G	49	57	74	65	44	38	82	62	84	33	58	71	0	0	0	0.046153846	0.068181818	0.052631579	0	0	0	0.090909091	0	0.056338028	1	1	chr1	119700812	A/G	0	3	2	0	LOC101929147	ncRNA_intronic
chr1:119723754_A/G	67	70	75	110	94	58	101	107	100	77	91	104	0.029850746	0.057142857	0.04	0	0	0	0	0	0	0	0.032967033	0	1	0	chr1	119723754	A/G	3	0	1	0	LOC101929147	ncRNA_intronic
chr1:121109224_A/G	29	36	23	30	24	27	46	26	50	19	22	20	0.379310345	0.222222222	0.130434783	0.166666667	0.166666667	0.259259259	0	0	0	0.263157895	0.409090909	0.15	1	0	chr1	121109224	A/G	3	3	3	0	SRGAP2-AS1;SRGAP2D	ncRNA_intronic
chr1:121109284_A/G	28	35	26	28	22	27	49	30	48	20	26	23	0.142857143	0.2	0.076923077	0.142857143	0.090909091	0.148148148	0	0	0	0.15	0	0.086956522	1	0	chr1	121109284	A/G	3	3	2	0	SRGAP2-AS1;SRGAP2D	ncRNA_intronic
chr1:121109291_A/G	28	35	26	28	24	26	47	30	47	27	22	23	0.214285714	0.085714286	0.076923077	0.142857143	0	0.192307692	0	0	0	0	0.318181818	0.173913043	1	0	chr1	121109291	A/G	3	2	2	0	SRGAP2-AS1;SRGAP2D	ncRNA_intronic
chr1:121114183_A/G	26	26	19	26	20	14	32	26	38	19	22	22	0	0	0.105263158	0.076923077	0.1	0	0	0	0	0	0.136363636	0.090909091	1	0	chr1	121114183	A/G	1	2	2	0	SRGAP2-AS1;SRGAP2D	ncRNA_intronic
chr1:121484707_C/A	139	138	82	130	64	70	131	110	104	85	82	115	0	0	0	0.023076923	0.03125	0.028571429	0	0	0	0.023529412	0	0	1	0	chr1	121484707	C/A	0	3	1	0	EMBP1;NONE	intergenic
chr1:121484732_A/C	99	115	72	123	74	70	124	123	80	78	78	119	0.171717172	0	0.055555556	0.089430894	0	0.057142857	0	0	0	0.064102564	0	0	1	0	chr1	121484732	A/C	2	2	1	0	EMBP1;NONE	intergenic
chr1:121485152_C/G	177	341	257	222	245	105	362	360	235	179	140	123	0.15819209	0	0	0.135135135	0	0.104761905	0	0	0	0.139664804	0.107142857	0.12195122	1	0	chr1	121485152	C/G	1	2	3	0	EMBP1;NONE	intergenic
chr1:1252609_A/G	112	93	89	126	77	133	115	139	127	102	108	129	0	0.043010753	0.033707865	0	0.051948052	0	0	0	0	0.039215686	0.027777778	0.023255814	1	1	chr1	1252609	A/G	2	1	3	0	INTS11	intronic
chr1:1252654_A/G	79	85	86	82	66	102	106	124	125	104	107	121	0.265822785	0.235294118	0.093023256	0.207317073	0.151515152	0.205882353	0	0	0	0	0.028037383	0.024793388	1	1	chr1	1252654	A/G	3	3	2	0	INTS11	intronic
chr1:1252680_A/G	82	85	96	88	74	115	147	128	153	90	118	135	0.268292683	0.152941176	0.166666667	0.136363636	0.148648649	0.139130435	0	0	0	0.044444444	0.076271186	0.044444444	1	1	chr1	1252680	A/G	3	3	3	0	INTS11	intronic
chr1:1252720_A/G	107	125	125	127	116	139	228	233	238	189	161	266	0.065420561	0.072	0.032	0.05511811	0.043103448	0.035971223	0	0	0	0	0.01863354	0	1	1	chr1	1252720	A/G	3	3	1	0	INTS11	intronic
chr1:1253782_A/G	23	29	32	38	30	34	52	37	48	33	31	37	0.173913043	0.068965517	0.15625	0.078947368	0	0.088235294	0	0	0	0	0	0	1	1	chr1	1253782	A/G	3	2	0	0	INTS11	intronic
chr1:1413350_C/T	220	204	203	201	178	168	275	261	159	224	247	259	0	0	0	0	0	0	0	0	0	0	0	0	1	1	chr1	1413350	C/T	0	0	0	0	ATAD3B	intronic
chr1:1413365_C/T	206	196	196	193	186	159	262	260	158	223	234	255	0	0	0	0	0	0	0	0	0	0	0	0	1	1	chr1	1413365	C/T	0	0	0	0	ATAD3B	intronic
chr1:1418532_A/G	56	33	18	52	42	28	40	39	41	41	45	32	0	0	0	0	0	0.071428571	0	0	0	0.195121951	0.088888889	0.0625	1	1	chr1	1418532	A/G	0	1	3	0	ATAD3B	intronic
chr1:1418536_A/G	54	22	14	38	38	37	40	39	40	41	44	33	0	0.136363636	0.142857143	0.105263158	0.078947368	0	0	0	0	0.12195122	0.136363636	0.090909091	1	1	chr1	1418536	A/G	2	2	3	0	ATAD3B	intronic
chr1:1419690_A/G	19	18	14	20	22	16	16	34	22	25	26	34	0.105263158	0.111111111	0	0.15	0.136363636	0.1875	0	0	0	0	0.115384615	0.117647059	1	1	chr1	1419690	A/G	2	3	2	0	ATAD3B	intronic
chr1:1419700_A/G	19	18	15	21	21	16	16	34	22	21	26	34	0.263157895	0.222222222	0.2	0.095238095	0.19047619	0.1875	0	0	0	0.095238095	0.307692308	0.382352941	1	1	chr1	1419700	A/G	3	3	3	0	ATAD3B	intronic
chr1:1419746_A/G	17	20	16	23	21	21	16	32	24	19	23	33	0.294117647	0.2	0.3125	0.130434783	0.238095238	0.476190476	0	0	0	0.157894737	0.347826087	0.333333333	1	1	chr1	1419746	A/G	3	3	3	0	ATAD3B	intronic
chr1:1419773_A/G	20	20	19	24	19	21	18	32	21	20	23	31	0.45	0.15	0.368421053	0.125	0.421052632	0.333333333	0	0	0	0.4	0.52173913	0.258064516	1	1	chr1	1419773	A/G	3	3	3	0	ATAD3B	intronic
chr1:142704822_A/G	7	7	6	16	12	21	16	16	24	38	15	5	0.571428571	0.285714286	0.333333333	0	0	0	0	0	0	0	0	0.4	1	0	chr1	142704822	A/G	3	0	1	0	ANKRD20A12P	ncRNA_intronic
chr1:142803200_A/G	15	29	40	31	24	19	27	34	29	22	26	32	0.133333333	0.068965517	0.05	0.096774194	0	0	0	0	0	0	0	0	0	0	chr1	142803200	A/G	3	1	0	0	ANKRD20A12P;LOC102723769	intergenic
chr1:142803203_C/G	16	30	41	32	30	22	35	45	49	30	38	45	0.125	0.066666667	0.048780488	0.09375	0	0	0	0	0	0	0	0	0	0	chr1	142803203	C/G	3	1	0	0	ANKRD20A12P;LOC102723769	intergenic
chr1:142815043_C/T	11	16	14	6	5	9	13	10	14	9	14	14	0.272727273	0.1875	0.142857143	0.333333333	0	0	0	0	0	0.222222222	0.142857143	0	1	1	chr1	142815043	C/T	3	1	2	0	ANKRD20A12P;LOC102723769	intergenic
chr1:142817838_A/G	15	15	23	17	19	16	36	33	15	17	13	22	0.4	0.266666667	0.173913043	0	0	0	0	0	0	0	0.153846154	0.227272727	1	1	chr1	142817838	A/G	3	0	2	0	ANKRD20A12P;LOC102723769	intergenic
chr1:142818536_A/G	31	37	28	28	18	26	50	28	21	17	24	28	0.193548387	0	0	0.071428571	0.166666667	0.076923077	0	0	0	0	0.083333333	0	1	1	chr1	142818536	A/G	1	3	1	0	ANKRD20A12P;LOC102723769	intergenic
chr1:142827207_G/A	30	20	24	11	21	23	41	33	50	7	16	31	0	0	0.125	0.272727273	0	0	0	0	0	0.571428571	0	0	0	0	chr1	142827207	G/A	1	1	1	0	ANKRD20A12P;LOC102723769	intergenic
chr1:142831383_G/C	22	12	16	9	12	14	24	16	21	16	8	16	0.136363636	0.25	0.125	0.555555556	0	0.214285714	0	0	0	0.3125	0.25	0	1	1	chr1	142831383	G/C	3	2	2	0	ANKRD20A12P;LOC102723769	intergenic
chr1:142836996_A/T	20	11	13	8	8	9	16	14	16	18	12	24	0	0.272727273	0	0.5	0.25	0.333333333	0	0	0	0	0	0.166666667	1	0	chr1	142836996	A/T	1	3	1	0	ANKRD20A12P;LOC102723769	intergenic
chr1:142837483_T/C	19	14	30	20	17	21	41	23	43	19	23	29	0.105263158	0.142857143	0.1	0	0.117647059	0	0	0	0	0.105263158	0	0.206896552	1	0	chr1	142837483	T/C	3	1	2	0	ANKRD20A12P;LOC102723769	intergenic
chr1:142839854_G/A	11	10	12	471	464	386	534	562	606	530	10	533	0.363636364	0.3	0.166666667	0	0	0	0	0	0	0	0.2	0	0	0	chr1	142839854	G/A	3	0	1	0	ANKRD20A12P;LOC102723769	intergenic
chr1:142840424_A/G	14	10	12	8	10	11	9	9	14	6	18	9	0.142857143	0.2	0.166666667	0	0	0.272727273	0	0	0	0.333333333	0	0	0	0	chr1	142840424	A/G	3	1	1	0	ANKRD20A12P;LOC102723769	intergenic
chr1:142840496_A/C	15	11	12	9	14	12	6	13	16	9	16	12	0.2	0.272727273	0.166666667	0	0	0.25	0	0	0	0.444444444	0	0	0	0	chr1	142840496	A/C	3	1	1	0	ANKRD20A12P;LOC102723769	intergenic
chr1:142840500_C/T	15	11	12	9	13	12	6	13	16	9	16	12	0.2	0.272727273	0.166666667	0	0	0.25	0	0	0	0.444444444	0	0	0	0	chr1	142840500	C/T	3	1	1	0	ANKRD20A12P;LOC102723769	intergenic
chr1:142840503_T/C	15	11	12	9	13	12	5	12	15	10	15	12	0.2	0.272727273	0.166666667	0	0	0.25	0	0	0	0.4	0	0	0	0	chr1	142840503	T/C	3	1	1	0	ANKRD20A12P;LOC102723769	intergenic
chr1:142840924_A/G	27	27	26	95	42	96	155	114	139	84	82	106	0.111111111	0.111111111	0.076923077	0	0.071428571	0	0	0	0	0	0	0	0	0	chr1	142840924	A/G	3	1	0	0	ANKRD20A12P;LOC102723769	intergenic
chr1:142860826_A/G	55	40	52	46	36	49	114	45	70	25	44	46	0	0	0	0.065217391	0	0	0	0	0	0	0	0	1	1	chr1	142860826	A/G	0	1	0	0	ANKRD20A12P;LOC102723769	intergenic
chr1:142868486_A/G	12	18	17	17	21	12	25	16	25	17	14	16	0.166666667	0.111111111	0.117647059	0	0	0	0	0	0	0	0	0	1	1	chr1	142868486	A/G	3	0	0	0	ANKRD20A12P;LOC102723769	intergenic
chr1:142868526_A/G	13	23	22	20	18	12	38	18	33	18	15	17	0.461538462	0.304347826	0.363636364	0.3	0.444444444	0.666666667	0	0	0	0.222222222	0.4	0.294117647	1	1	chr1	142868526	A/G	3	3	3	0	ANKRD20A12P;LOC102723769	intergenic
chr1:143390020_C/G	30	28	31	17	13	15	19	23	23	13	9	18	0	0	0	0	0	0.333333333	0	0	0	0.461538462	0.555555556	0.388888889	1	0	chr1	143390020	C/G	0	1	3	0	LOC102723769;MIR6077	intergenic
chr1:143393886_G/A	12	18	12	5	7	9	9	8	5	11	6	14	0	0	0	0.4	0	0	0	0	0	0.272727273	0.5	0.214285714	0	0	chr1	143393886	G/A	0	1	3	0	LOC102723769;MIR6077	intergenic
chr1:143433118_A/G	10	10	11	21	6	10	16	10	12	11	22	11	0	0.2	0	0.19047619	0.333333333	0.2	0	0	0	0	0	0	1	0	chr1	143433118	A/G	1	3	0	0	LOC102723769;MIR6077	intergenic
chr1:143433121_G/C	10	10	11	21	6	10	15	10	12	11	23	11	0	0.2	0	0.19047619	0.333333333	0.2	0	0	0	0	0	0	1	0	chr1	143433121	G/C	1	3	0	0	LOC102723769;MIR6077	intergenic
chr1:143435431_G/A	38	29	28	16	32	16	41	42	46	32	22	24	0	0	0	0.125	0	0.125	0	0	0	0	0	0.083333333	1	0	chr1	143435431	G/A	0	2	1	0	LOC102723769;MIR6077	intergenic
chr1:143441767_T/C	42	32	48	35	25	17	107	71	96	50	40	53	0	0.09375	0	0.085714286	0.2	0.176470588	0	0	0	0	0	0.037735849	1	1	chr1	143441767	T/C	1	3	1	0	LOC102723769;MIR6077	intergenic
chr1:143441784_T/C	31	30	35	32	26	12	111	74	98	44	27	51	0.161290323	0.233333333	0.142857143	0.1875	0.423076923	0.166666667	0	0	0	0.113636364	0.111111111	0.098039216	1	1	chr1	143441784	T/C	3	3	3	0	LOC102723769;MIR6077	intergenic
chr1:143441836_T/C	17	24	27	27	19	10	81	61	68	32	22	44	0.235294118	0.166666667	0.185185185	0.333333333	0.263157895	0.3	0	0	0	0.0625	0.318181818	0.25	1	1	chr1	143441836	T/C	3	3	3	0	LOC102723769;MIR6077	intergenic
chr1:143441837_T/C	17	29	27	27	19	14	81	61	68	37	32	44	0.176470588	0	0.111111111	0.111111111	0.315789474	0	0	0	0	0	0	0.136363636	1	1	chr1	143441837	T/C	2	2	1	0	LOC102723769;MIR6077	intergenic
chr1:143441981_T/C	18	16	19	20	12	8	38	33	32	27	19	29	0.277777778	0.1875	0.421052632	0.15	0	0.25	0	0	0	0.185185185	0	0	1	1	chr1	143441981	T/C	3	2	1	0	LOC102723769;MIR6077	intergenic
chr1:143442950_T/C	36	54	50	62	50	30	102	105	78	48	37	73	0.138888889	0.166666667	0.14	0.241935484	0.14	0.166666667	0	0	0	0.104166667	0.243243243	0.150684932	1	1	chr1	143442950	T/C	3	3	3	0	LOC102723769;MIR6077	intergenic
chr1:143443062_T/C	81	64	98	95	84	54	242	204	151	102	59	116	0.543209877	0.40625	0.295918367	0.242105263	0.226190476	0.277777778	0	0	0	0.31372549	0.271186441	0.284482759	1	1	chr1	143443062	T/C	3	3	3	0	LOC102723769;MIR6077	intergenic
chr1:143443063_T/C	82	66	99	92	84	55	243	205	151	101	59	115	0.390243902	0.363636364	0.313131313	0.239130435	0.178571429	0.218181818	0	0	0	0.267326733	0.186440678	0.217391304	1	1	chr1	143443063	T/C	3	3	3	0	LOC102723769;MIR6077	intergenic
chr1:143443093_T/C	76	59	92	82	75	46	207	164	121	90	57	123	0.078947368	0.13559322	0.119565217	0.048780488	0.106666667	0.086956522	0	0	0	0.033333333	0.052631579	0	1	1	chr1	143443093	T/C	3	3	2	0	LOC102723769;MIR6077	intergenic
chr1:143449976_C/T	14	19	21	14	24	13	20	12	8	18	12	20	0.142857143	0.105263158	0.095238095	0	0	0	0	0	0	0.111111111	0.166666667	0	0	0	chr1	143449976	C/T	3	0	2	0	LOC102723769;MIR6077	intergenic
chr1:143451791_T/C	5	8	6	9	11	6	11	12	6	9	7	8	0.4	0.25	0.666666667	0.222222222	0.545454545	0	0	0	0	0.333333333	0.571428571	0.625	1	1	chr1	143451791	T/C	3	2	3	0	LOC102723769;MIR6077	intergenic
chr1:143459058_T/C	26	16	14	27	25	20	53	50	30	43	32	37	0.153846154	0.125	0.214285714	0	0.16	0.15	0	0	0	0	0	0	1	1	chr1	143459058	T/C	3	2	0	0	LOC102723769;MIR6077	intergenic
chr1:143459215_A/C	11	18	8	13	12	15	25	20	20	27	20	20	0.272727273	0	0	0.307692308	0	0	0	0	0	0	0	0.3	1	1	chr1	143459215	A/C	1	1	1	0	LOC102723769;MIR6077	intergenic
chr1:143459216_G/C	11	19	8	13	12	15	25	20	20	27	21	20	0.272727273	0	0	0.307692308	0	0	0	0	0	0	0	0.3	1	1	chr1	143459216	G/C	1	1	1	0	LOC102723769;MIR6077	intergenic
chr1:143461401_A/G	12	22	18	17	17	16	21	20	18	9	21	18	0.416666667	0.181818182	0.166666667	0	0	0.1875	0	0	0	0	0.285714286	0.277777778	1	0	chr1	143461401	A/G	3	1	2	0	LOC102723769;MIR6077	intergenic
chr1:143731826_A/G	40	43	39	33	25	22	36	29	31	35	45	42	0.075	0	0	0.181818182	0.2	0.090909091	0	0	0	0.114285714	0	0	1	0	chr1	143731826	A/G	1	3	1	0	LINC01138	ncRNA_intronic
chr1:143732104_C/T	16	20	22	12	14	10	16	14	14	13	10	30	0.375	0.15	0	0.166666667	0.285714286	0.2	0	0	0	0.153846154	0.3	0	1	0	chr1	143732104	C/T	2	3	2	0	LINC01138	ncRNA_intronic
chr1:144595375_A/G	18	27	29	43	17	26	38	32	38	25	25	29	0	0.185185185	0.172413793	0	0	0.153846154	0	0	0	0.36	0.12	0.172413793	1	0	chr1	144595375	A/G	2	1	3	0	NBPF19;NBPF20;NBPF8	intronic
chr1:144609156_A/G	17	12	11	25	13	7	22	24	19	14	28	21	0	0	0.363636364	0.08	0.153846154	0.285714286	0	0	0	0	0	0	1	1	chr1	144609156	A/G	1	3	0	0	NBPF19;NBPF20;NBPF8	intronic
chr1:144829535_A/G	97	85	67	66	33	51	81	74	88	81	53	73	0	0	0	0.060606061	0.090909091	0.058823529	0	0	0	0	0	0	0	0	chr1	144829535	A/G	0	3	0	0	NBPF8;NBPF9	UTR3
chr1:144829580_A/G	47	49	42	62	42	46	64	70	66	60	41	49	0.170212766	0.163265306	0.166666667	0.129032258	0	0.260869565	0	0	0	0.133333333	0	0.102040816	0	0	chr1	144829580	A/G	3	2	2	0	NBPF8;NBPF9	UTR3
chr1:144829583_A/G	48	49	42	77	44	45	63	70	66	60	41	54	0.0625	0.06122449	0.095238095	0	0	0.088888889	0	0	0	0.05	0	0	0	0	chr1	144829583	A/G	3	1	1	0	NBPF8;NBPF9	UTR3
chr1:144829598_A/G	50	48	49	67	47	47	64	70	69	64	43	52	0.12	0.166666667	0.163265306	0.119402985	0	0.127659574	0	0	0	0.03125	0	0.076923077	0	0	chr1	144829598	A/G	3	2	2	0	NBPF8;NBPF9	UTR3
chr1:144829656_A/G	28	65	61	67	32	42	59	63	37	73	48	62	0.107142857	0	0	0	0.0625	0	0	0	0	0	0	0	0	0	chr1	144829656	A/G	1	1	0	0	NBPF8;NBPF9	UTR3
chr1:144829808_A/G	41	58	69	29	63	36	68	66	43	67	28	61	0.097560976	0	0	0.103448276	0	0.055555556	0	0	0	0	0.107142857	0	1	0	chr1	144829808	A/G	1	2	1	0	NBPF8;NBPF9	UTR3
chr1:144829809_A/G	41	29	42	29	36	36	70	66	43	45	29	31	0.317073171	0.172413793	0.166666667	0.103448276	0.25	0.305555556	0	0	0	0.155555556	0.344827586	0.129032258	1	0	chr1	144829809	A/G	3	3	3	0	NBPF8;NBPF9	UTR3
chr1:144915991_T/C	17	15	19	15	22	17	7	13	26	12	11	25	0.117647059	0	0	0	0.090909091	0.176470588	0	0	0	0.416666667	0.181818182	0	0	0	chr1	144915991	T/C	1	2	2	0	LOC100996724	ncRNA_intronic
chr1:144932086_G/C	27	31	17	63	18	39	21	50	20	47	48	34	0.074074074	0	0	0	0.111111111	0.128205128	0	0	0	0.085106383	0	0.117647059	0	0	chr1	144932086	G/C	1	2	2	0	LOC100996724	ncRNA_intronic
chr1:145106632_A/G	11	12	17	31	9	15	22	16	19	17	9	15	0.454545455	0.166666667	0	0.096774194	0.222222222	0.133333333	0	0	0	0.294117647	0.222222222	0.2	1	0	chr1	145106632	A/G	2	3	3	0	NBPF19;NBPF20;NBPF9;SEC22B	intronic
chr1:145213806_T/C	18	20	15	23	17	18	20	15	14	9	19	23	0.166666667	0.1	0.2	0.173913043	0	0	0	0	0	0	0	0.086956522	0	0	chr1	145213806	T/C	3	1	1	0	NBPF19;NBPF20;NBPF9;NOTCH2NL	intronic
chr1:145214393_T/C	17	17	25	21	17	20	22	24	22	10	18	18	0	0	0	0.285714286	0.176470588	0.25	0	0	0	0.4	0	0	0	0	chr1	145214393	T/C	0	3	1	0	NBPF19;NBPF20;NBPF9;NOTCH2NL	intronic
chr1:145216441_G/T	12	15	23	13	9	9	13	15	11	10	10	21	0.5	0.2	0.217391304	0	0	0.333333333	0	0	0	0	0	0.238095238	0	0	chr1	145216441	G/T	3	1	1	0	NBPF19;NBPF20;NBPF9;NOTCH2NL	intronic
chr1:14522_G/A	113	138	123	268	92	260	227	245	140	122	259	112	0.07079646	0.028985507	0.040650407	0	0.043478261	0	0	0	0	0.024590164	0	0.044642857	0	0	chr1	14522	G/A	3	1	2	0	WASH7P	ncRNA_exonic
chr1:145255863_T/A	12	14	11	19	12	7	7	16	18	14	12	19	0.166666667	0.214285714	0	0.157894737	0.166666667	0.285714286	0	0	0	0	0	0.210526316	0	0	chr1	145255863	T/A	2	3	1	0	NBPF19;NBPF20;NBPF9;NOTCH2NL	intronic
chr1:145298291_G/A	44	112	43	42	97	41	117	139	123	32	32	45	0.159090909	0	0.11627907	0.071428571	0.103092784	0.097560976	0	0	0	0.09375	0.09375	0.088888889	0	0	chr1	145298291	G/A	2	3	3	0	NBPF10	exonic
chr1:145298303_A/G	42	114	122	145	101	119	112	139	123	31	32	39	0.095238095	0	0	0	0.04950495	0	0	0	0	0.096774194	0.0625	0.051282051	0	0	chr1	145298303	A/G	1	1	3	0	NBPF10	exonic
chr1:145305037_A/T	14	16	17	15	11	17	16	9	15	9	20	14	0	0	0.117647059	0.2	0.363636364	0.117647059	0	0	0	0	0.1	0.214285714	0	0	chr1	145305037	A/T	1	3	2	0	NBPF25P	ncRNA_intronic
chr1:145369480_A/G	63	51	73	62	49	53	82	78	44	83	42	51	0.174603175	0.156862745	0.164383562	0.048387097	0.081632653	0.075471698	0	0	0	0.072289157	0.095238095	0.078431373	1	0	chr1	145369480	A/G	3	3	3	0	NBPF25P	ncRNA_intronic
chr1:145369483_A/G	106	82	108	111	50	53	82	76	44	104	77	80	0	0	0	0	0.08	0.037735849	0	0	0	0	0	0	1	0	chr1	145369483	A/G	0	2	0	0	NBPF25P	ncRNA_intronic
chr1:145369498_A/G	70	53	77	72	52	97	93	80	45	101	50	84	0.085714286	0.075471698	0.064935065	0.097222222	0.057692308	0	0	0	0	0	0.06	0	1	0	chr1	145369498	A/G	3	2	1	0	NBPF25P	ncRNA_intronic
chr1:145369556_A/G	59	49	63	81	48	59	96	76	26	81	57	62	0.084745763	0.12244898	0.063492063	0.049382716	0.104166667	0	0	0	0	0.037037037	0	0	1	0	chr1	145369556	A/G	3	2	1	0	NBPF25P	ncRNA_intronic
chr1:145369620_A/G	69	57	84	89	54	74	115	96	41	81	57	65	0.202898551	0.157894737	0.154761905	0.101123596	0.092592593	0.189189189	0	0	0	0.074074074	0.105263158	0.076923077	1	0	chr1	145369620	A/G	3	3	3	0	NBPF25P	ncRNA_intronic
chr1:145369708_A/G	142	128	147	166	118	148	176	163	114	158	119	138	0.225352113	0.0703125	0.142857143	0.084337349	0.093220339	0.128378378	0	0	0	0.075949367	0.109243697	0.043478261	1	0	chr1	145369708	A/G	3	3	3	0	NBPF25P	ncRNA_intronic
chr1:145369763_A/G	190	176	187	248	157	201	240	244	181	231	167	217	0.026315789	0.028409091	0.021390374	0.02016129	0.031847134	0.039800995	0	0	0	0	0.017964072	0	1	0	chr1	145369763	A/G	3	3	1	0	NBPF25P	ncRNA_exonic
chr1:145369764_A/G	189	176	205	249	157	199	240	242	180	232	199	217	0.021164021	0.034090909	0	0.016064257	0.025477707	0.050251256	0	0	0	0	0	0	1	0	chr1	145369764	A/G	2	3	0	0	NBPF25P	ncRNA_exonic
chr1:145374420_T/C	17	21	24	29	18	32	31	48	37	27	27	35	0.176470588	0.142857143	0.208333333	0.137931034	0.111111111	0.34375	0	0	0	0	0	0	1	1	chr1	145374420	T/C	3	3	0	0	NBPF10;NBPF19;NBPF20	intronic
chr1:145374929_T/C	7	10	11	16	12	7	17	18	7	8	14	12	0.285714286	0.3	0.272727273	0.125	0	0	0	0	0	0	0	0.166666667	1	1	chr1	145374929	T/C	3	1	1	0	NBPF10;NBPF19;NBPF20	intronic
chr1:145374975_T/C	13	17	10	22	11	10	27	19	16	18	16	18	0.461538462	0.588235294	0.5	0.181818182	0	0	0	0	0	0	0	0	1	1	chr1	145374975	T/C	3	1	0	0	NBPF10;NBPF19;NBPF20	intronic
chr1:145439218_C/A	13	14	8	26	20	7	16	20	9	9	14	19	0	0	0	0.346153846	0	0	0	0	0	0.333333333	0	0	0	0	chr1	145439218	C/A	0	1	1	0	NBPF10;NBPF19;NBPF20;TXNIP	intronic
chr1:145501535_T/C	54	76	94	90	78	65	106	76	84	49	73	65	0	0	0	0	0	0	0	0	0	0.081632653	0.04109589	0.061538462	0	0	chr1	145501535	T/C	0	0	3	0	LIX1L-AS1	ncRNA_intronic
chr1:145509493_A/G	326	320	341	421	332	244	445	501	367	357	347	392	0.088957055	0.10625	0.073313783	0.073634204	0.054216867	0.040983607	0	0	0	0.014005602	0.025936599	0.020408163	1	1	chr1	145509493	A/G	3	3	3	0	RBM8A	UTR3
chr1:145509549_A/G	392	405	383	497	407	400	550	608	476	511	585	569	0.022959184	0.012345679	0.015665796	0.012072435	0.017199017	0	0	0	0	0	0	0	1	1	chr1	145509549	A/G	3	2	0	0	RBM8A	UTR3
chr1:145509569_A/G	378	414	375	494	387	301	537	581	469	385	406	446	0.092592593	0.082125604	0.058666667	0.064777328	0.059431525	0.023255814	0	0	0	0.031168831	0.039408867	0.033632287	1	1	chr1	145509569	A/G	3	3	3	0	RBM8A	UTR3
chr1:145509599_A/G	412	474	410	527	411	374	520	580	535	528	598	602	0.026699029	0.035864979	0.026829268	0.017077799	0.0243309	0	0	0	0	0	0	0	1	1	chr1	145509599	A/G	3	2	0	0	RBM8A	UTR3
chr1:145509609_A/G	428	490	430	536	520	386	544	594	543	542	602	622	0.037383178	0.051020408	0.030232558	0.020522388	0	0	0	0	0	0	0	0	1	1	chr1	145509609	A/G	3	1	0	0	RBM8A	UTR3
chr1:145511673_A/G	124	132	174	200	140	68	246	234	172	182	150	173	0.056451613	0.075757576	0.040229885	0.045	0.042857143	0	0	0	0	0	0	0	0	0	chr1	145511673	A/G	3	2	0	0	GNRHR2	ncRNA_intronic
chr1:145511890_A/G	139	152	179	145	136	57	205	236	178	190	187	217	0.143884892	0.092105263	0.094972067	0.110344828	0.029411765	0.105263158	0	0	0	0	0	0	1	1	chr1	145511890	A/G	3	3	0	0	GNRHR2	ncRNA_intronic
chr1:145511891_A/G	139	148	177	199	150	80	201	235	175	190	184	212	0.071942446	0.054054054	0.04519774	0	0	0	0	0	0	0	0	0	1	1	chr1	145511891	A/G	3	0	0	0	GNRHR2	ncRNA_intronic
chr1:145511929_A/G	102	144	158	131	144	52	293	335	312	188	168	222	0.12745098	0.131944444	0.158227848	0.129770992	0.104166667	0.115384615	0	0	0	0.090425532	0.125	0.099099099	1	1	chr1	145511929	A/G	3	3	3	0	GNRHR2	ncRNA_intronic
chr1:145511983_A/G	115	151	167	276	172	120	345	355	347	232	173	357	0.156521739	0.119205298	0.125748503	0	0.110465116	0	0	0	0	0.047413793	0.023121387	0	1	1	chr1	145511983	A/G	3	1	2	0	GNRHR2	ncRNA_intronic
chr1:145511991_A/G	119	162	171	127	175	118	347	356	349	304	275	271	0.067226891	0.111111111	0.058479532	0.039370079	0.034285714	0	0	0	0	0	0	0.036900369	1	1	chr1	145511991	A/G	3	2	1	0	GNRHR2	ncRNA_intronic
chr1:145511992_A/G	120	159	173	272	174	119	343	351	348	233	272	274	0.041666667	0.088050314	0.028901734	0	0.057471264	0	0	0	0	0.017167382	0	0.018248175	1	1	chr1	145511992	A/G	3	1	2	0	GNRHR2	ncRNA_intronic
chr1:145512024_A/G	110	144	158	127	177	97	321	315	332	220	174	316	0.127272727	0.243055556	0.132911392	0.094488189	0.152542373	0	0	0	0	0.054545455	0.040229885	0	1	1	chr1	145512024	A/G	3	2	2	0	GNRHR2	ncRNA_intronic
chr1:145512059_A/G	116	110	154	128	175	48	284	251	320	203	153	256	0.077586207	0.1	0.12987013	0.03125	0.142857143	0.145833333	0	0	0	0	0.065359477	0	1	1	chr1	145512059	A/G	3	3	1	0	GNRHR2	ncRNA_intronic
chr1:145512073_A/G	125	117	157	149	177	50	311	282	331	193	160	239	0.088	0.076923077	0.038216561	0.10738255	0.050847458	0.06	0	0	0	0.031088083	0.06875	0.025104603	1	1	chr1	145512073	A/G	3	3	3	0	GNRHR2	ncRNA_intronic
chr1:145512074_A/G	119	112	156	150	178	51	311	278	329	187	158	232	0.495798319	0.455357143	0.403846154	0.406666667	0.331460674	0.431372549	0	0	0	0.160427807	0.139240506	0.172413793	1	1	chr1	145512074	A/G	3	3	3	0	GNRHR2	ncRNA_intronic
chr1:145512081_A/G	115	165	210	165	182	73	318	277	336	227	165	247	0.07826087	0	0	0.036363636	0.038461538	0	0	0	0	0	0.036363636	0.028340081	1	1	chr1	145512081	A/G	1	2	2	0	GNRHR2	ncRNA_intronic
chr1:145512141_A/G	190	147	267	253	204	76	481	401	489	263	242	367	0	0.088435374	0	0.035573123	0.024509804	0.052631579	0	0	0	0	0.016528926	0	1	1	chr1	145512141	A/G	1	3	1	0	GNRHR2	ncRNA_intronic
chr1:145512930_A/G	49	59	71	80	62	16	125	109	78	92	67	114	0.469387755	0.525423729	0.394366197	0.35	0.35483871	0.375	0	0	0	0.184782609	0.179104478	0.070175439	1	1	chr1	145512930	A/G	3	3	3	0	GNRHR2	ncRNA_intronic
chr1:145512950_A/G	55	59	78	80	65	17	149	135	107	104	72	130	0.527272727	0.423728814	0.474358974	0.325	0.307692308	0.117647059	0	0	0	0.355769231	0.388888889	0.376923077	1	1	chr1	145512950	A/G	3	3	3	0	GNRHR2	ncRNA_intronic
chr1:145512955_A/G	59	62	115	84	68	37	162	147	114	107	78	136	0.101694915	0.14516129	0	0.119047619	0.073529412	0	0	0	0	0.046728972	0.051282051	0.044117647	1	1	chr1	145512955	A/G	2	2	3	0	GNRHR2	ncRNA_intronic
chr1:145513090_A/G	80	106	133	154	127	56	266	266	275	175	146	226	0.025	0.018867925	0.022556391	0.032467532	0	0	0	0	0	0	0	0	1	1	chr1	145513090	A/G	3	1	0	0	GNRHR2	ncRNA_intronic
chr1:145513094_A/G	78	108	131	160	101	39	262	258	266	158	138	205	0.192307692	0.444444444	0.320610687	0.3125	0.336633663	0.153846154	0	0	0	0.044303797	0.065217391	0.097560976	1	1	chr1	145513094	A/G	3	3	3	0	GNRHR2	ncRNA_intronic
chr1:145513098_A/G	76	109	134	159	104	39	259	262	267	171	134	225	0.039473684	0.229357798	0.126865672	0.113207547	0.105769231	0.230769231	0	0	0	0	0.029850746	0	1	1	chr1	145513098	A/G	3	3	1	0	GNRHR2	ncRNA_intronic
chr1:145513112_A/G	77	110	133	166	109	40	266	271	285	178	135	216	0.25974026	0.336363636	0.383458647	0.28313253	0.211009174	0.225	0	0	0	0	0.088888889	0.032407407	1	1	chr1	145513112	A/G	3	3	2	0	GNRHR2	ncRNA_intronic
chr1:145513113_A/G	76	109	134	165	106	40	266	271	287	180	135	239	0.223684211	0.339449541	0.343283582	0.212121212	0.188679245	0.275	0	0	0	0	0.051851852	0	1	1	chr1	145513113	A/G	3	3	1	0	GNRHR2	ncRNA_intronic
chr1:145513114_A/G	75	110	134	162	107	40	266	270	287	164	133	217	0.12	0	0.231343284	0.197530864	0.271028037	0.175	0	0	0	0.109756098	0.097744361	0.073732719	1	1	chr1	145513114	A/G	2	3	3	0	GNRHR2	ncRNA_intronic
chr1:145513125_A/G	108	104	129	162	115	53	254	260	282	172	142	201	0	0.048076923	0.085271318	0.067901235	0.060869565	0	0	0	0	0	0	0.014925373	1	1	chr1	145513125	A/G	2	2	1	0	GNRHR2	ncRNA_intronic
chr1:145590302_T/C	16	19	11	26	16	9	16	9	9	15	13	18	0.3125	0.315789474	0.454545455	0.153846154	0	0.222222222	0	0	0	0.266666667	0.461538462	0.222222222	1	1	chr1	145590302	T/C	3	2	3	0	NBPF10;NBPF19;NBPF20	intronic
chr1:145592235_T/C	60	49	67	69	74	50	89	104	84	44	73	74	0.116666667	0	0.134328358	0.115942029	0.081081081	0.1	0	0	0	0.090909091	0.123287671	0.243243243	1	1	chr1	145592235	T/C	2	3	3	0	POLR3C	UTR3
chr1:145659541_A/G	28	10	19	32	21	30	27	28	41	8	20	22	0	0.2	0	0	0	0	0	0	0	0.25	0.2	0.090909091	1	1	chr1	145659541	A/G	1	0	3	0	NBPF10;NBPF19;NBPF20;RNF115	intronic
chr1:145688923_A/G	24	23	12	56	33	15	31	30	43	50	32	52	0.125	0.130434783	0.166666667	0	0	0.133333333	0	0	0	0	0	0	1	1	chr1	145688923	A/G	3	1	0	0	RNF115	UTR3
chr1:145688938_A/G	33	41	10	53	22	15	29	29	42	49	29	51	0	0	0.2	0	0.181818182	0.133333333	0	0	0	0	0	0	1	1	chr1	145688938	A/G	1	2	0	0	RNF115	UTR3
chr1:145688943_A/G	33	22	10	31	32	13	29	29	42	48	29	50	0	0.227272727	0.4	0.096774194	0	0.461538462	0	0	0	0	0	0	1	1	chr1	145688943	A/G	2	2	0	0	RNF115	UTR3
chr1:145688944_A/G	33	21	17	51	32	13	29	29	42	38	29	41	0	0.333333333	0	0	0	0.384615385	0	0	0	0.052631579	0	0.048780488	1	1	chr1	145688944	A/G	1	1	2	0	RNF115	UTR3
chr1:145688973_A/G	15	15	7	21	18	8	22	17	30	31	13	28	0.2	0.466666667	0.285714286	0.142857143	0.388888889	0.5	0	0	0	0.096774194	0.153846154	0.142857143	1	1	chr1	145688973	A/G	3	3	3	0	RNF115	UTR3
chr1:145688983_A/G	10	19	5	17	12	8	17	12	25	26	16	22	0.2	0	0.2	0.470588235	0.416666667	0.5	0	0	0	0.076923077	0	0	1	1	chr1	145688983	A/G	2	3	1	0	RNF115	UTR3
chr1:145689717_A/G	19	23	21	19	16	19	35	56	25	32	35	44	0.263157895	0.347826087	0.285714286	0.263157895	0.25	0.157894737	0	0	0	0.0625	0.171428571	0	1	1	chr1	145689717	A/G	3	3	2	0	NBPF10;NBPF19;NBPF20	intronic
chr1:145689763_A/G	35	31	33	27	28	24	51	66	33	54	40	53	0	0.129032258	0.090909091	0.074074074	0.107142857	0.083333333	0	0	0	0	0.075	0	1	1	chr1	145689763	A/G	2	3	1	0	NBPF10;NBPF19;NBPF20	intronic
chr1:145689812_A/G	36	43	48	44	45	39	47	61	38	60	55	43	0.138888889	0.11627907	0.125	0.113636364	0.177777778	0.153846154	0	0	0	0	0	0.046511628	1	1	chr1	145689812	A/G	3	3	1	0	NBPF10;NBPF19;NBPF20	intronic
chr1:145689843_A/G	61	66	72	84	69	62	62	86	52	75	71	70	0.163934426	0.121212121	0.055555556	0	0.086956522	0.080645161	0	0	0	0	0	0	1	1	chr1	145689843	A/G	3	2	0	0	NBPF10;NBPF19;NBPF20	intronic
chr1:146398335_C/G	73	65	8	93	50	76	86	74	76	57	77	18	0	0	0.25	0	0	0	0	0	0	0	0	0.111111111	0	0	chr1	146398335	C/G	1	0	1	0	NBPF12	exonic
chr1:146398343_G/A	73	64	10	94	52	75	85	73	74	55	76	18	0	0	0.2	0	0	0	0	0	0	0	0	0.111111111	0	0	chr1	146398343	G/A	1	0	1	0	NBPF12	exonic
chr1:146467145_A/G	53	58	64	79	64	50	95	83	67	57	62	72	0.056603774	0.051724138	0	0	0	0	0	0	0	0	0	0	1	0	chr1	146467145	A/G	2	0	0	0	NBPF25P	ncRNA_intronic
chr1:146467146_A/G	54	56	52	67	51	38	95	81	68	43	52	72	0.092592593	0.089285714	0.096153846	0.134328358	0.039215686	0.157894737	0	0	0	0.046511628	0.096153846	0	1	0	chr1	146467146	A/G	3	3	2	0	NBPF25P	ncRNA_intronic
chr1:147921720_G/A	12	15	16	20	7	13	15	5	16	11	15	8	0	0	0	0.25	0.428571429	0.307692308	0	0	0	0	0	0	0	0	chr1	147921720	G/A	0	3	0	0	NBPF19	intronic
chr1:148003523_T/C	32	32	32	57	44	42	162	143	137	42	43	54	0.09375	0.0625	0.1875	0.105263158	0.113636364	0.19047619	0	0	0	0.047619048	0.209302326	0.074074074	1	0	chr1	148003523	T/C	3	3	3	0	NBPF26	UTR3
chr1:148003524_T/C	130	113	32	168	44	42	162	143	137	130	43	151	0	0	0.09375	0	0.045454545	0.119047619	0	0	0	0	0.069767442	0	1	0	chr1	148003524	T/C	1	2	1	0	NBPF26	UTR3
chr1:148003706_T/C	61	60	72	109	92	78	98	119	92	81	74	96	0.098360656	0.05	0	0.04587156	0.043478261	0	0	0	0	0	0.081081081	0	1	0	chr1	148003706	T/C	2	2	1	0	NBPF26	UTR3
chr1:148003734_T/C	61	60	68	101	91	77	103	110	90	80	73	79	0.049180328	0.066666667	0	0.03960396	0.032967033	0	0	0	0	0	0.054794521	0.075949367	1	0	chr1	148003734	T/C	2	2	2	0	NBPF26	UTR3
chr1:148003749_T/C	57	58	62	97	83	61	108	113	90	78	70	72	0.087719298	0.086206897	0.064516129	0.051546392	0.048192771	0.032786885	0	0	0	0	0.071428571	0.041666667	1	0	chr1	148003749	T/C	3	3	2	0	NBPF26	UTR3
chr1:148003752_T/C	57	58	62	96	83	60	109	113	92	73	74	73	0.157894737	0.068965517	0.096774194	0.083333333	0.060240964	0.15	0	0	0	0.109589041	0.22972973	0.109589041	1	0	chr1	148003752	T/C	3	3	3	0	NBPF26	UTR3
chr1:148241603_A/G	783	482	628	663	426	448	592	538	595	423	706	682	0	0.006224066	0	0	0.009389671	0.006696429	0	0	0	0.009456265	0	0	1	0	chr1	148241603	A/G	1	2	1	0	NBPF19;NBPF26	intronic
chr1:148250847_T/C	27	33	32	149	103	31	139	109	128	105	132	115	0.185185185	0.060606061	0.0625	0	0	0.096774194	0	0	0	0	0	0	1	0	chr1	148250847	T/C	3	1	0	0	NBPF25P	ncRNA_intronic
chr1:148250851_T/C	28	34	31	151	102	30	138	110	126	38	26	31	0.178571429	0.294117647	0.161290323	0	0	0.066666667	0	0	0	0.052631579	0.115384615	0.064516129	1	0	chr1	148250851	T/C	3	1	3	0	NBPF25P	ncRNA_intronic
chr1:148250939_T/C	11	15	12	24	22	18	60	41	39	35	38	16	0.363636364	0.266666667	0.25	0.291666667	0.181818182	0.333333333	0	0	0	0	0	0.125	1	0	chr1	148250939	T/C	3	3	1	0	NBPF25P	ncRNA_intronic
chr1:148251003_T/C	10	22	8	18	15	16	48	24	18	34	19	23	0.2	0	0.25	0.277777778	0.133333333	0.1875	0	0	0	0	0	0	0	0	chr1	148251003	T/C	2	3	0	0	NBPF25P	ncRNA_intronic
chr1:148340339_T/C	21	13	7	18	15	12	50	54	45	9	47	45	0.142857143	0.230769231	0.285714286	0.111111111	0.133333333	0.166666667	0	0	0	0.222222222	0	0	0	0	chr1	148340339	T/C	3	3	1	0	NBPF14;NBPF26;NBPF9	exonic
chr1:148340353_G/C	20	13	7	16	15	58	55	55	47	10	52	45	0.15	0.230769231	0.285714286	0.125	0.133333333	0	0	0	0	0.2	0	0	0	0	chr1	148340353	G/C	3	2	1	0	NBPF14;NBPF26;NBPF9	exonic
chr1:148347148_G/C	24	17	13	41	29	27	41	33	25	35	23	30	0.125	0.176470588	0.153846154	0	0	0	0	0	0	0	0	0	0	0	chr1	148347148	G/C	3	0	0	0	NBPF25P	ncRNA_intronic
chr1:148557541_C/T	19	18	20	21	25	21	18	22	32	31	14	19	0	0	0	0.142857143	0	0	0	0	0	0	0.142857143	0.105263158	1	1	chr1	148557541	C/T	0	1	2	0	NBPF25P	ncRNA_intronic
chr1:148560345_A/C	15	21	29	26	22	26	40	26	56	19	29	34	0.2	0.19047619	0	0.115384615	0.136363636	0.192307692	0	0	0	0.105263158	0.137931034	0.117647059	0	0	chr1	148560345	A/C	2	3	3	0	NBPF25P	ncRNA_intronic
chr1:148592807_C/G	33	29	28	40	200	291	272	271	375	182	203	273	0.363636364	0.103448276	0.071428571	0.125	0	0	0	0	0	0	0	0	0	0	chr1	148592807	C/G	3	1	0	0	NBPF15	exonic
chr1:148595432_A/G	48	43	37	49	47	44	52	45	38	29	26	22	0	0	0	0	0	0	0	0	0	0.068965517	0.115384615	0.090909091	1	0	chr1	148595432	A/G	0	0	3	0	NBPF25P	ncRNA_intronic
chr1:148595436_A/G	30	23	24	28	28	29	58	49	39	32	27	23	0.133333333	0.130434783	0.208333333	0.25	0.071428571	0.137931034	0	0	0	0.125	0.111111111	0.260869565	1	0	chr1	148595436	A/G	3	3	3	0	NBPF25P	ncRNA_intronic
chr1:148595482_A/G	42	38	32	44	68	38	75	73	48	57	48	39	0.047619048	0.052631579	0.0625	0.045454545	0	0.052631579	0	0	0	0	0.041666667	0.076923077	1	0	chr1	148595482	A/G	3	2	2	0	NBPF25P	ncRNA_intronic
chr1:148595512_A/G	56	40	42	61	58	45	70	79	45	48	58	53	0.107142857	0.05	0.047619048	0.081967213	0.068965517	0.066666667	0	0	0	0	0.051724138	0.056603774	1	0	chr1	148595512	A/G	3	3	2	0	NBPF25P	ncRNA_intronic
chr1:148595576_A/G	51	36	39	59	50	42	71	80	42	36	55	48	0.274509804	0.277777778	0.256410256	0.220338983	0.12	0.142857143	0	0	0	0.194444444	0.236363636	0.1875	1	0	chr1	148595576	A/G	3	3	3	0	NBPF25P	ncRNA_intronic
chr1:148595646_A/G	110	90	89	145	114	96	143	146	95	93	113	114	0.027272727	0	0.04494382	0	0	0	0	0	0	0	0	0	1	0	chr1	148595646	A/G	2	0	0	0	NBPF25P	ncRNA_intronic
chr1:148595664_A/G	127	94	100	140	107	98	162	142	116	99	118	115	0.047244094	0.095744681	0.1	0.071428571	0.056074766	0.091836735	0	0	0	0	0	0.026086957	1	0	chr1	148595664	A/G	3	3	1	0	NBPF25P	ncRNA_intronic
chr1:148595665_A/G	127	95	102	139	107	100	163	143	116	92	108	115	0.275590551	0.336842105	0.18627451	0.208633094	0.14953271	0.29	0	0	0	0.076086957	0.175925926	0.113043478	1	0	chr1	148595665	A/G	3	3	3	0	NBPF25P	ncRNA_intronic
chr1:148757526_A/G	42	178	31	239	157	37	223	247	192	192	210	196	0.047619048	0	0.129032258	0	0	0.054054054	0	0	0	0	0	0	1	0	chr1	148757526	A/G	2	1	0	0	NBPF25P	ncRNA_intronic
chr1:148757556_A/G	41	57	31	59	59	36	74	86	27	66	48	34	0.073170732	0	0.064516129	0.06779661	0	0.166666667	0	0	0	0	0.145833333	0.088235294	1	0	chr1	148757556	A/G	2	2	2	0	NBPF25P	ncRNA_intronic
chr1:148757620_A/G	25	20	17	35	34	17	65	61	19	27	59	38	0.24	0.1	0.235294118	0.114285714	0	0.235294118	0	0	0	0.074074074	0	0	1	0	chr1	148757620	A/G	3	2	1	0	NBPF25P	ncRNA_intronic
chr1:148757709_A/G	40	34	30	58	30	40	82	90	27	46	49	33	0.2	0.205882353	0.066666667	0.155172414	0.066666667	0.35	0	0	0	0.108695652	0.204081633	0.121212121	1	0	chr1	148757709	A/G	3	3	3	0	NBPF25P	ncRNA_intronic
chr1:148934340_A/G	7	10	8	9	12	7	25	17	17	8	5	16	0	0.3	0.375	0.333333333	0.333333333	0.571428571	0	0	0	0.5	0.4	0.1875	1	1	chr1	148934340	A/G	2	3	3	0	LOC645166;NBPF25P	ncRNA_intronic
chr1:148940184_A/G	13	18	11	22	22	13	31	18	26	13	13	15	0.384615385	0.333333333	0.181818182	0.136363636	0	0.384615385	0	0	0	0	0.461538462	0.133333333	1	1	chr1	148940184	A/G	3	2	2	0	LOC645166;NBPF25P	ncRNA_intronic
chr1:148940190_A/G	13	18	12	23	21	12	31	17	26	14	23	23	0.384615385	0.166666667	0.166666667	0.086956522	0	0.333333333	0	0	0	0	0	0	1	1	chr1	148940190	A/G	3	2	0	0	LOC645166;NBPF25P	ncRNA_intronic
chr1:148940235_A/G	13	18	14	26	13	13	22	19	25	11	16	24	0.230769231	0.111111111	0.214285714	0.076923077	0.307692308	0	0	0	0	0.181818182	0	0	1	1	chr1	148940235	A/G	3	2	1	0	LOC645166;NBPF25P	ncRNA_intronic
chr1:148940309_A/G	12	16	12	13	13	7	7	12	18	14	11	13	0.166666667	0.25	0.333333333	0	0	0	0	0	0	0.214285714	0.181818182	0.153846154	1	1	chr1	148940309	A/G	3	0	3	0	LOC645166;NBPF25P	ncRNA_intronic
chr1:149818441_T/C	45	72	68	92	63	89	83	73	108	54	66	91	0.2	0.097222222	0.102941176	0.152173913	0.095238095	0.224719101	0	0	0	0	0	0.032967033	1	0	chr1	149818441	T/C	3	3	1	0	HIST2H2AA3;HIST2H2BC	intergenic
chr1:149818472_T/C	41	66	61	80	59	65	65	68	90	43	46	92	0.146341463	0.166666667	0.131147541	0.0875	0.101694915	0.307692308	0	0	0	0	0	0	1	0	chr1	149818472	T/C	3	3	0	0	HIST2H2AA3;HIST2H2BC	intergenic
chr1:149818508_T/C	52	83	66	84	73	71	69	73	94	54	35	91	0.115384615	0.096385542	0.075757576	0.119047619	0.164383562	0.309859155	0	0	0	0	0.057142857	0.032967033	1	0	chr1	149818508	T/C	3	3	2	0	HIST2H2AA3;HIST2H2BC	intergenic
chr1:149822776_T/C	354	230	118	20	38	18	206	276	373	16	84	866	0	0	0	0.15	0.105263158	0.111111111	0	0	0	0.1875	0.130952381	0	0	0	chr1	149822776	T/C	0	3	2	0	HIST2H2AA3;HIST2H2AA4	exonic
chr1:149913437_T/C	82	88	73	110	104	79	124	119	118	103	130	97	0.048780488	0	0.04109589	0.027272727	0	0.126582278	0	0	0	0	0	0	1	0	chr1	149913437	T/C	2	2	0	0	OTUD7B	UTR3
chr1:149913513_T/C	56	60	59	82	65	52	87	82	78	71	89	70	0.071428571	0.166666667	0.118644068	0.073170732	0.107692308	0.153846154	0	0	0	0	0	0	1	0	chr1	149913513	T/C	3	3	0	0	OTUD7B	UTR3
chr1:149913727_T/C	61	85	72	117	82	68	134	141	142	113	150	130	0.081967213	0	0.055555556	0.068376068	0	0.176470588	0	0	0	0	0	0	1	0	chr1	149913727	T/C	2	2	0	0	OTUD7B	UTR3
chr1:150281875_A/G	7	8	5	9	5	10	17	7	10	5	10	8	0	0	0	0.555555556	0.4	0	0	0	0	0	0	0	1	1	chr1	150281875	A/G	0	2	0	0	MRPS21	downstream
chr1:150281995_A/G	11	13	15	22	6	13	26	10	24	16	28	17	0.272727273	0.153846154	0	0.181818182	0	0.307692308	0	0	0	0	0	0	1	1	chr1	150281995	A/G	2	2	0	0	MRPS21	downstream
chr1:150281996_A/G	11	13	15	22	6	13	26	10	24	16	28	17	0.363636364	0.307692308	0	0.318181818	0	0.307692308	0	0	0	0	0	0	1	1	chr1	150281996	A/G	2	2	0	0	MRPS21	downstream
chr1:150583324_T/C	14	15	22	29	23	24	37	26	29	20	20	44	0.285714286	0.133333333	0.090909091	0.068965517	0.173913043	0.208333333	0	0	0	0	0.1	0	1	1	chr1	150583324	T/C	3	3	1	0	MCL1;ENSA	intergenic
chr1:150583541_T/C	27	23	35	29	18	25	60	46	42	38	29	32	0	0.217391304	0.314285714	0.206896552	0.222222222	0.28	0	0	0	0.078947368	0.172413793	0.09375	1	1	chr1	150583541	T/C	2	3	3	0	MCL1;ENSA	intergenic
chr1:150584364_T/C	36	30	56	46	51	33	69	63	55	62	45	61	0.083333333	0	0.053571429	0	0.098039216	0.090909091	0	0	0	0	0	0.06557377	1	1	chr1	150584364	T/C	2	2	1	0	MCL1;ENSA	intergenic
chr1:150584375_T/C	35	27	58	39	48	33	65	60	47	61	45	61	0.142857143	0.185185185	0.103448276	0.051282051	0.104166667	0.151515152	0	0	0	0	0	0	1	1	chr1	150584375	T/C	3	3	0	0	MCL1;ENSA	intergenic
chr1:150584412_T/C	25	23	47	29	40	25	51	46	35	45	38	49	0.08	0.086956522	0.063829787	0	0	0.08	0	0	0	0	0	0	1	1	chr1	150584412	T/C	3	1	0	0	MCL1;ENSA	intergenic
chr1:150585087_T/C	15	13	13	16	15	13	24	43	29	26	29	27	0	0	0	0.25	0	0	0	0	0	0	0	0	1	1	chr1	150585087	T/C	0	1	0	0	MCL1;ENSA	intergenic
chr1:150585164_T/C	10	10	12	14	13	14	24	26	24	18	24	23	0.2	0.2	0.166666667	0.142857143	0	0.214285714	0	0	0	0	0	0	1	1	chr1	150585164	T/C	3	2	0	0	MCL1;ENSA	intergenic
chr1:150586519_T/C	32	42	56	43	34	25	75	73	108	36	52	59	0.1875	0.19047619	0.196428571	0.23255814	0.205882353	0.28	0	0	0	0.138888889	0.134615385	0.101694915	1	1	chr1	150586519	T/C	3	3	3	0	MCL1;ENSA	intergenic
chr1:150586595_T/C	49	63	54	53	53	58	93	121	118	54	83	90	0.040816327	0.047619048	0.055555556	0.094339623	0	0	0	0	0	0.037037037	0	0	1	1	chr1	150586595	T/C	3	1	1	0	MCL1;ENSA	intergenic
chr1:150586728_T/C	60	93	69	91	64	72	91	135	122	72	103	137	0	0.053763441	0.072463768	0.076923077	0	0.041666667	0	0	0	0	0	0	1	1	chr1	150586728	T/C	2	2	0	0	MCL1;ENSA	intergenic
chr1:150586895_T/C	37	64	55	58	39	36	61	76	104	50	70	82	0.162162162	0.0625	0	0.068965517	0.153846154	0.138888889	0	0	0	0	0	0.073170732	1	1	chr1	150586895	T/C	2	3	1	0	MCL1;ENSA	intergenic
chr1:150586924_T/C	39	68	45	62	48	43	62	85	93	49	69	86	0.102564103	0.088235294	0.044444444	0.080645161	0	0	0	0	0	0.040816327	0	0	1	1	chr1	150586924	T/C	3	1	1	0	MCL1;ENSA	intergenic
chr1:150586927_T/C	38	66	54	61	44	39	63	87	94	49	69	82	0.236842105	0.075757576	0	0.049180328	0.113636364	0.128205128	0	0	0	0.06122449	0	0.048780488	1	1	chr1	150586927	T/C	2	3	2	0	MCL1;ENSA	intergenic
chr1:150588916_T/C	35	43	30	29	19	14	23	32	50	34	33	61	0.2	0	0	0.137931034	0.105263158	0.142857143	0	0	0	0.088235294	0.212121212	0.131147541	1	1	chr1	150588916	T/C	1	3	3	0	MCL1;ENSA	intergenic
chr1:150589442_T/C	38	35	49	64	53	24	64	67	56	46	64	55	0.052631579	0.114285714	0.06122449	0.046875	0	0	0	0	0	0	0	0	0	0	chr1	150589442	T/C	3	1	0	0	MCL1;ENSA	intergenic
chr1:150589822_T/C	62	84	61	95	86	59	124	157	189	119	145	166	0.064516129	0.023809524	0.081967213	0.031578947	0	0.050847458	0	0	0	0	0	0	1	1	chr1	150589822	T/C	3	2	0	0	MCL1;ENSA	intergenic
chr1:150589824_T/C	60	89	61	94	62	58	127	161	192	119	145	165	0.05	0.078651685	0.114754098	0.053191489	0.064516129	0.068965517	0	0	0	0	0	0	1	1	chr1	150589824	T/C	3	3	0	0	MCL1;ENSA	intergenic
chr1:150589959_T/C	45	76	49	53	34	53	88	125	150	94	99	135	0.066666667	0.052631579	0.183673469	0.056603774	0.235294118	0	0	0	0	0	0	0	1	1	chr1	150589959	T/C	3	2	0	0	MCL1;ENSA	intergenic
chr1:150589969_T/C	79	82	53	52	34	34	89	128	154	95	75	117	0	0.036585366	0.056603774	0.038461538	0.088235294	0.088235294	0	0	0	0	0.026666667	0.034188034	1	1	chr1	150589969	T/C	2	3	2	0	MCL1;ENSA	intergenic
chr1:150589972_T/C	50	80	53	70	34	51	89	128	154	83	75	136	0.08	0.0625	0.113207547	0	0.088235294	0	0	0	0	0.048192771	0.026666667	0	1	1	chr1	150589972	T/C	3	1	2	0	MCL1;ENSA	intergenic
chr1:150589973_T/C	50	80	53	70	34	52	89	126	153	96	75	136	0.04	0.0625	0.056603774	0	0.088235294	0	0	0	0	0	0.053333333	0	1	1	chr1	150589973	T/C	3	1	1	0	MCL1;ENSA	intergenic
chr1:150589988_T/C	47	81	52	70	55	52	86	123	144	83	69	119	0.106382979	0.061728395	0.057692308	0	0	0	0	0	0	0.084337349	0.072463768	0.075630252	1	1	chr1	150589988	T/C	3	0	3	0	MCL1;ENSA	intergenic
chr1:150590044_T/C	69	108	61	91	60	60	100	141	145	108	106	151	0.057971014	0.092592593	0.081967213	0	0	0	0	0	0	0	0	0	1	1	chr1	150590044	T/C	3	0	0	0	MCL1;ENSA	intergenic
chr1:150590045_T/C	69	108	61	68	59	45	100	141	144	108	107	152	0.15942029	0.203703704	0.098360656	0.058823529	0	0.111111111	0	0	0	0	0	0	1	1	chr1	150590045	T/C	3	2	0	0	MCL1;ENSA	intergenic
chr1:150590066_T/C	57	86	58	58	49	41	85	108	106	89	75	107	0.175438596	0.244186047	0.137931034	0.172413793	0	0.146341463	0	0	0	0	0	0	1	1	chr1	150590066	T/C	3	2	0	0	MCL1;ENSA	intergenic
chr1:150590067_T/C	56	85	58	58	29	41	85	108	105	90	74	108	0.178571429	0.294117647	0.206896552	0.24137931	0.137931034	0.219512195	0	0	0	0	0	0	1	1	chr1	150590067	T/C	3	3	0	0	MCL1;ENSA	intergenic
chr1:150593097_T/C	68	82	103	81	59	60	148	129	153	86	78	110	0.058823529	0	0	0.037037037	0.050847458	0.033333333	0	0	0	0	0	0	1	0	chr1	150593097	T/C	1	3	0	0	MCL1;ENSA	intergenic
chr1:150593160_T/C	47	60	75	57	55	53	109	105	117	73	46	101	0.127659574	0.116666667	0.16	0.105263158	0.127272727	0	0	0	0	0	0	0.02970297	1	1	chr1	150593160	T/C	3	2	1	0	MCL1;ENSA	intergenic
chr1:150593173_T/C	52	63	71	58	56	48	104	96	104	70	43	97	0	0	0.028169014	0.086206897	0	0	0	0	0	0	0	0	1	1	chr1	150593173	T/C	1	1	0	0	MCL1;ENSA	intergenic
chr1:150593199_T/C	34	45	56	42	52	39	81	74	73	60	34	81	0.088235294	0.044444444	0.071428571	0.071428571	0	0	0	0	0	0	0	0	1	1	chr1	150593199	T/C	3	1	0	0	MCL1;ENSA	intergenic
chr1:150593315_T/C	42	32	46	40	52	40	112	113	92	78	83	113	0.047619048	0.0625	0.086956522	0.175	0.211538462	0.05	0	0	0	0	0	0	1	1	chr1	150593315	T/C	3	3	0	0	MCL1;ENSA	intergenic
chr1:150593325_T/C	41	34	44	39	52	43	113	115	92	77	52	85	0.12195122	0.205882353	0.159090909	0.307692308	0.346153846	0.186046512	0	0	0	0	0.096153846	0.058823529	1	1	chr1	150593325	T/C	3	3	2	0	MCL1;ENSA	intergenic
chr1:150593393_T/C	55	48	40	31	58	32	86	83	59	49	47	72	0	0	0	0.129032258	0	0.09375	0	0	0	0.040816327	0	0	1	1	chr1	150593393	T/C	0	2	1	0	MCL1;ENSA	intergenic
chr1:150593430_T/C	37	50	29	67	57	32	105	86	72	44	45	61	0.081081081	0	0.137931034	0	0	0.15625	0	0	0	0.068181818	0.066666667	0.131147541	1	1	chr1	150593430	T/C	2	1	3	0	MCL1;ENSA	intergenic
chr1:150593442_T/C	35	52	28	34	33	32	101	85	77	45	43	64	0.085714286	0	0.071428571	0.088235294	0.060606061	0.0625	0	0	0	0.066666667	0.069767442	0	1	1	chr1	150593442	T/C	2	3	2	0	MCL1;ENSA	intergenic
chr1:150593887_T/C	41	32	29	38	24	23	54	56	57	27	32	43	0.463414634	0.4375	0.482758621	0.342105263	0.5	0.47826087	0	0	0	0.407407407	0.28125	0.395348837	1	1	chr1	150593887	T/C	3	3	3	0	ENSA	downstream
chr1:150593888_T/C	41	33	29	38	24	23	53	57	57	29	32	43	0.414634146	0.424242424	0.448275862	0.342105263	0.5	0.47826087	0	0	0	0.344827586	0.34375	0.325581395	1	1	chr1	150593888	T/C	3	3	3	0	ENSA	downstream
chr1:150594023_T/C	75	70	98	66	61	38	100	101	91	96	60	82	0.04	0.071428571	0	0.075757576	0.06557377	0.078947368	0	0	0	0	0	0	1	1	chr1	150594023	T/C	2	3	0	0	ENSA	downstream
chr1:150594025_T/C	74	71	75	66	61	38	100	102	91	96	52	73	0.135135135	0.169014085	0.146666667	0.181818182	0.196721311	0.184210526	0	0	0	0	0.038461538	0.04109589	1	1	chr1	150594025	T/C	3	3	2	0	ENSA	downstream
chr1:150966790_T/C	38	42	19	64	41	33	66	75	56	55	89	75	0.210526316	0.071428571	0.157894737	0.125	0.073170732	0.363636364	0	0	0	0	0	0	0	0	chr1	150966790	T/C	3	3	0	0	ANXA9	intronic
chr1:150968622_T/C	11	5	11	17	7	10	18	13	9	10	8	11	0.181818182	0.6	0.363636364	0.235294118	0	0.2	0	0	0	0	0	0	1	1	chr1	150968622	T/C	3	2	0	0	ANXA9;MINDY1	downstream
chr1:150978754_G/C	5	8	8	5	12	8	6	7	8	6	15	10	0.6	0	0.5	0.2	0.25	0	0	0	0	0	0.4	0.4	0	0	chr1	150978754	G/C	2	2	2	0	MINDY1	intronic
chr1:151095870_A/G	15	21	17	7	14	7	39	46	58	30	48	46	0.133333333	0	0.235294118	0.571428571	0.285714286	0.428571429	0	0	0	0	0.0625	0	1	1	chr1	151095870	A/G	2	3	1	0	GABPB2	intronic
chr1:151096401_A/G	24	18	25	37	19	25	50	54	64	31	23	59	0.25	0.111111111	0.12	0	0.105263158	0.12	0	0	0	0	0.086956522	0	1	1	chr1	151096401	A/G	3	2	1	0	GABPB2	intronic
chr1:151096402_A/G	24	18	25	37	32	24	50	53	65	31	23	59	0.291666667	0.166666667	0.28	0	0	0.166666667	0	0	0	0	0.086956522	0	1	1	chr1	151096402	A/G	3	1	1	0	GABPB2	intronic
chr1:151096477_A/G	18	15	31	31	22	27	38	32	38	21	24	38	0	0.133333333	0	0	0	0.074074074	0	0	0	0	0	0	1	1	chr1	151096477	A/G	1	1	0	0	GABPB2	intronic
chr1:151176867_A/G	19	13	14	16	11	11	14	9	8	9	12	22	0	0	0	0	0	0	0	0	0	0.333333333	0.333333333	0.090909091	1	1	chr1	151176867	A/G	0	0	3	0	PIP5K1A	intronic
chr1:151420837_T/C	13	13	14	16	10	19	12	10	12	10	14	13	0.461538462	0.153846154	0.285714286	0.125	0.2	0.578947368	0	0	0	0	0.357142857	0	1	1	chr1	151420837	T/C	3	3	1	0	POGZ	intronic
chr1:151847011_T/C	112	124	105	162	83	88	168	183	116	129	132	119	0	0	0	0	0	0	0	0	0	0.031007752	0.037878788	0.050420168	1	1	chr1	151847011	T/C	0	0	3	0	THEM4	UTR3
chr1:151847097_T/C	88	133	100	153	92	71	180	190	129	143	179	136	0	0.022556391	0.05	0.032679739	0	0.042253521	0	0	0	0	0	0	1	1	chr1	151847097	T/C	2	2	0	0	THEM4	UTR3
chr1:151847110_T/C	80	138	105	152	91	74	189	191	131	133	145	131	0.05	0.028985507	0.114285714	0.078947368	0.076923077	0.081081081	0	0	0	0.060150376	0.048275862	0.022900763	1	1	chr1	151847110	T/C	3	3	3	0	THEM4	UTR3
chr1:153932325_T/C	486	422	536	586	461	358	646	552	421	528	674	522	0.016460905	0.014218009	0	0.013651877	0.013015184	0.027932961	0	0	0	0	0	0	0	0	chr1	153932325	T/C	2	3	0	0	SLC39A1	UTR3
chr1:154187600_T/C	7	12	7	14	5	11	10	12	16	8	18	11	0.428571429	0	0.285714286	0	0	0.454545455	0	0	0	0.25	0.333333333	0.363636364	1	1	chr1	154187600	T/C	2	1	3	0	C1orf43	intronic
chr1:154557326_T/C	623	914	459	506	361	318	12	9	13	387	612	286	0.02247191	0	0.065359477	0.035573123	0.066481994	0.106918239	0	0	0	0	0	0	0	0	chr1	154557326	T/C	2	3	0	0	ADAR	exonic
chr1:154557763_T/C	2076	845	1450	1474	1041	807	17	10	8	365	490	222	0	0	0	0	0	0	0	0	0	0	0	0	0	0	chr1	154557763	T/C	0	0	0	0	ADAR	exonic
chr1:154558712_T/C	337	190	278	306	180	205	14	11	11	260	318	72	0.145400593	0.1	0.323741007	0.055555556	0.027777778	0.073170732	0	0	0	0	0	0.069444444	0	0	chr1	154558712	T/C	3	3	1	0	ADAR	exonic
chr1:154558713_T/C	1487	545	931	307	715	530	14	11	11	260	317	138	0	0	0	0.263843648	0	0	0	0	0	0	0	0	0	0	chr1	154558713	T/C	0	1	0	0	ADAR	exonic
chr1:154562701_T/C	637	252	483	436	1065	952	11	14	13	416	582	286	0.062794349	0.011904762	0.008281573	0.041284404	0	0	0	0	0	0	0	0	0	0	chr1	154562701	T/C	3	1	0	0	ADAR	exonic
chr1:154562811_T/C	947	817	1366	659	729	829	12	14	9	382	548	261	0.006335797	0	0	0.080424886	0.07133059	0	0	0	0	0	0	0	0	0	chr1	154562811	T/C	1	2	0	0	ADAR	exonic
chr1:154562846_T/C	2066	740	1277	314	807	729	12	14	9	330	498	230	0	0	0	0.02866242	0	0	0	0	0	0	0	0	0	0	chr1	154562846	T/C	0	1	0	0	ADAR	exonic
chr1:154569324_C/T	2616	1076	1824	518	1269	1091	33	29	24	543	693	406	0	0	0	0.038610039	0	0	0	0	0	0	0	0	0	0	chr1	154569324	C/T	0	1	0	0	ADAR	exonic
chr1:154569417_T/C	2955	1240	1999	492	1392	1226	29	32	32	604	837	478	0	0	0	0.042682927	0	0	0	0	0	0	0	0	0	0	chr1	154569417	T/C	0	1	0	0	ADAR	exonic
chr1:154570348_G/A	2416	293	475	1660	1078	929	21	17	19	6	177	97	0	0.972696246	0.991578947	0	0	0	0	0	0	1	0.97740113	0.927835052	0	0	chr1	154570348	G/A	2	0	3	0	ADAR	exonic
chr1:154570931_T/C	862	2396	734	1067	3235	2818	66	52	58	1123	1481	855	0.00812065	0	0.231607629	0.053420806	0	0	0	0	0	0	0	0	0	0	chr1	154570931	T/C	2	1	0	0	ADAR	exonic
chr1:154570947_T/C	863	2445	735	1278	645	2881	66	53	62	1144	1528	873	0.054461182	0	0.229931973	0.056338028	0.018604651	0	0	0	0	0	0	0	0	0	chr1	154570947	T/C	2	2	0	0	ADAR	exonic
chr1:154570953_T/A	864	842	736	4453	3333	2932	69	56	64	368	574	327	0.996527778	0.989311164	0.993206522	0	0	0	0	0	0	0.986413043	0.963414634	0.951070336	0	0	chr1	154570953	T/A	3	0	3	0	ADAR	exonic
chr1:154571019_T/C	3867	1543	2513	732	1904	1704	35	33	46	619	946	539	0	0	0	0.25	0	0	0	0	0	0	0	0	0	0	chr1	154571019	T/C	0	1	0	0	ADAR	exonic
chr1:154573708_T/C	3031	1246	2139	2070	1893	1565	26	35	22	594	790	374	0.005278786	0.004012841	0.027582983	0.004347826	0	0	0	0	0	0	0	0.221925134	0	0	chr1	154573708	T/C	3	1	1	0	ADAR	exonic
chr1:154573880_T/C	4746	1762	2909	2135	2202	1930	19	32	24	614	1021	489	0	0	0	0.044964871	0	0	0	0	0	0	0	0	0	0	chr1	154573880	T/C	0	1	0	0	ADAR	exonic
chr1:154574169_T/C	4959	2232	3183	3161	1754	1860	35	47	41	746	1245	650	0	0	0	0	0.006841505	0	0	0	0	0	0	0	0	0	chr1	154574169	T/C	0	1	0	0	ADAR	exonic
chr1:154574170_C/A	4948	2236	3170	2624	1923	1633	35	48	41	745	1241	646	0	0	0	0.991615854	0	0.982241274	0	0	0	0	0	0	0	0	chr1	154574170	C/A	0	2	0	0	ADAR	exonic
chr1:154574201_T/C	4114	1770	2797	2336	1653	1533	37	44	35	579	900	498	0	0	0	0.007277397	0.165759226	0.060665362	0	0	0	0	0	0	0	0	chr1	154574201	T/C	0	3	0	0	ADAR	exonic
chr1:154574227_G/T	4624	1948	3040	2361	1694	1560	39	45	32	506	776	442	0	0	0	0.993223211	0.991145218	0.983333333	0	0	0	0	0	0	0	0	chr1	154574227	G/T	0	3	0	0	ADAR	exonic
chr1:154574233_G/A	4586	1899	2986	2269	1608	1481	39	46	31	27	26	22	0	0	0	0.993389158	0.98880597	0.983119514	0	0	0	0	0	0	0	0	chr1	154574233	G/A	0	3	0	0	ADAR	exonic
chr1:154574236_T/C	3496	1733	2979	2260	1615	1477	39	46	31	27	26	21	0.03604119	0.058857473	0	0.993362832	0.990092879	0.983073798	0	0	0	0	0	0	0	0	chr1	154574236	T/C	2	3	0	0	ADAR	exonic
chr1:154574306_T/C	3547	1735	2613	2265	1720	1433	30	36	27	27	25	23	0.057513392	0.004610951	0.005357826	0	0	0	0	0	0	0	0	0	0	0	chr1	154574306	T/C	3	0	0	0	ADAR	exonic
chr1:154574322_T/C	3614	1911	3102	2407	1628	1320	35	35	24	27	21	23	0.006087438	0	0	0	0.006756757	0.004545455	0	0	0	0	0	0	0	0	chr1	154574322	T/C	1	2	0	0	ADAR	exonic
chr1:154574338_T/A	4817	1910	3106	1833	1556	1253	29	34	19	28	21	17	0	0	0	0.992907801	0.989717224	0.983240223	0	0	0	0	0	0	0	0	chr1	154574338	T/A	0	3	0	0	ADAR	exonic
chr1:154574366_T/C	3306	1605	2565	1750	1507	1309	26	25	20	29	19	15	0.003932244	0	0	0.043428571	0.00729927	0	0	0	0	0	0	0	0	0	chr1	154574366	T/C	1	2	0	0	ADAR	exonic
chr1:154574404_T/C	3876	1539	2478	1644	1727	1256	28	22	20	19	18	17	0	0	0	0.057177616	0	0	0	0	0	0	0	0	0	0	chr1	154574404	T/C	0	1	0	0	ADAR	exonic
chr1:154574424_T/C	2671	1419	2311	1581	1688	1225	28	23	19	17	17	21	0.004867091	0	0	0.039215686	0	0	0	0	0	0	0	0	0	0	chr1	154574424	T/C	1	1	0	0	ADAR	exonic
chr1:154574464_T/C	2134	1408	1654	1112	1003	950	28	17	11	13	13	18	0.01452671	0.095880682	0	0.007194245	0.007976072	0	0	0	0	0	0	0	0	0	chr1	154574464	T/C	2	2	0	0	ADAR	exonic
chr1:154574476_G/A	2507	911	1459	973	917	673	25	12	11	10	14	15	0	0	0	0.988694758	0.898582334	0.979197623	0	0	0	0	0	0	0	0	chr1	154574476	G/A	0	3	0	0	ADAR	exonic
chr1:154574479_T/G	2479	901	1439	965	986	719	26	12	12	10	14	15	0	0	0	0.987564767	0.905679513	0.979137691	0	0	0	0	0	0	0	0	chr1	154574479	T/G	0	3	0	0	ADAR	exonic
chr1:154574485_T/A	2369	844	1376	914	917	703	27	11	13	10	14	17	0	0	0	0.987964989	0.948745911	0.978662873	0	0	0	0	0	0	0	0	chr1	154574485	T/A	0	3	0	0	ADAR	exonic
chr1:154574551_T/C	2798	986	1663	854	944	798	22	18	9	11	19	14	0	0	0	0.029274005	0	0	0	0	0	0	0	0	0	0	chr1	154574551	T/C	0	1	0	0	ADAR	exonic
chr1:154574557_T/C	1690	863	1254	925	470	784	28	24	12	19	25	19	0.010059172	0.046349942	0.005582137	0.324324324	0.353191489	0.211734694	0	0	0	0	0	0	0	0	chr1	154574557	T/C	3	3	0	0	ADAR	exonic
chr1:154574638_A/G	3286	1326	1941	1125	738	773	22	24	7	20	23	22	0	0	0	0.992888889	0.986449864	0.985769728	0	0	0	0	0	0	0	0	chr1	154574638	A/G	0	3	0	0	ADAR	exonic
chr1:154574644_T/G	3291	1317	1941	1160	755	777	23	24	7	18	22	22	0	0	0	0.993103448	0.986754967	0.984555985	0	0	0	0	0	0	0	0	chr1	154574644	T/G	0	3	0	0	ADAR	exonic
chr1:154574664_C/T	3396	1350	1963	1166	949	842	25	29	8	19	21	24	0	0	0	0.031732419	0	0	0	0	0	0	0	0	0	0	chr1	154574664	C/T	0	1	0	0	ADAR	exonic
chr1:154574674_T/C	2184	894	1401	1151	751	696	25	28	8	19	20	24	0.072344322	0.115212528	0.161313348	0.302345786	0.043941411	0.165229885	0	0	0	0	0	0	0	0	chr1	154574674	T/C	3	3	0	0	ADAR	exonic
chr1:154574684_T/C	3515	1379	2020	1137	774	682	25	27	8	19	20	23	0	0	0	0.36939314	0.138242894	0.032258065	0	0	0	0	0	0	0	0	chr1	154574684	T/C	0	3	0	0	ADAR	exonic
chr1:154574685_T/C	3514	1379	1394	1135	771	859	25	27	8	19	20	23	0	0	0.074605452	0.111894273	0.012970169	0	0	0	0	0	0	0	0	0	chr1	154574685	T/C	1	2	0	0	ADAR	exonic
chr1:154574688_A/G	3589	1424	2075	1154	784	711	28	29	9	20	22	24	0	0	0	0.994800693	0.987244898	0.981715893	0	0	0	0	0	0	0	0	chr1	154574688	A/G	0	3	0	0	ADAR	exonic
chr1:154574707_T/C	2892	1078	1189	1037	917	799	18	26	7	11	16	18	0	0	0.004205214	0.020250723	0	0	0	0	0	0	0	0	0	0	chr1	154574707	T/C	1	1	0	0	ADAR	exonic
chr1:154574718_T/C	2813	1053	1605	988	692	650	19	27	7	10	17	19	0	0	0	0.512145749	0.611271676	0.209230769	0	0	0	0	0	0	0	0	chr1	154574718	T/C	0	3	0	0	ADAR	exonic
chr1:154574719_C/A	2788	1046	1589	991	693	649	19	27	7	10	17	19	0	0	0	0.99394551	0.98989899	0.983050847	0	0	0	0	0	0	0	0	chr1	154574719	C/A	0	3	0	0	ADAR	exonic
chr1:154574726_T/C	1780	652	785	906	749	667	14	18	5	10	15	16	0.007865169	0	0	0.022075055	0	0	0	0	0	0	0	0	0	0	chr1	154574726	T/C	1	1	0	0	ADAR	exonic
chr1:154574950_C/A	1445	507	832	795	471	363	12	20	12	14	5	11	0	0	0	0.988679245	0.98089172	0.964187328	0	0	0	0	0	0	0	0	chr1	154574950	C/A	0	3	0	0	ADAR	exonic
chr1:154574985_C/T	1203	407	688	714	477	413	12	20	14	11	7	14	0	0	0	0.040616246	0	0	0	0	0	0	0	0	0	0	chr1	154574985	C/T	0	1	0	0	ADAR	exonic
chr1:154574986_T/A	1205	399	689	709	362	290	12	20	14	11	7	14	0	0	0	0.991537377	0.983425414	0.979310345	0	0	0	0	0	0	0	0	chr1	154574986	T/A	0	3	0	0	ADAR	exonic
chr1:154575006_T/C	764	254	461	686	330	401	12	20	13	10	7	13	0.091623037	0.244094488	0.034707158	0.27696793	0.024242424	0	0	0	0	0	0	0	0	0	chr1	154575006	T/C	3	2	0	0	ADAR	exonic
chr1:154575051_T/C	470	164	292	747	647	518	9	22	16	12	8	12	0.040425532	0.054878049	0.256849315	0.088353414	0	0	0	0	0	0	0	0	0	0	chr1	154575051	T/C	3	1	0	0	ADAR	exonic
chr1:154575055_C/T	1270	458	714	727	245	186	9	24	15	12	8	12	0	0	0	0.994497937	0.979591837	0.97311828	0	0	0	0	0	0	0	0	chr1	154575055	C/T	0	3	0	0	ADAR	exonic
chr1:155186246_C/T	22	18	22	26	9	23	28	27	20	24	18	29	0	0	0.136363636	0.115384615	0.222222222	0.130434783	0	0	0	0.125	0.166666667	0.068965517	0	0	chr1	155186246	C/T	1	3	3	0	GBAP1	ncRNA_exonic
chr1:155186253_A/G	23	19	23	27	9	25	30	28	21	25	20	28	0	0	0.130434783	0.111111111	0.222222222	0.16	0	0	0	0.12	0.15	0.071428571	0	0	chr1	155186253	A/G	1	3	3	0	GBAP1	ncRNA_exonic
chr1:155695998_A/G	25	23	34	38	28	35	38	31	26	34	32	41	0.08	0.086956522	0.088235294	0	0	0.114285714	0	0	0	0.088235294	0	0.219512195	1	1	chr1	155695998	A/G	3	1	2	0	DAP3	intronic
chr1:155696005_A/G	25	22	34	27	21	35	38	30	23	34	20	42	0.16	0.227272727	0.147058824	0.074074074	0.095238095	0.171428571	0	0	0	0.117647059	0.2	0.071428571	1	1	chr1	155696005	A/G	3	3	3	0	DAP3	intronic
chr1:155696539_A/G	20	14	18	18	12	12	27	25	29	16	14	15	0	0	0	0	0.333333333	0.166666667	0	0	0	0.1875	0.428571429	0.2	1	0	chr1	155696539	A/G	0	2	3	0	DAP3	intronic
chr1:155697186_A/G	12	10	19	10	9	12	16	17	21	12	25	17	0.166666667	0.3	0.526315789	0.2	0.333333333	0.25	0	0	0	0.25	0	0.235294118	1	1	chr1	155697186	A/G	3	3	2	0	DAP3	intronic
chr1:155703676_A/G	13	16	17	21	16	14	23	24	25	17	25	16	0.307692308	0	0.117647059	0.095238095	0.5	0.285714286	0	0	0	0	0	0.1875	1	1	chr1	155703676	A/G	2	3	1	0	DAP3	intronic
chr1:155703716_A/G	12	13	18	17	16	16	18	18	25	18	19	15	0	0	0	0.117647059	0.1875	0.25	0	0	0	0	0	0.133333333	1	1	chr1	155703716	A/G	0	3	1	0	DAP3	intronic
chr1:155704057_A/G	8	10	10	18	11	13	21	17	16	15	20	29	0.25	0.3	0	0.166666667	0.181818182	0	0	0	0	0.333333333	0	0	1	1	chr1	155704057	A/G	2	2	1	0	DAP3	intronic
chr1:155704196_A/G	21	32	17	40	33	24	59	43	43	35	42	37	0.142857143	0.09375	0.176470588	0.125	0	0.125	0	0	0	0	0.047619048	0.081081081	1	1	chr1	155704196	A/G	3	2	2	0	DAP3	intronic
chr1:155704242_A/G	27	39	23	42	21	23	50	44	34	30	43	44	0	0	0	0.071428571	0.095238095	0.130434783	0	0	0	0	0.069767442	0	1	1	chr1	155704242	A/G	0	3	1	0	DAP3	intronic
chr1:155706347_A/G	7	10	8	14	21	6	15	12	11	16	12	20	0	0.2	0	0.285714286	0	0	0	0	0	0	0	0	1	1	chr1	155706347	A/G	1	1	0	0	DAP3	intronic
chr1:156669734_A/T	32	36	57	72	23	68	134	83	53	39	53	55	0.25	0.166666667	0	0.152777778	0	0	0	0	0	0.230769231	0.113207547	0.254545455	0	0	chr1	156669734	A/T	2	1	3	0	CRABP2	UTR3
chr1:1578904_C/T	13	13	9	9	8	9	11	9	8	17	10	8	0.307692308	0.153846154	0.222222222	0.222222222	0	0	0	0	0	0.176470588	0.6	0.25	1	0	chr1	1578904	C/T	3	1	3	0	CDK11B	intronic
chr1:1594962_T/C	21	29	14	51	32	29	59	76	53	24	34	32	0.19047619	0.172413793	0.142857143	0	0.09375	0.206896552	0	0	0	0	0	0	1	1	chr1	1594962	T/C	3	2	0	0	SLC35E2B	UTR3
chr1:1594977_T/C	21	28	14	40	31	27	56	75	50	22	29	29	0.523809524	0.214285714	0.357142857	0.175	0.161290323	0.259259259	0	0	0	0	0.103448276	0.137931034	1	1	chr1	1594977	T/C	3	3	2	0	SLC35E2B	UTR3
chr1:1595006_T/C	23	26	17	42	33	26	63	81	50	18	35	30	0.391304348	0.230769231	0.235294118	0.214285714	0.121212121	0.269230769	0	0	0	0.111111111	0.314285714	0.3	1	1	chr1	1595006	T/C	3	3	3	0	SLC35E2B	UTR3
chr1:1595048_T/C	30	17	22	45	34	22	56	74	42	28	36	30	0.2	0.117647059	0	0.044444444	0	0.090909091	0	0	0	0	0.083333333	0.066666667	1	1	chr1	1595048	T/C	2	2	2	0	SLC35E2B	UTR3
chr1:1595180_T/C	22	22	19	40	28	25	41	70	32	35	33	29	0.090909091	0.318181818	0.105263158	0.1	0	0.2	0	0	0	0	0.090909091	0.068965517	1	1	chr1	1595180	T/C	3	2	2	0	SLC35E2B	UTR3
chr1:1595539_T/C	42	44	37	92	61	52	151	166	120	45	68	62	0	0.068181818	0	0	0	0.076923077	0	0	0	0.066666667	0.058823529	0.048387097	1	1	chr1	1595539	T/C	1	1	3	0	SLC35E2B	UTR3
chr1:1595540_T/C	38	42	36	83	51	52	151	167	120	45	68	62	0.157894737	0.166666667	0	0.096385542	0.215686275	0.134615385	0	0	0	0.066666667	0.132352941	0.112903226	1	1	chr1	1595540	T/C	2	3	3	0	SLC35E2B	UTR3
chr1:1595560_T/C	46	36	40	75	59	51	147	168	125	50	76	69	0	0.138888889	0	0.04	0	0.058823529	0	0	0	0	0	0	1	1	chr1	1595560	T/C	1	2	0	0	SLC35E2B	UTR3
chr1:1595575_T/C	38	38	40	81	54	57	147	166	129	50	73	73	0.052631579	0.052631579	0	0	0	0	0	0	0	0	0	0	1	1	chr1	1595575	T/C	2	0	0	0	SLC35E2B	UTR3
chr1:1595584_T/C	41	38	36	75	46	51	148	174	130	49	65	64	0.146341463	0.131578947	0.111111111	0.08	0.086956522	0.078431373	0	0	0	0	0.092307692	0.09375	1	1	chr1	1595584	T/C	3	3	2	0	SLC35E2B	UTR3
chr1:160319987_A/G	172	107	159	184	172	108	244	208	208	159	169	151	0	0.046728972	0.018867925	0.032608696	0	0.064814815	0	0	0	0	0	0	0	0	chr1	160319987	A/G	2	2	0	0	NCSTN	exonic
chr1:160965379_T/C	12	11	10	17	12	23	25	24	16	26	17	26	0.416666667	0.545454545	0.4	0.470588235	0.5	0.217391304	0	0	0	0	0.117647059	0	1	1	chr1	160965379	T/C	3	3	1	0	F11R	UTR3
chr1:160966301_T/C	43	50	30	69	50	63	82	111	57	82	62	108	0.093023256	0.06	0.1	0.101449275	0.06	0.126984127	0	0	0	0	0	0	1	1	chr1	160966301	T/C	3	3	0	0	F11R	UTR3
chr1:160966351_T/C	42	50	32	70	46	76	81	109	69	93	57	98	0.166666667	0.12	0.1875	0.128571429	0.086956522	0.197368421	0	0	0	0	0.035087719	0.040816327	1	1	chr1	160966351	T/C	3	3	2	0	F11R	UTR3
chr1:160966352_T/C	42	50	31	71	54	77	81	109	69	94	62	110	0.19047619	0.04	0.225806452	0.112676056	0	0.12987013	0	0	0	0	0	0	1	1	chr1	160966352	T/C	3	2	0	0	F11R	UTR3
chr1:160966353_T/C	42	50	34	70	46	77	81	110	69	94	62	100	0.238095238	0.3	0	0.257142857	0.108695652	0.272727273	0	0	0	0	0	0.03	1	1	chr1	160966353	T/C	2	3	1	0	F11R	UTR3
chr1:160966393_T/C	39	41	28	66	54	75	84	94	53	93	55	99	0.128205128	0.12195122	0.107142857	0.060606061	0	0.106666667	0	0	0	0	0	0	1	1	chr1	160966393	T/C	3	2	0	0	F11R	UTR3
chr1:160966434_T/C	39	48	30	66	42	78	94	87	53	77	43	77	0.794871795	0.708333333	0.933333333	0.833333333	0.785714286	0.692307692	0	0	0	0.350649351	0.418604651	0.337662338	1	1	chr1	160966434	T/C	3	3	3	0	F11R	UTR3
chr1:160966732_T/C	43	64	64	78	56	75	93	114	77	85	79	112	0.093023256	0.109375	0	0.038461538	0.071428571	0.053333333	0	0	0	0	0	0	0	0	chr1	160966732	T/C	2	3	0	0	F11R	UTR3
chr1:160967816_T/C	84	72	60	105	72	120	176	150	82	118	116	112	0.547619048	0.472222222	0.6	0.4	0.513888889	0.516666667	0	0	0	0.042372881	0	0.098214286	1	1	chr1	160967816	T/C	3	3	2	0	F11R	UTR3
chr1:160967817_T/C	84	72	60	106	70	120	178	151	81	154	117	113	0.178571429	0.236111111	0.116666667	0.103773585	0.142857143	0.208333333	0	0	0	0	0	0.026548673	1	1	chr1	160967817	T/C	3	3	1	0	F11R	UTR3
chr1:160967848_T/C	66	65	45	92	62	88	151	127	65	129	96	122	0.060606061	0.184615385	0.111111111	0.163043478	0.064516129	0.102272727	0	0	0	0	0	0	1	1	chr1	160967848	T/C	3	3	0	0	F11R	UTR3
chr1:160967854_T/C	58	63	42	86	56	78	153	131	67	129	90	116	0.051724138	0.031746032	0.119047619	0.104651163	0.089285714	0.038461538	0	0	0	0	0	0	1	1	chr1	160967854	T/C	3	3	0	0	F11R	UTR3
chr1:160967855_T/C	57	63	64	84	57	78	153	131	67	108	89	94	0.087719298	0.126984127	0	0.130952381	0.245614035	0.051282051	0	0	0	0.037037037	0	0.031914894	1	1	chr1	160967855	T/C	2	3	2	0	F11R	UTR3
chr1:160967856_T/C	55	62	42	82	57	78	152	131	67	107	89	95	0.436363636	0.403225806	0.5	0.243902439	0.333333333	0.307692308	0	0	0	0.056074766	0	0.052631579	1	1	chr1	160967856	T/C	3	3	2	0	F11R	UTR3
chr1:160967857_T/C	57	60	41	84	56	77	151	130	67	108	61	96	0.49122807	0.5	0.43902439	0.452380952	0.660714286	0.402597403	0	0	0	0.083333333	0.049180328	0.0625	1	1	chr1	160967857	T/C	3	3	3	0	F11R	UTR3
chr1:160967938_T/C	55	81	51	78	67	88	112	113	63	119	83	96	0.345454545	0.185185185	0.333333333	0.102564103	0.074626866	0.272727273	0	0	0	0	0	0	1	1	chr1	160967938	T/C	3	3	0	0	F11R	UTR3
chr1:161336767_A/G	16	17	22	18	18	12	21	23	11	14	14	13	0.25	0	0.5	0.111111111	0.333333333	0.166666667	0	0	0	0.357142857	0.571428571	0.384615385	1	1	chr1	161336767	A/G	2	3	3	0	CFAP126	intronic
chr1:161336817_A/G	17	24	20	22	22	13	28	24	16	16	18	22	0.235294118	0	0.3	0	0.181818182	0	0	0	0	0.125	0	0	1	1	chr1	161336817	A/G	2	1	1	0	CFAP126	intronic
chr1:161338835_A/G	27	30	24	27	22	18	34	28	35	19	18	31	0.222222222	0.233333333	0.083333333	0.074074074	0.181818182	0	0	0	0	0	0.222222222	0.064516129	1	1	chr1	161338835	A/G	3	2	2	0	CFAP126;FCGR2A	intergenic
chr1:161338900_A/G	23	29	18	23	22	20	33	22	36	16	25	26	0.173913043	0.137931034	0.111111111	0.130434783	0.090909091	0	0	0	0	0	0.08	0.192307692	1	1	chr1	161338900	A/G	3	2	2	0	CFAP126;FCGR2A	intergenic
chr1:161340806_A/G	15	26	27	27	19	18	34	34	26	30	25	33	0.2	0.192307692	0.074074074	0.259259259	0	0.333333333	0	0	0	0	0.08	0.060606061	1	1	chr1	161340806	A/G	3	2	2	0	CFAP126;FCGR2A	intergenic
chr1:161340885_A/G	18	24	28	33	15	19	38	33	26	26	31	28	0.166666667	0.083333333	0	0.121212121	0	0.210526316	0	0	0	0	0	0	1	1	chr1	161340885	A/G	2	2	0	0	CFAP126;FCGR2A	intergenic
chr1:16164489_A/G	18	20	33	41	27	71	31	31	42	33	26	38	0.277777778	0.3	0.242424242	0.146341463	0.185185185	0.295774648	0	0	0	0	0.192307692	0.052631579	1	1	chr1	16164489	A/G	3	3	2	0	FLJ37453	ncRNA_intronic
chr1:16164544_T/C	21	16	30	43	24	61	28	24	43	25	21	34	0.142857143	0.1875	0.066666667	0	0.083333333	0.147540984	0	0	0	0	0.142857143	0.117647059	1	1	chr1	16164544	T/C	3	2	2	0	FLJ37453	ncRNA_intronic
chr1:16164652_A/G	12	5	26	16	17	24	14	13	22	13	11	20	0.166666667	0	0.076923077	0.1875	0.176470588	0.25	0	0	0	0.153846154	0	0.3	1	1	chr1	16164652	A/G	2	3	2	0	FLJ37453	ncRNA_intronic
chr1:161836655_A/G	7	11	10	12	7	11	23	20	10	16	6	16	0.571428571	0.181818182	0.4	0.583333333	0	0.272727273	0	0	0	0.1875	0.333333333	0.4375	1	1	chr1	161836655	A/G	3	2	3	0	ATF6	intronic
chr1:16464673_G/A	11	13	9	24	15	11	16	8	9	26	24	15	0	0	0	0.166666667	0	0	0	0	0	0.461538462	0.25	0.333333333	0	0	chr1	16464673	G/A	0	1	3	0	EPHA2	exonic
chr1:16555605_T/C	9	13	7	17	11	10	16	23	15	14	30	20	0	0.307692308	0	0.235294118	0	0	0	0	0	0	0	0	1	1	chr1	16555605	T/C	1	1	0	0	ARHGEF19;RSG1	intergenic
chr1:16555606_T/C	9	13	6	17	11	5	16	23	15	10	23	16	0	0.461538462	0	0.588235294	0.454545455	0.4	0	0	0	0.3	0.47826087	0.5	1	1	chr1	16555606	T/C	1	3	3	0	ARHGEF19;RSG1	intergenic
chr1:16555988_T/C	18	16	19	35	22	27	48	39	32	31	34	18	0	0.1875	0.210526316	0	0.090909091	0	0	0	0	0	0	0	1	1	chr1	16555988	T/C	2	1	0	0	ARHGEF19;RSG1	intergenic
chr1:165881417_A/G	7	17	14	12	15	7	16	19	17	19	17	32	0	0.470588235	0	0.166666667	0.266666667	0.285714286	0	0	0	0.157894737	0.294117647	0.375	1	1	chr1	165881417	A/G	1	3	3	0	UCK2	downstream
chr1:165881449_A/G	10	11	15	8	13	5	12	16	12	14	10	14	0	0.181818182	0	0	0	0	0	0	0	0.214285714	0	0	1	1	chr1	165881449	A/G	1	0	1	0	UCK2	downstream
chr1:165881606_A/G	6	8	9	15	12	12	22	12	10	10	12	17	0.333333333	0.25	0	0.2	0.25	0	0	0	0	0	0	0	1	1	chr1	165881606	A/G	2	2	0	0	UCK2	downstream
chr1:1660887_T/C	23	26	14	33	21	15	53	62	43	32	23	34	0.304347826	0.5	0	0.484848485	0.333333333	0.333333333	0	0	0	0.3125	0.086956522	0.147058824	1	1	chr1	1660887	T/C	2	3	3	0	SLC35E2	UTR3
chr1:1660916_T/C	20	22	11	24	23	10	38	56	29	27	19	27	0.25	0.318181818	0	0.166666667	0	0.3	0	0	0	0.074074074	0.210526316	0.185185185	1	1	chr1	1660916	T/C	2	2	3	0	SLC35E2	UTR3
chr1:1660958_T/C	15	12	7	22	13	5	41	45	25	23	18	22	0.2	0.166666667	0	0.181818182	0.153846154	0.2	0	0	0	0.217391304	0	0	1	1	chr1	1660958	T/C	2	3	1	0	SLC35E2	UTR3
chr1:1661410_T/C	35	34	21	45	32	24	55	40	55	36	43	37	0.171428571	0.117647059	0.476190476	0.2	0.21875	0.375	0	0	0	0.194444444	0	0.108108108	1	1	chr1	1661410	T/C	3	3	2	0	SLC35E2	UTR3
chr1:1661492_T/C	13	18	15	30	20	14	47	34	44	28	19	25	0.307692308	0.388888889	0.533333333	0.233333333	0.25	0.357142857	0	0	0	0.321428571	0.210526316	0.12	1	1	chr1	1661492	T/C	3	3	3	0	SLC35E2	UTR3
chr1:1667748_T/C	23	20	30	31	21	27	33	38	27	30	37	29	0.086956522	0	0.133333333	0.129032258	0.142857143	0.185185185	0	0	0	0	0	0	1	1	chr1	1667748	T/C	2	3	0	0	SLC35E2	intronic
chr1:1667773_T/C	37	23	36	32	19	30	29	40	26	27	40	28	0	0	0	0.09375	0.105263158	0.1	0	0	0	0	0	0	1	1	chr1	1667773	T/C	0	3	0	0	SLC35E2	intronic
chr1:1667825_T/C	31	18	26	33	22	36	21	31	15	22	23	24	0	0	0	0.060606061	0.090909091	0.111111111	0	0	0	0	0	0	1	1	chr1	1667825	T/C	0	3	0	0	SLC35E2	intronic
chr1:16723333_A/G	436	475	498	569	469	404	742	697	634	547	730	626	0.018348624	0.014736842	0.014056225	0.010544815	0.014925373	0.022277228	0	0	0	0	0	0	0	0	chr1	16723333	A/G	3	3	0	0	SZRD1	UTR3
chr1:167385802_A/G	58	67	63	87	60	53	103	59	68	50	67	65	0.034482759	0	0	0.034482759	0.066666667	0.075471698	0	0	0	0	0	0	0	0	chr1	167385802	A/G	1	3	0	0	POU2F1	UTR3
chr1:168213447_A/G	54	47	54	89	57	57	101	68	80	74	91	87	0.074074074	0.063829787	0.055555556	0	0	0	0	0	0	0	0	0	1	1	chr1	168213447	A/G	3	0	0	0	SFT2D2;ANKRD36BP1	intergenic
chr1:168213490_A/G	46	53	59	59	48	51	94	64	63	69	84	77	0.043478261	0	0	0.033898305	0	0	0	0	0	0	0	0	1	1	chr1	168213490	A/G	1	1	0	0	SFT2D2;ANKRD36BP1	intergenic
chr1:168213516_A/G	49	53	67	58	46	44	108	65	59	72	79	71	0.102040816	0	0	0.051724138	0	0	0	0	0	0	0	0	1	1	chr1	168213516	A/G	1	1	0	0	SFT2D2;ANKRD36BP1	intergenic
chr1:168213627_A/G	38	33	51	45	40	44	76	53	26	50	62	50	0.184210526	0.151515152	0.078431373	0.088888889	0	0	0	0	0	0	0	0	1	1	chr1	168213627	A/G	3	1	0	0	SFT2D2;ANKRD36BP1	intergenic
chr1:168213651_A/G	56	44	101	71	49	66	121	87	35	64	93	67	0.142857143	0.068181818	0	0.084507042	0.06122449	0	0	0	0	0.03125	0	0	1	1	chr1	168213651	A/G	2	2	1	0	SFT2D2;ANKRD36BP1	intergenic
chr1:168213678_A/G	58	53	82	83	63	73	114	96	37	81	90	70	0.120689655	0.094339623	0.036585366	0.036144578	0	0	0	0	0	0	0	0	1	1	chr1	168213678	A/G	3	1	0	0	SFT2D2;ANKRD36BP1	intergenic
chr1:168213679_A/G	58	53	81	83	52	53	115	96	37	81	90	69	0.137931034	0.113207547	0.098765432	0.108433735	0.076923077	0.075471698	0	0	0	0	0	0	1	1	chr1	168213679	A/G	3	3	0	0	SFT2D2;ANKRD36BP1	intergenic
chr1:168213691_A/G	58	55	82	86	56	55	115	92	37	78	87	71	0.120689655	0.054545455	0.12195122	0.081395349	0.035714286	0.090909091	0	0	0	0	0	0	1	1	chr1	168213691	A/G	3	3	0	0	SFT2D2;ANKRD36BP1	intergenic
chr1:168214308_A/G	103	105	96	123	97	93	125	110	139	89	106	121	0	0	0.03125	0.056910569	0.030927835	0.11827957	0	0	0	0	0	0	1	0	chr1	168214308	A/G	1	3	0	0	ANKRD36BP1	downstream
chr1:168214309_A/G	93	92	104	122	97	94	125	110	138	89	106	120	0.032258065	0.032608696	0	0.049180328	0.082474227	0.127659574	0	0	0	0	0	0	1	0	chr1	168214309	A/G	2	3	0	0	ANKRD36BP1	downstream
chr1:168218494_A/G	31	39	47	41	41	33	93	58	61	59	64	64	0.193548387	0.153846154	0.106382979	0.12195122	0.12195122	0	0	0	0	0	0	0	1	1	chr1	168218494	A/G	3	2	0	0	ANKRD36BP1;TBX19	intergenic
chr1:168218509_A/G	30	38	47	39	40	32	87	52	61	57	63	63	0.266666667	0.105263158	0.127659574	0.153846154	0.1	0	0	0	0	0	0	0	1	1	chr1	168218509	A/G	3	2	0	0	ANKRD36BP1;TBX19	intergenic
chr1:168218522_A/G	25	27	38	31	33	23	72	46	55	49	54	35	0.48	0.222222222	0.289473684	0.193548387	0.181818182	0.130434783	0	0	0	0	0	0.057142857	1	1	chr1	168218522	A/G	3	3	1	0	ANKRD36BP1;TBX19	intergenic
chr1:168218573_A/G	22	22	35	27	34	19	72	38	43	38	46	38	0.363636364	0.136363636	0.2	0.111111111	0.235294118	0.105263158	0	0	0	0.052631579	0	0	1	1	chr1	168218573	A/G	3	3	1	0	ANKRD36BP1;TBX19	intergenic
chr1:168218574_A/G	22	26	35	27	34	21	72	38	43	38	46	38	0.181818182	0	0.114285714	0.074074074	0.147058824	0	0	0	0	0.052631579	0	0	1	1	chr1	168218574	A/G	2	2	1	0	ANKRD36BP1;TBX19	intergenic
chr1:168218735_A/G	12	16	16	10	11	16	16	7	8	12	12	9	0.25	0.1875	0.125	0.2	0	0	0	0	0	0	0	0	1	1	chr1	168218735	A/G	3	1	0	0	ANKRD36BP1;TBX19	intergenic
chr1:168218736_A/G	12	16	16	10	11	16	16	7	8	12	12	9	0.25	0.1875	0.125	0.2	0	0	0	0	0	0	0	0	1	1	chr1	168218736	A/G	3	1	0	0	ANKRD36BP1;TBX19	intergenic
chr1:168220280_A/G	15	17	8	13	9	9	5	9	6	6	8	5	0.4	0.823529412	0.75	0.769230769	0.333333333	0.333333333	0	0	0	0	0.25	0	1	1	chr1	168220280	A/G	3	3	1	0	ANKRD36BP1;TBX19	intergenic
chr1:168220407_A/G	13	14	16	27	15	27	38	44	34	38	32	35	0.307692308	0.357142857	0.1875	0.259259259	0.333333333	0.296296296	0	0	0	0.157894737	0.125	0.171428571	1	1	chr1	168220407	A/G	3	3	3	0	ANKRD36BP1;TBX19	intergenic
chr1:168220463_A/G	23	26	24	50	24	41	74	79	53	86	62	58	0.130434783	0.115384615	0.166666667	0.24	0.166666667	0.219512195	0	0	0	0	0	0.034482759	1	1	chr1	168220463	A/G	3	3	1	0	ANKRD36BP1;TBX19	intergenic
chr1:168220475_A/G	26	29	28	49	40	42	83	79	54	90	67	58	0.192307692	0.24137931	0.071428571	0.163265306	0	0.071428571	0	0	0	0	0	0.034482759	1	1	chr1	168220475	A/G	3	2	1	0	ANKRD36BP1;TBX19	intergenic
chr1:168220535_A/G	48	59	75	83	64	67	165	113	108	125	105	111	0.145833333	0.084745763	0.146666667	0.108433735	0.109375	0.134328358	0	0	0	0	0	0	1	1	chr1	168220535	A/G	3	3	0	0	ANKRD36BP1;TBX19	intergenic
chr1:168221156_A/G	127	138	126	134	120	114	186	139	183	118	111	149	0.047244094	0.050724638	0	0.059701493	0	0.078947368	0	0	0	0	0	0	0	0	chr1	168221156	A/G	2	2	0	0	ANKRD36BP1;TBX19	intergenic
chr1:16840301_G/C	404	281	461	307	313	220	130	537	476	489	288	286	0.01980198	0.039145907	0	0.016286645	0.051118211	0.063636364	0	0	0	0	0.027777778	0.027972028	0	0	chr1	16840301	G/C	2	3	2	0	CROCCP3;LOC440570	intergenic
chr1:16889358_T/C	205	216	214	356	266	220	359	376	263	236	251	291	0.019512195	0.023148148	0.037383178	0	0	0.027272727	0	0	0	0	0.019920319	0	1	0	chr1	16889358	T/C	3	1	1	0	NBPF1	UTR3
chr1:16889359_T/C	206	216	262	293	209	221	361	376	265	181	252	292	0.048543689	0.018518519	0	0.034129693	0.023923445	0.049773756	0	0	0	0.016574586	0.011904762	0	1	0	chr1	16889359	T/C	2	3	2	0	NBPF1	UTR3
chr1:16889410_T/C	150	149	196	193	147	156	267	274	192	171	240	200	0.026666667	0.053691275	0	0.020725389	0.027210884	0.083333333	0	0	0	0	0	0	1	0	chr1	16889410	T/C	2	3	0	0	NBPF1	UTR3
chr1:16889413_T/C	148	147	152	196	146	155	264	274	194	118	176	155	0.351351351	0.401360544	0.342105263	0.331632653	0.280821918	0.438709677	0	0	0	0.169491525	0.244318182	0.15483871	1	0	chr1	16889413	T/C	3	3	3	0	NBPF1	UTR3
chr1:16889414_T/C	149	145	150	192	146	156	265	274	196	118	176	156	0.100671141	0.117241379	0.093333333	0.088541667	0.061643836	0.192307692	0	0	0	0.033898305	0.073863636	0.051282051	1	0	chr1	16889414	T/C	3	3	3	0	NBPF1	UTR3
chr1:16889432_T/C	149	137	195	175	137	145	264	271	186	165	240	203	0.046979866	0.058394161	0	0.057142857	0.065693431	0.082758621	0	0	0	0	0	0	1	0	chr1	16889432	T/C	2	3	0	0	NBPF1	UTR3
chr1:16889502_T/C	93	85	84	120	101	87	137	134	90	69	104	102	0.23655914	0.341176471	0.238095238	0.191666667	0.198019802	0.264367816	0	0	0	0.101449275	0.221153846	0.098039216	1	0	chr1	16889502	T/C	3	3	3	0	NBPF1	UTR3
chr1:16889513_T/C	94	84	87	119	112	87	144	138	87	80	124	115	0.085106383	0.297619048	0.08045977	0.134453782	0	0.114942529	0	0	0	0	0	0	1	0	chr1	16889513	T/C	3	2	0	0	NBPF1	UTR3
chr1:16889566_T/C	81	65	82	115	79	68	136	131	63	89	93	96	0.061728395	0.076923077	0.06097561	0	0.075949367	0.058823529	0	0	0	0	0.053763441	0	0	0	chr1	16889566	T/C	3	2	1	0	NBPF1	UTR3
chr1:16889596_T/C	118	111	118	171	114	89	193	196	129	134	153	152	0.050847458	0.054054054	0.025423729	0.046783626	0.052631579	0.056179775	0	0	0	0.037313433	0.065359477	0	0	0	chr1	16889596	T/C	3	3	2	0	NBPF1	UTR3
chr1:16889624_T/C	109	101	115	162	121	94	197	194	140	130	153	143	0.330275229	0.237623762	0.243478261	0.148148148	0.20661157	0.191489362	0	0	0	0.084615385	0.078431373	0.055944056	0	0	chr1	16889624	T/C	3	3	3	0	NBPF1	UTR3
chr1:16889639_T/C	109	102	120	167	117	95	195	193	143	130	151	135	0.174311927	0.18627451	0.108333333	0.107784431	0.085470085	0.115789474	0	0	0	0.046153846	0.052980132	0.059259259	0	0	chr1	16889639	T/C	3	3	3	0	NBPF1	UTR3
chr1:16889642_T/C	111	105	122	169	117	97	197	193	145	129	151	135	0.225225225	0.142857143	0.12295082	0.076923077	0.102564103	0.164948454	0	0	0	0.07751938	0.099337748	0.103703704	0	0	chr1	16889642	T/C	3	3	3	0	NBPF1	UTR3
chr1:16889687_T/C	164	201	164	322	156	155	242	280	235	218	258	233	0.042682927	0.019900498	0.030487805	0	0.019230769	0.058064516	0	0	0	0	0	0	0	0	chr1	16889687	T/C	3	2	0	0	NBPF1	UTR3
chr1:16891233_T/C	47	42	50	53	49	48	40	42	48	41	49	37	0	0.071428571	0	0.056603774	0	0	0	0	0	0.073170732	0	0	0	0	chr1	16891233	T/C	1	1	1	0	NBPF1	intronic
chr1:16893568_T/C	27	16	17	35	14	22	23	23	19	25	22	27	0.185185185	0.1875	0.117647059	0.142857143	0.142857143	0.136363636	0	0	0	0.12	0	0.111111111	0	0	chr1	16893568	T/C	3	3	2	0	NBPF1	intronic
chr1:16901710_C/G	162	9	8	207	14	160	195	201	117	161	10	155	0	0.444444444	0.5	0	0.428571429	0	0	0	0	0	0.5	0	0	0	chr1	16901710	C/G	2	1	1	0	NBPF1	exonic
chr1:16903387_T/C	13	14	19	15	21	12	14	18	20	14	14	20	0.230769231	0.357142857	0	0.133333333	0	0	0	0	0	0.285714286	0.142857143	0.2	0	0	chr1	16903387	T/C	2	1	3	0	NBPF1	intronic
chr1:16934178_C/T	7	11	8	12	7	17	29	32	37	9	19	11	0.285714286	0.181818182	0.25	0.25	0.428571429	0	0	0	0	0.333333333	0.368421053	0.181818182	0	0	chr1	16934178	C/T	3	2	3	0	NBPF1	intronic
chr1:16948999_T/C	25	24	23	35	23	26	43	31	17	28	32	35	0.28	0	0	0	0.130434783	0.153846154	0	0	0	0	0.15625	0	1	1	chr1	16948999	T/C	1	2	1	0	CROCCP2	ncRNA_intronic
chr1:16949028_T/C	24	20	14	30	19	25	27	30	12	20	24	27	0.166666667	0.1	0.142857143	0	0.157894737	0	0	0	0	0	0.083333333	0	1	1	chr1	16949028	T/C	3	1	1	0	CROCCP2	ncRNA_intronic
chr1:16949034_T/C	25	22	16	28	19	24	26	30	14	19	24	29	0.24	0	0	0.107142857	0.157894737	0.416666667	0	0	0	0.210526316	0.25	0	1	1	chr1	16949034	T/C	1	3	2	0	CROCCP2	ncRNA_intronic
chr1:16949075_T/C	15	11	7	15	17	16	17	19	8	10	15	11	0.4	0.363636364	0.428571429	0.266666667	0	0.625	0	0	0	0.3	0.2	0.181818182	1	1	chr1	16949075	T/C	3	2	3	0	CROCCP2	ncRNA_intronic
chr1:16949178_T/C	10	7	6	13	8	5	10	9	5	6	10	7	0.2	0	0	0.307692308	0.25	0.6	0	0	0	0	0.3	0	1	1	chr1	16949178	T/C	1	3	1	0	CROCCP2	ncRNA_intronic
chr1:16951219_T/C	22	19	18	34	24	24	24	30	9	21	34	24	0.090909091	0.105263158	0.111111111	0.205882353	0.125	0.25	0	0	0	0	0.235294118	0.083333333	1	1	chr1	16951219	T/C	3	3	2	0	CROCCP2	ncRNA_intronic
chr1:16951220_T/C	22	19	18	44	27	25	24	30	9	21	38	27	0.136363636	0.105263158	0.111111111	0	0	0	0	0	0	0	0	0	1	1	chr1	16951220	T/C	3	0	0	0	CROCCP2	ncRNA_intronic
chr1:16951232_T/C	23	20	20	39	23	19	23	27	9	21	31	26	0	0	0	0	0.130434783	0.105263158	0	0	0	0	0.096774194	0	1	1	chr1	16951232	T/C	0	2	1	0	CROCCP2	ncRNA_intronic
chr1:16992271_A/G	156	44	132	140	14	103	34	333	354	49	130	143	0	0.090909091	0	0	0.142857143	0	0	0	0	0.081632653	0	0	0	0	chr1	16992271	A/G	1	1	1	0	MST1P2;FAM231C	intergenic
chr1:171670058_T/C	28	36	41	35	43	23	42	48	38	36	30	35	0.071428571	0.055555556	0.073170732	0	0	0	0	0	0	0	0	0	0	0	chr1	171670058	T/C	3	0	0	0	VAMP4	UTR3
chr1:1718400_A/G	1109	1132	1159	2221	1553	1448	1897	2086	1877	1909	1252	1890	0.008115419	0.011484099	0.007765315	0	0	0	0	0	0	0	0.006389776	0	0	0	chr1	1718400	A/G	3	0	1	0	GNB1	UTR3
chr1:17222699_T/A	133	135	186	723	547	105	265	691	727	170	143	186	0.105263158	0.111111111	0.091397849	0	0	0.123809524	0	0	0	0.088235294	0.097902098	0.069892473	0	0	chr1	17222699	T/A	3	1	3	0	LOC105376805;CROCC	intergenic
chr1:17223327_G/A	294	274	310	444	335	279	100	603	908	379	425	429	0.034013605	0.058394161	0.135483871	0	0	0	0	0	0	0	0	0	0	0	chr1	17223327	G/A	3	0	0	0	LOC105376805;CROCC	intergenic
chr1:17373205_A/C	9	10	9	5	5	7	7	9	9	6	8	13	0.444444444	0.3	0.333333333	0	0.4	0.428571429	0	0	0	0	0.5	0.461538462	0	0	chr1	17373205	A/C	3	2	2	0	SDHB	intronic
chr1:173765017_T/C	5	16	8	14	11	9	15	18	12	18	19	26	0.2	0.25	0	0.214285714	0.181818182	0	0	0	0	0	0	0	1	1	chr1	173765017	T/C	2	2	0	0	KLHL20;CENPL	intergenic
chr1:173765020_T/C	7	15	5	14	14	9	15	15	10	16	19	22	0	0	0	0.214285714	0	0	0	0	0	0	0	0	1	1	chr1	173765020	T/C	0	1	0	0	KLHL20;CENPL	intergenic
chr1:173765851_T/C	7	10	5	6	14	8	12	13	6	12	17	14	0.285714286	0.6	0.4	0.333333333	0.357142857	0.375	0	0	0	0.166666667	0.294117647	0	1	1	chr1	173765851	T/C	3	3	2	0	KLHL20;CENPL	intergenic
chr1:173766245_T/C	22	26	40	40	30	29	49	50	42	45	29	50	0.090909091	0.076923077	0.2	0.15	0.066666667	0.172413793	0	0	0	0.066666667	0.103448276	0	1	1	chr1	173766245	T/C	3	3	2	0	KLHL20;CENPL	intergenic
chr1:173766255_T/C	22	28	40	40	33	40	52	52	43	50	31	46	0.090909091	0.071428571	0.15	0.075	0	0	0	0	0	0	0.064516129	0.065217391	1	1	chr1	173766255	T/C	3	1	2	0	KLHL20;CENPL	intergenic
chr1:173766281_T/C	23	29	44	44	40	33	56	55	52	50	40	60	0.260869565	0.103448276	0.068181818	0.090909091	0	0.090909091	0	0	0	0	0	0	1	1	chr1	173766281	T/C	3	2	0	0	KLHL20;CENPL	intergenic
chr1:173766320_T/C	36	42	53	59	53	41	74	59	62	51	61	61	0.166666667	0.166666667	0.188679245	0.254237288	0.188679245	0.146341463	0	0	0	0.039215686	0	0.06557377	1	1	chr1	173766320	T/C	3	3	2	0	KLHL20;CENPL	intergenic
chr1:173766323_T/C	35	43	54	59	53	42	73	58	62	55	61	72	0.085714286	0.11627907	0.111111111	0.06779661	0.075471698	0.095238095	0	0	0	0	0	0	1	1	chr1	173766323	T/C	3	3	0	0	KLHL20;CENPL	intergenic
chr1:173766336_T/C	37	42	55	59	52	40	75	59	63	51	51	60	0.405405405	0.333333333	0.381818182	0.372881356	0.25	0.15	0	0	0	0.039215686	0.058823529	0.05	1	1	chr1	173766336	T/C	3	3	3	0	KLHL20;CENPL	intergenic
chr1:173769034_T/C	27	24	29	27	27	24	30	28	16	20	21	36	0.111111111	0.125	0.068965517	0.074074074	0.296296296	0.125	0	0	0	0	0	0.083333333	1	1	chr1	173769034	T/C	3	3	1	0	CENPL	UTR3
chr1:173769035_T/C	27	24	29	27	27	24	30	28	16	20	21	37	0.111111111	0.125	0.068965517	0.074074074	0.148148148	0.166666667	0	0	0	0	0	0	1	1	chr1	173769035	T/C	3	3	0	0	CENPL	UTR3
chr1:173827747_A/G	8	16	26	20	17	15	32	31	21	35	16	21	0	0	0	0.2	0	0.333333333	0	0	0	0	0	0	1	1	chr1	173827747	A/G	0	2	0	0	DARS2	downstream
chr1:173827748_A/G	7	16	26	29	14	15	33	31	21	36	16	21	0.571428571	0	0	0	0.285714286	0.266666667	0	0	0	0	0	0	1	1	chr1	173827748	A/G	1	2	0	0	DARS2	downstream
chr1:173827880_A/G	12	12	17	15	29	15	28	33	28	30	24	17	0	0.166666667	0	0.333333333	0	0.333333333	0	0	0	0.366666667	0.333333333	0.588235294	1	1	chr1	173827880	A/G	1	2	3	0	DARS2	downstream
chr1:173827881_A/G	12	18	17	15	29	15	28	33	28	30	24	17	0	0	0	0.2	0	0.333333333	0	0	0	0.233333333	0.166666667	0.235294118	1	1	chr1	173827881	A/G	0	2	3	0	DARS2	downstream
chr1:173827951_A/G	8	15	14	10	26	10	28	33	24	28	18	28	0	0.2	0.142857143	0.2	0	0.3	0	0	0	0	0.111111111	0	1	1	chr1	173827951	A/G	2	2	1	0	DARS2	downstream
chr1:173827988_A/G	14	14	15	12	23	15	37	31	21	28	23	39	0	0.142857143	0.2	0.333333333	0	0	0	0	0	0	0	0	1	1	chr1	173827988	A/G	2	1	0	0	DARS2	downstream
chr1:173829035_A/G	15	12	9	19	18	7	25	24	23	15	24	24	0.6	0.583333333	0.444444444	0.578947368	0.5	0.428571429	0	0	0	0	0	0.166666667	1	1	chr1	173829035	A/G	3	3	1	0	DARS2;GAS5-AS1	intergenic
chr1:173832276_T/C	34	34	47	45	55	42	55	70	41	43	34	48	0.088235294	0	0	0	0	0.119047619	0	0	0	0.093023256	0.058823529	0.041666667	1	1	chr1	173832276	T/C	1	1	3	0	GAS5-AS1;GAS5	upstream;downstream
chr1:173913196_T/C	9	6	14	8	13	10	17	15	10	10	14	13	0.333333333	0.5	0	0.375	0.307692308	0.3	0	0	0	0	0.142857143	0	1	1	chr1	173913196	T/C	2	3	1	0	RC3H1	intronic
chr1:173914415_T/C	17	11	7	20	10	15	10	5	10	13	13	18	0.823529412	0.636363636	0.428571429	0.6	0.7	0.533333333	0	0	0	0.384615385	0.769230769	0.777777778	1	1	chr1	173914415	T/C	3	3	3	0	RC3H1	intronic
chr1:174815773_T/C	9	12	13	14	16	12	21	10	17	9	10	13	0	0.25	0	0.142857143	0	0.25	0	0	0	0	0	0	1	0	chr1	174815773	T/C	1	2	0	0	RABGAP1L	intronic
chr1:179042692_A/G	6	22	7	31	28	9	10	22	30	18	21	29	0.333333333	0.409090909	0.285714286	0.483870968	0.392857143	0.444444444	0	0	0	0	0.142857143	0	1	1	chr1	179042692	A/G	3	3	1	0	FAM20B	UTR3
chr1:179042697_A/G	10	20	7	32	29	9	10	22	30	19	21	30	0	0.5	0.571428571	0.71875	0.517241379	0.666666667	0	0	0	0	0.142857143	0	1	1	chr1	179042697	A/G	2	3	1	0	FAM20B	UTR3
chr1:179042701_A/G	9	21	7	32	29	9	12	22	31	20	21	31	0.666666667	0.523809524	0.285714286	0.625	0.482758621	0.666666667	0	0	0	0	0.142857143	0	1	1	chr1	179042701	A/G	3	3	1	0	FAM20B	UTR3
chr1:179042719_A/G	10	21	14	39	29	11	13	28	34	23	27	35	0.2	0.19047619	0	0.256410256	0.103448276	0.454545455	0	0	0	0	0	0	1	1	chr1	179042719	A/G	2	3	0	0	FAM20B	UTR3
chr1:179042799_A/G	175	197	212	268	175	186	214	241	224	179	182	212	0.051428571	0.035532995	0.028301887	0.026119403	0	0.059139785	0	0	0	0	0	0	0	0	chr1	179042799	A/G	3	2	0	0	FAM20B	UTR3
chr1:179042812_A/G	191	210	227	276	175	202	229	268	241	197	200	227	0.020942408	0.028571429	0	0.02173913	0.028571429	0.03960396	0	0	0	0	0	0	0	0	chr1	179042812	A/G	2	3	0	0	FAM20B	UTR3
chr1:179042813_A/G	191	210	225	274	174	200	229	268	241	197	200	227	0.120418848	0.052380952	0.062222222	0.076642336	0.086206897	0.075	0	0	0	0	0	0	0	0	chr1	179042813	A/G	3	3	0	0	FAM20B	UTR3
chr1:179042905_A/G	217	248	245	310	208	226	319	339	345	258	284	293	0.419354839	0.387096774	0.355102041	0.429032258	0.350961538	0.42920354	0	0	0	0	0	0	0	0	chr1	179042905	A/G	3	3	0	0	FAM20B	UTR3
chr1:179042970_A/G	229	281	267	330	232	250	366	378	399	279	350	355	0.043668122	0.024911032	0.033707865	0.015151515	0.034482759	0.048	0	0	0	0	0	0	0	0	chr1	179042970	A/G	3	3	0	0	FAM20B	UTR3
chr1:179043004_A/G	215	264	259	308	225	238	326	352	356	262	322	343	0.046511628	0.045454545	0.034749035	0.032467532	0.031111111	0.06302521	0	0	0	0	0	0	0	0	chr1	179043004	A/G	3	3	0	0	FAM20B	UTR3
chr1:179043373_A/G	264	263	268	355	228	220	300	353	312	272	311	360	0.015151515	0.019011407	0.01119403	0.011267606	0	0	0	0	0	0	0	0	0	0	chr1	179043373	A/G	3	1	0	0	FAM20B	UTR3
chr1:179044004_A/G	52	56	26	57	33	46	52	38	40	51	57	50	0	0.107142857	0.192307692	0	0	0.065217391	0	0	0	0	0	0	0	0	chr1	179044004	A/G	2	1	0	0	FAM20B	UTR3
chr1:179070646_T/C	48	48	38	52	31	34	45	46	59	53	44	47	0	0.0625	0.052631579	0	0.096774194	0	0	0	0	0.037735849	0	0	1	1	chr1	179070646	T/C	2	1	1	0	ABL2	UTR3
chr1:179325626_A/G	10	20	13	20	25	13	25	26	25	20	22	28	0.4	0.3	0.461538462	0.2	0.24	0	0	0	0	0	0	0	0	0	chr1	179325626	A/G	3	2	0	0	SOAT1	UTR3
chr1:179325687_A/G	19	23	34	28	27	12	40	27	24	27	21	20	0	0.086956522	0.235294118	0.107142857	0	0	0	0	0	0	0	0	1	1	chr1	179325687	A/G	2	1	0	0	SOAT1	UTR3
chr1:179325863_A/G	50	43	61	46	52	21	75	71	60	48	56	43	0	0.11627907	0.098360656	0.130434783	0	0	0	0	0	0	0	0	1	1	chr1	179325863	A/G	2	1	0	0	SOAT1	UTR3
chr1:179325957_A/G	48	44	59	48	56	28	76	81	68	53	62	56	0.0625	0.045454545	0.033898305	0.0625	0	0	0	0	0	0	0	0	1	1	chr1	179325957	A/G	3	1	0	0	SOAT1	UTR3
chr1:179325972_A/G	66	53	49	69	54	29	77	85	68	52	67	54	0	0	0.06122449	0	0	0	0	0	0	0	0	0	1	1	chr1	179325972	A/G	1	0	0	0	SOAT1	UTR3
chr1:179326003_A/G	46	39	44	42	32	19	35	51	34	33	29	26	0.391304348	0.358974359	0.454545455	0.30952381	0.28125	0.263157895	0	0	0	0	0	0	1	1	chr1	179326003	A/G	3	3	0	0	SOAT1	UTR3
chr1:179326278_A/G	43	49	54	38	42	17	68	71	67	60	53	55	0.23255814	0.224489796	0.240740741	0.157894737	0.047619048	0.176470588	0	0	0	0	0	0	0	0	chr1	179326278	A/G	3	3	0	0	SOAT1	UTR3
chr1:179326296_A/G	42	49	55	39	41	18	63	70	63	60	53	56	0.047619048	0.06122449	0	0.102564103	0.073170732	0	0	0	0	0	0	0	0	0	chr1	179326296	A/G	2	2	0	0	SOAT1	UTR3
chr1:179326908_A/G	23	21	24	27	18	7	73	72	41	37	42	38	0.347826087	0.428571429	0.708333333	0.37037037	0.5	0.428571429	0	0	0	0.351351351	0.357142857	0.394736842	1	1	chr1	179326908	A/G	3	3	3	0	SOAT1	UTR3
chr1:179326922_A/G	23	21	24	28	20	14	68	69	42	46	56	40	0.217391304	0.142857143	0.375	0.178571429	0.35	0	0	0	0	0	0	0.075	1	1	chr1	179326922	A/G	3	2	1	0	SOAT1	UTR3
chr1:179327008_A/G	32	24	46	26	20	11	87	78	57	69	58	48	0.21875	0.083333333	0	0.076923077	0.35	0.181818182	0	0	0	0	0	0	0	0	chr1	179327008	A/G	2	3	0	0	SOAT1	UTR3
chr1:179327011_A/G	32	26	35	28	32	15	94	85	61	69	60	56	0.21875	0.153846154	0.2	0.178571429	0	0	0	0	0	0	0	0	0	0	chr1	179327011	A/G	3	1	0	0	SOAT1	UTR3
chr1:179327017_A/G	32	26	33	27	19	9	92	80	60	67	41	56	0.5625	0.538461538	0.636363636	0.62962963	0.526315789	0.555555556	0	0	0	0	0.097560976	0	0	0	chr1	179327017	A/G	3	3	1	0	SOAT1	UTR3
chr1:179829028_T/C	9	9	7	19	8	5	12	15	8	12	19	10	0.444444444	0	0	0.263157895	0.25	0	0	0	0	0	0	0.2	1	1	chr1	179829028	T/C	1	2	1	0	TOR1AIP2	UTR3
chr1:179843892_T/C	17	19	26	24	19	15	30	18	13	20	16	23	0.117647059	0.421052632	0.115384615	0.375	0	0.133333333	0	0	0	0.25	0.375	0.086956522	1	1	chr1	179843892	T/C	3	2	3	0	TOR1AIP2	intronic
chr1:179889564_A/G	22	24	17	22	17	15	30	28	36	15	33	34	0	0.125	0	0.181818182	0.176470588	0.133333333	0	0	0	0	0	0	1	0	chr1	179889564	A/G	1	3	0	0	TOR1AIP1	downstream
chr1:182833416_A/G	17	29	15	40	20	35	27	40	26	25	37	20	0.176470588	0	0	0	0	0	0	0	0	0.2	0.27027027	0	1	1	chr1	182833416	A/G	1	0	2	0	DHX9	intronic
chr1:193061778_T/C	14	10	14	19	29	16	35	29	34	27	36	21	0.142857143	0.2	0.142857143	0.105263158	0	0	0	0	0	0	0	0	1	1	chr1	193061778	T/C	3	1	0	0	TROVE2	downstream
chr1:19507857_T/C	13	11	12	11	8	10	11	11	5	13	9	13	0.538461538	0.363636364	0.333333333	0.181818182	0.375	0.2	0	0	0	0.307692308	0.555555556	0	1	1	chr1	19507857	T/C	3	3	2	0	UBR4	intronic
chr1:19541682_T/C	15	11	16	17	18	15	22	17	13	20	12	22	0.466666667	0.363636364	0	0.235294118	0.166666667	0.4	0	0	0	0	0	0	1	1	chr1	19541682	T/C	2	3	0	0	LOC101927895	ncRNA_intronic
chr1:19541725_T/C	23	13	22	27	24	22	36	25	25	29	23	30	0.173913043	0.230769231	0.136363636	0.222222222	0.166666667	0	0	0	0	0	0.130434783	0	1	1	chr1	19541725	T/C	3	2	1	0	LOC101927895	ncRNA_intronic
chr1:19541737_T/C	25	20	23	27	26	23	36	25	26	32	23	30	0.16	0	0.130434783	0.111111111	0.115384615	0	0	0	0	0	0.086956522	0	1	1	chr1	19541737	T/C	2	2	1	0	LOC101927895	ncRNA_intronic
chr1:19542450_T/C	12	9	14	17	8	7	23	22	11	12	21	14	0	0	0	0.117647059	0	0.571428571	0	0	0	0	0	0	1	1	chr1	19542450	T/C	0	2	0	0	LOC101927895	ncRNA_intronic
chr1:19542455_T/C	13	10	14	18	8	7	23	21	11	12	20	14	0	0	0	0.166666667	0	0.571428571	0	0	0	0	0	0	1	1	chr1	19542455	T/C	0	2	0	0	LOC101927895	ncRNA_intronic
chr1:19542456_T/C	13	10	14	18	8	8	23	21	11	12	20	14	0	0	0	0.333333333	0	0.625	0	0	0	0	0	0	1	1	chr1	19542456	T/C	0	2	0	0	LOC101927895	ncRNA_intronic
chr1:19542458_T/C	5	10	8	18	8	8	23	21	11	12	20	14	0.4	0	0.375	0.611111111	0	0.75	0	0	0	0	0	0	1	1	chr1	19542458	T/C	2	2	0	0	LOC101927895	ncRNA_intronic
chr1:19542463_T/C	14	12	8	18	8	8	23	20	11	12	20	14	0	0	0.25	0.444444444	0	0.625	0	0	0	0	0	0	1	1	chr1	19542463	T/C	1	2	0	0	LOC101927895	ncRNA_intronic
chr1:19542464_T/C	14	13	14	18	8	9	23	20	11	12	20	14	0	0	0	0.222222222	0	0.444444444	0	0	0	0	0	0	1	1	chr1	19542464	T/C	0	2	0	0	LOC101927895	ncRNA_intronic
chr1:19542621_T/C	37	24	18	28	23	32	61	49	12	35	33	45	0.081081081	0.083333333	0.111111111	0.214285714	0.086956522	0	0	0	0	0	0	0	1	0	chr1	19542621	T/C	3	2	0	0	LOC101927895	ncRNA_intronic
chr1:19542631_T/C	32	20	18	26	23	25	61	51	10	29	28	42	0.5	0.5	0.444444444	0.538461538	0.347826087	0.52	0	0	0	0.068965517	0	0	1	0	chr1	19542631	T/C	3	3	1	0	LOC101927895	ncRNA_intronic
chr1:19542679_T/C	30	16	15	24	20	20	53	48	10	43	27	38	0.333333333	0.1875	0.2	0.291666667	0.25	0.25	0	0	0	0	0	0	1	0	chr1	19542679	T/C	3	3	0	0	LOC101927895	ncRNA_intronic
chr1:19542685_T/C	28	15	21	23	30	18	49	48	10	43	25	37	0.285714286	0.2	0	0.304347826	0	0.166666667	0	0	0	0	0	0	1	0	chr1	19542685	T/C	2	2	0	0	LOC101927895	ncRNA_intronic
chr1:19543249_T/C	20	25	19	53	24	17	51	35	25	34	28	36	0.4	0.48	0.210526316	0.301886792	0.375	0.294117647	0	0	0	0	0.071428571	0	1	1	chr1	19543249	T/C	3	3	1	0	LOC101927895	ncRNA_intronic
chr1:19543313_T/C	35	20	15	28	26	25	31	30	15	40	30	32	0	0.1	0	0.142857143	0	0	0	0	0	0	0	0	1	1	chr1	19543313	T/C	1	1	0	0	LOC101927895	ncRNA_intronic
chr1:19543349_T/C	20	18	10	23	16	15	36	43	21	45	29	29	0.85	0.611111111	0.8	0.608695652	0.5	0.666666667	0	0	0	0.288888889	0.379310345	0.24137931	1	1	chr1	19543349	T/C	3	3	3	0	LOC101927895	ncRNA_intronic
chr1:19543353_T/C	20	18	20	24	15	15	37	45	21	50	38	35	0.1	0.388888889	0	0.416666667	0.266666667	0.2	0	0	0	0	0	0	1	1	chr1	19543353	T/C	2	3	0	0	LOC101927895	ncRNA_intronic
chr1:19543456_T/C	40	38	22	39	22	27	31	47	16	36	38	37	0.55	0.526315789	0.454545455	0.461538462	0	0.333333333	0	0	0	0	0	0.081081081	1	1	chr1	19543456	T/C	3	2	1	0	LOC101927895	ncRNA_intronic
chr1:19543457_T/C	39	38	22	40	22	26	32	48	16	35	38	41	0.769230769	0.552631579	0.636363636	0.575	0	0.423076923	0	0	0	0	0	0	1	1	chr1	19543457	T/C	3	2	0	0	LOC101927895	ncRNA_intronic
chr1:19543465_T/C	36	38	21	40	7	26	34	46	17	32	32	37	0.305555556	0.210526316	0.19047619	0.075	0.285714286	0.076923077	0	0	0	0.1875	0.25	0.216216216	1	1	chr1	19543465	T/C	3	3	3	0	LOC101927895	ncRNA_intronic
chr1:19543776_T/C	15	21	15	38	26	18	24	29	15	31	23	16	0.133333333	0.285714286	0	0	0.153846154	0.111111111	0	0	0	0	0	0	1	1	chr1	19543776	T/C	2	2	0	0	LOC101927895	ncRNA_intronic
chr1:19543785_T/C	14	16	10	26	22	13	21	24	12	30	16	16	0.428571429	0.5	0	0.384615385	0.318181818	0.461538462	0	0	0	0	0.25	0	1	1	chr1	19543785	T/C	2	3	1	0	LOC101927895	ncRNA_intronic
chr1:19543797_T/C	13	17	5	22	20	13	17	18	9	24	19	14	0.384615385	0.352941176	0	0.227272727	0.25	0.307692308	0	0	0	0	0	0	1	1	chr1	19543797	T/C	2	3	0	0	LOC101927895	ncRNA_intronic
chr1:19543824_T/C	13	17	5	21	15	12	16	16	8	22	16	13	0.153846154	0.117647059	0	0.238095238	0.266666667	0.333333333	0	0	0	0	0	0	1	1	chr1	19543824	T/C	2	3	0	0	LOC101927895	ncRNA_intronic
chr1:19543850_T/C	11	19	7	18	13	8	16	12	5	18	11	14	0.545454545	0.526315789	0	0.111111111	0.461538462	0.25	0	0	0	0	0	0	1	1	chr1	19543850	T/C	2	3	0	0	LOC101927895	ncRNA_intronic
chr1:19543964_T/C	47	91	41	62	37	31	78	87	64	89	86	80	0.106382979	0	0.195121951	0.064516129	0.135135135	0.129032258	0	0	0	0	0	0	1	1	chr1	19543964	T/C	2	3	0	0	LOC101927895	ncRNA_intronic
chr1:19543973_T/C	44	45	75	115	40	68	85	92	67	80	61	63	0.159090909	0.066666667	0	0	0.075	0	0	0	0	0.0875	0.131147541	0.095238095	1	1	chr1	19543973	T/C	2	1	3	0	LOC101927895	ncRNA_intronic
chr1:19543997_T/C	46	88	41	67	41	72	88	96	68	91	88	83	0.065217391	0	0.073170732	0.074626866	0.097560976	0	0	0	0	0	0	0	1	1	chr1	19543997	T/C	2	2	0	0	LOC101927895	ncRNA_intronic
chr1:19544002_T/C	48	45	40	69	44	35	85	95	69	91	61	63	0.375	0.422222222	0.25	0.333333333	0.204545455	0.428571429	0	0	0	0	0.049180328	0.047619048	1	1	chr1	19544002	T/C	3	3	2	0	LOC101927895	ncRNA_intronic
chr1:19544005_T/C	49	90	73	69	45	36	84	95	68	78	84	80	0.12244898	0	0	0.086956522	0.066666667	0.055555556	0	0	0	0.038461538	0	0	1	1	chr1	19544005	T/C	1	3	1	0	LOC101927895	ncRNA_intronic
chr1:19544140_T/C	135	162	158	179	146	103	189	177	151	163	141	186	0.037037037	0.043209877	0	0.022346369	0.02739726	0.048543689	0	0	0	0	0	0	0	0	chr1	19544140	T/C	2	3	0	0	LOC101927895	ncRNA_intronic
chr1:19585493_A/G	443	430	385	517	345	359	447	505	467	540	619	675	0.051918736	0.060465116	0.028571429	0	0.017391304	0.036211699	0	0	0	0	0	0	1	1	chr1	19585493	A/G	3	2	0	0	MRTO4	UTR3
chr1:19585507_A/G	515	487	449	526	407	410	518	586	547	619	701	777	0.017475728	0.026694045	0.013363029	0.011406844	0.022113022	0.034146341	0	0	0	0	0	0	1	1	chr1	19585507	A/G	3	3	0	0	MRTO4	UTR3
chr1:19585519_A/G	548	515	475	561	427	445	572	656	599	698	787	861	0.049270073	0.100970874	0.025263158	0.048128342	0.046838407	0.094382022	0	0	0	0	0	0	1	1	chr1	19585519	A/G	3	3	0	0	MRTO4	UTR3
chr1:19585532_A/G	535	515	473	567	426	455	548	648	588	682	764	864	0.035514019	0.034951456	0.016913319	0.02292769	0.011737089	0.032967033	0	0	0	0	0	0	1	1	chr1	19585532	A/G	3	3	0	0	MRTO4	UTR3
chr1:19585553_A/G	582	552	543	608	480	489	643	739	679	626	652	787	0.149484536	0.130434783	0.062615101	0.100328947	0.097916667	0.102249489	0	0	0	0.019169329	0.04601227	0.011435832	1	1	chr1	19585553	A/G	3	3	3	0	MRTO4	UTR3
chr1:19585554_A/G	592	557	552	615	483	500	648	741	689	774	870	987	0.037162162	0.044883303	0.016304348	0.021138211	0.016563147	0.032	0	0	0	0	0	0	1	1	chr1	19585554	A/G	3	3	0	0	MRTO4	UTR3
chr1:19586437_A/G	112	104	76	122	121	88	151	188	202	256	305	315	0.196428571	0.096153846	0.105263158	0.131147541	0.082644628	0.215909091	0	0	0	0	0	0	1	1	chr1	19586437	A/G	3	3	0	0	MRTO4	UTR3
chr1:19586455_A/G	64	76	27	76	76	51	110	129	143	188	217	240	0.1875	0	0.222222222	0.197368421	0.157894737	0.156862745	0	0	0	0	0	0	1	1	chr1	19586455	A/G	2	3	0	0	MRTO4	UTR3
chr1:19586458_A/G	63	45	26	77	76	51	107	126	140	146	151	167	0.53968254	0.422222222	0.5	0.311688312	0.407894737	0.431372549	0	0	0	0.095890411	0.152317881	0.095808383	1	1	chr1	19586458	A/G	3	3	3	0	MRTO4	UTR3
chr1:19586501_A/G	55	36	24	68	72	51	80	107	115	134	142	162	0.472727273	0.5	0.291666667	0.382352941	0.319444444	0.470588235	0	0	0	0.02238806	0.049295775	0.030864198	1	1	chr1	19586501	A/G	3	3	3	0	MRTO4	UTR3
chr1:19586519_A/G	50	36	23	66	71	49	76	108	110	147	139	160	0.34	0.111111111	0.391304348	0.121212121	0.23943662	0.224489796	0	0	0	0	0.028776978	0.01875	1	1	chr1	19586519	A/G	3	3	2	0	MRTO4	UTR3
chr1:19586520_A/G	50	36	24	67	72	49	76	108	110	147	138	183	0.26	0.361111111	0.125	0.28358209	0.138888889	0.306122449	0	0	0	0	0.02173913	0	1	1	chr1	19586520	A/G	3	3	1	0	MRTO4	UTR3
chr1:19586532_A/G	50	35	24	68	71	49	75	104	104	143	139	175	0.28	0.257142857	0.25	0.220588235	0.197183099	0.224489796	0	0	0	0	0.028776978	0	1	1	chr1	19586532	A/G	3	3	1	0	MRTO4	UTR3
chr1:19589040_A/G	39	44	54	54	56	32	80	69	73	66	70	77	0.128205128	0.045454545	0.055555556	0.092592593	0	0	0	0	0	0	0	0	1	1	chr1	19589040	A/G	3	1	0	0	MRTO4;AKR7L	intergenic
chr1:19590145_A/G	26	19	27	25	19	12	29	36	20	19	23	27	0.307692308	0.526315789	0.407407407	0.08	0.315789474	0.166666667	0	0	0	0.157894737	0.217391304	0.185185185	1	1	chr1	19590145	A/G	3	3	3	0	MRTO4;AKR7L	intergenic
chr1:19625078_T/C	14	17	18	22	12	7	34	42	29	19	11	17	0.285714286	0.176470588	0.166666667	0.227272727	0.166666667	0	0	0	0	0.105263158	0.363636364	0.235294118	1	1	chr1	19625078	T/C	3	2	3	0	LOC100506730;AKR7A2	intergenic
chr1:19625214_T/C	16	15	19	22	12	9	29	23	11	14	18	10	0.25	0.266666667	0.315789474	0	0	0	0	0	0	0	0.277777778	0	1	1	chr1	19625214	T/C	3	0	1	0	LOC100506730;AKR7A2	intergenic
chr1:19625215_T/C	16	14	19	17	12	9	30	23	11	14	18	10	0.375	0.214285714	0.263157895	0.176470588	0	0	0	0	0	0	0.166666667	0	1	1	chr1	19625215	T/C	3	1	1	0	LOC100506730;AKR7A2	intergenic
chr1:19628381_T/C	28	32	31	37	32	26	41	63	51	40	52	52	0.071428571	0.09375	0.161290323	0.216216216	0.125	0	0	0	0	0	0.057692308	0	1	1	chr1	19628381	T/C	3	2	1	0	AKR7A2	downstream
chr1:19628414_T/C	32	34	35	44	27	26	36	63	38	45	55	51	0.21875	0.117647059	0.171428571	0.113636364	0.074074074	0	0	0	0	0	0	0	1	1	chr1	19628414	T/C	3	2	0	0	AKR7A2	downstream
chr1:19628424_T/C	30	31	35	41	27	24	32	57	33	42	46	49	0.333333333	0.322580645	0.2	0.292682927	0.296296296	0	0	0	0	0	0.108695652	0	1	1	chr1	19628424	T/C	3	2	1	0	AKR7A2	downstream
chr1:19632060_T/C	15	22	14	15	16	13	22	14	23	16	19	29	0.333333333	0.318181818	0.285714286	0.133333333	0.3125	0.384615385	0	0	0	0.1875	0.210526316	0.310344828	1	1	chr1	19632060	T/C	3	3	3	0	AKR7A2	intronic
chr1:19655630_A/G	155	166	158	210	105	142	231	214	297	140	202	167	0.090322581	0.042168675	0.063291139	0.057142857	0.057142857	0.063380282	0	0	0	0.064285714	0.108910891	0.065868263	1	1	chr1	19655630	A/G	3	3	3	0	PQLC2	UTR3
chr1:198288773_A/G	123	133	136	162	107	126	188	157	163	152	163	149	0	0	0	0	0	0.031746032	0	0	0	0	0	0	0	0	chr1	198288773	A/G	0	1	0	0	NEK7	UTR3
chr1:201846483_A/G	188	158	212	199	291	200	393	304	469	190	190	200	0.021276596	0.025316456	0.018867925	0.025125628	0	0.035	0	0	0	0.026315789	0.036842105	0.02	1	1	chr1	201846483	A/G	3	2	3	0	IPO9	UTR3
chr1:203771843_T/C	422	333	289	452	406	345	396	400	358	392	407	317	0	0.015015015	0.020761246	0	0	0	0	0	0	0	0	0.018927445	1	0	chr1	203771843	T/C	2	0	1	0	ZC3H11A	UTR5
chr1:204503728_A/G	15	22	22	14	18	13	23	13	10	8	15	15	0	0	0.227272727	0.142857143	0	0	0	0	0	0.25	0.133333333	0.133333333	1	1	chr1	204503728	A/G	1	1	3	0	MDM4	intronic
chr1:204520000_A/G	98	82	92	88	87	71	122	118	114	102	107	100	0.153061224	0.170731707	0.097826087	0.090909091	0.091954023	0.126760563	0	0	0	0	0	0	1	0	chr1	204520000	A/G	3	3	0	0	MDM4	UTR3
chr1:204520235_A/G	119	93	128	117	117	100	177	156	169	106	153	149	0.075630252	0.075268817	0.0546875	0.042735043	0.042735043	0	0	0	0	0.028301887	0	0	1	1	chr1	204520235	A/G	3	2	1	0	MDM4	UTR3
chr1:204520274_A/G	117	94	116	111	109	86	161	138	145	101	134	141	0.042735043	0	0.103448276	0.054054054	0.036697248	0.069767442	0	0	0	0.03960396	0	0	1	1	chr1	204520274	A/G	2	3	1	0	MDM4	UTR3
chr1:204521712_A/G	17	24	14	21	16	14	24	23	12	12	24	10	0.411764706	0.125	0.142857143	0.095238095	0	0.142857143	0	0	0	0	0	0	1	1	chr1	204521712	A/G	3	2	0	0	MDM4	UTR3
chr1:204521724_A/G	21	24	14	26	17	18	24	23	14	13	27	11	0.285714286	0.208333333	0.214285714	0	0	0	0	0	0	0	0	0	1	1	chr1	204521724	A/G	3	0	0	0	MDM4	UTR3
chr1:204525593_A/G	15	14	5	20	16	9	11	7	12	21	14	10	0.6	0.571428571	0.4	0.6	0.6875	0.777777778	0	0	0	0.142857143	0.142857143	0.3	1	1	chr1	204525593	A/G	3	3	3	0	MDM4	UTR3
chr1:204526660_A/G	18	13	13	26	16	14	6	8	6	7	22	16	0.333333333	0.307692308	0.230769231	0	0.375	0.357142857	0	0	0	0.285714286	0	0.1875	1	1	chr1	204526660	A/G	3	2	2	0	MDM4	UTR3
chr1:204526704_A/G	19	10	13	24	11	12	15	15	10	10	22	21	0.421052632	0.9	0.461538462	0.541666667	0.181818182	0	0	0	0	0	0	0	1	1	chr1	204526704	A/G	3	2	0	0	MDM4	UTR3
chr1:204526727_A/G	19	14	17	26	18	9	22	23	21	14	20	18	0.631578947	0.785714286	0.764705882	0.653846154	0.555555556	0.555555556	0	0	0	0.142857143	0.35	0.111111111	1	1	chr1	204526727	A/G	3	3	3	0	MDM4	UTR3
chr1:204526752_A/G	22	18	20	37	22	12	26	26	25	19	26	22	0.136363636	0.111111111	0	0	0	0.166666667	0	0	0	0	0	0	1	1	chr1	204526752	A/G	2	1	0	0	MDM4	UTR3
chr1:205685005_T/C	852	829	950	1061	1006	835	1171	1229	939	1072	956	1112	0.018779343	0.015681544	0.008421053	0.010367578	0.013916501	0.045508982	0	0	0	0	0	0	0	0	chr1	205685005	T/C	3	3	0	0	NUCKS1	UTR3
chr1:205686766_T/A	101	124	122	82	107	78	78	154	141	96	61	103	0.059405941	0	0	0.146341463	0	0	0	0	0	0.114583333	0.131147541	0.126213592	0	0	chr1	205686766	T/A	1	1	3	0	NUCKS1	UTR3
chr1:205702089_T/C	20	30	24	31	20	25	17	14	25	19	23	34	0.2	0.133333333	0	0.129032258	0.15	0.08	0	0	0	0	0	0.058823529	0	0	chr1	205702089	T/C	2	3	1	0	NUCKS1	intronic
chr1:205703105_T/C	21	23	12	18	12	22	36	19	37	24	20	32	0.19047619	0.173913043	0.166666667	0.333333333	0	0.181818182	0	0	0	0	0.2	0	1	1	chr1	205703105	T/C	3	2	1	0	NUCKS1	intronic
chr1:206570460_A/G	14	12	27	11	12	6	9	13	15	7	10	7	0	0.5	0	0	0	0.333333333	0	0	0	0.285714286	0	0.428571429	1	0	chr1	206570460	A/G	1	1	2	0	SRGAP2D	ncRNA_intronic
chr1:207942336_A/G	34	26	20	41	25	27	20	35	36	29	36	38	0.235294118	0.115384615	0.2	0.048780488	0	0.148148148	0	0	0	0.103448276	0.111111111	0	1	1	chr1	207942336	A/G	3	2	2	0	CD46	intronic
chr1:20974527_T/C	12	19	12	22	11	11	35	24	41	50	39	48	0.25	0	0.25	0.090909091	0.181818182	0.181818182	0	0	0	0	0	0	1	1	chr1	20974527	T/C	2	3	0	0	PINK1-AS	ncRNA_intronic
chr1:20974550_T/C	14	16	10	23	8	11	25	15	31	39	26	41	0	0	0.3	0.260869565	0.375	0.272727273	0	0	0	0	0.153846154	0	1	1	chr1	20974550	T/C	1	3	1	0	PINK1-AS	ncRNA_intronic
chr1:20975992_T/C	21	16	15	30	26	19	114	52	36	52	55	54	0.238095238	0.125	0.266666667	0.366666667	0.423076923	0.421052632	0	0	0	0.057692308	0.054545455	0.092592593	1	1	chr1	20975992	T/C	3	3	3	0	PINK1-AS	ncRNA_exonic
chr1:20976013_T/C	19	12	12	23	19	17	101	52	38	53	66	63	0.105263158	0	0.166666667	0.217391304	0.105263158	0.176470588	0	0	0	0	0	0	1	1	chr1	20976013	T/C	2	3	0	0	PINK1-AS	ncRNA_exonic
chr1:20976023_T/C	18	12	12	26	21	17	102	55	44	46	48	49	0.277777778	0	0.416666667	0.461538462	0.476190476	0.705882353	0	0	0	0.152173913	0.145833333	0.265306122	1	1	chr1	20976023	T/C	2	3	3	0	PINK1-AS	ncRNA_exonic
chr1:20976032_T/C	19	11	13	26	23	17	114	59	51	47	54	58	0.105263158	0	0.307692308	0.269230769	0.217391304	0.411764706	0	0	0	0.106382979	0.055555556	0.051724138	1	1	chr1	20976032	T/C	2	3	3	0	PINK1-AS	ncRNA_exonic
chr1:20976075_T/C	12	7	12	13	16	10	68	38	39	32	37	48	0.5	0	0.333333333	0.153846154	0.125	0	0	0	0	0.40625	0.486486486	0.416666667	1	1	chr1	20976075	T/C	2	2	3	0	PINK1-AS	ncRNA_exonic
chr1:20976251_T/C	25	6	21	20	43	27	82	46	51	29	32	38	0	0.333333333	0	0.15	0	0	0	0	0	0.068965517	0.1875	0.184210526	1	1	chr1	20976251	T/C	1	1	3	0	PINK1-AS	ncRNA_exonic
chr1:20978451_T/C	288	297	278	336	238	226	406	504	310	295	364	349	0.038194444	0.016835017	0.028776978	0.011904762	0.037815126	0.030973451	0	0	0	0.030508475	0.041208791	0.028653295	1	1	chr1	20978451	T/C	3	3	3	0	PINK1-AS	ncRNA_exonic
chr1:20978499_T/C	337	358	332	553	353	348	503	587	386	484	660	554	0.014836795	0.008379888	0.012048193	0	0	0	0	0	0	0	0	0	1	1	chr1	20978499	T/C	3	0	0	0	PINK1-AS	ncRNA_exonic
chr1:20978516_T/C	330	514	320	551	348	342	510	579	386	460	663	554	0.015151515	0	0.009375	0	0	0	0	0	0	0	0	0	1	1	chr1	20978516	T/C	2	0	0	0	PINK1-AS	ncRNA_exonic
chr1:20978523_T/C	444	527	447	560	354	346	530	584	386	473	447	570	0	0	0	0	0	0	0	0	0	0	0.011185682	0	1	1	chr1	20978523	T/C	0	0	1	0	PINK1-AS	ncRNA_exonic
chr1:20978564_T/C	444	360	458	574	268	259	531	591	388	363	485	427	0	0.016666667	0	0	0.014925373	0.023166023	0	0	0	0.013774105	0.01443299	0.011709602	1	1	chr1	20978564	T/C	1	2	3	0	PINK1-AS	ncRNA_exonic
chr1:20978590_T/C	323	372	366	405	293	249	454	478	334	396	478	469	0.015479876	0.016129032	0	0.02962963	0.010238908	0.024096386	0	0	0	0	0.010460251	0	1	1	chr1	20978590	T/C	2	3	1	0	PINK1-AS	ncRNA_exonic
chr1:21081817_T/C	84	94	71	105	52	61	99	86	90	74	111	93	0.071428571	0.074468085	0.042253521	0.076190476	0.057692308	0.049180328	0	0	0	0	0.108108108	0.053763441	1	1	chr1	21081817	T/C	3	3	2	0	HP1BP3	intronic
chr1:21081956_T/C	39	41	36	34	24	33	59	51	30	51	44	41	0.102564103	0.048780488	0.055555556	0.235294118	0.125	0.242424242	0	0	0	0	0.068181818	0	1	1	chr1	21081956	T/C	3	3	1	0	HP1BP3	intronic
chr1:21081958_T/C	37	40	41	33	24	33	60	53	31	41	44	32	0.351351351	0.175	0	0.303030303	0.25	0.363636364	0	0	0	0.268292683	0.159090909	0.1875	1	1	chr1	21081958	T/C	2	3	3	0	HP1BP3	intronic
chr1:21081959_T/C	38	40	41	35	34	48	60	53	31	40	44	32	0.052631579	0.225	0	0.114285714	0	0	0	0	0	0.125	0.090909091	0.0625	1	1	chr1	21081959	T/C	2	1	3	0	HP1BP3	intronic
chr1:21081981_T/C	40	33	32	36	45	37	79	57	33	60	63	47	0.05	0.181818182	0.0625	0.055555556	0	0.135135135	0	0	0	0	0	0	1	1	chr1	21081981	T/C	3	2	0	0	HP1BP3	intronic
chr1:21081982_T/C	40	33	32	36	45	36	79	58	32	49	62	47	0.175	0.181818182	0.125	0.138888889	0	0.222222222	0	0	0	0.12244898	0	0	1	1	chr1	21081982	T/C	3	2	1	0	HP1BP3	intronic
chr1:21082037_T/C	41	33	33	38	35	35	78	63	35	53	49	41	0.097560976	0.090909091	0.090909091	0.052631579	0.057142857	0.114285714	0	0	0	0.094339623	0.12244898	0.097560976	1	1	chr1	21082037	T/C	3	3	3	0	HP1BP3	intronic
chr1:21082062_T/C	43	32	38	34	34	37	79	62	34	68	51	47	0.302325581	0.4375	0.289473684	0.294117647	0.176470588	0.459459459	0	0	0	0	0.117647059	0.106382979	1	1	chr1	21082062	T/C	3	3	2	0	HP1BP3	intronic
chr1:21083311_T/C	73	74	30	76	45	50	102	109	73	102	118	77	0.219178082	0.310810811	0.133333333	0.210526316	0.155555556	0.16	0	0	0	0	0.050847458	0.051948052	1	1	chr1	21083311	T/C	3	3	2	0	HP1BP3	intronic
chr1:21083337_T/C	75	76	33	131	53	51	102	111	75	77	121	86	0.12	0.065789474	0.090909091	0	0.056603774	0.039215686	0	0	0	0.077922078	0.049586777	0.093023256	1	1	chr1	21083337	T/C	3	2	3	0	HP1BP3	intronic
chr1:21083405_T/C	52	73	27	59	44	45	67	75	47	75	104	67	0.173076923	0	0.185185185	0.101694915	0	0	0	0	0	0	0	0.044776119	1	1	chr1	21083405	T/C	2	1	1	0	HP1BP3	intronic
chr1:21083470_T/C	41	41	24	55	29	35	53	39	37	37	66	40	0.146341463	0.170731707	0.291666667	0.127272727	0	0	0	0	0	0.081081081	0.136363636	0.05	1	1	chr1	21083470	T/C	3	1	3	0	HP1BP3	intronic
chr1:21083476_T/C	42	38	26	54	29	25	53	37	35	47	74	49	0.095238095	0.078947368	0.153846154	0.259259259	0	0.08	0	0	0	0	0	0	1	1	chr1	21083476	T/C	3	2	0	0	HP1BP3	intronic
chr1:21101903_T/C	104	99	79	143	126	100	110	156	148	106	110	122	0.230769231	0.131313131	0.151898734	0.104895105	0.079365079	0.11	0	0	0	0.066037736	0.163636364	0.073770492	1	0	chr1	21101903	T/C	3	3	3	0	HP1BP3	intronic
chr1:21108734_T/C	13	12	10	25	5	15	12	9	14	10	16	15	0.307692308	0.166666667	0.2	0	0	0.133333333	0	0	0	0	0	0	1	1	chr1	21108734	T/C	3	1	0	0	HP1BP3	intronic
chr1:21110579_T/C	17	20	18	23	15	11	15	25	24	18	18	19	0	0.3	0	0.173913043	0.133333333	0.272727273	0	0	0	0	0.222222222	0.105263158	1	1	chr1	21110579	T/C	1	3	2	0	HP1BP3	intronic
chr1:21111492_T/C	24	28	20	41	22	31	28	38	35	18	28	42	0.083333333	0	0.1	0	0.136363636	0.193548387	0	0	0	0.111111111	0.142857143	0.19047619	1	1	chr1	21111492	T/C	2	2	3	0	HP1BP3	intronic
chr1:211607888_A/G	9	10	13	14	9	9	19	23	19	17	14	8	0.222222222	0.4	0.384615385	0.428571429	0.444444444	0	0	0	0	0	0	0	1	1	chr1	211607888	A/G	3	2	0	0	LINC00467;RD3	intergenic
chr1:211608039_A/G	10	11	16	19	15	9	33	49	39	25	15	30	0.6	0.454545455	0.75	0.631578947	0.6	0.777777778	0	0	0	0.16	0.2	0	1	1	chr1	211608039	A/G	3	3	2	0	LINC00467;RD3	intergenic
chr1:211608053_A/G	10	19	16	19	15	8	31	47	38	34	16	29	0.2	0	0.1875	0.210526316	0.133333333	0.25	0	0	0	0	0	0	1	1	chr1	211608053	A/G	2	3	0	0	LINC00467;RD3	intergenic
chr1:211608130_A/G	8	9	10	11	11	7	25	35	27	22	12	23	0.5	0.333333333	0.6	0.363636364	0.272727273	0.428571429	0	0	0	0	0	0	1	1	chr1	211608130	A/G	3	3	0	0	LINC00467;RD3	intergenic
chr1:21271416_T/C	23	18	40	24	28	29	31	24	24	23	23	30	0.173913043	0.166666667	0	0.125	0.071428571	0.206896552	0	0	0	0	0	0	1	1	chr1	21271416	T/C	2	3	0	0	EIF4G3	intronic
chr1:21271462_T/C	22	19	33	24	30	29	41	22	26	28	30	34	0.272727273	0.157894737	0.212121212	0.416666667	0.233333333	0.344827586	0	0	0	0	0	0	1	1	chr1	21271462	T/C	3	3	0	0	EIF4G3	intronic
chr1:21271472_T/C	24	22	35	24	31	30	41	25	29	31	33	37	0.166666667	0.136363636	0.142857143	0.125	0.096774194	0.2	0	0	0	0	0	0	1	1	chr1	21271472	T/C	3	3	0	0	EIF4G3	intronic
chr1:21271476_T/C	24	28	43	32	42	36	41	25	28	31	34	37	0.125	0	0	0	0	0	0	0	0	0	0	0	1	1	chr1	21271476	T/C	1	0	0	0	EIF4G3	intronic
chr1:212792997_A/G	25	35	27	78	34	20	66	55	30	37	48	34	0	0	0.111111111	0.051282051	0.088235294	0.1	0	0	0	0	0	0	0	0	chr1	212792997	A/G	1	3	0	0	ATF3	UTR3
chr1:212905717_T/C	17	32	20	30	21	12	31	39	55	28	29	44	0.117647059	0.21875	0.15	0.133333333	0.238095238	0.166666667	0	0	0	0	0	0	1	1	chr1	212905717	T/C	3	3	0	0	NSL1	UTR3
chr1:212905720_T/C	17	32	20	43	21	12	30	39	52	28	28	43	0.117647059	0.21875	0.2	0	0.285714286	0.166666667	0	0	0	0	0	0	1	1	chr1	212905720	T/C	3	2	0	0	NSL1	UTR3
chr1:212905779_T/C	18	19	23	18	12	8	17	26	38	19	19	25	0	0	0	0.166666667	0.25	0.25	0	0	0	0	0	0	1	1	chr1	212905779	T/C	0	3	0	0	NSL1	UTR3
chr1:212905792_T/C	16	16	15	17	11	8	16	23	33	17	18	24	0.125	0	0.333333333	0.117647059	0.363636364	0.375	0	0	0	0	0	0	1	1	chr1	212905792	T/C	2	3	0	0	NSL1	UTR3
chr1:212905819_T/C	16	12	20	20	11	7	15	23	30	18	16	21	0.25	0.166666667	0	0.1	0.272727273	0.285714286	0	0	0	0	0	0	1	1	chr1	212905819	T/C	2	3	0	0	NSL1	UTR3
chr1:212909579_T/C	17	19	17	29	16	5	26	18	19	28	17	22	0	0.105263158	0.176470588	0	0	0	0	0	0	0	0	0	1	1	chr1	212909579	T/C	2	0	0	0	NSL1	UTR3
chr1:212989565_A/G	45	56	48	52	52	30	64	79	52	60	67	65	0.066666667	0.053571429	0.0625	0.134615385	0	0.1	0	0	0	0	0	0	1	0	chr1	212989565	A/G	3	2	0	0	TATDN3	UTR3
chr1:212989636_A/G	51	56	54	54	45	34	69	77	54	52	58	57	0.078431373	0	0.111111111	0.055555556	0.088888889	0.088235294	0	0	0	0	0	0	1	0	chr1	212989636	A/G	2	3	0	0	TATDN3	UTR3
chr1:213060021_A/G	17	18	17	22	12	12	24	24	24	15	23	22	0.647058824	0.388888889	0.588235294	0.363636364	0.5	0.416666667	0	0	0	0.533333333	0.347826087	0.545454545	1	1	chr1	213060021	A/G	3	3	3	0	FLVCR1	intronic
chr1:213060022_A/G	17	18	17	22	12	12	24	24	24	15	23	22	0.352941176	0.166666667	0.235294118	0.090909091	0.25	0.333333333	0	0	0	0.333333333	0.173913043	0.318181818	1	1	chr1	213060022	A/G	3	3	3	0	FLVCR1	intronic
chr1:213060067_A/G	13	17	10	13	10	10	22	19	27	16	15	18	0.692307692	0.529411765	0.5	0.230769231	0.6	0.4	0	0	0	0.1875	0.266666667	0.5	1	1	chr1	213060067	A/G	3	3	3	0	FLVCR1	intronic
chr1:214524032_T/C	13	6	7	15	9	5	19	24	19	18	14	23	0	0.833333333	0.571428571	0	0.444444444	0.2	0	0	0	0	0	0	1	1	chr1	214524032	T/C	2	2	0	0	PTPN14	UTR3
chr1:214524105_T/C	5	6	12	6	8	9	24	22	17	19	19	15	0.6	0.333333333	0.25	0.5	0.875	0.555555556	0	0	0	0	0	0	1	1	chr1	214524105	T/C	3	3	0	0	PTPN14	UTR3
chr1:214524434_T/C	24	22	32	30	31	31	44	34	47	31	34	38	0.25	0.318181818	0.125	0.2	0.161290323	0.258064516	0	0	0	0	0	0.052631579	1	1	chr1	214524434	T/C	3	3	1	0	PTPN14	UTR3
chr1:214524522_T/C	9	6	16	20	19	20	18	15	20	12	12	26	0.555555556	0.5	0.125	0.35	0	0	0	0	0	0.25	0.166666667	0.115384615	1	1	chr1	214524522	T/C	3	1	3	0	PTPN14	UTR3
chr1:214524533_T/C	8	5	14	20	14	17	18	15	21	15	12	29	0.25	0.8	0.285714286	0.3	0	0	0	0	0	0	0.25	0	1	1	chr1	214524533	T/C	3	1	1	0	PTPN14	UTR3
chr1:214524556_T/C	14	6	14	21	17	15	33	30	33	18	25	27	0.357142857	0.5	0.428571429	0.428571429	0.470588235	0	0	0	0	0	0	0.111111111	1	1	chr1	214524556	T/C	3	2	1	0	PTPN14	UTR3
chr1:214524576_T/C	14	7	16	19	18	15	38	37	34	15	19	36	0.357142857	0.571428571	0.25	0.263157895	0.166666667	0	0	0	0	0.266666667	0.105263158	0	1	1	chr1	214524576	T/C	3	2	2	0	PTPN14	UTR3
chr1:214529170_T/C	15	15	17	11	7	10	26	23	13	11	20	31	0	0	0.176470588	0	0.285714286	0.3	0	0	0	0	0	0	0	0	chr1	214529170	T/C	1	2	0	0	PTPN14	UTR3
chr1:214529234_T/C	14	21	28	18	13	13	33	26	16	12	17	24	0.285714286	0.238095238	0	0.111111111	0	0.230769231	0	0	0	0	0.117647059	0.125	0	0	chr1	214529234	T/C	2	2	2	0	PTPN14	UTR3
chr1:214529680_T/C	41	42	52	58	43	47	67	80	48	49	43	55	0.097560976	0.047619048	0.057692308	0	0.046511628	0.063829787	0	0	0	0	0	0	0	0	chr1	214529680	T/C	3	2	0	0	PTPN14	UTR3
chr1:214529721_T/C	40	39	38	39	29	42	63	81	44	42	39	54	0.125	0.128205128	0.131578947	0.051282051	0.103448276	0.261904762	0	0	0	0	0	0	0	0	chr1	214529721	T/C	3	3	0	0	PTPN14	UTR3
chr1:214529740_T/C	41	41	37	39	31	47	62	80	43	43	32	45	0.268292683	0.243902439	0.162162162	0.179487179	0.161290323	0.29787234	0	0	0	0	0.1875	0.066666667	0	0	chr1	214529740	T/C	3	3	2	0	PTPN14	UTR3
chr1:214529746_T/C	41	41	38	39	34	46	64	79	42	43	33	52	0.12195122	0.097560976	0.078947368	0.076923077	0	0.152173913	0	0	0	0	0.090909091	0	0	0	chr1	214529746	T/C	3	2	1	0	PTPN14	UTR3
chr1:21463719_T/C	8	7	11	7	5	9	13	15	14	20	28	14	0.5	0.285714286	0	0.428571429	0.2	0.444444444	0	0	0	0	0	0.214285714	1	1	chr1	21463719	T/C	2	3	1	0	EIF4G3	intronic
chr1:21472053_T/C	25	20	13	12	10	13	19	13	16	13	19	23	0.24	0	0.230769231	0.25	0.2	0.230769231	0	0	0	0	0	0.086956522	1	0	chr1	21472053	T/C	2	3	1	0	EIF4G3	intronic
chr1:21750090_T/C	17	12	13	12	6	11	20	19	16	17	5	8	0.411764706	0.333333333	0.384615385	0	0.5	0	0	0	0	0	0.4	0	1	0	chr1	21750090	T/C	3	1	1	0	ECE1;NBPF3	intergenic
chr1:21810202_T/G	66	41	72	108	53	77	100	82	71	57	59	72	0.106060606	0.048780488	0.041666667	0	0	0.064935065	0	0	0	0	0.06779661	0.111111111	0	0	chr1	21810202	T/G	3	1	2	0	NBPF3	UTR3
chr1:21810675_A/G	46	48	43	68	44	45	69	50	34	33	38	37	0	0.083333333	0	0	0	0.088888889	0	0	0	0	0.078947368	0.054054054	1	0	chr1	21810675	A/G	1	1	2	0	NBPF3	UTR3
chr1:21810693_A/G	44	48	46	60	41	49	69	48	33	35	42	42	0.068181818	0.0625	0.086956522	0.05	0.048780488	0.040816327	0	0	0	0	0.047619048	0	1	0	chr1	21810693	A/G	3	3	1	0	NBPF3	UTR3
chr1:21810877_A/G	52	53	72	82	60	53	91	89	61	45	64	70	0.096153846	0.132075472	0	0.036585366	0.083333333	0.094339623	0	0	0	0.044444444	0.0625	0	1	0	chr1	21810877	A/G	2	3	2	0	NBPF3	UTR3
chr1:21810902_A/G	57	70	80	106	67	66	112	99	72	61	81	71	0.070175439	0	0	0	0.089552239	0.075757576	0	0	0	0	0	0	1	0	chr1	21810902	A/G	1	2	0	0	NBPF3	UTR3
chr1:21810903_A/G	56	57	69	88	66	63	109	98	71	52	67	62	0.303571429	0.263157895	0.130434783	0.204545455	0.212121212	0.238095238	0	0	0	0.096153846	0.149253731	0.112903226	1	0	chr1	21810903	A/G	3	3	3	0	NBPF3	UTR3
chr1:22011933_T/C	14	12	13	9	8	13	13	10	14	16	8	17	0	0.333333333	0	0.333333333	0.25	0.461538462	0	0	0	0	0.375	0.235294118	1	1	chr1	22011933	T/C	1	3	2	0	USP48	intronic
chr1:220231406_T/C	65	50	34	63	50	64	49	41	15	29	41	41	0.138461538	0.06	0.058823529	0.206349206	0.12	0	0	0	0	0	0	0	1	1	chr1	220231406	T/C	3	2	0	0	RNU5F-1	ncRNA_intronic
chr1:220231456_T/C	73	50	47	58	53	60	69	47	23	34	38	49	0.136986301	0.08	0.085106383	0.086206897	0.20754717	0.15	0	0	0	0	0	0	1	1	chr1	220231456	T/C	3	3	0	0	RNU5F-1	ncRNA_intronic
chr1:220231471_T/C	73	49	49	62	54	61	70	50	25	32	42	48	0.136986301	0.06122449	0.12244898	0.14516129	0.166666667	0.114754098	0	0	0	0	0	0	1	1	chr1	220231471	T/C	3	3	0	0	RNU5F-1	ncRNA_intronic
chr1:220231484_T/C	81	66	59	82	67	71	79	62	39	38	45	49	0.580246914	0.53030303	0.389830508	0.426829268	0.462686567	0.633802817	0	0	0	0	0.155555556	0.040816327	1	1	chr1	220231484	T/C	3	3	2	0	RNU5F-1	ncRNA_intronic
chr1:220231487_T/C	80	66	60	82	68	71	80	63	39	32	45	48	0.8	0.696969697	0.6	0.768292683	0.632352941	0.802816901	0	0	0	0.125	0.333333333	0.229166667	1	1	chr1	220231487	T/C	3	3	3	0	RNU5F-1	ncRNA_intronic
chr1:220231946_T/C	58	47	66	73	87	26	77	94	62	81	70	77	0.068965517	0.063829787	0	0.054794521	0	0.115384615	0	0	0	0	0	0	1	1	chr1	220231946	T/C	2	2	0	0	RNU5F-1	ncRNA_intronic
chr1:220231963_T/C	53	49	45	77	58	29	78	97	58	60	50	58	0.320754717	0.448979592	0.177777778	0.350649351	0.24137931	0.344827586	0	0	0	0.133333333	0.22	0.172413793	1	1	chr1	220231963	T/C	3	3	3	0	RNU5F-1	ncRNA_intronic
chr1:220231982_T/C	55	50	62	76	54	27	68	92	51	86	65	83	0.109090909	0.16	0	0.065789474	0.092592593	0.148148148	0	0	0	0	0	0	1	1	chr1	220231982	T/C	2	3	0	0	RNU5F-1	ncRNA_intronic
chr1:220231988_T/C	53	48	39	66	51	28	62	76	40	75	45	71	0.150943396	0.104166667	0.102564103	0.045454545	0.117647059	0.142857143	0	0	0	0	0.044444444	0	1	1	chr1	220231988	T/C	3	3	1	0	RNU5F-1	ncRNA_intronic
chr1:220232098_T/C	42	45	14	42	26	30	6	6	8	15	15	16	0.095238095	0.177777778	0.142857143	0.095238095	0.346153846	0.3	0	0	0	0	0.133333333	0	1	1	chr1	220232098	T/C	3	3	1	0	RNU5F-1	ncRNA_intronic
chr1:220232185_T/C	61	34	25	50	22	39	7	7	7	7	18	7	0.098360656	0.147058824	0	0.1	0.136363636	0.128205128	0	0	0	0	0.111111111	0	0	0	chr1	220232185	T/C	2	3	1	0	RNU5F-1	ncRNA_intronic
chr1:22077149_T/C	6	11	8	14	13	22	19	15	11	13	14	18	0	0.272727273	0.25	0.214285714	0.153846154	0	0	0	0	0	0.357142857	0.111111111	1	1	chr1	22077149	T/C	2	2	2	0	USP48	intronic
chr1:220987814_A/G	18	25	16	25	15	8	33	25	19	32	14	25	0.277777778	0.32	0	0.28	0	0.5	0	0	0	0	0.142857143	0.08	1	1	chr1	220987814	A/G	2	2	2	0	2001-03-01	downstream
chr1:220987815_A/G	18	25	15	25	15	9	33	25	19	32	14	30	0	0.16	0.133333333	0.16	0	0	0	0	0	0	0.142857143	0	1	1	chr1	220987815	A/G	2	1	1	0	2001-03-01	downstream
chr1:220987888_A/G	35	40	33	31	30	14	43	49	41	40	32	39	0.257142857	0.15	0.242424242	0.129032258	0.233333333	0.357142857	0	0	0	0.15	0.1875	0.128205128	1	1	chr1	220987888	A/G	3	3	3	0	2001-03-01	downstream
chr1:220987889_A/G	36	40	33	31	30	13	42	49	42	40	32	47	0.166666667	0.05	0.090909091	0.129032258	0.233333333	0.153846154	0	0	0	0.05	0.125	0	1	1	chr1	220987889	A/G	3	3	2	0	2001-03-01	downstream
chr1:220987966_A/G	24	45	29	31	31	19	31	47	38	37	35	35	0.125	0.244444444	0.137931034	0.064516129	0	0	0	0	0	0	0	0.057142857	1	1	chr1	220987966	A/G	3	1	1	0	2001-03-01	downstream
chr1:220987983_A/G	25	35	19	37	20	19	32	31	38	29	22	29	0.08	0.142857143	0.105263158	0	0.2	0	0	0	0	0.068965517	0	0	1	1	chr1	220987983	A/G	3	1	1	0	2001-03-01	downstream
chr1:220990541_A/G	13	14	14	23	13	6	20	22	18	25	14	24	0.153846154	0.428571429	0	0.347826087	0.384615385	0	0	0	0	0.08	0.285714286	0	1	1	chr1	220990541	A/G	2	2	2	0	MARC1;LINC01352	intergenic
chr1:220991066_A/G	27	29	25	28	17	13	50	33	43	32	24	36	0.407407407	0.379310345	0.4	0.321428571	0.411764706	0.384615385	0	0	0	0.15625	0.166666667	0.138888889	1	1	chr1	220991066	A/G	3	3	3	0	MARC1;LINC01352	intergenic
chr1:220991127_A/G	38	30	37	38	31	16	75	54	62	50	36	56	0.210526316	0.366666667	0.162162162	0.184210526	0.161290323	0.3125	0	0	0	0.04	0.055555556	0	1	1	chr1	220991127	A/G	3	3	2	0	MARC1;LINC01352	intergenic
chr1:220991187_A/G	42	33	42	47	47	20	79	54	53	63	50	56	0.047619048	0.090909091	0.071428571	0	0	0	0	0	0	0	0	0	1	1	chr1	220991187	A/G	3	0	0	0	MARC1;LINC01352	intergenic
chr1:220991199_A/G	44	33	42	46	48	20	78	53	51	63	50	57	0.045454545	0	0.071428571	0	0	0	0	0	0	0	0	0	1	1	chr1	220991199	A/G	2	0	0	0	MARC1;LINC01352	intergenic
chr1:224141053_T/C	16	14	14	21	14	14	24	17	15	13	19	17	0	0	0	0	0	0	0	0	0	0.153846154	0.105263158	0.235294118	1	1	chr1	224141053	T/C	0	0	3	0	GTF2IP20	ncRNA_intronic
chr1:224192533_A/G	16	19	26	31	31	12	35	24	38	18	27	27	0.375	0.578947368	0.384615385	0.483870968	0.290322581	0.25	0	0	0	0.555555556	0.592592593	0.592592593	1	0	chr1	224192533	A/G	3	3	3	0	LOC100287497	ncRNA_intronic
chr1:224192534_A/G	16	19	26	32	31	12	35	24	38	18	27	27	0.1875	0.421052632	0.153846154	0.1875	0.161290323	0.25	0	0	0	0.222222222	0.481481481	0.333333333	1	0	chr1	224192534	A/G	3	3	3	0	LOC100287497	ncRNA_intronic
chr1:224192629_A/G	16	23	23	44	26	13	44	26	27	11	23	28	0.25	0.260869565	0.304347826	0.227272727	0.076923077	0.230769231	0	0	0	0.363636364	0.391304348	0.214285714	1	0	chr1	224192629	A/G	3	3	3	0	LOC100287497	ncRNA_intronic
chr1:224192633_A/G	16	23	23	44	27	13	44	26	27	11	23	30	0.1875	0.217391304	0.086956522	0.090909091	0.074074074	0.230769231	0	0	0	0.272727273	0.260869565	0.066666667	1	0	chr1	224192633	A/G	3	3	3	0	LOC100287497	ncRNA_intronic
chr1:225125200_A/G	49	36	61	41	37	37	52	37	60	30	30	56	0.040816327	0.083333333	0	0.048780488	0.081081081	0.081081081	0	0	0	0	0	0	1	0	chr1	225125200	A/G	2	3	0	0	DNAH14	intronic
chr1:225125680_A/G	38	36	34	45	28	30	38	39	61	29	40	48	0.105263158	0.111111111	0.088235294	0.155555556	0	0	0	0	0	0	0	0	1	0	chr1	225125680	A/G	3	1	0	0	DNAH14	intronic
chr1:225125711_A/G	36	43	43	48	25	35	50	43	67	31	33	45	0.111111111	0.046511628	0	0.104166667	0.08	0	0	0	0	0	0.090909091	0.044444444	1	0	chr1	225125711	A/G	2	2	2	0	DNAH14	intronic
chr1:225156696_A/G	45	34	37	36	43	24	43	40	23	36	28	33	0.2	0	0.162162162	0.25	0.139534884	0.125	0	0	0	0	0	0	0	0	chr1	225156696	A/G	2	3	0	0	DNAH14	UTR3
chr1:225156700_A/G	45	24	37	37	42	24	42	40	23	36	27	33	0.2	0.125	0.162162162	0.27027027	0.119047619	0.125	0	0	0	0	0	0	0	0	chr1	225156700	A/G	3	3	0	0	DNAH14	UTR3
chr1:225678910_T/C	12	9	6	13	5	7	9	13	12	10	10	32	0	0.444444444	0.5	0.153846154	0.6	0	0	0	0	0	0	0	1	1	chr1	225678910	T/C	2	2	0	0	ENAH	UTR3
chr1:225678911_T/C	12	9	6	13	8	7	9	13	12	10	10	32	0	0.444444444	0.5	0.153846154	0	0.428571429	0	0	0	0	0	0	1	1	chr1	225678911	T/C	2	2	0	0	ENAH	UTR3
chr1:225679902_T/C	21	27	20	29	22	12	55	36	37	27	21	34	0.095238095	0.074074074	0.15	0	0	0	0	0	0	0	0	0	1	1	chr1	225679902	T/C	3	0	0	0	ENAH	UTR3
chr1:225683703_C/G	142	170	173	150	124	115	185	218	179	125	145	149	0	0	0	0.046666667	0	0	0	0	0	0	0	0	0	0	chr1	225683703	C/G	0	1	0	0	ENAH	UTR3
chr1:225751890_T/C	17	25	20	15	25	21	30	32	47	15	26	20	0.235294118	0.28	0.3	0.2	0.28	0.523809524	0	0	0	0.133333333	0.346153846	0	1	1	chr1	225751890	T/C	3	3	2	0	ENAH	intronic
chr1:225974748_A/G	13	15	25	33	19	25	19	27	22	28	31	26	0.384615385	0.266666667	0.32	0.272727273	0.526315789	0.44	0	0	0	0.214285714	0.258064516	0.076923077	1	1	chr1	225974748	A/G	3	3	3	0	SRP9	intronic
chr1:225975581_A/G	58	51	47	50	30	49	56	54	70	38	53	75	0.086206897	0.058823529	0.063829787	0.04	0	0.102040816	0	0	0	0	0.056603774	0	0	0	chr1	225975581	A/G	3	2	1	0	SRP9	intronic
chr1:225975582_A/G	67	51	50	50	30	49	56	54	70	37	53	75	0	0.058823529	0	0.06	0	0.06122449	0	0	0	0	0.056603774	0	0	0	chr1	225975582	A/G	1	2	1	0	SRP9	intronic
chr1:225976243_A/G	12	15	7	12	9	11	24	24	8	24	19	22	0.583333333	0.6	0.285714286	0.333333333	0.444444444	0.636363636	0	0	0	0.416666667	0.421052632	0.454545455	1	1	chr1	225976243	A/G	3	3	3	0	SRP9	intronic
chr1:225976320_A/G	18	34	18	35	24	24	44	30	22	43	44	36	0.111111111	0.117647059	0.166666667	0	0	0	0	0	0	0	0	0	1	1	chr1	225976320	A/G	3	0	0	0	SRP9	intronic
chr1:226171340_T/C	141	161	143	214	125	121	182	212	180	162	182	209	0.070921986	0.080745342	0.062937063	0.037383178	0.048	0.107438017	0	0	0	0	0	0	1	0	chr1	226171340	T/C	3	3	0	0	SDE2	UTR3
chr1:226171362_T/C	135	153	137	207	123	122	176	213	180	171	180	206	0.037037037	0.065359477	0.04379562	0.048309179	0.032520325	0.073770492	0	0	0	0	0	0	0	0	chr1	226171362	T/C	3	3	0	0	SDE2	UTR3
chr1:226171377_T/C	161	153	142	206	122	131	185	236	196	184	195	220	0	0.032679739	0.056338028	0.029126214	0.024590164	0.061068702	0	0	0	0	0	0	0	0	chr1	226171377	T/C	2	3	0	0	SDE2	UTR3
chr1:226171378_T/C	161	186	143	246	141	131	185	236	194	184	196	220	0	0	0.027972028	0	0	0.030534351	0	0	0	0	0	0	0	0	chr1	226171378	T/C	1	1	0	0	SDE2	UTR3
chr1:226171400_T/C	141	156	146	208	115	133	186	251	189	200	222	229	0.078014184	0.102564103	0.068493151	0.0625	0.07826087	0.082706767	0	0	0	0	0	0	0	0	chr1	226171400	T/C	3	3	0	0	SDE2	UTR3
chr1:226171826_T/C	172	191	137	188	170	140	246	209	167	190	199	214	0	0.020942408	0	0.042553191	0	0.035714286	0	0	0	0	0	0	1	1	chr1	226171826	T/C	1	2	0	0	SDE2	UTR3
chr1:226171865_T/C	149	154	132	169	139	132	209	186	144	170	173	188	0.026845638	0.038961039	0	0.053254438	0	0.037878788	0	0	0	0	0	0	1	1	chr1	226171865	T/C	2	2	0	0	SDE2	UTR3
chr1:226172255_T/C	102	90	96	100	67	66	117	116	86	87	78	89	0.049019608	0.055555556	0.041666667	0.04	0	0.060606061	0	0	0	0	0	0	1	1	chr1	226172255	T/C	3	2	0	0	SDE2	UTR3
chr1:226172322_T/C	77	69	71	81	51	47	94	101	60	76	73	74	0.090909091	0.130434783	0.056338028	0.086419753	0.098039216	0.106382979	0	0	0	0	0	0	1	1	chr1	226172322	T/C	3	3	0	0	SDE2	UTR3
chr1:226185279_T/C	12	8	17	16	10	16	14	13	12	15	7	20	0	0	0	0	0	0.25	0	0	0	0.133333333	0.285714286	0.15	1	1	chr1	226185279	T/C	0	1	3	0	SDE2	intronic
chr1:226433323_T/C	13	15	19	32	17	16	18	17	27	14	19	31	0.153846154	0.4	0	0	0.176470588	0	0	0	0	0	0.105263158	0	1	1	chr1	226433323	T/C	2	1	1	0	LIN9	intronic
chr1:226433463_T/C	14	10	7	20	12	7	16	20	23	23	19	18	0.214285714	0.2	0.285714286	0	0	0	0	0	0	0	0	0	1	1	chr1	226433463	T/C	3	0	0	0	LIN9	intronic
chr1:226574032_A/G	3325	3087	118	125	119	110	3803	3732	2962	3469	100	106	0	0	0.050847458	0.04	0.058823529	0.063636364	0	0	0	0	0.05	0.047169811	0	0	chr1	226574032	A/G	1	3	2	0	PARP1	exonic
chr1:227215615_T/C	16	19	13	16	13	11	18	15	16	13	15	13	0.125	0.263157895	0.153846154	0	0	0.272727273	0	0	0	0.230769231	0.4	0.153846154	1	1	chr1	227215615	T/C	3	1	3	0	CDC42BPA	intronic
chr1:228365255_A/G	27	29	32	29	31	34	60	41	61	36	68	39	0.37037037	0.137931034	0.25	0.206896552	0.225806452	0	0	0	0	0.083333333	0	0.051282051	1	1	chr1	228365255	A/G	3	2	2	0	IBA57	UTR3
chr1:228365271_A/G	44	29	48	52	43	40	58	43	58	54	65	59	0	0.137931034	0	0	0	0	0	0	0	0	0	0	1	1	chr1	228365271	A/G	1	0	0	0	IBA57	UTR3
chr1:228365284_A/G	27	30	33	29	32	39	53	43	57	37	64	58	0.074074074	0.1	0.090909091	0.172413793	0.125	0	0	0	0	0.054054054	0	0	1	1	chr1	228365284	A/G	3	2	1	0	IBA57	UTR3
chr1:228365308_A/G	28	45	34	30	44	38	49	38	52	47	57	46	0.142857143	0	0.117647059	0.1	0	0	0	0	0	0	0	0.086956522	1	1	chr1	228365308	A/G	2	1	1	0	IBA57	UTR3
chr1:228366207_A/G	50	28	44	49	40	26	69	63	56	38	59	44	0.16	0.071428571	0.090909091	0.06122449	0.125	0.230769231	0	0	0	0.078947368	0.084745763	0.068181818	1	1	chr1	228366207	A/G	3	3	3	0	IBA57	UTR3
chr1:228367623_A/G	24	20	15	20	20	7	22	27	18	26	19	35	0	0.25	0	0.2	0.1	0.571428571	0	0	0	0	0.105263158	0	1	1	chr1	228367623	A/G	1	3	1	0	IBA57	UTR3
chr1:228367624_A/G	25	20	15	20	26	8	22	27	16	26	21	35	0	0.1	0	0.1	0	0.625	0	0	0	0	0	0	1	1	chr1	228367624	A/G	1	2	0	0	IBA57	UTR3
chr1:228368412_A/G	9	13	9	29	18	14	9	13	12	20	13	23	0.555555556	0.538461538	0.222222222	0	0.222222222	0.285714286	0	0	0	0	0.230769231	0	1	1	chr1	228368412	A/G	3	2	1	0	IBA57	UTR3
chr1:228368425_A/G	9	13	6	15	19	15	8	12	11	13	14	16	0.555555556	0.846153846	0.666666667	0.6	0.684210526	0.8	0	0	0	0.615384615	0.642857143	0.4375	1	1	chr1	228368425	A/G	3	3	3	0	IBA57	UTR3
chr1:228368447_A/G	8	13	8	13	13	14	8	13	8	12	14	13	0.75	0.846153846	0.75	0.769230769	0.769230769	0.785714286	0	0	0	0.75	0.571428571	0.461538462	1	1	chr1	228368447	A/G	3	3	3	0	IBA57	UTR3
chr1:228368452_A/G	8	13	7	13	13	13	8	14	8	12	14	24	0.25	0.461538462	0.571428571	0.307692308	0.538461538	0.461538462	0	0	0	0.166666667	0.285714286	0	1	1	chr1	228368452	A/G	3	3	2	0	IBA57	UTR3
chr1:228368477_A/G	10	13	9	13	16	15	8	13	10	12	13	15	0.7	0.846153846	0.555555556	0.461538462	0.75	0.6	0	0	0	0.25	0.384615385	0.266666667	1	1	chr1	228368477	A/G	3	3	3	0	IBA57	UTR3
chr1:228368487_A/G	10	12	8	15	16	17	10	15	11	14	15	15	0.7	0.916666667	0.875	0.666666667	0.6875	0.823529412	0	0	0	0.857142857	0.733333333	0.466666667	1	1	chr1	228368487	A/G	3	3	3	0	IBA57	UTR3
chr1:228368612_A/G	26	17	17	30	19	21	31	33	19	20	35	26	0	0.176470588	0.117647059	0.1	0.105263158	0.238095238	0	0	0	0	0	0	1	1	chr1	228368612	A/G	2	3	0	0	IBA57	UTR3
chr1:228391101_A/G	17	13	15	16	17	6	12	26	17	19	11	20	0	0.153846154	0.133333333	0.3125	0.117647059	0.333333333	0	0	0	0	0	0	1	0	chr1	228391101	A/G	2	3	0	0	OBSCN-AS1	downstream
chr1:228391106_A/G	14	13	15	16	17	6	13	25	17	18	11	20	0.357142857	0.461538462	0.266666667	0.5625	0.352941176	0.333333333	0	0	0	0	0	0	1	0	chr1	228391106	A/G	3	3	0	0	OBSCN-AS1	downstream
chr1:229777542_A/G	13	20	22	19	11	15	11	15	17	19	16	21	0.230769231	0.1	0.090909091	0.105263158	0.272727273	0.133333333	0	0	0	0.105263158	0.25	0.142857143	1	1	chr1	229777542	A/G	3	3	3	0	URB2	intronic
chr1:2300238_T/C	23	16	18	17	20	15	13	17	9	10	25	17	0	0	0	0.117647059	0	0	0	0	0	0	0	0	1	1	chr1	2300238	T/C	0	1	0	0	MORN1	intronic
chr1:2300263_T/C	15	12	11	15	17	15	12	11	9	7	20	16	0.2	0.25	0.363636364	0	0	0	0	0	0	0	0	0	1	1	chr1	2300263	T/C	3	0	0	0	MORN1	intronic
chr1:231465588_T/C	19	14	19	15	20	11	11	26	13	18	19	29	0	0.285714286	0.105263158	0	0.2	0	0	0	0	0	0	0	1	1	chr1	231465588	T/C	2	1	0	0	GNPAT;EXOC8	intergenic
chr1:231465626_T/C	14	11	16	11	13	12	11	20	11	16	21	26	0	0.363636364	0.125	0.272727273	0.307692308	0	0	0	0	0	0	0	1	1	chr1	231465626	T/C	2	2	0	0	GNPAT;EXOC8	intergenic
chr1:231465627_T/C	14	11	16	11	13	12	11	20	11	16	21	19	0	0.454545455	0.125	0.272727273	0.307692308	0	0	0	0	0	0	0.105263158	1	1	chr1	231465627	T/C	2	2	1	0	GNPAT;EXOC8	intergenic
chr1:231466398_T/C	15	11	7	18	18	12	20	14	10	15	15	15	0.466666667	0.363636364	0.428571429	0.555555556	0.277777778	0.5	0	0	0	0	0.266666667	0.2	1	1	chr1	231466398	T/C	3	3	2	0	GNPAT;EXOC8	intergenic
chr1:231466770_T/C	72	66	67	85	70	64	66	73	76	76	77	103	0.097222222	0.060606061	0.104477612	0.141176471	0.057142857	0.25	0	0	0	0.052631579	0	0.038834951	1	1	chr1	231466770	T/C	3	3	2	0	GNPAT;EXOC8	intergenic
chr1:231466803_T/C	87	80	77	107	82	67	78	79	91	82	86	112	0.068965517	0	0.064935065	0	0	0.074626866	0	0	0	0.036585366	0	0.026785714	1	1	chr1	231466803	T/C	2	1	2	0	GNPAT;EXOC8	intergenic
chr1:231470864_T/C	259	199	199	259	224	232	298	296	263	244	202	269	0.065637066	0.050251256	0.050251256	0.034749035	0.044642857	0.030172414	0	0	0	0.057377049	0.01980198	0.022304833	1	1	chr1	231470864	T/C	3	3	3	0	EXOC8	UTR3
chr1:231470929_T/C	284	269	240	339	284	275	393	382	389	319	357	336	0.035211268	0.026022305	0.029166667	0.020648968	0.035211268	0.021818182	0	0	0	0.02507837	0	0.017857143	1	1	chr1	231470929	T/C	3	3	2	0	EXOC8	UTR3
chr1:233475040_C/G	18	5	14	6	14	12	22	9	19	14	9	13	0	0	0	1	1	1	0	0	0	0	1	1	1	0	chr1	233475040	C/G	0	3	2	0	MAP3K21	intronic
chr1:235279621_T/C	30	40	32	45	26	32	20	24	22	31	27	33	0	0	0	0	0	0	0	0	0	0.064516129	0.074074074	0.060606061	1	1	chr1	235279621	T/C	0	0	3	0	TOMM20	intronic
chr1:23626401_T/C	11	9	7	27	9	10	9	10	11	16	12	9	0.181818182	0	0	0	0.222222222	0	0	0	0	0	0	0.222222222	1	1	chr1	23626401	T/C	1	1	1	0	LINC01355;HNRNPR	intergenic
chr1:23629574_T/C	18	20	5	37	11	15	16	37	21	24	32	28	0	0.3	0	0.162162162	0.181818182	0	0	0	0	0	0.1875	0.214285714	1	1	chr1	23629574	T/C	1	2	2	0	LINC01355;HNRNPR	intergenic
chr1:23660437_T/C	21	9	12	19	12	9	10	16	22	8	10	16	0	0.666666667	0.25	0.263157895	0.333333333	0.222222222	0	0	0	0.5	0.2	0.25	1	1	chr1	23660437	T/C	2	3	3	0	HNRNPR	intronic
chr1:236766037_T/C	9	15	7	9	10	11	7	14	6	10	10	9	0.333333333	0	0.285714286	0.222222222	0.4	0.272727273	0	0	0	0.2	0.7	0	1	1	chr1	236766037	T/C	2	3	2	0	HEATR1	intronic
chr1:237063077_A/T	630	979	913	972	890	721	853	1109	1191	668	921	994	0.015873016	0	0	0	0	0	0	0	0	0.010479042	0	0	1	0	chr1	237063077	A/T	1	0	1	0	MTR	UTR3
chr1:24301197_T/C	16	19	7	16	8	8	6	14	8	11	14	15	0.25	0	0	0.1875	0	0	0	0	0	0.181818182	0	0	1	1	chr1	24301197	T/C	1	1	1	0	SRSF10	intronic
chr1:243323159_T/C	26	24	35	20	20	24	46	36	47	27	13	36	0.076923077	0.083333333	0	0	0.15	0	0	0	0	0	0.230769231	0	1	1	chr1	243323159	T/C	2	1	1	0	CEP170	intronic
chr1:243323268_T/C	37	33	26	19	19	20	33	15	49	11	19	22	0	0	0	0.157894737	0.105263158	0	0	0	0	0.272727273	0.315789474	0.090909091	1	1	chr1	243323268	T/C	0	2	3	0	CEP170	intronic
chr1:243323270_T/C	22	25	23	18	19	16	32	15	46	10	20	30	0.181818182	0.4	0.217391304	0.222222222	0.105263158	0.3125	0	0	0	0.6	0.3	0	1	1	chr1	243323270	T/C	3	3	2	0	CEP170	intronic
chr1:243323366_T/C	21	18	17	13	13	13	21	11	34	15	9	20	0	0.333333333	0.176470588	0.230769231	0	0.153846154	0	0	0	0.2	0.333333333	0.15	1	1	chr1	243323366	T/C	2	2	3	0	CEP170	intronic
chr1:244585115_T/C	11	8	5	8	6	10	7	10	10	10	10	19	0.363636364	0.25	0.6	0	0.5	0.4	0	0	0	0.2	0.4	0.421052632	1	1	chr1	244585115	T/C	3	2	3	0	ADSS	intronic
chr1:245023777_C/A	109	104	100	234	90	184	107	119	124	110	82	136	0	0	0	0.585470085	0.055555556	0.086956522	0	0	0	0	0	0	0	0	chr1	245023777	C/A	0	3	0	0	HNRNPU	splicing
chr1:245023778_T/A	108	101	98	233	89	185	106	120	122	110	82	136	0	0	0	0.587982833	0.056179775	0.091891892	0	0	0	0	0	0	0	0	chr1	245023778	T/A	0	3	0	0	HNRNPU	splicing
chr1:247108231_T/C	22	17	9	31	18	15	32	28	36	18	19	14	0.5	0.529411765	0.333333333	0.548387097	0.333333333	0.6	0	0	0	0.333333333	0.315789474	0.285714286	1	1	chr1	247108231	T/C	3	3	3	0	ZNF670-ZNF695;ZNF695	downstream
chr1:247263719_T/C	40	36	24	58	31	33	49	42	36	40	30	34	0.1	0	0	0.206896552	0.225806452	0.060606061	0	0	0	0	0.133333333	0	1	1	chr1	247263719	T/C	1	3	1	0	ZNF669	exonic
chr1:247318959_T/C	23	13	18	17	25	9	26	29	22	14	12	15	0.173913043	0	0.222222222	0.235294118	0.32	0	0	0	0	0.142857143	0.416666667	0.266666667	1	1	chr1	247318959	T/C	2	2	3	0	ZNF124	UTR3
chr1:24800630_A/G	30	48	44	48	47	29	64	45	56	25	39	63	0.133333333	0	0.159090909	0.145833333	0.042553191	0.068965517	0	0	0	0	0	0	1	1	chr1	24800630	A/G	2	3	0	0	NIPAL3;RCAN3AS	intergenic
chr1:24800648_A/G	31	38	43	46	46	28	60	44	55	25	35	62	0.225806452	0.105263158	0.069767442	0.260869565	0.065217391	0.107142857	0	0	0	0	0	0	1	1	chr1	24800648	A/G	3	3	0	0	NIPAL3;RCAN3AS	intergenic
chr1:24800649_A/G	31	47	43	46	57	28	60	44	55	25	35	62	0.161290323	0	0.069767442	0.152173913	0	0.107142857	0	0	0	0	0	0	1	1	chr1	24800649	A/G	2	2	0	0	NIPAL3;RCAN3AS	intergenic
chr1:24800694_A/G	33	37	43	58	57	26	59	41	54	31	33	52	0.060606061	0.054054054	0.069767442	0	0	0.115384615	0	0	0	0	0	0	1	1	chr1	24800694	A/G	3	1	0	0	NIPAL3;RCAN3AS	intergenic
chr1:24800722_A/G	33	36	41	43	43	27	59	44	49	33	27	42	0	0.194444444	0	0.093023256	0.069767442	0.074074074	0	0	0	0	0.148148148	0.047619048	1	1	chr1	24800722	A/G	1	3	2	0	NIPAL3;RCAN3AS	intergenic
chr1:24865333_A/G	89	81	95	93	84	75	171	100	107	116	70	110	0.292134831	0.197530864	0.221052632	0.161290323	0.238095238	0.28	0	0	0	0	0	0	1	0	chr1	24865333	A/G	3	3	0	0	LOC100506985	downstream
chr1:24865348_A/G	83	79	93	96	84	68	156	98	105	104	65	105	0.096385542	0.075949367	0.043010753	0	0.047619048	0.117647059	0	0	0	0	0	0	1	0	chr1	24865348	A/G	3	2	0	0	LOC100506985	downstream
chr1:24865387_A/G	81	76	93	103	79	70	150	97	98	98	80	107	0.086419753	0.078947368	0.086021505	0.048543689	0.050632911	0.128571429	0	0	0	0	0	0	1	0	chr1	24865387	A/G	3	3	0	0	LOC100506985	downstream
chr1:25875285_A/G	7	11	6	5	7	5	8	13	9	6	6	6	0	0	0	0.6	0.428571429	0.4	0	0	0	0.5	0	0	1	1	chr1	25875285	A/G	0	3	1	0	LDLRAP1	intronic
chr1:26152855_C/T	307	244	270	47	250	221	301	328	224	278	343	235	0	0	0	0.446808511	0	0	0	0	0	0	0	0	0	0	chr1	26152855	C/T	0	1	0	0	MTFR1L	exonic
chr1:26159673_T/C	28	24	43	46	30	26	65	63	62	43	38	48	0.107142857	0	0	0	0.1	0.115384615	0	0	0	0	0.157894737	0	1	1	chr1	26159673	T/C	1	2	1	0	AUNIP	intronic
chr1:27202812_T/C	41	92	31	52	78	34	95	114	91	51	109	56	0.12195122	0	0.096774194	0.038461538	0	0.147058824	0	0	0	0.078431373	0	0.071428571	1	1	chr1	27202812	T/C	2	2	2	0	SFN;GPN2	intergenic
chr1:27202835_T/C	81	36	28	60	35	63	113	127	101	100	124	58	0	0.083333333	0.107142857	0.116666667	0.171428571	0	0	0	0	0	0	0.051724138	1	1	chr1	27202835	T/C	2	2	1	0	SFN;GPN2	intergenic
chr1:27202844_T/C	44	34	48	61	35	37	89	113	86	78	96	89	0.159090909	0.058823529	0	0.098360656	0.057142857	0.054054054	0	0	0	0	0	0	1	1	chr1	27202844	T/C	2	3	0	0	SFN;GPN2	intergenic
chr1:27202845_T/C	71	72	29	62	36	36	88	113	86	78	56	61	0	0	0.068965517	0.112903226	0.083333333	0.055555556	0	0	0	0	0.071428571	0.049180328	1	1	chr1	27202845	T/C	1	3	2	0	SFN;GPN2	intergenic
chr1:27202888_T/C	63	59	39	80	56	48	72	87	71	62	76	75	0	0	0	0	0	0	0	0	0	0	0	0	1	1	chr1	27202888	T/C	0	0	0	0	SFN;GPN2	intergenic
chr1:27202981_T/C	29	23	22	40	18	22	48	54	37	26	28	28	0	0.260869565	0.181818182	0.1	0.5	0.090909091	0	0	0	0	0	0	1	1	chr1	27202981	T/C	2	3	0	0	SFN;GPN2	intergenic
chr1:27202982_T/C	29	24	23	40	19	22	48	54	37	26	28	28	0	0.333333333	0.304347826	0.175	0.368421053	0.090909091	0	0	0	0	0	0	1	1	chr1	27202982	T/C	2	3	0	0	SFN;GPN2	intergenic
chr1:27205164_T/C	6	9	9	17	14	7	24	25	15	17	22	15	0.333333333	0.444444444	0.222222222	0	0	0	0	0	0	0	0	0	1	1	chr1	27205164	T/C	3	0	0	0	GPN2	downstream
chr1:27205224_T/C	6	7	7	13	8	10	18	19	9	12	14	15	0	0.428571429	0.285714286	0	0.25	0	0	0	0	0.25	0.285714286	0	1	1	chr1	27205224	T/C	2	1	2	0	GPN2	downstream
chr1:27207230_T/C	28	23	22	30	22	27	36	31	62	29	35	46	0.107142857	0.173913043	0.136363636	0	0.136363636	0	0	0	0	0	0	0	1	1	chr1	27207230	T/C	3	1	0	0	GPN2	intronic
chr1:27210487_T/C	30	32	21	37	44	34	36	58	53	68	54	76	0.1	0.125	0.142857143	0.162162162	0.090909091	0	0	0	0	0	0.055555556	0	1	1	chr1	27210487	T/C	3	2	1	0	GPN2	intronic
chr1:28145573_A/G	33	52	35	50	38	17	69	72	50	41	28	47	0.484848485	0	0.2	0.28	0.236842105	0.294117647	0	0	0	0.146341463	0.321428571	0.063829787	1	1	chr1	28145573	A/G	2	3	3	0	STX12	intronic
chr1:28145633_A/G	33	32	33	48	35	18	69	53	51	34	35	45	0.151515152	0.0625	0.242424242	0	0	0.111111111	0	0	0	0.088235294	0.171428571	0.111111111	1	1	chr1	28145633	A/G	3	1	3	0	STX12	intronic
chr1:28145673_A/G	33	40	40	39	39	19	73	66	64	39	41	48	0.242424242	0.15	0.25	0.205128205	0.230769231	0.210526316	0	0	0	0.179487179	0.365853659	0.104166667	1	1	chr1	28145673	A/G	3	3	3	0	STX12	intronic
chr1:28145732_A/G	41	35	35	73	74	38	97	81	86	54	35	85	0.097560976	0.114285714	0.057142857	0	0	0	0	0	0	0	0.114285714	0	1	1	chr1	28145732	A/G	3	0	1	0	STX12	intronic
chr1:28337442_C/G	20	20	27	33	19	23	42	32	52	21	25	36	0	0	0	0	0	0.086956522	0	0	0	0.285714286	0.12	0.055555556	0	0	chr1	28337442	C/G	0	1	3	0	EYA3	intronic
chr1:28337449_T/A	20	18	27	33	17	20	38	30	51	22	21	32	0	0	0	0	0	0.1	0	0	0	0.318181818	0.142857143	0.0625	0	0	chr1	28337449	T/A	0	1	3	0	EYA3	intronic
chr1:28662253_A/G	13	10	8	20	22	9	6	8	14	9	7	16	0.230769231	0.6	0.375	0.35	0	0.222222222	0	0	0	0	0.428571429	0	1	1	chr1	28662253	A/G	3	2	1	0	MED18	UTR3
chr1:28662254_A/G	12	10	8	20	12	9	6	8	13	9	7	16	0.416666667	0.7	0.625	0.7	0.583333333	0.333333333	0	0	0	0	0.285714286	0	1	1	chr1	28662254	A/G	3	3	1	0	MED18	UTR3
chr1:28662323_A/G	15	28	10	26	20	14	9	10	11	8	18	16	0.133333333	0.321428571	0.2	0.153846154	0	0.285714286	0	0	0	0	0	0	1	1	chr1	28662323	A/G	3	2	0	0	MED18	UTR3
chr1:28824774_A/G	120	123	119	201	106	114	195	179	137	149	178	139	0.058333333	0.12195122	0.084033613	0.119402985	0.132075472	0.175438596	0	0	0	0	0	0	0	0	chr1	28824774	A/G	3	3	0	0	PHACTR4	UTR3
chr1:28825331_A/G	38	45	63	75	76	54	98	98	76	83	74	95	0.105263158	0.088888889	0.126984127	0.066666667	0	0.166666667	0	0	0	0	0	0	1	1	chr1	28825331	A/G	3	2	0	0	PHACTR4	UTR3
chr1:28825370_A/G	34	43	54	65	54	44	83	91	74	65	58	70	0.5	0.465116279	0.185185185	0.369230769	0.407407407	0.409090909	0	0	0	0.184615385	0.137931034	0.242857143	1	1	chr1	28825370	A/G	3	3	3	0	PHACTR4	UTR3
chr1:28825433_A/G	31	15	26	44	21	21	58	49	45	43	29	50	0	0.2	0.076923077	0.136363636	0.095238095	0.142857143	0	0	0	0	0	0	1	1	chr1	28825433	A/G	2	3	0	0	PHACTR4	UTR3
chr1:28825466_A/G	23	18	19	22	12	17	42	34	38	26	22	23	0	0	0.105263158	0.272727273	0.166666667	0	0	0	0	0.115384615	0.227272727	0.260869565	1	1	chr1	28825466	A/G	1	2	3	0	PHACTR4	UTR3
chr1:28826015_A/G	25	19	17	26	21	16	40	38	17	35	39	31	0.2	0.105263158	0.117647059	0.192307692	0.333333333	0.125	0	0	0	0	0	0	1	1	chr1	28826015	A/G	3	3	0	0	PHACTR4	UTR3
chr1:28826023_A/G	44	21	27	32	24	18	48	47	24	41	44	35	0	0.095238095	0	0.28125	0.166666667	0.333333333	0	0	0	0	0	0	1	1	chr1	28826023	A/G	1	3	0	0	PHACTR4	UTR3
chr1:28826031_A/G	30	21	19	30	25	18	49	50	24	34	31	26	0.333333333	0.333333333	0.210526316	0.466666667	0.48	0.388888889	0	0	0	0.235294118	0.225806452	0.269230769	1	1	chr1	28826031	A/G	3	3	3	0	PHACTR4	UTR3
chr1:28826118_A/G	41	29	33	44	37	34	82	65	47	55	51	53	0.170731707	0.206896552	0.151515152	0.227272727	0.189189189	0.176470588	0	0	0	0	0.117647059	0.132075472	1	1	chr1	28826118	A/G	3	3	2	0	PHACTR4	UTR3
chr1:28826128_A/G	45	31	36	46	39	36	83	66	48	54	52	66	0.133333333	0.096774194	0.138888889	0.065217391	0.051282051	0.055555556	0	0	0	0	0.057692308	0	1	1	chr1	28826128	A/G	3	3	1	0	PHACTR4	UTR3
chr1:28826190_A/G	57	49	50	70	55	50	101	81	71	53	77	78	0.561403509	0.612244898	0.56	0.6	0.6	0.66	0	0	0	0.150943396	0.337662338	0.217948718	1	1	chr1	28826190	A/G	3	3	3	0	PHACTR4	UTR3
chr1:28826223_A/G	70	67	74	86	59	48	117	87	74	73	94	92	0.057142857	0.059701493	0.054054054	0.081395349	0	0.104166667	0	0	0	0	0	0	1	1	chr1	28826223	A/G	3	2	0	0	PHACTR4	UTR3
chr1:28826249_A/G	74	75	91	130	85	83	145	123	109	103	130	124	0.040540541	0.053333333	0	0	0	0	0	0	0	0	0	0	1	1	chr1	28826249	A/G	2	0	0	0	PHACTR4	UTR3
chr1:28826250_A/G	73	74	78	105	72	62	146	123	108	102	128	124	0.082191781	0.162162162	0.076923077	0.171428571	0.097222222	0.161290323	0	0	0	0	0	0	1	1	chr1	28826250	A/G	3	3	0	0	PHACTR4	UTR3
chr1:28835847_A/G	442	414	467	598	544	411	835	730	677	425	471	550	0.07239819	0.050724638	0.059957173	0.026755853	0.051470588	0.04379562	0	0	0	0.065882353	0.08492569	0.058181818	1	1	chr1	28835847	A/G	3	3	3	0	SNHG3	ncRNA_exonic
chr1:28835934_A/G	322	307	321	419	397	283	569	480	434	332	341	361	0.065217391	0.029315961	0.049844237	0.019093079	0.025188917	0.035335689	0	0	0	0.030120482	0.052785924	0.027700831	1	1	chr1	28835934	A/G	3	3	3	0	SNHG3	ncRNA_exonic
chr1:28836912_A/G	86	59	97	140	115	94	115	134	146	88	113	119	0.186046512	0.101694915	0.06185567	0.05	0	0.063829787	0	0	0	0.090909091	0.079646018	0.084033613	1	1	chr1	28836912	A/G	3	2	3	0	SNHG3	ncRNA_exonic
chr1:28839975_A/G	16	20	23	28	26	23	19	23	23	20	25	40	0.1875	0.1	0	0	0	0.086956522	0	0	0	0.1	0	0	1	1	chr1	28839975	A/G	2	1	1	0	RCC1	intronic
chr1:28841608_A/G	16	27	12	28	14	13	14	24	34	28	22	20	0	0	0	0	0	0	0	0	0	0	0.227272727	0.15	1	1	chr1	28841608	A/G	0	0	2	0	RCC1	intronic
chr1:28867795_A/G	9	20	8	15	13	6	32	44	19	19	39	33	0	0	0.25	0	0.230769231	0.333333333	0	0	0	0	0	0	1	1	chr1	28867795	A/G	1	2	0	0	RCC1;TRNAU1AP	intergenic
chr1:28868146_A/G	8	12	6	13	9	8	21	21	18	27	21	22	0.375	0.25	0.333333333	0	0	0	0	0	0	0	0	0	1	1	chr1	28868146	A/G	3	0	0	0	RCC1;TRNAU1AP	intergenic
chr1:28868268_A/G	18	18	26	33	29	13	47	52	39	29	40	38	0.111111111	0.277777778	0	0.151515152	0.172413793	0.384615385	0	0	0	0	0.05	0	1	1	chr1	28868268	A/G	2	3	1	0	RCC1;TRNAU1AP	intergenic
chr1:28976026_A/G	36	25	21	35	16	21	12	30	20	25	39	22	0.055555556	0.08	0	0	0	0.19047619	0	0	0	0	0.102564103	0.090909091	1	1	chr1	28976026	A/G	2	1	2	0	LINC01715;RNU11	downstream
chr1:29041856_A/G	17	23	12	23	13	22	21	20	10	33	23	23	0.117647059	0.086956522	0.25	0.130434783	0	0.136363636	0	0	0	0	0	0	1	1	chr1	29041856	A/G	3	2	0	0	GMEB1	UTR3
chr1:29072483_A/G	17	12	16	21	31	25	22	26	31	16	22	24	0.117647059	0.166666667	0.125	0	0	0	0	0	0	0	0.090909091	0	1	1	chr1	29072483	A/G	3	0	1	0	YTHDF2	intronic
chr1:29190699_A/G	10	14	16	30	20	19	44	38	30	28	45	39	0.5	0.214285714	0.125	0.166666667	0.25	0.263157895	0	0	0	0	0	0	1	1	chr1	29190699	A/G	3	3	0	0	OPRD1	downstream
chr1:29190761_A/G	14	24	21	29	32	21	49	47	41	32	42	45	0.214285714	0.291666667	0.380952381	0.275862069	0	0.428571429	0	0	0	0	0.047619048	0	1	1	chr1	29190761	A/G	3	2	1	0	OPRD1	downstream
chr1:29194119_A/G	11	23	10	26	11	13	24	35	11	27	19	28	0.363636364	0.086956522	0.2	0.115384615	0	0.153846154	0	0	0	0	0	0	1	1	chr1	29194119	A/G	3	2	0	0	OPRD1;EPB41	intergenic
chr1:29481770_T/C	11	12	10	11	17	11	16	7	16	12	20	15	0.181818182	0	0	0.181818182	0.235294118	0.181818182	0	0	0	0	0	0.2	1	1	chr1	29481770	T/C	1	3	1	0	SRSF4	intronic
chr1:29498900_T/C	38	38	61	54	30	42	59	45	74	47	44	55	0.131578947	0.157894737	0.081967213	0.148148148	0.133333333	0.166666667	0	0	0	0	0	0.072727273	1	1	chr1	29498900	T/C	3	3	1	0	SRSF4	intronic
chr1:29498901_T/C	38	38	60	54	30	43	59	45	75	37	40	56	0.236842105	0.236842105	0.133333333	0.111111111	0.066666667	0.139534884	0	0	0	0.054054054	0.125	0.053571429	1	1	chr1	29498901	T/C	3	3	3	0	SRSF4	intronic
chr1:29498932_T/C	45	38	57	56	45	51	56	54	64	49	42	56	0.066666667	0.078947368	0.070175439	0.125	0	0.078431373	0	0	0	0	0	0	1	1	chr1	29498932	T/C	3	2	0	0	SRSF4	intronic
chr1:29498941_T/C	44	34	52	55	29	49	55	55	63	39	34	51	0.204545455	0.294117647	0.211538462	0.363636364	0.172413793	0.244897959	0	0	0	0.256410256	0.147058824	0.215686275	1	1	chr1	29498941	T/C	3	3	3	0	SRSF4	intronic
chr1:29501261_T/C	16	29	23	11	12	11	29	21	24	10	17	18	0	0	0	0.454545455	0	0	0	0	0	0	0	0.166666667	1	1	chr1	29501261	T/C	0	1	1	0	SRSF4	intronic
chr1:29503931_T/C	53	67	59	41	46	57	60	61	42	50	46	45	0.056603774	0.059701493	0.084745763	0.073170732	0.086956522	0.052631579	0	0	0	0	0.152173913	0.066666667	1	1	chr1	29503931	T/C	3	3	2	0	SRSF4	intronic
chr1:29519595_T/C	129	122	157	159	135	130	217	272	312	122	133	178	0.147286822	0.081967213	0.076433121	0.062893082	0.118518519	0.153846154	0	0	0	0.024590164	0.082706767	0.050561798	1	1	chr1	29519595	T/C	3	3	3	0	MECR	UTR3
chr1:29519712_T/C	101	137	139	153	111	103	146	220	196	108	110	145	0.02970297	0	0.079136691	0.045751634	0.036036036	0.048543689	0	0	0	0.037037037	0.027272727	0.062068966	1	1	chr1	29519712	T/C	2	3	3	0	MECR	UTR3
chr1:29519736_T/C	87	89	116	124	91	87	116	166	144	86	81	124	0.126436782	0.04494382	0.068965517	0.072580645	0.076923077	0.045977011	0	0	0	0.069767442	0.135802469	0.080645161	1	1	chr1	29519736	T/C	3	3	3	0	MECR	UTR3
chr1:31415737_T/C	24	17	29	23	18	26	30	25	25	10	29	30	0.083333333	0.117647059	0	0	0	0.115384615	0	0	0	0	0.172413793	0	1	1	chr1	31415737	T/C	2	1	1	0	PUM1	intronic
chr1:31419746_T/C	24	12	15	23	14	19	31	19	17	20	13	13	0.166666667	0.166666667	0.133333333	0	0.428571429	0.526315789	0	0	0	0.45	0.384615385	0	1	1	chr1	31419746	T/C	3	2	2	0	PUM1	intronic
chr1:31421498_T/C	8	11	13	11	10	14	13	8	6	13	10	15	0.25	0	0.153846154	0	0.2	0.357142857	0	0	0	0	0.2	0.266666667	1	1	chr1	31421498	T/C	2	2	2	0	PUM1	intronic
chr1:31421516_T/C	13	13	16	13	12	15	15	7	7	14	14	15	0	0	0	0	0.166666667	0.333333333	0	0	0	0	0	0	1	1	chr1	31421516	T/C	0	2	0	0	PUM1	intronic
chr1:31421590_T/C	17	18	15	11	13	18	23	7	11	17	17	14	0.529411765	0.333333333	0.133333333	0.181818182	0.230769231	0.5	0	0	0	0.176470588	0.294117647	0.357142857	1	1	chr1	31421590	T/C	3	3	3	0	PUM1	intronic
chr1:31421595_T/C	20	23	18	16	17	16	23	7	11	18	20	17	0	0	0	0	0	0.125	0	0	0	0	0	0	1	1	chr1	31421595	T/C	0	1	0	0	PUM1	intronic
chr1:31450929_T/C	22	13	26	22	14	18	16	16	10	13	26	14	0.136363636	0.153846154	0.076923077	0	0	0.111111111	0	0	0	0	0	0	1	1	chr1	31450929	T/C	3	1	0	0	PUM1	intronic
chr1:31465429_T/C	806	450	509	617	474	959	1428	1209	1080	1119	1149	1147	0.011166253	0.008888889	0.011787819	0.01458671	0.014767932	0	0	0	0	0	0	0	0	0	chr1	31465429	T/C	3	2	0	0	PUM1	exonic
chr1:31471950_T/C	36	36	39	41	26	40	56	54	76	40	46	48	0.111111111	0	0	0.170731707	0.115384615	0.25	0	0	0	0	0.086956522	0	1	1	chr1	31471950	T/C	1	3	1	0	PUM1	intronic
chr1:31471986_T/C	31	29	34	38	26	34	57	45	65	35	41	34	0.387096774	0.172413793	0	0.236842105	0.115384615	0.235294118	0	0	0	0	0.195121951	0.058823529	1	1	chr1	31471986	T/C	2	3	2	0	PUM1	intronic
chr1:31472015_T/C	23	25	22	32	23	23	38	26	42	18	33	32	0.217391304	0.08	0	0.125	0.086956522	0.086956522	0	0	0	0	0.121212121	0.0625	1	1	chr1	31472015	T/C	2	3	2	0	PUM1	intronic
chr1:31523175_T/C	36	41	32	44	50	50	51	45	36	43	46	38	0.083333333	0	0.09375	0.090909091	0	0.1	0	0	0	0	0	0.052631579	1	1	chr1	31523175	T/C	2	2	1	0	PUM1	intronic
chr1:31523245_T/C	38	39	36	45	37	48	48	39	34	35	49	48	0.105263158	0.076923077	0	0.111111111	0.108108108	0.1875	0	0	0	0.057142857	0	0	1	1	chr1	31523245	T/C	2	3	1	0	PUM1	intronic
chr1:31735608_T/C	32	16	25	31	33	29	36	37	36	19	35	38	0.1875	0.125	0.12	0	0	0	0	0	0	0	0.257142857	0	1	1	chr1	31735608	T/C	3	0	1	0	SNRNP40	intronic
chr1:31735616_T/C	33	16	23	26	27	21	37	37	38	17	36	32	0.606060606	0.25	0.260869565	0.269230769	0.111111111	0.333333333	0	0	0	0.235294118	0.527777778	0.375	1	1	chr1	31735616	T/C	3	3	3	0	SNRNP40	intronic
chr1:31738110_T/C	16	26	14	22	16	20	34	26	26	24	30	18	0.5	0.269230769	0.142857143	0	0.125	0	0	0	0	0.25	0.1	0	1	1	chr1	31738110	T/C	3	1	2	0	SNRNP40	intronic
chr1:31738575_T/C	8	15	14	12	11	15	13	19	14	6	15	13	0.25	0	0.428571429	0.25	0.363636364	0.266666667	0	0	0	0	0	0.153846154	1	1	chr1	31738575	T/C	2	3	1	0	SNRNP40	intronic
chr1:31740468_T/C	14	22	23	25	21	27	20	28	29	22	18	24	0.214285714	0	0.086956522	0.12	0.095238095	0.111111111	0	0	0	0.136363636	0.222222222	0	1	1	chr1	31740468	T/C	2	3	2	0	SNRNP40	intronic
chr1:32631209_A/G	11	13	11	17	11	13	14	19	27	17	20	17	0	0	0	0	0.181818182	0	0	0	0	0	0.15	0	1	1	chr1	32631209	A/G	0	1	1	0	KPNA6	intronic
chr1:32637913_A/G	265	279	367	477	386	310	497	431	363	378	443	397	0.018867925	0.014336918	0	0	0	0.019354839	0	0	0	0	0	0	0	0	chr1	32637913	A/G	2	1	0	0	KPNA6	UTR3
chr1:32697017_A/G	1002	1036	986	1127	923	816	1740	1959	1401	1175	1178	1769	0.00998004	0.006756757	0.012170385	0.00621118	0.007583965	0.014705882	0	0	0	0.009361702	0.007640068	0	1	1	chr1	32697017	A/G	3	3	2	0	EIF3I	UTR3
chr1:32833539_T/C	47	33	45	80	50	68	93	76	58	48	72	68	0.255319149	0.121212121	0	0.025	0.08	0.088235294	0	0	0	0	0.125	0.044117647	0	0	chr1	32833539	T/C	2	3	2	0	BSDC1	UTR3
chr1:32839260_T/C	19	15	14	24	18	18	14	23	16	13	28	18	0.263157895	0	0	0.125	0.222222222	0.222222222	0	0	0	0	0.357142857	0.111111111	1	1	chr1	32839260	T/C	1	3	2	0	BSDC1	intronic
chr1:32845330_T/C	28	14	16	36	15	20	16	22	14	17	24	20	0.214285714	0	0	0	0	0.15	0	0	0	0.294117647	0.166666667	0.2	1	1	chr1	32845330	T/C	1	1	3	0	BSDC1	intronic
chr1:32953296_A/G	35	26	31	18	29	34	48	56	40	48	41	39	0.114285714	0.115384615	0.064516129	0.111111111	0	0	0	0	0	0	0	0	1	1	chr1	32953296	A/G	3	1	0	0	ZBTB8B	UTR3
chr1:33066819_A/G	24	21	18	32	23	32	44	34	28	43	14	31	0	0.19047619	0	0	0.173913043	0	0	0	0	0	0	0	1	1	chr1	33066819	A/G	1	1	0	0	ZBTB8A	UTR3
chr1:33066848_A/G	25	23	18	22	24	27	32	32	27	35	18	25	0	0.130434783	0	0.272727273	0.333333333	0	0	0	0	0.085714286	0	0.08	1	1	chr1	33066848	A/G	1	2	2	0	ZBTB8A	UTR3
chr1:33071043_A/G	26	33	22	34	30	30	50	31	24	40	23	31	0	0.060606061	0.181818182	0	0	0	0	0	0	0	0	0	1	1	chr1	33071043	A/G	2	0	0	0	ZBTB8A	UTR3
chr1:33085521_T/C	7	10	12	9	5	13	14	10	16	9	12	11	0.428571429	0.2	0.333333333	0.555555556	0	0	0	0	0	0	0	0	1	1	chr1	33085521	T/C	3	1	0	0	ZBTB8OS	downstream
chr1:33086837_T/C	95	85	89	90	71	73	96	95	88	86	87	95	0.031578947	0.070588235	0.033707865	0	0	0	0	0	0	0	0	0	1	1	chr1	33086837	T/C	3	0	0	0	ZBTB8OS	UTR3
chr1:33086876_T/C	80	66	80	63	61	61	92	87	85	71	67	74	0.1875	0.166666667	0.1375	0.063492063	0.147540984	0.180327869	0	0	0	0.042253521	0.074626866	0.081081081	1	1	chr1	33086876	T/C	3	3	3	0	ZBTB8OS	UTR3
chr1:33086905_T/C	81	67	78	64	61	59	94	95	93	73	65	78	0.135802469	0.134328358	0.102564103	0.078125	0.213114754	0.169491525	0	0	0	0.095890411	0.138461538	0.102564103	1	1	chr1	33086905	T/C	3	3	3	0	ZBTB8OS	UTR3
chr1:33141557_A/G	25	31	31	31	17	31	35	32	32	26	29	34	0.16	0.193548387	0	0.193548387	0.117647059	0.161290323	0	0	0	0.076923077	0.137931034	0.147058824	1	1	chr1	33141557	A/G	2	3	3	0	RBBP4	intronic
chr1:33141577_A/G	26	36	28	36	21	32	38	39	32	26	33	31	0.076923077	0.055555556	0.071428571	0.055555556	0	0.09375	0	0	0	0.076923077	0	0	1	1	chr1	33141577	A/G	3	2	1	0	RBBP4	intronic
chr1:33141701_A/G	51	56	52	58	33	44	59	71	65	44	50	63	0	0.125	0	0.034482759	0.060606061	0.090909091	0	0	0	0	0	0	1	1	chr1	33141701	A/G	1	3	0	0	RBBP4	intronic
chr1:33147901_A/G	280	251	266	308	254	155	319	326	272	255	228	303	0.028571429	0.043824701	0.018796992	0.016233766	0	0.032258065	0	0	0	0	0	0	1	1	chr1	33147901	A/G	3	2	0	0	RBBP4	UTR3
chr1:33147902_A/G	275	251	265	306	253	154	313	317	267	251	221	295	0.054545455	0.059760956	0.056603774	0.032679739	0	0.064935065	0	0	0	0	0	0	1	1	chr1	33147902	A/G	3	2	0	0	RBBP4	UTR3
chr1:33147907_A/G	277	252	271	300	249	153	309	313	269	249	225	292	0.083032491	0.107142857	0.066420664	0.066666667	0	0.124183007	0	0	0	0	0	0	1	1	chr1	33147907	A/G	3	2	0	0	RBBP4	UTR3
chr1:33147915_A/G	285	255	267	307	214	155	314	323	269	226	196	268	0.273684211	0.305882353	0.243445693	0.250814332	0.140186916	0.309677419	0	0	0	0.013274336	0.030612245	0.02238806	1	1	chr1	33147915	A/G	3	3	3	0	RBBP4	UTR3
chr1:33147928_A/G	261	228	243	282	199	145	285	298	247	207	170	246	0.32183908	0.324561404	0.263374486	0.280141844	0.16080402	0.344827586	0	0	0	0.038647343	0.070588235	0.044715447	1	1	chr1	33147928	A/G	3	3	3	0	RBBP4	UTR3
chr1:33147942_A/G	239	207	227	285	199	151	252	262	222	209	173	254	0.020920502	0.019323671	0.026431718	0	0.020100503	0	0	0	0	0	0	0	1	1	chr1	33147942	A/G	3	1	0	0	RBBP4	UTR3
chr1:33147947_A/G	244	210	232	257	199	155	263	274	227	219	150	270	0.028688525	0.023809524	0.017241379	0.015564202	0.020100503	0	0	0	0	0	0.02	0	1	1	chr1	33147947	A/G	3	2	1	0	RBBP4	UTR3
chr1:33147954_A/G	237	201	225	287	251	161	273	282	233	234	176	276	0.016877637	0.019900498	0.017777778	0	0	0	0	0	0	0	0	0	1	1	chr1	33147954	A/G	3	0	0	0	RBBP4	UTR3
chr1:33148006_A/G	207	179	181	206	179	103	213	231	179	184	137	201	0.15942029	0.156424581	0.165745856	0.126213592	0.100558659	0.145631068	0	0	0	0	0	0	1	1	chr1	33148006	A/G	3	3	0	0	RBBP4	UTR3
chr1:33148096_A/G	46	34	27	31	23	17	28	48	14	41	26	24	0.282608696	0.235294118	0.333333333	0	0.304347826	0.411764706	0	0	0	0	0.192307692	0.083333333	1	1	chr1	33148096	A/G	3	2	2	0	RBBP4	UTR3
chr1:33148118_A/G	35	28	33	17	20	11	21	36	10	25	34	31	0.228571429	0.142857143	0	0.176470588	0.3	0.181818182	0	0	0	0	0	0	1	1	chr1	33148118	A/G	2	3	0	0	RBBP4	UTR3
chr1:33148124_A/G	36	27	19	28	21	9	22	42	10	27	21	31	0.388888889	0.074074074	0.157894737	0	0.142857143	0.444444444	0	0	0	0	0.095238095	0	1	1	chr1	33148124	A/G	3	2	1	0	RBBP4	UTR3
chr1:33148196_A/G	41	32	33	33	37	10	53	66	27	38	32	42	0.170731707	0.25	0.212121212	0.121212121	0	0.2	0	0	0	0.131578947	0.34375	0.095238095	1	1	chr1	33148196	A/G	3	2	3	0	RBBP4	UTR3
chr1:33148210_A/G	58	55	48	51	39	26	69	83	40	46	35	55	0	0	0	0	0	0	0	0	0	0	0.142857143	0	1	1	chr1	33148210	A/G	0	0	1	0	RBBP4	UTR3
chr1:33148214_A/G	42	36	41	52	38	24	73	86	41	48	47	56	0.047619048	0.083333333	0.073170732	0	0	0	0	0	0	0	0	0	1	1	chr1	33148214	A/G	3	0	0	0	RBBP4	UTR3
chr1:33148282_A/G	64	46	44	49	40	28	105	115	71	62	45	63	0	0.108695652	0.068181818	0.081632653	0.1	0	0	0	0	0	0.088888889	0	1	1	chr1	33148282	A/G	2	2	1	0	RBBP4	UTR3
chr1:33148623_A/G	89	88	75	128	84	53	82	108	78	104	91	106	0.651685393	0.556818182	0.586666667	0.53125	0.488095238	0.471698113	0	0	0	0.25	0.307692308	0.245283019	1	1	chr1	33148623	A/G	3	3	3	0	RBBP4	UTR3
chr1:33148635_A/G	87	88	78	129	85	53	59	76	62	95	98	92	0.08045977	0.102272727	0.205128205	0.15503876	0.117647059	0.113207547	0	0	0	0	0	0	1	1	chr1	33148635	A/G	3	3	0	0	RBBP4	UTR3
chr1:33148763_A/G	20	31	36	70	50	12	40	42	23	35	26	42	0.25	0.225806452	0.055555556	0	0	0.166666667	0	0	0	0	0.153846154	0.047619048	1	1	chr1	33148763	A/G	3	1	2	0	RBBP4	UTR3
chr1:33148789_A/G	34	40	37	43	36	15	53	46	28	34	25	42	0.647058824	0.625	0.162162162	0.395348837	0.305555556	0.533333333	0	0	0	0.117647059	0.08	0.166666667	1	1	chr1	33148789	A/G	3	3	3	0	RBBP4	UTR3
chr1:33148795_A/G	32	38	75	45	47	17	56	44	26	41	38	46	0.3125	0.236842105	0	0.133333333	0	0.117647059	0	0	0	0	0	0	1	1	chr1	33148795	A/G	2	2	0	0	RBBP4	UTR3
chr1:33148848_A/G	58	40	41	61	45	20	74	56	45	68	46	61	0.25862069	0.125	0.097560976	0.081967213	0.133333333	0.1	0	0	0	0	0	0	1	1	chr1	33148848	A/G	3	3	0	0	RBBP4	UTR3
chr1:33148853_A/G	59	41	42	60	45	20	74	56	45	69	46	59	0.254237288	0.219512195	0.095238095	0.166666667	0.111111111	0.35	0	0	0	0	0	0	1	1	chr1	33148853	A/G	3	3	0	0	RBBP4	UTR3
chr1:33149256_A/G	35	21	11	23	15	12	12	15	8	11	16	13	0.285714286	0.19047619	0	0.217391304	0	0	0	0	0	0	0	0	1	1	chr1	33149256	A/G	2	1	0	0	RBBP4	UTR3
chr1:33149443_A/G	26	19	11	22	14	14	9	6	9	11	11	10	0.769230769	0.473684211	0.363636364	0.227272727	0.785714286	0.571428571	0	0	0	0.272727273	0.181818182	0	1	1	chr1	33149443	A/G	3	3	2	0	RBBP4	UTR3
chr1:33149486_A/G	39	32	19	30	20	14	14	14	14	17	15	14	0.897435897	0.59375	0.631578947	0.366666667	0.8	0.571428571	0	0	0	0.117647059	0.333333333	0	1	1	chr1	33149486	A/G	3	3	2	0	RBBP4	UTR3
chr1:33149495_A/G	39	32	19	32	21	16	14	17	16	22	19	18	0.41025641	0.25	0.368421053	0.28125	0.476190476	0.5	0	0	0	0	0	0	1	1	chr1	33149495	A/G	3	3	0	0	RBBP4	UTR3
chr1:33149496_A/G	38	31	19	32	22	16	14	17	16	22	19	18	0.526315789	0.419354839	0.368421053	0.40625	0.363636364	0.375	0	0	0	0	0	0	1	1	chr1	33149496	A/G	3	3	0	0	RBBP4	UTR3
chr1:33149502_A/G	38	32	21	33	23	17	15	19	17	19	16	22	0.894736842	0.84375	0.666666667	0.575757576	0.826086957	0.764705882	0	0	0	0.263157895	0.3125	0	1	1	chr1	33149502	A/G	3	3	2	0	RBBP4	UTR3
chr1:33149508_A/G	39	31	22	35	25	17	18	22	19	23	19	23	0.897435897	0.516129032	0.409090909	0.285714286	0.48	0.588235294	0	0	0	0	0	0	1	1	chr1	33149508	A/G	3	3	0	0	RBBP4	UTR3
chr1:33254586_T/C	18	30	51	22	31	31	54	38	41	19	29	32	0.111111111	0.066666667	0.078431373	0	0	0	0	0	0	0	0.206896552	0.15625	1	1	chr1	33254586	T/C	3	0	2	0	YARS	intronic
chr1:33277813_T/C	33	36	36	41	33	39	45	42	38	53	36	45	0.212121212	0.138888889	0.138888889	0.12195122	0	0.153846154	0	0	0	0.056603774	0.388888889	0.066666667	1	1	chr1	33277813	T/C	3	2	3	0	YARS	intronic
chr1:33277840_T/C	30	34	40	34	22	37	37	37	37	51	31	53	0.1	0.088235294	0	0.058823529	0.090909091	0.108108108	0	0	0	0	0.322580645	0	1	1	chr1	33277840	T/C	2	3	1	0	YARS	intronic
chr1:33280087_T/C	22	32	22	34	23	30	36	57	54	31	37	51	0	0.15625	0	0.088235294	0.086956522	0.1	0	0	0	0.064516129	0.108108108	0.078431373	1	1	chr1	33280087	T/C	1	3	3	0	YARS	intronic
chr1:33280088_T/C	22	44	22	35	23	37	36	57	55	39	39	51	0	0	0	0.057142857	0.130434783	0	0	0	0	0	0.102564103	0.039215686	1	1	chr1	33280088	T/C	0	2	2	0	YARS	intronic
chr1:33284913_A/G	18	15	15	12	14	27	24	16	26	21	14	18	0.111111111	0.133333333	0	0	0	0	0	0	0	0.142857143	0.142857143	0.166666667	1	1	chr1	33284913	A/G	2	0	3	0	S100PBP	intronic
chr1:33285120_A/G	16	9	14	10	18	18	19	19	19	12	9	20	0.25	0.444444444	0.428571429	0.2	0	0	0	0	0	0.166666667	0.222222222	0.45	1	1	chr1	33285120	A/G	3	1	3	0	S100PBP	intronic
chr1:33287375_A/G	12	12	9	16	7	12	8	15	7	11	15	11	0.416666667	0.166666667	0.333333333	0	0	0	0	0	0	0	0	0	1	1	chr1	33287375	A/G	3	0	0	0	S100PBP	intronic
chr1:33296411_C/T	11	14	11	15	6	9	15	10	6	7	14	11	0.363636364	0.214285714	0.454545455	0	0	0.333333333	0	0	0	0.285714286	0.214285714	0.181818182	1	1	chr1	33296411	C/T	3	1	3	0	S100PBP	intronic
chr1:33304624_A/G	50	37	41	48	39	28	129	62	121	50	63	65	0	0.108108108	0.048780488	0.0625	0.102564103	0.107142857	0	0	0	0	0	0	1	0	chr1	33304624	A/G	2	3	0	0	S100PBP	intronic
chr1:33304669_A/G	40	40	44	46	38	30	111	55	94	41	54	50	0	0.075	0	0.086956522	0.105263158	0.1	0	0	0	0	0	0	1	0	chr1	33304669	A/G	1	3	0	0	S100PBP	intronic
chr1:33308471_A/G	8	11	9	25	11	9	21	20	13	14	29	9	0.5	0.272727273	0	0	0.181818182	0.333333333	0	0	0	0	0	0	1	1	chr1	33308471	A/G	2	2	0	0	S100PBP	intronic
chr1:33483565_T/C	23	30	25	35	20	11	28	41	32	22	20	30	0.086956522	0	0	0.085714286	0.15	0.181818182	0	0	0	0	0.2	0	1	1	chr1	33483565	T/C	1	3	1	0	AK2	intronic
chr1:35478830_C/T	29	40	33	23	17	16	34	26	36	33	37	27	0	0	0	0.434782609	0	0	0	0	0	0	0	0	1	0	chr1	35478830	C/T	0	1	0	0	ZMYM6	intronic
chr1:35564293_A/G	8	12	6	10	12	8	11	10	16	15	12	14	0.25	0.166666667	0	0.2	0.166666667	0.375	0	0	0	0	0	0	1	1	chr1	35564293	A/G	2	3	0	0	ZMYM1	intronic
chr1:35566428_A/G	20	7	20	23	18	10	37	24	9	19	26	15	0.2	0.428571429	0.25	0.304347826	0.277777778	0.4	0	0	0	0	0.269230769	0	1	1	chr1	35566428	A/G	3	3	1	0	ZMYM1	intronic
chr1:35566840_A/G	17	6	20	21	23	16	29	28	38	22	31	20	0.235294118	0.333333333	0	0.095238095	0.173913043	0.125	0	0	0	0	0.129032258	0.1	1	1	chr1	35566840	A/G	2	3	2	0	ZMYM1	intronic
chr1:35566875_A/G	18	7	16	26	27	21	33	22	38	17	33	24	0.388888889	0.285714286	0.25	0.192307692	0.185185185	0.333333333	0	0	0	0.117647059	0.212121212	0.166666667	1	1	chr1	35566875	A/G	3	3	3	0	ZMYM1	intronic
chr1:35567366_A/G	25	29	22	20	14	18	29	29	31	30	28	31	0.28	0.310344828	0.090909091	0.35	0.285714286	0.222222222	0	0	0	0	0.142857143	0.096774194	1	1	chr1	35567366	A/G	3	3	2	0	ZMYM1	intronic
chr1:35567387_A/G	33	44	24	26	27	32	50	41	42	34	38	44	0.242424242	0.340909091	0.166666667	0.461538462	0.185185185	0.21875	0	0	0	0.176470588	0.289473684	0.136363636	1	1	chr1	35567387	A/G	3	3	3	0	ZMYM1	intronic
chr1:35581574_A/G	63	76	55	66	74	60	56	69	63	43	76	76	0.047619048	0	0.036363636	0	0	0.083333333	0	0	0	0	0	0	1	1	chr1	35581574	A/G	2	1	0	0	ZMYM1	downstream
chr1:35581604_A/G	53	63	50	67	67	51	50	60	61	42	74	65	0	0.047619048	0.06	0	0	0.078431373	0	0	0	0	0	0	1	1	chr1	35581604	A/G	2	1	0	0	ZMYM1	downstream
chr1:35581650_A/G	11	10	17	18	16	16	18	19	14	14	14	10	0.363636364	0.3	0	0.388888889	0.4375	0	0	0	0	0.214285714	0.428571429	0.2	1	1	chr1	35581650	A/G	2	2	3	0	ZMYM1	downstream
chr1:35581653_A/G	11	18	11	18	16	16	18	19	15	15	21	14	0.363636364	0	0.181818182	0.222222222	0.3125	0	0	0	0	0	0	0	1	1	chr1	35581653	A/G	2	2	0	0	ZMYM1	downstream
chr1:35581725_A/G	17	12	12	22	16	17	23	30	16	15	24	22	0	0.166666667	0	0.181818182	0.3125	0.352941176	0	0	0	0	0	0	1	1	chr1	35581725	A/G	1	3	0	0	ZMYM1	downstream
chr1:35581755_A/G	14	16	12	20	19	20	22	35	17	14	23	24	0.214285714	0.3125	0	0.3	0.157894737	0.3	0	0	0	0	0	0	1	1	chr1	35581755	A/G	2	3	0	0	ZMYM1	downstream
chr1:35581799_A/G	17	22	18	26	22	23	21	40	16	14	24	30	0	0.090909091	0	0.076923077	0.090909091	0.130434783	0	0	0	0	0	0	1	1	chr1	35581799	A/G	1	3	0	0	ZMYM1	downstream
chr1:35581813_A/G	14	21	18	23	22	23	24	36	15	16	16	22	0.285714286	0.238095238	0.277777778	0.217391304	0.272727273	0.391304348	0	0	0	0	0.125	0.090909091	1	1	chr1	35581813	A/G	3	3	2	0	ZMYM1	downstream
chr1:35583420_A/G	10	13	5	22	13	11	15	33	14	16	31	17	0.6	0.153846154	0.2	0	0	0	0	0	0	0	0	0	1	1	chr1	35583420	A/G	3	0	0	0	ZMYM1;SFPQ	intergenic
chr1:36065489_T/C	10	24	22	27	19	13	62	37	60	35	38	49	0.4	0.208333333	0.454545455	0.148148148	0.105263158	0.230769231	0	0	0	0	0	0	1	1	chr1	36065489	T/C	3	3	0	0	PSMB2	UTR3
chr1:36065490_T/C	10	24	22	27	19	20	62	37	59	35	32	34	0.2	0.208333333	0.181818182	0.259259259	0.105263158	0	0	0	0	0	0.0625	0.058823529	1	1	chr1	36065490	T/C	3	2	2	0	PSMB2	UTR3
chr1:36065529_T/C	9	21	23	24	19	15	63	33	62	21	24	32	0.222222222	0.333333333	0.260869565	0.25	0.105263158	0.2	0	0	0	0.19047619	0.083333333	0.1875	1	1	chr1	36065529	T/C	3	3	3	0	PSMB2	UTR3
chr1:36067677_T/C	54	61	47	91	72	37	78	112	103	84	138	98	0.388888889	0.393442623	0.425531915	0.362637363	0.222222222	0.297297297	0	0	0	0	0	0.040816327	1	1	chr1	36067677	T/C	3	3	1	0	PSMB2	UTR3
chr1:36067752_T/C	50	45	32	69	53	31	61	99	81	75	83	89	0.58	0.488888889	0.6875	0.405797101	0.547169811	0.451612903	0	0	0	0	0.048192771	0.04494382	1	1	chr1	36067752	T/C	3	3	2	0	PSMB2	UTR3
chr1:36067766_T/C	40	32	21	55	45	32	50	82	61	61	82	86	0.3	0.09375	0.238095238	0.218181818	0.155555556	0	0	0	0	0	0	0	1	1	chr1	36067766	T/C	3	2	0	0	PSMB2	UTR3
chr1:36067784_T/C	36	31	19	47	42	24	47	75	53	52	57	66	0.694444444	0.774193548	0.842105263	0.659574468	0.619047619	0.583333333	0	0	0	0	0.245614035	0.242424242	1	1	chr1	36067784	T/C	3	3	2	0	PSMB2	UTR3
chr1:36068275_T/C	14	16	22	13	11	10	33	40	26	32	29	39	0.214285714	0	0	0.153846154	0.636363636	0	0	0	0	0	0.137931034	0	1	1	chr1	36068275	T/C	1	2	1	0	PSMB2	UTR3
chr1:36068295_T/C	14	7	8	13	14	7	37	46	28	29	30	39	0.571428571	0.571428571	0.25	0.615384615	0.5	0.571428571	0	0	0	0.103448276	0.233333333	0.179487179	1	1	chr1	36068295	T/C	3	3	3	0	PSMB2	UTR3
chr1:36068325_T/C	35	24	36	37	39	19	102	111	81	81	94	91	0.6	0.333333333	0.361111111	0.351351351	0.435897436	0.315789474	0	0	0	0.061728395	0	0.098901099	1	1	chr1	36068325	T/C	3	3	2	0	PSMB2	UTR3
chr1:36068364_T/C	42	32	49	51	48	26	108	122	85	105	109	123	0.166666667	0.1875	0.163265306	0.058823529	0.0625	0.230769231	0	0	0	0	0	0	1	1	chr1	36068364	T/C	3	3	0	0	PSMB2	UTR3
chr1:36068369_T/C	41	33	49	51	48	26	108	121	84	102	104	123	0.170731707	0.151515152	0.183673469	0.274509804	0.1875	0.153846154	0	0	0	0	0	0	1	1	chr1	36068369	T/C	3	3	0	0	PSMB2	UTR3
chr1:36068370_T/C	41	33	48	50	47	27	102	112	83	84	77	96	0.43902439	0.333333333	0.375	0.4	0.276595745	0.222222222	0	0	0	0.047619048	0.103896104	0.083333333	1	1	chr1	36068370	T/C	3	3	3	0	PSMB2	UTR3
chr1:36185598_T/C	35	30	31	31	31	25	51	49	21	41	42	57	0.085714286	0.066666667	0.064516129	0.096774194	0.064516129	0	0	0	0	0	0	0	0	0	chr1	36185598	T/C	3	2	0	0	C1orf216;CLSPN	upstream;downstream
chr1:36186342_T/C	12	11	15	13	7	7	16	19	17	14	12	19	0.333333333	0.272727273	0.266666667	0	0.428571429	0.428571429	0	0	0	0.142857143	0.416666667	0	1	1	chr1	36186342	T/C	3	2	2	0	CLSPN	UTR3
chr1:36201639_T/C	247	265	261	247	217	196	438	281	284	294	230	273	0.016194332	0	0	0.024291498	0.023041475	0.025510204	0	0	0	0	0.013043478	0	1	1	chr1	36201639	T/C	1	3	1	0	CLSPN	UTR3
chr1:36201653_T/C	270	252	269	249	220	215	440	300	298	308	326	280	0.025925926	0.035714286	0	0.016064257	0.027272727	0.018604651	0	0	0	0	0	0	1	1	chr1	36201653	T/C	2	3	0	0	CLSPN	UTR3
chr1:36201759_T/C	156	184	186	209	175	179	298	217	206	238	224	152	0.044871795	0	0	0	0	0	0	0	0	0	0	0.019736842	1	1	chr1	36201759	T/C	1	0	1	0	CLSPN	UTR3
chr1:36523514_A/G	13	9	17	16	14	14	17	7	11	11	11	12	0	0	0	0.1875	0.214285714	0.142857143	0	0	0	0	0	0	1	1	chr1	36523514	A/G	0	3	0	0	AGO3;TEKT2	intergenic
chr1:36529419_A/G	13	13	12	14	12	12	21	25	10	11	9	12	0.230769231	0.230769231	0.25	0.5	0.166666667	0	0	0	0	0.272727273	0.222222222	0.166666667	1	1	chr1	36529419	A/G	3	2	3	0	AGO3;TEKT2	intergenic
chr1:36534736_A/G	11	12	18	23	9	14	26	16	9	14	15	20	0.272727273	0	0.222222222	0.260869565	0.444444444	0.214285714	0	0	0	0.214285714	0.266666667	0.1	1	1	chr1	36534736	A/G	2	3	3	0	AGO3;TEKT2	intergenic
chr1:36534763_A/G	12	12	16	22	9	13	26	15	12	13	14	21	0.583333333	0	0.25	0.363636364	0.222222222	0.538461538	0	0	0	0.307692308	0.428571429	0.428571429	1	1	chr1	36534763	A/G	2	3	3	0	AGO3;TEKT2	intergenic
chr1:36534774_A/G	13	8	15	21	9	12	26	16	12	11	14	22	0.692307692	0.25	0.266666667	0.380952381	0.555555556	0.5	0	0	0	0.181818182	0.5	0.454545455	1	1	chr1	36534774	A/G	3	3	3	0	AGO3;TEKT2	intergenic
chr1:36534782_A/G	13	13	14	20	10	12	25	16	11	22	14	22	0.307692308	0	0.142857143	0.45	0.2	0.416666667	0	0	0	0	0.357142857	0.409090909	1	1	chr1	36534782	A/G	2	3	2	0	AGO3;TEKT2	intergenic
chr1:36534806_A/G	12	12	16	20	10	11	21	13	9	15	11	21	0.166666667	0	0	0	0	0.363636364	0	0	0	0	0	0	1	1	chr1	36534806	A/G	1	1	0	0	AGO3;TEKT2	intergenic
chr1:36534822_A/G	12	13	14	20	11	11	22	14	10	16	10	17	0.583333333	0	0	0	0	0.363636364	0	0	0	0	0.2	0.117647059	1	1	chr1	36534822	A/G	1	1	2	0	AGO3;TEKT2	intergenic
chr1:36535403_A/G	20	18	19	21	15	14	26	16	27	15	22	33	0.15	0.111111111	0.105263158	0.142857143	0	0	0	0	0	0.133333333	0	0	1	1	chr1	36535403	A/G	3	1	1	0	AGO3;TEKT2	intergenic
chr1:36535559_A/G	7	7	12	8	10	11	16	8	6	11	8	10	0	0	0.5	0.25	0.2	0	0	0	0	0.363636364	0.375	0.3	1	1	chr1	36535559	A/G	1	2	3	0	AGO3;TEKT2	intergenic
chr1:3696980_T/C	461	499	519	856	460	684	671	751	724	590	813	693	0.00867679	0.006012024	0.007707129	0	0.008695652	0	0	0	0	0	0	0	1	0	chr1	3696980	T/C	3	1	0	0	LRRC47	UTR3
chr1:3697010_T/C	423	449	456	532	414	438	656	711	710	568	784	686	0.01891253	0.0155902	0.028508772	0.013157895	0.012077295	0.02739726	0	0	0	0	0	0	0	0	chr1	3697010	T/C	3	3	0	0	LRRC47	UTR3
chr1:3697057_T/C	505	578	558	685	497	533	667	731	682	611	727	722	0.067326733	0.041522491	0.02688172	0.026277372	0.036217304	0.106941839	0	0	0	0	0	0	0	0	chr1	3697057	T/C	3	3	0	0	LRRC47	UTR3
chr1:38151237_T/C	20	32	15	24	17	21	30	15	30	22	34	22	0	0	0	0.333333333	0.176470588	0.380952381	0	0	0	0	0	0.090909091	1	1	chr1	38151237	T/C	0	3	1	0	C1orf109	intronic
chr1:38267777_A/G	70	85	75	79	53	72	95	100	84	78	75	99	0.042857143	0	0	0.037974684	0.075471698	0.055555556	0	0	0	0	0	0	1	0	chr1	38267777	A/G	1	3	0	0	MANEAL;YRDC	downstream
chr1:38326661_T/C	51	49	32	66	50	39	81	76	46	79	83	81	0.098039216	0.244897959	0.125	0.060606061	0.06	0.102564103	0	0	0	0	0	0	1	1	chr1	38326661	T/C	3	3	0	0	INPP5B	UTR3
chr1:38326704_T/C	47	44	28	65	42	39	79	78	47	71	50	71	0.191489362	0.159090909	0.142857143	0	0.19047619	0.051282051	0	0	0	0.056338028	0.08	0	1	1	chr1	38326704	T/C	3	2	2	0	INPP5B	UTR3
chr1:38326728_T/C	70	67	49	91	48	48	97	105	71	102	61	92	0.3	0.119402985	0.326530612	0.274725275	0.3125	0.375	0	0	0	0	0.049180328	0.065217391	1	1	chr1	38326728	T/C	3	3	2	0	INPP5B	UTR3
chr1:38326738_T/C	68	63	53	90	50	48	97	106	81	97	70	107	0.102941176	0.047619048	0.094339623	0.055555556	0.06	0.1875	0	0	0	0	0	0	1	1	chr1	38326738	T/C	3	3	0	0	INPP5B	UTR3
chr1:38326773_T/C	62	56	55	105	51	53	100	99	86	85	64	99	0.096774194	0.089285714	0.072727273	0	0.039215686	0.150943396	0	0	0	0	0	0	1	1	chr1	38326773	T/C	3	2	0	0	INPP5B	UTR3
chr1:38327135_T/C	24	26	34	48	44	23	56	53	29	53	50	35	0.166666667	0	0	0.0625	0	0.304347826	0	0	0	0	0	0	1	1	chr1	38327135	T/C	1	2	0	0	INPP5B	UTR3
chr1:38327141_T/C	27	26	27	43	38	24	55	50	28	52	45	36	0	0	0	0.046511628	0.052631579	0.083333333	0	0	0	0	0	0	1	1	chr1	38327141	T/C	0	3	0	0	INPP5B	UTR3
chr1:38327181_T/C	14	11	19	24	25	18	41	29	22	37	38	25	0.142857143	0	0	0	0	0.111111111	0	0	0	0	0	0	1	1	chr1	38327181	T/C	1	1	0	0	INPP5B	UTR3
chr1:38327487_T/C	26	18	23	32	23	18	46	49	27	50	24	34	0.307692308	0.277777778	0.173913043	0.09375	0.217391304	0.333333333	0	0	0	0	0.25	0.058823529	1	1	chr1	38327487	T/C	3	3	2	0	INPP5B	UTR3
chr1:38327584_T/C	32	25	24	31	22	21	43	49	38	37	29	31	0.75	0.52	0.583333333	0.516129032	0.5	0.571428571	0	0	0	0.189189189	0.379310345	0.258064516	1	1	chr1	38327584	T/C	3	3	3	0	INPP5B	UTR3
chr1:38327596_T/C	28	24	26	29	21	24	41	45	35	41	32	32	0.142857143	0.125	0	0.206896552	0.285714286	0	0	0	0	0	0	0	1	1	chr1	38327596	T/C	2	2	0	0	INPP5B	UTR3
chr1:39804693_A/G	14	19	13	16	5	14	9	9	16	7	11	9	0.285714286	0.105263158	0.307692308	0.1875	0	0	0	0	0	0	0.272727273	0.222222222	1	1	chr1	39804693	A/G	3	1	2	0	MACF1	intronic
chr1:40024947_T/C	56	46	45	54	31	35	44	47	47	41	55	27	0	0	0.066666667	0.055555556	0	0.085714286	0	0	0	0.12195122	0	0.074074074	0	0	chr1	40024947	T/C	1	2	2	0	PPIEL	ncRNA_exonic
chr1:40147856_T/C	25	22	19	24	18	19	28	29	9	23	25	17	0.28	0.181818182	0.210526316	0.208333333	0.111111111	0.368421053	0	0	0	0	0	0	0	0	chr1	40147856	T/C	3	3	0	0	HPCAL4	UTR3
chr1:40320568_T/C	36	46	45	40	33	38	43	50	50	31	46	44	0.277777778	0.152173913	0.244444444	0.225	0.181818182	0.236842105	0	0	0	0.096774194	0.456521739	0.181818182	1	1	chr1	40320568	T/C	3	3	3	0	TRIT1	intronic
chr1:40320680_T/C	20	31	26	23	42	29	32	51	31	32	31	31	0.15	0.161290323	0.192307692	0.173913043	0	0.103448276	0	0	0	0	0.129032258	0.096774194	1	1	chr1	40320680	T/C	3	2	2	0	TRIT1	intronic
chr1:40320684_T/C	29	31	30	24	42	30	32	50	33	33	34	31	0	0.064516129	0	0.125	0	0.133333333	0	0	0	0	0.117647059	0.258064516	1	1	chr1	40320684	T/C	1	2	2	0	TRIT1	intronic
chr1:40320806_T/C	23	26	17	18	18	14	26	27	19	20	25	24	0	0	0.176470588	0.222222222	0.166666667	0.285714286	0	0	0	0.1	0.24	0.291666667	1	1	chr1	40320806	T/C	1	3	3	0	TRIT1	intronic
chr1:40321657_T/C	15	17	14	13	22	18	24	17	22	9	20	24	0.266666667	0.176470588	0.214285714	0	0	0.277777778	0	0	0	0.222222222	0.15	0.25	1	1	chr1	40321657	T/C	3	1	3	0	TRIT1	intronic
chr1:40322074_T/C	28	28	27	38	34	44	53	43	27	27	46	35	0.178571429	0.142857143	0.148148148	0.131578947	0.058823529	0.181818182	0	0	0	0.148148148	0.239130435	0.228571429	1	1	chr1	40322074	T/C	3	3	3	0	TRIT1	intronic
chr1:41506293_T/C	8	17	16	20	19	15	20	26	24	25	25	28	0.25	0	0	0.1	0.105263158	0.133333333	0	0	0	0.16	0	0	1	1	chr1	41506293	T/C	1	3	1	0	SLFNL1-AS1	ncRNA_intronic
chr1:41506320_T/C	11	15	10	17	19	11	19	22	16	27	20	21	0.636363636	0.666666667	0.8	0.470588235	0.631578947	0.727272727	0	0	0	0.62962963	0.55	0.619047619	1	1	chr1	41506320	T/C	3	3	3	0	SLFNL1-AS1	ncRNA_intronic
chr1:41506441_T/C	9	16	14	18	21	10	18	7	6	16	17	23	0.222222222	0	0	0	0	0	0	0	0	0	0.176470588	0.173913043	1	1	chr1	41506441	T/C	1	0	2	0	SLFNL1-AS1	ncRNA_intronic
chr1:41506453_T/C	11	14	12	14	19	7	18	8	6	14	14	22	0	0	0.416666667	0.285714286	0.526315789	0.285714286	0	0	0	0.428571429	0.357142857	0.454545455	1	1	chr1	41506453	T/C	1	3	3	0	SLFNL1-AS1	ncRNA_intronic
chr1:41506454_T/C	8	11	12	16	19	10	17	7	6	13	17	25	0.25	0.454545455	0.25	0.125	0.210526316	0	0	0	0	0.153846154	0	0	1	1	chr1	41506454	T/C	3	2	1	0	SLFNL1-AS1	ncRNA_intronic
chr1:41506473_T/C	12	12	15	26	25	11	16	9	9	20	17	24	0	0.416666667	0.266666667	0	0	0.272727273	0	0	0	0.25	0.176470588	0.125	1	1	chr1	41506473	T/C	2	1	3	0	SLFNL1-AS1	ncRNA_intronic
chr1:41630538_T/C	48	65	47	61	44	36	72	66	129	47	61	89	0.083333333	0.076923077	0.042553191	0.098360656	0	0.083333333	0	0	0	0.042553191	0	0	1	0	chr1	41630538	T/C	3	2	1	0	SCMH1	intronic
chr1:41630545_T/C	48	64	47	57	47	37	74	66	133	47	63	92	0.104166667	0.0625	0.042553191	0.035087719	0	0.054054054	0	0	0	0.063829787	0	0	1	0	chr1	41630545	T/C	3	2	1	0	SCMH1	intronic
chr1:41630618_T/C	45	36	43	50	37	33	49	44	84	41	40	64	0	0	0	0.04	0.054054054	0.060606061	0	0	0	0	0	0	1	0	chr1	41630618	T/C	0	3	0	0	SCMH1	intronic
chr1:41631373_T/C	32	41	46	42	34	29	62	38	75	29	44	59	0.125	0.073170732	0.065217391	0.119047619	0.147058824	0.103448276	0	0	0	0.068965517	0.045454545	0.06779661	1	0	chr1	41631373	T/C	3	3	3	0	SCMH1	intronic
chr1:43241152_T/C	74	78	72	108	66	72	93	108	62	77	92	76	0.081081081	0	0	0.046296296	0.075757576	0.125	0	0	0	0.025974026	0	0.078947368	0	0	chr1	43241152	T/C	1	3	2	0	C1orf50	UTR3
chr1:43241153_A/T	74	78	73	108	66	72	93	108	62	77	92	76	0.081081081	0	0	0.046296296	0.075757576	0.125	0	0	0	0.025974026	0	0.078947368	0	0	chr1	43241153	A/T	1	3	2	0	C1orf50	UTR3
chr1:43241155_G/A	75	79	76	110	66	70	93	106	61	77	93	76	0.08	0	0	0.045454545	0.075757576	0.128571429	0	0	0	0.025974026	0	0.078947368	0	0	chr1	43241155	G/A	1	3	2	0	C1orf50	UTR3
chr1:43241159_C/A	86	73	71	125	80	75	89	102	57	82	89	82	0.069767442	0	0	0.048	0.0625	0.133333333	0	0	0	0	0	0.085365854	0	0	chr1	43241159	C/A	1	3	1	0	C1orf50	UTR3
chr1:43245832_A/G	9	9	18	12	7	9	20	14	19	10	8	18	0.555555556	0.777777778	0.555555556	0.5	0.428571429	0	0	0	0	0	0	0.277777778	1	1	chr1	43245832	A/G	3	2	1	0	LOC105378683	ncRNA_intronic
chr1:43245907_A/G	7	10	14	7	8	8	14	15	12	7	6	14	0.571428571	0.5	0.357142857	0.285714286	0.5	0.5	0	0	0	0	0	0.214285714	1	1	chr1	43245907	A/G	3	3	1	0	LOC105378683	ncRNA_intronic
chr1:43245913_A/G	5	8	13	12	12	8	13	14	11	7	7	11	0.4	0.25	0.307692308	0	0	0	0	0	0	0	0	0	1	1	chr1	43245913	A/G	3	0	0	0	LOC105378683	ncRNA_intronic
chr1:43247115_A/G	18	13	21	18	13	9	28	18	12	21	17	15	0.166666667	0	0.380952381	0.277777778	0.384615385	0	0	0	0	0.142857143	0.294117647	0.266666667	1	1	chr1	43247115	A/G	2	2	3	0	LOC105378683	ncRNA_intronic
chr1:43878084_A/G	18	19	15	22	24	8	27	32	21	18	15	22	0.388888889	0.157894737	0.2	0	0	0.25	0	0	0	0.111111111	0.133333333	0	1	1	chr1	43878084	A/G	3	1	2	0	SZT2	intronic
chr1:43878137_A/G	17	23	16	21	23	13	31	34	25	20	20	29	0.117647059	0	0	0.142857143	0	0	0	0	0	0	0	0.068965517	1	1	chr1	43878137	A/G	1	1	1	0	SZT2	intronic
chr1:43878817_A/G	11	11	16	18	10	8	23	18	16	11	17	18	0	0.181818182	0	0	0.2	0	0	0	0	0	0.117647059	0	1	1	chr1	43878817	A/G	1	1	1	0	SZT2	intronic
chr1:43878933_A/G	7	7	18	11	9	5	21	19	17	9	22	21	0.285714286	0.285714286	0	0.363636364	0.666666667	0.4	0	0	0	0	0	0	1	1	chr1	43878933	A/G	2	3	0	0	SZT2	intronic
chr1:43879040_A/G	21	21	19	31	25	11	31	36	40	23	46	50	0.333333333	0.19047619	0.421052632	0.258064516	0.12	0.363636364	0	0	0	0	0	0	1	1	chr1	43879040	A/G	3	3	0	0	SZT2	intronic
chr1:45975105_A/G	11	14	10	11	16	18	9	20	7	11	25	18	0	0	0	0.272727273	0	0	0	0	0	0	0	0	1	1	chr1	45975105	A/G	0	1	0	0	MMACHC	UTR3
chr1:45975673_A/G	21	43	6	17	11	13	5	10	9	9	31	20	0	0	0.833333333	0.352941176	0.272727273	0.230769231	0	0	0	0	0	0	1	1	chr1	45975673	A/G	1	3	0	0	MMACHC	UTR3
chr1:45976006_A/G	185	194	217	248	210	177	333	270	193	236	284	232	0.07027027	0.072164948	0.050691244	0.048387097	0	0.062146893	0	0	0	0	0	0	0	0	chr1	45976006	A/G	3	2	0	0	MMACHC	UTR3
chr1:45976112_A/G	182	191	221	263	177	166	340	295	250	259	325	259	0.038461538	0.062827225	0.036199095	0.041825095	0.028248588	0.036144578	0	0	0	0	0	0	1	1	chr1	45976112	A/G	3	3	0	0	MMACHC	UTR3
chr1:45976113_A/G	184	191	223	265	178	166	340	295	250	260	271	261	0.043478261	0.057591623	0.035874439	0.030188679	0.028089888	0.042168675	0	0	0	0	0.011070111	0	1	1	chr1	45976113	A/G	3	3	1	0	MMACHC	UTR3
chr1:45976220_A/G	166	191	232	239	155	151	366	288	242	272	260	228	0.192771084	0.188481675	0.137931034	0.150627615	0.135483871	0.125827815	0	0	0	0	0.023076923	0.021929825	0	0	chr1	45976220	A/G	3	3	2	0	MMACHC	UTR3
chr1:45978255_A/G	53	68	74	59	52	61	88	77	45	80	58	76	0.056603774	0.088235294	0.121621622	0.084745763	0.115384615	0.131147541	0	0	0	0	0	0	0	0	chr1	45978255	A/G	3	3	0	0	PRDX1	intronic
chr1:45978256_A/G	54	70	73	63	52	61	89	77	45	80	58	76	0.037037037	0.085714286	0.123287671	0	0.115384615	0.131147541	0	0	0	0	0	0	0	0	chr1	45978256	A/G	3	2	0	0	PRDX1	intronic
chr1:45985794_T/C	21	23	17	19	19	18	15	13	20	29	27	29	0.142857143	0	0.117647059	0.157894737	0	0.333333333	0	0	0	0.103448276	0.111111111	0.103448276	1	1	chr1	45985794	T/C	2	2	3	0	PRDX1	intronic
chr1:45985825_T/C	22	22	17	19	17	17	17	12	23	32	42	29	0.227272727	0	0.117647059	0.210526316	0.117647059	0.235294118	0	0	0	0	0	0.068965517	1	1	chr1	45985825	T/C	2	3	1	0	PRDX1	intronic
chr1:46075604_A/G	69	97	78	116	100	107	113	131	88	113	102	126	0.057971014	0	0.064102564	0.060344828	0.08	0	0	0	0	0.026548673	0.029411765	0.031746032	1	1	chr1	46075604	A/G	2	2	3	0	NASP	intronic
chr1:46075661_A/G	46	61	56	75	84	56	94	92	63	89	73	90	0.304347826	0.131147541	0.142857143	0.226666667	0.107142857	0.089285714	0	0	0	0.146067416	0.232876712	0.133333333	1	1	chr1	46075661	A/G	3	3	3	0	NASP	intronic
chr1:46075715_A/G	50	42	33	52	50	36	63	58	46	57	51	60	0	0.119047619	0.121212121	0.057692308	0.04	0.166666667	0	0	0	0.140350877	0.078431373	0.116666667	1	1	chr1	46075715	A/G	2	3	3	0	NASP	intronic
chr1:46075720_A/G	49	42	42	68	66	37	62	58	45	57	66	81	0	0.095238095	0	0	0	0.054054054	0	0	0	0.052631579	0	0	1	1	chr1	46075720	A/G	1	1	1	0	NASP	intronic
chr1:46076543_A/G	47	51	63	86	83	85	78	88	77	59	92	114	0	0.098039216	0	0	0.036144578	0.070588235	0	0	0	0.033898305	0.032608696	0.035087719	1	1	chr1	46076543	A/G	1	2	3	0	NASP	intronic
chr1:46077406_A/G	47	36	45	46	44	47	62	66	29	62	40	40	0	0.166666667	0.111111111	0.130434783	0	0.042553191	0	0	0	0	0.05	0.15	1	1	chr1	46077406	A/G	2	2	2	0	NASP	intronic
chr1:46113793_T/C	9	10	10	13	9	15	10	12	8	7	10	21	0	0	0	0	0	0	0	0	0	0	0.2	0.238095238	1	1	chr1	46113793	T/C	0	0	2	0	GPBP1L1	intronic
chr1:46122454_T/C	20	19	34	38	22	30	35	31	42	24	23	23	0	0.105263158	0	0	0.136363636	0.1	0	0	0	0.166666667	0.130434783	0.086956522	1	1	chr1	46122454	T/C	1	2	3	0	GPBP1L1	intronic
chr1:46123351_T/C	15	36	19	26	18	26	32	16	17	24	17	22	0	0.083333333	0	0.076923077	0	0	0	0	0	0	0.117647059	0.227272727	1	1	chr1	46123351	T/C	1	1	2	0	GPBP1L1	intronic
chr1:46160891_T/C	21	23	19	36	31	18	65	64	53	29	55	34	0.285714286	0.217391304	0.210526316	0.416666667	0.193548387	0.333333333	0	0	0	0	0	0.058823529	1	1	chr1	46160891	T/C	3	3	1	0	IPP	intronic
chr1:46160894_T/C	22	23	25	38	31	20	67	61	54	29	54	45	0.136363636	0.173913043	0	0.157894737	0.129032258	0.15	0	0	0	0	0	0	1	1	chr1	46160894	T/C	2	3	0	0	IPP	intronic
chr1:46160897_T/C	23	21	25	38	30	21	70	62	55	30	53	45	0.086956522	0.142857143	0	0.131578947	0.1	0.142857143	0	0	0	0	0	0	1	1	chr1	46160897	T/C	2	3	0	0	IPP	intronic
chr1:46160913_T/C	19	20	27	31	27	12	61	54	46	31	46	44	0.105263158	0	0	0.161290323	0.148148148	0.166666667	0	0	0	0	0	0	1	1	chr1	46160913	T/C	1	3	0	0	IPP	intronic
chr1:46160929_T/C	15	17	18	30	25	10	56	54	44	20	40	32	0.266666667	0.117647059	0.111111111	0.3	0.2	0.2	0	0	0	0.2	0	0.09375	1	1	chr1	46160929	T/C	3	3	2	0	IPP	intronic
chr1:46160961_T/C	18	18	19	28	31	19	71	75	54	37	39	51	0.277777778	0.333333333	0.157894737	0.214285714	0.161290323	0	0	0	0	0	0.051282051	0	1	1	chr1	46160961	T/C	3	2	1	0	IPP	intronic
chr1:46160975_T/C	18	18	28	29	47	19	76	74	54	36	47	40	0.277777778	0.111111111	0	0.137931034	0	0	0	0	0	0	0	0.05	1	1	chr1	46160975	T/C	2	1	1	0	IPP	intronic
chr1:46160991_T/C	17	16	18	28	24	16	64	62	44	31	36	44	0.176470588	0.1875	0.111111111	0.142857143	0.083333333	0	0	0	0	0	0	0	1	1	chr1	46160991	T/C	3	2	0	0	IPP	intronic
chr1:46161001_T/C	18	28	18	47	26	15	66	63	45	31	37	49	0.166666667	0	0.111111111	0	0.153846154	0	0	0	0	0	0	0	1	1	chr1	46161001	T/C	2	1	0	0	IPP	intronic
chr1:46161036_T/C	15	16	19	22	27	10	58	63	44	23	27	32	0.333333333	0.375	0.421052632	0.181818182	0.333333333	0.2	0	0	0	0.130434783	0.074074074	0.125	1	1	chr1	46161036	T/C	3	3	3	0	IPP	intronic
chr1:46161056_T/C	15	14	16	17	24	9	53	57	39	25	27	36	0.2	0.285714286	0.25	0.235294118	0.208333333	0.222222222	0	0	0	0	0	0	1	1	chr1	46161056	T/C	3	3	0	0	IPP	intronic
chr1:46161099_T/C	17	16	19	23	21	14	51	48	35	21	30	30	0.294117647	0.3125	0.210526316	0.217391304	0.238095238	0	0	0	0	0	0	0.133333333	1	1	chr1	46161099	T/C	3	2	1	0	IPP	intronic
chr1:46163386_T/C	7	17	11	16	21	15	37	33	15	22	27	15	0.571428571	0.411764706	0.363636364	0.5	0.380952381	0.266666667	0	0	0	0	0	0	1	1	chr1	46163386	T/C	3	3	0	0	IPP	intronic
chr1:46163387_T/C	10	17	11	16	21	15	38	33	15	22	27	15	0	0.294117647	0.181818182	0.25	0.095238095	0.2	0	0	0	0	0	0	1	1	chr1	46163387	T/C	2	3	0	0	IPP	intronic
chr1:46163463_T/C	12	6	6	11	18	18	31	35	15	23	27	22	0	0.333333333	0.333333333	0.363636364	0.277777778	0.333333333	0	0	0	0	0	0	1	1	chr1	46163463	T/C	2	3	0	0	IPP	intronic
chr1:46163466_T/C	14	10	14	11	17	18	32	36	17	24	28	22	0	0	0	0.454545455	0.117647059	0.111111111	0	0	0	0	0	0	1	1	chr1	46163466	T/C	0	3	0	0	IPP	intronic
chr1:46163547_T/C	14	12	5	19	17	25	38	47	28	36	41	31	0.428571429	0.166666667	0.2	0	0.117647059	0	0	0	0	0	0	0	1	1	chr1	46163547	T/C	3	1	0	0	IPP	intronic
chr1:46163591_T/C	9	12	5	17	16	20	30	34	19	19	16	18	0.555555556	0.5	0.6	0	0.4375	0	0	0	0	0.210526316	0.25	0.166666667	1	1	chr1	46163591	T/C	3	1	3	0	IPP	intronic
chr1:46164483_T/C	11	21	19	17	16	12	35	36	25	16	16	28	0.636363636	0.428571429	0.421052632	0.294117647	0.25	0.5	0	0	0	0	0.25	0.071428571	1	1	chr1	46164483	T/C	3	3	2	0	IPP	UTR3
chr1:46164493_T/C	12	25	21	26	22	17	31	35	20	14	18	28	0.416666667	0.16	0.19047619	0	0	0	0	0	0	0.142857143	0	0.107142857	1	1	chr1	46164493	T/C	3	0	2	0	IPP	UTR3
chr1:46164555_T/C	32	41	29	44	27	21	45	55	39	30	34	54	0	0.073170732	0.103448276	0.136363636	0.074074074	0.142857143	0	0	0	0	0	0	1	1	chr1	46164555	T/C	2	3	0	0	IPP	UTR3
chr1:46164671_T/C	68	68	61	92	69	38	118	112	86	77	84	113	0.073529412	0.073529412	0.06557377	0.043478261	0	0.210526316	0	0	0	0	0	0	1	1	chr1	46164671	T/C	3	2	0	0	IPP	UTR3
chr1:46164672_T/C	68	68	61	92	60	38	118	112	86	77	84	113	0.044117647	0.058823529	0.114754098	0.119565217	0.05	0.105263158	0	0	0	0	0	0	1	1	chr1	46164672	T/C	3	3	0	0	IPP	UTR3
chr1:46164678_T/C	67	68	61	93	59	39	118	113	86	67	69	112	0.343283582	0.205882353	0.344262295	0.258064516	0.254237288	0.307692308	0	0	0	0.074626866	0.086956522	0	1	1	chr1	46164678	T/C	3	3	2	0	IPP	UTR3
chr1:46165408_T/C	46	53	56	50	45	36	75	78	65	49	48	57	0.217391304	0.264150943	0.142857143	0.18	0.2	0.277777778	0	0	0	0.12244898	0.104166667	0.105263158	1	1	chr1	46165408	T/C	3	3	3	0	IPP	UTR3
chr1:46776275_A/G	5	9	11	15	15	15	7	18	16	11	15	21	0	0.222222222	0	0.133333333	0.133333333	0	0	0	0	0.272727273	0.333333333	0	1	1	chr1	46776275	A/G	1	2	2	0	UQCRH	intronic
chr1:46829698_A/G	59	50	48	57	65	43	51	72	43	53	66	50	0.101694915	0.04	0.041666667	0	0	0	0	0	0	0	0	0	1	1	chr1	46829698	A/G	3	0	0	0	NSUN4	UTR3
chr1:47729030_T/C	8	9	15	9	8	8	12	15	13	6	6	12	0	0.444444444	0.466666667	0.222222222	0.25	0.25	0	0	0	0.333333333	0	0.333333333	1	1	chr1	47729030	T/C	2	3	2	0	STIL	intronic
chr1:51476676_A/G	15	11	12	20	6	27	19	21	14	14	14	13	0	0.181818182	0	0.3	0	0	0	0	0	0	0	0	1	1	chr1	51476676	A/G	1	1	0	0	CDKN2C;MIR4421	intergenic
chr1:51476767_A/G	17	16	15	33	6	23	24	29	19	18	22	17	0.117647059	0.1875	0.133333333	0	0	0.217391304	0	0	0	0	0	0	1	1	chr1	51476767	A/G	3	1	0	0	CDKN2C;MIR4421	intergenic
chr1:51476844_A/G	9	14	9	11	8	14	18	15	16	12	10	12	0.444444444	0	0.333333333	0.272727273	0.25	0.214285714	0	0	0	0	0	0	1	1	chr1	51476844	A/G	2	3	0	0	CDKN2C;MIR4421	intergenic
chr1:51478421_A/G	6	15	7	14	9	15	8	15	11	7	12	13	0.333333333	0	0.571428571	0	0	0.4	0	0	0	0	0	0	1	1	chr1	51478421	A/G	2	1	0	0	CDKN2C;MIR4421	intergenic
chr1:51478429_A/G	6	7	7	7	9	15	9	16	11	7	13	11	0.666666667	0.285714286	0.857142857	0.285714286	0	0.6	0	0	0	0	0	0.181818182	1	1	chr1	51478429	A/G	3	2	1	0	CDKN2C;MIR4421	intergenic
chr1:51478435_A/G	14	16	8	16	10	15	9	18	11	10	14	17	0	0	0.375	0	0	0.333333333	0	0	0	0	0	0	1	1	chr1	51478435	A/G	1	1	0	0	CDKN2C;MIR4421	intergenic
chr1:51478436_A/G	14	16	13	16	11	15	10	18	11	10	14	16	0	0	0	0	0	0.4	0	0	0	0	0	0.1875	1	1	chr1	51478436	A/G	0	1	1	0	CDKN2C;MIR4421	intergenic
chr1:51478440_A/G	15	17	9	18	11	15	10	19	13	10	16	22	0	0	0.555555556	0	0	0.333333333	0	0	0	0	0	0	1	1	chr1	51478440	A/G	1	1	0	0	CDKN2C;MIR4421	intergenic
chr1:51478465_A/G	21	9	9	12	11	19	9	22	15	11	17	25	0	0.222222222	0.777777778	0.5	0	0.315789474	0	0	0	0	0	0	1	1	chr1	51478465	A/G	2	2	0	0	CDKN2C;MIR4421	intergenic
chr1:51478469_A/G	9	9	9	14	12	19	9	23	16	11	14	20	0.333333333	0.333333333	0.777777778	0.5	0	0.473684211	0	0	0	0	0.214285714	0.2	1	1	chr1	51478469	A/G	3	2	2	0	CDKN2C;MIR4421	intergenic
chr1:51478504_T/G	15	15	11	21	13	25	7	17	9	12	14	16	0	0	0	0	0	0	0	0	0	0	0	0	1	1	chr1	51478504	T/G	0	0	0	0	CDKN2C;MIR4421	intergenic
chr1:51478594_A/G	33	19	29	58	26	39	42	32	46	25	45	45	0.393939394	0.263157895	0.24137931	0.224137931	0	0.153846154	0	0	0	0	0	0	1	1	chr1	51478594	A/G	3	2	0	0	CDKN2C;MIR4421	intergenic
chr1:51478604_A/G	31	20	28	63	28	38	42	30	45	25	48	46	0.096774194	0.3	0.142857143	0	0	0.184210526	0	0	0	0	0	0	1	1	chr1	51478604	A/G	3	1	0	0	CDKN2C;MIR4421	intergenic
chr1:51478605_A/G	32	20	28	56	23	38	42	30	45	25	48	45	0.3125	0.15	0.142857143	0.071428571	0.173913043	0.105263158	0	0	0	0	0	0	1	1	chr1	51478605	A/G	3	3	0	0	CDKN2C;MIR4421	intergenic
chr1:51478607_A/G	32	19	29	54	28	39	42	30	45	25	47	46	0.4375	0.210526316	0.24137931	0.203703704	0	0.179487179	0	0	0	0	0	0	1	1	chr1	51478607	A/G	3	2	0	0	CDKN2C;MIR4421	intergenic
chr1:51478616_A/G	39	21	32	58	25	38	44	32	47	26	48	46	0	0.142857143	0	0.103448276	0.12	0.157894737	0	0	0	0	0	0	1	1	chr1	51478616	A/G	1	3	0	0	CDKN2C;MIR4421	intergenic
chr1:51737194_A/G	134	161	172	223	157	193	211	229	185	155	167	177	0.02238806	0	0.023255814	0.02690583	0.025477707	0.046632124	0	0	0	0	0	0	0	0	chr1	51737194	A/G	2	3	0	0	RNF11	UTR3
chr1:51737326_A/G	259	312	332	360	220	304	402	386	336	277	344	345	0	0	0	0.011111111	0.013636364	0.013157895	0	0	0	0	0	0	0	0	chr1	51737326	A/G	0	3	0	0	RNF11	UTR3
chr1:52815730_A/G	8	7	14	13	8	5	25	19	10	6	9	11	0.25	0	0	0.307692308	0.25	0.4	0	0	0	0	0.222222222	0.454545455	1	1	chr1	52815730	A/G	1	3	2	0	CC2D1B	downstream
chr1:52816481_A/G	18	19	11	16	12	8	21	24	23	24	19	15	0	0	0	0.1875	0	0	0	0	0	0	0	0	1	1	chr1	52816481	A/G	0	1	0	0	CC2D1B	UTR3
chr1:52816492_A/G	17	18	11	17	14	8	21	24	20	20	18	17	0	0	0	0.176470588	0	0	0	0	0	0.15	0	0	1	1	chr1	52816492	A/G	0	1	1	0	CC2D1B	UTR3
chr1:52816557_A/G	13	17	8	14	18	7	18	29	20	14	19	13	0	0	0	0.142857143	0	0	0	0	0	0.142857143	0	0	1	1	chr1	52816557	A/G	0	1	1	0	CC2D1B	UTR3
chr1:52836292_T/C	39	36	40	48	36	29	71	47	77	56	55	67	0.128205128	0.194444444	0.1	0.041666667	0.166666667	0.24137931	0	0	0	0	0	0	1	1	chr1	52836292	T/C	3	3	0	0	CC2D1B;ORC1	intergenic
chr1:52837338_T/C	20	21	22	20	12	17	41	26	18	23	21	23	0	0	0	0	0	0	0	0	0	0	0	0	1	1	chr1	52837338	T/C	0	0	0	0	CC2D1B;ORC1	intergenic
chr1:52837976_T/C	21	21	18	25	11	23	18	40	28	23	39	27	0.19047619	0.19047619	0.166666667	0.12	0.181818182	0	0	0	0	0	0	0	1	1	chr1	52837976	T/C	3	2	0	0	ORC1	downstream
chr1:52838008_T/C	28	36	28	40	27	26	26	49	37	31	44	36	0.178571429	0.222222222	0.142857143	0.1	0.111111111	0.076923077	0	0	0	0	0.045454545	0	1	1	chr1	52838008	T/C	3	3	1	0	ORC1	downstream
chr1:52838017_T/C	28	35	28	39	30	26	26	49	37	29	43	34	0.107142857	0.085714286	0.071428571	0.051282051	0	0.076923077	0	0	0	0.103448276	0.139534884	0.088235294	1	1	chr1	52838017	T/C	3	2	3	0	ORC1	downstream
chr1:52838616_T/C	79	105	91	127	92	66	130	96	101	90	110	105	0	0	0	0.031496063	0	0.060606061	0	0	0	0	0	0	1	1	chr1	52838616	T/C	0	2	0	0	ORC1	UTR3
chr1:52875021_A/G	29	21	23	33	30	22	26	19	44	24	33	37	0	0	0.086956522	0	0	0.090909091	0	0	0	0	0	0.081081081	1	1	chr1	52875021	A/G	1	1	1	0	PRPF38A	intronic
chr1:52875041_A/G	16	19	18	25	27	18	14	12	30	14	23	29	0	0	0	0	0	0	0	0	0	0	0.173913043	0.379310345	1	1	chr1	52875041	A/G	0	0	2	0	PRPF38A	intronic
chr1:52875162_A/G	6	9	15	16	16	15	9	7	10	10	26	11	0	0	0	0.125	0.1875	0.2	0	0	0	0.4	0.230769231	0.181818182	1	1	chr1	52875162	A/G	0	3	3	0	PRPF38A	intronic
chr1:52875163_A/G	6	9	15	16	16	15	9	7	10	10	26	11	0	0	0	0.125	0.1875	0.2	0	0	0	0.4	0.269230769	0.181818182	1	1	chr1	52875163	A/G	0	3	3	0	PRPF38A	intronic
chr1:53288870_A/G	88	102	88	116	86	80	111	139	116	92	86	91	0.647727273	0.549019608	0.545454545	0.560344828	0.476744186	0.65	0	0	0	0.076086957	0.302325581	0.032967033	1	0	chr1	53288870	A/G	3	3	3	0	ZYG11B	UTR3
chr1:53288871_A/G	91	107	92	118	87	84	116	143	118	111	106	112	0.131868132	0.028037383	0.032608696	0.050847458	0.057471264	0.119047619	0	0	0	0	0	0	1	0	chr1	53288871	A/G	3	3	0	0	ZYG11B	UTR3
chr1:53288894_A/G	105	115	97	131	84	95	137	159	161	128	93	139	0.228571429	0.191304348	0.12371134	0.106870229	0.083333333	0.221052632	0	0	0	0	0.053763441	0	1	0	chr1	53288894	A/G	3	3	1	0	ZYG11B	UTR3
chr1:53288897_A/G	105	115	96	128	84	92	137	160	161	99	92	109	0.504761905	0.356521739	0.34375	0.3671875	0.202380952	0.347826087	0	0	0	0.04040404	0.119565217	0.027522936	1	0	chr1	53288897	A/G	3	3	3	0	ZYG11B	UTR3
chr1:53288916_A/G	91	99	92	148	110	109	140	148	150	119	112	136	0.065934066	0.050505051	0.043478261	0	0	0	0	0	0	0	0	0	1	0	chr1	53288916	A/G	3	0	0	0	ZYG11B	UTR3
chr1:53288924_A/G	91	96	94	111	81	76	142	151	152	95	82	103	0.593406593	0.40625	0.372340426	0.36036036	0.358024691	0.5	0	0	0	0.094736842	0.182926829	0.048543689	1	0	chr1	53288924	A/G	3	3	3	0	ZYG11B	UTR3
chr1:53289547_A/G	94	128	105	152	94	103	134	160	102	115	116	135	0.276595745	0.1796875	0.219047619	0.269736842	0.244680851	0.242718447	0	0	0	0.052173913	0.077586207	0.059259259	1	1	chr1	53289547	A/G	3	3	3	0	ZYG11B	UTR3
chr1:53289583_A/G	107	145	112	166	120	117	147	172	112	152	165	166	0.065420561	0.048275862	0.026785714	0.042168675	0	0.042735043	0	0	0	0	0	0	1	1	chr1	53289583	A/G	3	2	0	0	ZYG11B	UTR3
chr1:53289686_A/G	56	79	51	90	51	64	66	75	38	49	53	50	0.553571429	0.620253165	0.352941176	0.377777778	0.31372549	0.453125	0	0	0	0.12244898	0.056603774	0.1	1	1	chr1	53289686	A/G	3	3	3	0	ZYG11B	UTR3
chr1:53289688_A/G	55	79	51	90	51	64	65	75	38	60	62	50	0.327272727	0.265822785	0.137254902	0.244444444	0.098039216	0.3125	0	0	0	0	0	0.04	1	1	chr1	53289688	A/G	3	3	1	0	ZYG11B	UTR3
chr1:53290190_A/G	122	97	118	120	109	97	152	132	124	128	103	137	0.090163934	0.072164948	0.06779661	0.075	0.073394495	0.12371134	0	0	0	0	0.038834951	0	1	1	chr1	53290190	A/G	3	3	1	0	ZYG11B	UTR3
chr1:53290266_A/G	104	100	123	147	123	106	186	149	156	138	130	169	0.057692308	0.06	0.073170732	0.054421769	0.032520325	0.216981132	0	0	0	0	0	0	1	1	chr1	53290266	A/G	3	3	0	0	ZYG11B	UTR3
chr1:53290293_A/G	132	133	162	164	133	119	211	174	176	162	153	203	0	0.030075188	0	0.036585366	0.045112782	0.067226891	0	0	0	0	0	0	1	1	chr1	53290293	A/G	1	3	0	0	ZYG11B	UTR3
chr1:53290298_A/G	124	137	154	168	142	120	220	182	180	170	151	215	0.209677419	0.124087591	0.181818182	0.160714286	0.098591549	0.25	0	0	0	0	0	0	1	1	chr1	53290298	A/G	3	3	0	0	ZYG11B	UTR3
chr1:53291408_A/G	151	153	191	297	238	147	349	305	344	303	215	289	0.066225166	0.026143791	0.068062827	0	0	0.129251701	0	0	0	0	0.027906977	0	1	1	chr1	53291408	A/G	3	1	1	0	ZYG11B	UTR3
chr1:53291420_A/G	157	154	191	207	185	150	340	302	345	232	213	229	0.407643312	0.415584416	0.392670157	0.347826087	0.302702703	0.306666667	0	0	0	0.051724138	0.14084507	0.061135371	1	1	chr1	53291420	A/G	3	3	3	0	ZYG11B	UTR3
chr1:53291425_A/G	157	155	193	211	188	152	340	301	347	240	219	234	0.433121019	0.316129032	0.336787565	0.374407583	0.29787234	0.355263158	0	0	0	0.054166667	0.150684932	0.076923077	1	1	chr1	53291425	A/G	3	3	3	0	ZYG11B	UTR3
chr1:53291434_A/G	163	162	201	215	190	155	338	296	347	300	226	284	0.233128834	0.172839506	0.139303483	0.162790698	0.131578947	0.2	0	0	0	0	0.039823009	0	1	1	chr1	53291434	A/G	3	3	1	0	ZYG11B	UTR3
chr1:53291435_A/G	158	162	200	214	191	154	339	296	347	300	311	283	0.265822785	0.160493827	0.195	0.14953271	0.136125654	0.168831169	0	0	0	0	0	0	1	1	chr1	53291435	A/G	3	3	0	0	ZYG11B	UTR3
chr1:53346569_A/G	30	29	27	37	18	35	28	24	27	25	35	28	0.133333333	0.137931034	0.074074074	0.054054054	0.277777778	0.228571429	0	0	0	0	0.142857143	0.107142857	1	0	chr1	53346569	A/G	3	3	2	0	ZYG11A	intronic
chr1:53353326_A/G	11	16	17	16	12	17	27	26	29	21	15	15	0.272727273	0.25	0	0	0	0.176470588	0	0	0	0	0.133333333	0	1	1	chr1	53353326	A/G	2	1	1	0	ZYG11A	intronic
chr1:53359744_A/G	20	30	13	36	21	25	9	17	6	20	31	24	0.65	0.3	0.461538462	0.333333333	0.714285714	0.48	0	0	0	0.15	0.322580645	0.125	1	1	chr1	53359744	A/G	3	3	3	0	ZYG11A	UTR3
chr1:53359745_A/G	20	29	18	37	21	25	9	17	6	28	31	24	0.25	0.24137931	0	0.378378378	0.285714286	0.32	0	0	0	0	0.096774194	0.083333333	1	1	chr1	53359745	A/G	2	3	2	0	ZYG11A	UTR3
chr1:53359757_A/G	20	33	23	38	20	25	9	18	7	20	53	36	0.15	0.060606061	0	0.131578947	0.25	0.12	0	0	0	0.15	0	0	1	1	chr1	53359757	A/G	2	3	1	0	ZYG11A	UTR3
chr1:53366591_A/G	41	19	38	42	19	23	41	28	29	33	30	34	0.146341463	0.105263158	0.184210526	0	0.105263158	0.173913043	0	0	0	0.121212121	0.166666667	0.058823529	1	1	chr1	53366591	A/G	3	2	3	0	ECHDC2	intronic
chr1:53366738_A/G	38	29	54	35	33	27	70	46	40	45	43	46	0	0.137931034	0	0.057142857	0.090909091	0.111111111	0	0	0	0.088888889	0	0	1	1	chr1	53366738	A/G	1	3	1	0	ECHDC2	intronic
chr1:53367929_A/G	39	41	43	51	33	30	71	59	33	37	42	35	0.102564103	0	0.046511628	0	0	0.1	0	0	0	0	0.047619048	0	1	1	chr1	53367929	A/G	2	1	1	0	ECHDC2	intronic
chr1:53368103_A/G	44	29	36	60	31	35	66	67	50	55	60	53	0	0	0	0.116666667	0	0.085714286	0	0	0	0	0	0	1	1	chr1	53368103	A/G	0	2	0	0	ECHDC2	intronic
chr1:53368209_A/G	31	31	27	40	16	28	37	44	38	24	44	36	0	0	0	0.1	0.1875	0.071428571	0	0	0	0	0	0	1	0	chr1	53368209	A/G	0	3	0	0	ECHDC2	intronic
chr1:54496165_T/C	23	21	27	40	21	22	37	38	41	21	33	31	0.217391304	0.142857143	0.074074074	0.175	0.19047619	0.272727273	0	0	0	0	0	0	1	1	chr1	54496165	T/C	3	3	0	0	TMEM59	UTR3
chr1:54496802_T/C	26	38	37	44	24	27	51	49	37	35	41	36	0	0	0.054054054	0.045454545	0.166666667	0.074074074	0	0	0	0	0	0	1	1	chr1	54496802	T/C	1	3	0	0	TMEM59	UTR3
chr1:54496824_T/C	28	37	45	42	24	27	57	52	43	37	41	41	0	0.054054054	0	0.119047619	0.125	0.259259259	0	0	0	0	0	0	1	1	chr1	54496824	T/C	1	3	0	0	TMEM59	UTR3
chr1:54565153_A/G	55	47	64	73	55	34	68	76	60	52	47	56	0	0.063829787	0	0	0	0	0	0	0	0.096153846	0.042553191	0.053571429	1	1	chr1	54565153	A/G	1	0	3	0	TCEANC2	UTR3
chr1:54565159_A/G	50	47	63	69	52	33	69	78	62	52	50	55	0.12	0.085106383	0	0.057971014	0	0	0	0	0	0.038461538	0.1	0.072727273	1	1	chr1	54565159	A/G	2	1	3	0	TCEANC2	UTR3
chr1:54565361_A/G	35	23	26	32	34	23	53	60	33	37	33	35	0.057142857	0.086956522	0.115384615	0.125	0	0.086956522	0	0	0	0	0.121212121	0.085714286	1	1	chr1	54565361	A/G	3	2	2	0	TCEANC2	UTR3
chr1:54567409_A/G	25	32	34	42	24	31	47	59	54	39	35	45	0.36	0.21875	0.411764706	0.285714286	0.25	0.193548387	0	0	0	0.179487179	0.4	0.355555556	1	1	chr1	54567409	A/G	3	3	3	0	TCEANC2	downstream
chr1:54567428_A/G	23	38	35	46	32	35	56	62	59	40	36	49	0.260869565	0.210526316	0.114285714	0.173913043	0.21875	0	0	0	0	0.1	0.138888889	0.204081633	1	1	chr1	54567428	A/G	3	2	3	0	TCEANC2	downstream
chr1:54567543_A/G	48	66	52	100	52	61	89	89	107	69	75	104	0.083333333	0.090909091	0.096153846	0	0.076923077	0	0	0	0	0.043478261	0	0	1	1	chr1	54567543	A/G	3	1	1	0	TCEANC2	downstream
chr1:54571380_A/G	12	9	10	11	8	8	13	22	9	10	15	14	0	0.222222222	0	0	0.375	0.375	0	0	0	0.2	0.133333333	0.214285714	1	1	chr1	54571380	A/G	1	2	3	0	TCEANC2;CDCP2	intergenic
chr1:55315386_T/C	397	374	369	409	358	330	774	736	520	621	677	679	0.070528967	0.026737968	0.024390244	0.034229829	0.027932961	0.063636364	0	0	0	0	0	0	0	0	chr1	55315386	T/C	3	3	0	0	DHCR24	UTR3
chr1:55322152_T/C	21	9	17	11	16	11	22	25	24	10	14	15	0.238095238	0.222222222	0	0.181818182	0	0	0	0	0	0	0.357142857	0	1	1	chr1	55322152	T/C	2	1	1	0	DHCR24	intronic
chr1:55534341_T/C	409	391	432	416	435	412	838	942	1106	829	977	1035	0.026894866	0.025575448	0.025462963	0.012019231	0.009195402	0.026699029	0	0	0	0	0	0	0	0	chr1	55534341	T/C	3	3	0	0	USP24	UTR3
chr1:55534343_T/C	410	393	429	415	877	414	843	940	1110	828	978	1033	0.026829268	0.030534351	0.027972028	0.026506024	0	0.04589372	0	0	0	0	0	0	0	0	chr1	55534343	T/C	3	2	0	0	USP24	UTR3
chr1:57155566_C/G	6	6	8	9	5	10	22	8	11	6	11	16	0	1	0.75	0.333333333	0.6	0.8	0	0	0	0	0	0.5	1	0	chr1	57155566	C/G	2	3	1	0	PRKAA2	intronic
chr1:59152629_T/C	65	48	75	69	86	60	124	84	82	96	50	62	0	0.104166667	0	0.057971014	0	0.05	0	0	0	0	0.16	0.096774194	1	0	chr1	59152629	T/C	1	2	2	0	MYSM1	intronic
chr1:61566377_A/G	25	14	24	35	24	18	28	35	36	30	25	16	0.32	0.214285714	0.083333333	0.085714286	0	0	0	0	0	0	0	0	1	1	chr1	61566377	A/G	3	1	0	0	NFIA	intronic
chr1:61566884_A/G	26	23	17	20	26	9	11	29	28	17	24	32	0.192307692	0.130434783	0	0.1	0	0.333333333	0	0	0	0.235294118	0.166666667	0.15625	1	1	chr1	61566884	A/G	2	2	3	0	NFIA	intronic
chr1:61595222_A/G	10	9	7	6	9	13	6	8	12	13	8	22	0	0	0	0.333333333	0.333333333	0.230769231	0	0	0	0	0	0	1	1	chr1	61595222	A/G	0	3	0	0	NFIA	intronic
chr1:61640837_A/G	19	24	30	23	27	22	35	17	42	16	19	25	0.421052632	0.208333333	0.333333333	0.217391304	0.148148148	0.090909091	0	0	0	0	0.421052632	0.2	1	1	chr1	61640837	A/G	3	3	2	0	NFIA	intronic
chr1:61640891_A/G	25	37	38	49	31	31	39	24	56	29	30	35	0.16	0.054054054	0.131578947	0	0.129032258	0.161290323	0	0	0	0.137931034	0.166666667	0.171428571	1	1	chr1	61640891	A/G	3	2	3	0	NFIA	intronic
chr1:61640943_A/G	24	37	40	37	35	39	36	22	48	35	42	35	0.125	0.135135135	0.05	0.054054054	0	0	0	0	0	0	0	0.057142857	1	1	chr1	61640943	A/G	3	1	1	0	NFIA	intronic
chr1:62152146_T/C	11	5	10	6	8	13	20	13	14	7	6	12	0.272727273	0.4	0.4	0.333333333	0	0	0	0	0	0	0.333333333	0.25	1	1	chr1	62152146	T/C	3	1	2	0	TM2D1	intronic
chr1:62155944_T/C	12	13	26	16	17	22	25	14	20	17	21	14	0.25	0.153846154	0	0.125	0	0	0	0	0	0	0	0.142857143	1	1	chr1	62155944	T/C	2	1	1	0	TM2D1	intronic
chr1:62155946_T/C	12	13	27	16	17	21	26	15	21	18	21	14	0.25	0.153846154	0	0.125	0	0	0	0	0	0	0	0.142857143	1	1	chr1	62155946	T/C	2	1	1	0	TM2D1	intronic
chr1:62156007_T/C	18	23	29	27	21	27	31	19	25	25	22	19	0.333333333	0	0	0	0	0	0	0	0	0.2	0.090909091	0.105263158	1	1	chr1	62156007	T/C	1	0	3	0	TM2D1	intronic
chr1:62162038_T/C	9	22	15	7	11	17	20	22	15	8	13	14	0.555555556	0	0.133333333	0	0	0.176470588	0	0	0	0.25	0.461538462	0.357142857	1	1	chr1	62162038	T/C	2	1	3	0	TM2D1	intronic
chr1:62162495_T/C	15	13	12	17	19	26	19	16	18	19	18	18	0.2	0.230769231	0	0	0.105263158	0	0	0	0	0.473684211	0.111111111	0.111111111	1	1	chr1	62162495	T/C	2	1	3	0	TM2D1	intronic
chr1:6252647_T/C	15	8	10	8	11	16	19	19	11	13	6	18	0	0.375	0.5	0.5	0.181818182	0	0	0	0	0.538461538	0.333333333	0	1	1	chr1	6252647	T/C	2	2	2	0	RPL22	intronic
chr1:6282587_T/C	74	69	65	88	66	57	102	101	61	90	104	89	0.337837838	0.202898551	0.153846154	0.227272727	0.136363636	0.368421053	0	0	0	0	0	0	0	0	chr1	6282587	T/C	3	3	0	0	ICMT	UTR3
chr1:6282770_T/C	335	331	375	622	364	336	692	610	529	630	585	603	0.017910448	0.018126888	0.016	0	0.019230769	0.038690476	0	0	0	0	0	0	0	0	chr1	6282770	T/C	3	2	0	0	ICMT	UTR3
chr1:6283023_T/C	294	237	262	295	227	202	309	300	193	337	258	271	0.030612245	0.042194093	0.015267176	0.020338983	0.022026432	0.04950495	0	0	0	0	0	0	0	0	chr1	6283023	T/C	3	3	0	0	ICMT	UTR3
chr1:6283260_T/C	20	21	17	36	22	24	25	31	19	34	20	20	0.5	0.285714286	0.294117647	0.638888889	0.272727273	0.416666667	0	0	0	0	0	0	1	1	chr1	6283260	T/C	3	3	0	0	ICMT	UTR3
chr1:6283264_T/C	17	13	26	30	26	17	15	25	18	26	19	18	0.352941176	0.307692308	0	0.4	0	0.235294118	0	0	0	0	0	0	1	1	chr1	6283264	T/C	2	2	0	0	ICMT	UTR3
chr1:6283305_T/C	9	11	8	21	10	13	11	19	14	15	10	16	0	0.545454545	0.25	0.523809524	0.2	0.384615385	0	0	0	0	0	0	1	1	chr1	6283305	T/C	2	3	0	0	ICMT	UTR3
chr1:6283306_T/C	6	10	10	18	10	14	11	18	13	15	10	16	0.333333333	0.5	0.2	0.444444444	0.2	0.357142857	0	0	0	0	0	0	1	1	chr1	6283306	T/C	3	3	0	0	ICMT	UTR3
chr1:62914720_A/G	53	65	59	70	57	64	84	78	67	51	44	75	0.320754717	0.184615385	0.118644068	0.185714286	0.087719298	0.21875	0	0	0	0.098039216	0.227272727	0.133333333	1	1	chr1	62914720	A/G	3	3	3	0	USP1	intronic
chr1:62914993_A/G	141	117	116	149	101	125	172	161	143	119	124	144	0	0.042735043	0.025862069	0.040268456	0.02970297	0.04	0	0	0	0	0	0	0	0	chr1	62914993	A/G	2	3	0	0	USP1	intronic
chr1:62915325_A/G	65	56	52	80	40	56	64	78	77	56	67	82	0.123076923	0.178571429	0.096153846	0.1125	0.3	0.267857143	0	0	0	0.071428571	0.104477612	0	1	1	chr1	62915325	A/G	3	3	2	0	USP1	intronic
chr1:62915436_A/G	117	84	93	101	64	88	112	149	131	105	96	109	0.162393162	0.083333333	0.150537634	0.138613861	0.140625	0.136363636	0	0	0	0.047619048	0.1875	0.100917431	1	1	chr1	62915436	A/G	3	3	3	0	USP1	intronic
chr1:62919780_A/G	24	21	18	20	25	13	47	34	32	26	21	27	0.125	0.285714286	0	0.25	0.28	0.153846154	0	0	0	0.230769231	0.095238095	0	1	1	chr1	62919780	A/G	2	3	2	0	DOCK7	downstream
chr1:62919919_A/G	16	15	24	13	21	13	44	32	30	28	29	24	0	0.266666667	0	0.153846154	0	0.230769231	0	0	0	0	0	0	1	1	chr1	62919919	A/G	1	2	0	0	DOCK7	downstream
chr1:62919931_A/G	13	15	15	16	16	15	48	33	28	23	32	23	0.153846154	0.2	0.333333333	0.4375	0.125	0.266666667	0	0	0	0	0	0	1	1	chr1	62919931	A/G	3	3	0	0	DOCK7	downstream
chr1:63949479_T/C	34	29	23	31	31	24	34	38	53	27	42	46	0	0	0	0.064516129	0.096774194	0.083333333	0	0	0	0	0	0	1	0	chr1	63949479	T/C	0	3	0	0	ITGB3BP	intronic
chr1:63949551_T/C	20	23	14	23	19	13	31	24	36	19	33	35	0.15	0	0.142857143	0.173913043	0	0.384615385	0	0	0	0.368421053	0.242424242	0.2	1	0	chr1	63949551	T/C	2	2	3	0	ITGB3BP	intronic
chr1:65290467_A/G	13	17	13	14	15	9	12	12	21	16	20	14	0.153846154	0	0	0	0.266666667	0	0	0	0	0.1875	0.3	0.142857143	1	1	chr1	65290467	A/G	1	1	3	0	RAVER2	intronic
chr1:6582149_T/C	91	103	100	104	78	56	157	162	107	142	141	122	0.142857143	0.097087379	0.13	0.144230769	0.051282051	0.107142857	0	0	0	0	0	0.024590164	1	1	chr1	6582149	T/C	3	3	1	0	NOL9	UTR3
chr1:6582161_T/C	86	98	96	98	87	51	151	148	101	138	133	132	0.151162791	0.091836735	0.104166667	0.12244898	0	0.156862745	0	0	0	0	0	0	1	1	chr1	6582161	T/C	3	2	0	0	NOL9	UTR3
chr1:6582176_T/C	88	95	93	100	64	46	154	146	106	115	107	121	0.193181818	0.189473684	0.161290323	0.21	0.125	0.130434783	0	0	0	0.043478261	0.028037383	0	1	1	chr1	6582176	T/C	3	3	2	0	NOL9	UTR3
chr1:6582241_T/C	124	134	122	164	116	103	177	209	167	180	207	180	0.048387097	0.067164179	0.032786885	0.036585366	0.034482759	0.048543689	0	0	0	0	0	0	1	1	chr1	6582241	T/C	3	3	0	0	NOL9	UTR3
chr1:6582345_T/C	183	198	188	262	175	162	284	381	324	332	411	350	0.016393443	0.015151515	0.111702128	0.019083969	0.062857143	0.098765432	0	0	0	0	0	0	1	1	chr1	6582345	T/C	3	3	0	0	NOL9	UTR3
chr1:6582347_T/C	185	292	187	258	176	162	284	385	326	334	414	356	0.032432432	0	0.037433155	0.031007752	0.079545455	0.055555556	0	0	0	0	0	0	1	1	chr1	6582347	T/C	2	3	0	0	NOL9	UTR3
chr1:6582353_T/C	187	196	187	258	173	161	285	383	331	250	284	262	0.139037433	0.086734694	0.155080214	0.127906977	0.179190751	0.192546584	0	0	0	0.02	0.052816901	0.030534351	1	1	chr1	6582353	T/C	3	3	3	0	NOL9	UTR3
chr1:6582366_T/C	263	294	184	256	172	157	290	387	324	337	428	369	0	0	0.038043478	0.04296875	0.01744186	0.031847134	0	0	0	0	0	0	1	1	chr1	6582366	T/C	1	3	0	0	NOL9	UTR3
chr1:6582425_T/C	123	208	125	196	127	117	209	290	248	186	213	274	0.105691057	0	0.088	0.081632653	0.102362205	0.076923077	0	0	0	0.043010753	0.051643192	0	1	1	chr1	6582425	T/C	2	3	2	0	NOL9	UTR3
chr1:6582447_T/C	131	104	107	169	148	105	169	230	181	185	248	203	0	0.028846154	0.056074766	0.023668639	0	0.047619048	0	0	0	0	0	0	1	1	chr1	6582447	T/C	2	2	0	0	NOL9	UTR3
chr1:6582486_T/C	99	106	104	148	119	95	173	237	146	156	265	213	0.090909091	0.08490566	0.096153846	0.128378378	0.100840336	0.189473684	0	0	0	0.019230769	0	0	1	1	chr1	6582486	T/C	3	3	1	0	NOL9	UTR3
chr1:6582488_T/C	104	164	112	148	114	101	172	233	140	192	255	211	0.048076923	0	0.044642857	0.047297297	0.043859649	0.069306931	0	0	0	0	0	0	1	1	chr1	6582488	T/C	2	3	0	0	NOL9	UTR3
chr1:6582498_T/C	151	194	111	150	128	101	196	253	149	173	279	229	0	0	0.09009009	0.046666667	0.046875	0.03960396	0	0	0	0.01734104	0	0	1	1	chr1	6582498	T/C	1	3	1	0	NOL9	UTR3
chr1:6582501_T/C	110	120	111	149	125	101	195	252	147	220	277	228	0.045454545	0.075	0.144144144	0.10738255	0.056	0.188118812	0	0	0	0	0	0	1	1	chr1	6582501	T/C	3	3	0	0	NOL9	UTR3
chr1:6582502_T/C	110	122	110	150	126	102	194	251	146	170	278	228	0.109090909	0.090163934	0.1	0.1	0.111111111	0.166666667	0	0	0	0.035294118	0	0	1	1	chr1	6582502	T/C	3	3	1	0	NOL9	UTR3
chr1:6582523_T/C	167	126	116	146	125	104	192	247	141	221	276	221	0	0.119047619	0.051724138	0.082191781	0.048	0.076923077	0	0	0	0	0	0	1	1	chr1	6582523	T/C	2	3	0	0	NOL9	UTR3
chr1:6582527_T/C	120	126	115	146	122	102	190	243	138	167	176	162	0.258333333	0.277777778	0.260869565	0.301369863	0.204918033	0.294117647	0	0	0	0.05988024	0.056818182	0.037037037	1	1	chr1	6582527	T/C	3	3	3	0	NOL9	UTR3
chr1:6582558_T/C	108	121	106	138	107	89	169	212	104	145	156	132	0.25	0.20661157	0.29245283	0.246376812	0.224299065	0.168539326	0	0	0	0.151724138	0.083333333	0.136363636	1	1	chr1	6582558	T/C	3	3	3	0	NOL9	UTR3
chr1:6582689_T/C	20	36	20	40	23	20	26	38	14	37	42	31	0.5	0.222222222	0.2	0.35	0.260869565	0.15	0	0	0	0	0	0	1	1	chr1	6582689	T/C	3	3	0	0	NOL9	UTR3
chr1:6582701_T/C	19	42	18	36	20	24	27	34	10	38	41	30	0.368421053	0	0.166666667	0.222222222	0.2	0	0	0	0	0	0	0	1	1	chr1	6582701	T/C	2	2	0	0	NOL9	UTR3
chr1:6582761_T/C	19	26	19	20	12	9	36	23	14	29	30	24	0	0.076923077	0	0.25	0.25	0.222222222	0	0	0	0	0	0	1	1	chr1	6582761	T/C	1	3	0	0	NOL9	UTR3
chr1:6583036_T/C	21	23	22	30	26	27	43	40	16	28	27	41	0.238095238	0.173913043	0.090909091	0.233333333	0.076923077	0	0	0	0	0.071428571	0.148148148	0	1	1	chr1	6583036	T/C	3	2	2	0	NOL9	UTR3
chr1:6583066_T/C	24	29	31	42	51	23	60	51	24	41	33	40	0.208333333	0.137931034	0.096774194	0.142857143	0	0.086956522	0	0	0	0.073170732	0.090909091	0.05	1	1	chr1	6583066	T/C	3	2	3	0	NOL9	UTR3
chr1:6583138_T/C	27	25	35	47	49	39	64	55	33	75	44	56	0.222222222	0.2	0.085714286	0.106382979	0	0	0	0	0	0	0.159090909	0	1	1	chr1	6583138	T/C	3	1	1	0	NOL9	UTR3
chr1:6583162_T/C	70	80	97	120	71	46	161	118	69	139	134	108	0.157142857	0	0	0	0.042253521	0.065217391	0	0	0	0	0	0	1	1	chr1	6583162	T/C	1	2	0	0	NOL9	UTR3
chr1:6583216_T/C	65	53	76	89	73	47	181	130	84	146	159	129	0.061538462	0.132075472	0.052631579	0.078651685	0.054794521	0.085106383	0	0	0	0	0	0	1	1	chr1	6583216	T/C	3	3	0	0	NOL9	UTR3
chr1:6583383_T/C	104	126	141	151	115	84	269	262	136	263	204	202	0.201923077	0.134920635	0.156028369	0.205298013	0.113043478	0.130952381	0	0	0	0	0.029411765	0	1	1	chr1	6583383	T/C	3	3	1	0	NOL9	UTR3
chr1:6583395_T/C	104	124	142	150	158	83	269	272	132	271	202	207	0.076923077	0.088709677	0.084507042	0.153333333	0	0.096385542	0	0	0	0	0.02970297	0	1	1	chr1	6583395	T/C	3	2	1	0	NOL9	UTR3
chr1:6583414_T/C	129	105	126	131	138	107	244	232	118	237	241	182	0	0.066666667	0.071428571	0.099236641	0	0	0	0	0	0	0	0	1	1	chr1	6583414	T/C	2	1	0	0	NOL9	UTR3
chr1:6583474_T/C	99	70	79	84	65	56	177	181	79	174	168	115	0	0.085714286	0.063291139	0.071428571	0.046153846	0.053571429	0	0	0	0	0	0	1	1	chr1	6583474	T/C	2	3	0	0	NOL9	UTR3
chr1:6583477_T/C	91	68	96	119	71	72	162	168	71	158	147	101	0	0.058823529	0	0	0	0	0	0	0	0	0	0	1	1	chr1	6583477	T/C	1	0	0	0	NOL9	UTR3
chr1:6583515_T/C	60	55	67	74	51	59	149	160	68	145	116	84	0.066666667	0.072727273	0.089552239	0.094594595	0.078431373	0	0	0	0	0	0.060344828	0.035714286	1	1	chr1	6583515	T/C	3	2	2	0	NOL9	UTR3
chr1:6583517_T/C	59	55	83	71	67	58	147	158	68	142	121	90	0.050847458	0.090909091	0	0.056338028	0	0	0	0	0	0	0	0	1	1	chr1	6583517	T/C	2	1	0	0	NOL9	UTR3
chr1:6583527_T/C	52	52	67	71	51	38	134	158	63	120	114	80	0.096153846	0.134615385	0.179104478	0.154929577	0.078431373	0.078947368	0	0	0	0.1	0.114035088	0.1	1	1	chr1	6583527	T/C	3	3	3	0	NOL9	UTR3
chr1:6583556_T/C	48	35	45	61	43	32	104	119	50	110	87	54	0.125	0.228571429	0.133333333	0.196721311	0.162790698	0.09375	0	0	0	0	0.034482759	0	1	1	chr1	6583556	T/C	3	3	1	0	NOL9	UTR3
chr1:6583593_T/C	28	20	30	39	35	22	74	84	36	72	54	39	0.321428571	0.35	0.233333333	0.205128205	0.342857143	0.136363636	0	0	0	0	0.037037037	0	1	1	chr1	6583593	T/C	3	3	1	0	NOL9	UTR3
chr1:6584006_T/C	259	258	245	313	248	221	354	390	286	337	303	304	0.030888031	0.019379845	0.032653061	0.015974441	0.032258065	0	0	0	0	0	0	0	0	0	chr1	6584006	T/C	3	2	0	0	NOL9	UTR3
chr1:6585228_T/C	42	38	57	50	53	33	72	73	40	90	73	56	0	0.052631579	0.070175439	0.08	0.037735849	0.090909091	0	0	0	0	0	0	1	1	chr1	6585228	T/C	2	3	0	0	NOL9	UTR3
chr1:6585331_T/C	34	49	58	55	48	35	76	86	50	97	77	60	0.147058824	0.204081633	0.086206897	0.109090909	0.125	0.228571429	0	0	0	0	0	0.033333333	1	1	chr1	6585331	T/C	3	3	1	0	NOL9	UTR3
chr1:6585332_T/C	34	49	58	54	48	35	76	87	50	97	77	72	0.352941176	0.367346939	0.206896552	0.277777778	0.333333333	0.285714286	0	0	0	0	0	0	1	1	chr1	6585332	T/C	3	3	0	0	NOL9	UTR3
chr1:670850_G/A	29	44	11	46	34	6	47	49	38	9	58	14	0	0	0.272727273	0	0	0.333333333	0	0	0	0.222222222	0	0.285714286	1	1	chr1	670850	G/A	1	1	2	0	LOC100133331;LOC100288069	intergenic
chr1:67402507_A/G	27	12	14	41	20	13	8	19	29	24	28	34	0.259259259	0	0	0.073170732	0	0.230769231	0	0	0	0.125	0	0.058823529	1	1	chr1	67402507	A/G	1	2	2	0	MIER1	intronic
chr1:67450795_A/G	18	16	27	23	11	23	21	12	11	18	18	20	0.111111111	0.125	0.37037037	0.173913043	0	0.347826087	0	0	0	0	0	0	0	0	chr1	67450795	A/G	3	2	0	0	MIER1	UTR3
chr1:67450849_A/G	24	24	26	30	8	17	14	11	9	19	12	12	0.083333333	0.083333333	0.153846154	0.066666667	0	0.176470588	0	0	0	0	0	0	0	0	chr1	67450849	A/G	3	2	0	0	MIER1	UTR3
chr1:67451082_A/G	178	188	174	169	136	120	150	181	197	145	137	153	0.056179775	0.042553191	0.040229885	0.041420118	0	0.041666667	0	0	0	0	0	0	0	0	chr1	67451082	A/G	3	2	0	0	MIER1	UTR3
chr1:67867525_T/C	11	15	10	19	10	12	16	7	27	12	7	18	0	0	0	0	0	0.166666667	0	0	0	0	0	0.166666667	1	1	chr1	67867525	T/C	0	1	1	0	IL12RB2;SERBP1	intergenic
chr1:67874532_T/C	226	240	282	259	242	167	308	335	372	283	269	329	0.030973451	0.029166667	0.021276596	0.030888031	0	0.071856287	0	0	0	0	0	0	0	0	chr1	67874532	T/C	3	2	0	0	SERBP1	UTR3
chr1:67874603_T/C	182	222	212	403	340	278	352	454	466	405	382	462	0.016483516	0.013513514	0.023584906	0	0	0	0	0	0	0	0	0	0	0	chr1	67874603	T/C	3	0	0	0	SERBP1	UTR3
chr1:67874689_T/C	74	86	69	100	73	63	78	114	89	109	74	102	0.756756757	0.627906977	0.608695652	0.75	0.630136986	0.714285714	0	0	0	0	0.054054054	0.029411765	1	1	chr1	67874689	T/C	3	3	2	0	SERBP1	UTR3
chr1:67874691_T/C	74	87	67	99	82	63	77	111	85	104	100	119	0.094594595	0.137931034	0.089552239	0.060606061	0	0.174603175	0	0	0	0	0	0	1	1	chr1	67874691	T/C	3	2	0	0	SERBP1	UTR3
chr1:67874696_T/C	67	70	50	84	66	53	52	76	52	69	65	83	0.52238806	0.514285714	0.38	0.476190476	0.439393939	0.471698113	0	0	0	0	0	0	1	1	chr1	67874696	T/C	3	3	0	0	SERBP1	UTR3
chr1:67874697_T/C	60	64	45	81	56	47	50	71	50	67	63	76	0.566666667	0.421875	0.444444444	0.49382716	0.464285714	0.446808511	0	0	0	0	0	0	1	1	chr1	67874697	T/C	3	3	0	0	SERBP1	UTR3
chr1:67874705_T/C	58	53	36	76	49	40	48	66	45	65	57	69	0.224137931	0.094339623	0.166666667	0.118421053	0.12244898	0.175	0	0	0	0	0	0	1	1	chr1	67874705	T/C	3	3	0	0	SERBP1	UTR3
chr1:67874725_T/C	53	51	39	68	43	36	40	63	35	61	55	61	0.113207547	0.117647059	0	0.147058824	0.11627907	0.194444444	0	0	0	0	0	0	1	1	chr1	67874725	T/C	2	3	0	0	SERBP1	UTR3
chr1:67874731_T/C	53	51	32	63	41	34	40	62	35	59	54	55	0.358490566	0.392156863	0.21875	0.380952381	0.390243902	0.411764706	0	0	0	0	0	0.109090909	1	1	chr1	67874731	T/C	3	3	1	0	SERBP1	UTR3
chr1:67874849_T/C	33	38	36	43	22	43	32	51	17	49	45	44	0.393939394	0.5	0	0.325581395	0.227272727	0.488372093	0	0	0	0	0	0	1	1	chr1	67874849	T/C	2	3	0	0	SERBP1	UTR3
chr1:67874859_T/C	35	39	30	44	22	43	33	53	17	48	50	45	0.485714286	0.641025641	0.166666667	0.386363636	0.227272727	0.604651163	0	0	0	0	0	0	1	1	chr1	67874859	T/C	3	3	0	0	SERBP1	UTR3
chr1:67877767_T/C	1414	1417	1548	1587	1445	1308	1846	1784	1858	1656	1703	1804	0.046676096	0.023288638	0.04005168	0.032766226	0.022145329	0.059633028	0	0	0	0	0	0	0	0	chr1	67877767	T/C	3	3	0	0	SERBP1	UTR3
chr1:67877775_T/C	1403	1406	1563	1598	1472	1312	1846	1793	1865	1659	1685	1802	0.015680684	0.011379801	0.017274472	0.01689612	0.013586957	0.016768293	0	0	0	0	0	0	0	0	chr1	67877775	T/C	3	3	0	0	SERBP1	UTR3
chr1:67879249_T/C	21	17	13	29	23	21	21	9	15	13	27	27	0.238095238	0	0	0.103448276	0.173913043	0.19047619	0	0	0	0.153846154	0.259259259	0	1	1	chr1	67879249	T/C	1	3	2	0	SERBP1	intronic
chr1:67879592_T/C	77	65	12	57	47	57	69	54	66	63	101	87	0	0	0.166666667	0.087719298	0.063829787	0.140350877	0	0	0	0.031746032	0	0	1	1	chr1	67879592	T/C	1	3	1	0	SERBP1	intronic
chr1:67879618_T/C	54	44	22	56	45	56	62	56	69	62	67	67	0.055555556	0.045454545	0	0.125	0.066666667	0.107142857	0	0	0	0.096774194	0.044776119	0.104477612	1	1	chr1	67879618	T/C	2	3	3	0	SERBP1	intronic
chr1:67879627_T/C	54	63	16	56	46	55	59	57	73	62	68	65	0.148148148	0	0.1875	0.125	0.065217391	0.145454545	0	0	0	0.177419355	0.191176471	0.076923077	1	1	chr1	67879627	T/C	2	3	3	0	SERBP1	intronic
chr1:67879691_T/C	28	34	10	42	30	46	30	38	47	44	53	50	0.107142857	0.117647059	0.2	0.095238095	0	0	0	0	0	0.113636364	0.226415094	0.14	1	1	chr1	67879691	T/C	3	1	3	0	SERBP1	intronic
chr1:67883296_T/C	24	29	19	28	27	29	12	20	25	24	32	27	0	0.206896552	0	0.107142857	0	0.172413793	0	0	0	0	0.21875	0	1	1	chr1	67883296	T/C	1	2	1	0	SERBP1	intronic
chr1:67883796_T/C	28	24	23	43	20	24	31	22	28	33	32	37	0.142857143	0.25	0.130434783	0.139534884	0.3	0.166666667	0	0	0	0.090909091	0.25	0.081081081	1	1	chr1	67883796	T/C	3	3	3	0	SERBP1	intronic
chr1:67884276_T/C	13	12	8	15	14	10	7	12	6	18	9	23	0	0	0	0	0.214285714	0	0	0	0	0.277777778	0	0.304347826	1	1	chr1	67884276	T/C	0	1	2	0	SERBP1	intronic
chr1:70785032_T/C	21	18	16	22	23	21	26	38	41	18	29	24	0.523809524	0	0.1875	0.272727273	0.47826087	0.285714286	0	0	0	0.222222222	0.103448276	0.166666667	1	1	chr1	70785032	T/C	2	3	3	0	ANKRD13C	intronic
chr1:70785214_T/C	5	11	8	11	15	14	17	18	13	7	14	10	0.4	0.181818182	0	0.363636364	0.2	0.428571429	0	0	0	0.285714286	0.142857143	0	1	1	chr1	70785214	T/C	2	3	2	0	ANKRD13C	intronic
chr1:70816609_T/C	10	12	10	10	9	11	13	12	13	6	11	23	0.3	0.166666667	0.3	0	0	0.181818182	0	0	0	0	0	0	1	1	chr1	70816609	T/C	3	1	0	0	ANKRD13C	intronic
chr1:709591_G/A	18	22	17	21	19	20	41	34	23	19	33	26	0.222222222	0.181818182	0.235294118	0.142857143	0	0.15	0	0	0	0.157894737	0	0	0	0	chr1	709591	G/A	3	2	1	0	LOC100288069	ncRNA_exonic
chr1:75213531_A/G	19	24	25	30	17	25	28	33	48	19	23	29	0	0.208333333	0.12	0.066666667	0.176470588	0.12	0	0	0	0	0.086956522	0.172413793	1	0	chr1	75213531	A/G	2	3	2	0	TYW3	intronic
chr1:75687614_G/A	8	13	14	18	8	19	9	6	11	5	6	13	0.5	0.384615385	0.357142857	0	0.625	0.210526316	0	0	0	0.6	0.5	0.538461538	0	0	chr1	75687614	G/A	3	2	3	0	SLC44A5	intronic
chr1:76192656_A/G	15	8	19	14	5	15	17	9	10	8	11	10	0	0	0	0	0	0	0	0	0	0.25	0.181818182	0.2	1	1	chr1	76192656	A/G	0	0	3	0	ACADM	intronic
chr1:76261439_A/G	17	13	19	21	24	23	27	18	18	21	15	23	0.117647059	0	0	0	0.166666667	0	0	0	0	0	0	0	1	1	chr1	76261439	A/G	1	1	0	0	RABGGTB	downstream
chr1:76336736_A/G	21	16	23	35	15	22	25	21	35	15	19	25	0.142857143	0.25	0.130434783	0.114285714	0	0	0	0	0	0.133333333	0.315789474	0.12	1	0	chr1	76336736	A/G	3	1	3	0	MSH4	intronic
chr1:76336737_A/G	21	16	24	34	15	22	24	21	35	15	19	26	0.095238095	0.1875	0.125	0.176470588	0	0	0	0	0	0.4	0.368421053	0.269230769	1	0	chr1	76336737	A/G	3	1	3	0	MSH4	intronic
chr1:76336747_A/G	43	17	23	35	16	19	24	20	35	16	19	28	0	0.294117647	0.173913043	0.057142857	0	0	0	0	0	0.3125	0.157894737	0.214285714	1	0	chr1	76336747	A/G	2	1	3	0	MSH4	intronic
chr1:76336827_A/G	23	19	17	30	14	10	10	13	19	18	12	23	0.260869565	0	0	0.1	0	0.2	0	0	0	0.166666667	0.166666667	0	1	0	chr1	76336827	A/G	1	2	2	0	MSH4	intronic
chr1:77594788_A/G	23	15	7	28	10	17	23	34	21	8	11	20	0	0.2	0.428571429	0	0.2	0	0	0	0	0.25	0	0.25	0	0	chr1	77594788	A/G	2	1	2	0	PIGK	intronic
chr1:77605838_T/C	7	8	6	14	13	9	7	9	8	8	12	11	0	0	0	0	0	0.222222222	0	0	0	0.375	0.166666667	0.272727273	1	0	chr1	77605838	T/C	0	1	3	0	PIGK	intronic
chr1:77662107_T/C	11	9	18	17	8	16	18	13	17	10	14	15	0.181818182	0.222222222	0.166666667	0.235294118	0	0	0	0	0	0.6	0.214285714	0.266666667	1	0	chr1	77662107	T/C	3	1	3	0	PIGK	intronic
chr1:77662430_T/C	31	26	29	54	23	36	24	25	57	30	19	42	0.129032258	0.115384615	0.103448276	0	0.086956522	0	0	0	0	0	0.210526316	0.095238095	1	0	chr1	77662430	T/C	3	1	2	0	PIGK	intronic
chr1:77662478_T/C	32	28	26	41	28	32	24	24	47	26	25	50	0.125	0.071428571	0.115384615	0.170731707	0	0	0	0	0	0	0.08	0	1	0	chr1	77662478	T/C	3	1	1	0	PIGK	intronic
chr1:77662486_T/C	31	28	23	41	31	34	24	25	49	27	31	42	0.064516129	0.071428571	0.086956522	0.097560976	0	0	0	0	0	0	0	0.071428571	1	0	chr1	77662486	T/C	3	1	1	0	PIGK	intronic
chr1:77684178_T/C	18	14	16	21	17	14	21	14	15	21	18	18	0.166666667	0	0	0.142857143	0.117647059	0	0	0	0	0	0.166666667	0	1	0	chr1	77684178	T/C	1	2	1	0	PIGK	intronic
chr1:77722762_A/G	7	7	8	9	5	11	5	11	15	7	5	8	0.285714286	0	0	0	0	0.181818182	0	0	0	0	0	0	1	0	chr1	77722762	A/G	1	1	0	0	PIGK;AK5	intergenic
chr1:78142052_T/C	14	11	16	21	10	17	27	10	11	17	12	17	0.357142857	0.181818182	0.1875	0.095238095	0.3	0.176470588	0	0	0	0.176470588	0.25	0.352941176	1	1	chr1	78142052	T/C	3	3	3	0	ZZZ3	intronic
chr1:78142108_T/C	10	12	24	11	11	13	20	15	11	15	11	13	0.2	0.166666667	0	0	0	0	0	0	0	0	0.272727273	0.307692308	1	1	chr1	78142108	T/C	2	0	2	0	ZZZ3	intronic
chr1:78198554_T/C	37	27	34	31	21	33	70	73	73	57	36	38	0.162162162	0.222222222	0.176470588	0.096774194	0.238095238	0.181818182	0	0	0	0	0.083333333	0.105263158	1	1	chr1	78198554	T/C	3	3	2	0	USP33	intronic
chr1:78198616_T/C	30	31	29	30	19	31	32	39	28	18	37	31	0.333333333	0.290322581	0.379310345	0.366666667	0.473684211	0.387096774	0	0	0	0.277777778	0.432432432	0.225806452	1	1	chr1	78198616	T/C	3	3	3	0	USP33	intronic
chr1:78198957_T/C	9	11	7	19	9	13	19	13	10	11	10	9	0.444444444	0.545454545	0.285714286	0.421052632	0.666666667	0.538461538	0	0	0	0.363636364	0.5	0.333333333	1	1	chr1	78198957	T/C	3	3	3	0	USP33	intronic
chr1:78198967_T/C	9	12	7	20	12	13	20	15	10	12	10	13	0.333333333	0.25	0.285714286	0.4	0	0.384615385	0	0	0	0	0.5	0	1	1	chr1	78198967	T/C	3	2	1	0	USP33	intronic
chr1:78255069_A/G	28	17	21	39	22	29	29	27	22	26	26	27	0.107142857	0.235294118	0	0	0.136363636	0.137931034	0	0	0	0	0	0	1	1	chr1	78255069	A/G	2	2	0	0	MIGA1	intronic
chr1:78255095_A/G	29	14	12	23	23	27	33	26	24	27	22	28	0.344827586	0.428571429	0.25	0.304347826	0.304347826	0.222222222	0	0	0	0	0.136363636	0	1	1	chr1	78255095	A/G	3	3	1	0	MIGA1	intronic
chr1:78256413_A/G	22	17	14	20	29	24	50	40	39	42	36	45	0.227272727	0	0.142857143	0.25	0.068965517	0.291666667	0	0	0	0	0	0	1	1	chr1	78256413	A/G	2	3	0	0	MIGA1	intronic
chr1:78256482_A/G	14	12	16	15	25	15	31	26	26	21	15	32	0.142857143	0	0.1875	0.266666667	0.12	0.2	0	0	0	0	0	0	1	1	chr1	78256482	A/G	2	3	0	0	MIGA1	intronic
chr1:78256727_A/G	19	13	16	8	19	27	31	21	16	17	8	28	0.368421053	0	0	0.25	0	0.185185185	0	0	0	0	0.25	0	1	1	chr1	78256727	A/G	1	2	1	0	MIGA1	intronic
chr1:78256808_A/G	24	13	19	15	24	34	40	33	23	29	18	32	0.208333333	0	0.157894737	0.2	0	0.176470588	0	0	0	0	0.166666667	0	1	1	chr1	78256808	A/G	2	2	1	0	MIGA1	intronic
chr1:78256915_A/G	19	18	22	22	22	27	35	30	25	26	31	30	0.210526316	0.111111111	0.090909091	0	0	0.111111111	0	0	0	0	0	0	1	1	chr1	78256915	A/G	3	1	0	0	MIGA1	intronic
chr1:78342657_A/G	46	45	48	62	60	42	72	55	48	56	59	60	0	0.044444444	0	0.096774194	0.05	0.095238095	0	0	0	0	0	0	0	0	chr1	78342657	A/G	1	3	0	0	MIGA1	UTR3
chr1:78419093_T/C	70	76	52	79	55	65	88	87	83	58	84	78	0.114285714	0.052631579	0	0.037974684	0.090909091	0	0	0	0	0.103448276	0.05952381	0	1	1	chr1	78419093	T/C	2	2	2	0	FUBP1	intronic
chr1:78445774_A/G	21	23	20	21	9	20	27	27	14	17	14	27	0.142857143	0	0.1	0	0	0	0	0	0	0.117647059	0	0.074074074	1	1	chr1	78445774	A/G	2	0	2	0	DNAJB4	intronic
chr1:78978903_T/C	20	17	21	18	7	25	20	12	22	16	22	15	0.1	0.176470588	0.142857143	0	0	0	0	0	0	0	0	0	1	0	chr1	78978903	T/C	3	0	0	0	PTGFR	intronic
chr1:84415088_T/C	16	13	21	27	23	25	48	18	31	20	22	29	0.125	0	0.095238095	0.074074074	0.173913043	0.28	0	0	0	0.2	0.136363636	0.172413793	1	1	chr1	84415088	T/C	2	3	3	0	TTLL7	intronic
chr1:84415166_T/C	23	13	22	31	17	31	46	16	27	16	35	30	0.217391304	0.230769231	0.136363636	0.193548387	0.294117647	0.258064516	0	0	0	0.25	0.2	0.2	1	1	chr1	84415166	T/C	3	3	3	0	TTLL7	intronic
chr1:85398128_T/C	11	16	9	13	15	8	12	8	5	10	15	9	0.272727273	0.25	0	0.230769231	0	0	0	0	0	0	0.466666667	0	1	1	chr1	85398128	T/C	2	1	1	0	MCOLN2	intronic
chr1:85489792_T/C	5	11	10	8	8	8	21	18	19	11	9	13	0.6	0.272727273	0.3	0.375	0.25	0.375	0	0	0	0.363636364	0.555555556	0.615384615	1	1	chr1	85489792	T/C	3	3	3	0	MCOLN3	intronic
chr1:85489823_T/C	9	12	17	14	9	8	25	18	20	11	9	16	0	0.166666667	0	0	0.222222222	0.25	0	0	0	0.363636364	0.333333333	0	1	1	chr1	85489823	T/C	1	2	2	0	MCOLN3	intronic
chr1:85627224_T/C	18	11	14	26	14	26	12	18	18	16	16	22	0.166666667	0.181818182	0	0	0.571428571	0	0	0	0	0.125	0.1875	0.227272727	1	1	chr1	85627224	T/C	2	1	3	0	SYDE2	intronic
chr1:85627246_T/C	15	10	9	12	14	15	5	15	13	13	16	15	0	0.2	0	0	0.571428571	0	0	0	0	0.307692308	0.25	0.2	1	1	chr1	85627246	T/C	1	1	3	0	SYDE2	intronic
chr1:85627326_T/C	9	9	8	13	7	17	15	17	12	10	13	13	0	0	0	0	0	0	0	0	0	0.2	0	0	1	1	chr1	85627326	T/C	0	0	1	0	SYDE2	intronic
chr1:85627327_T/C	9	9	8	12	7	16	14	17	11	9	12	13	0	0	0	0	0	0	0	0	0	0.222222222	0	0	1	1	chr1	85627327	T/C	0	0	1	0	SYDE2	intronic
chr1:85640948_T/C	24	27	31	29	16	16	26	38	25	25	23	29	0	0	0	0.172413793	0.1875	0.25	0	0	0	0	0	0	1	1	chr1	85640948	T/C	0	3	0	0	SYDE2	intronic
chr1:85646254_T/C	6	6	9	10	6	6	13	11	9	5	13	11	0.333333333	0	0.444444444	0.3	0.333333333	0.333333333	0	0	0	0.6	0.461538462	0.363636364	1	1	chr1	85646254	T/C	2	3	3	0	SYDE2	intronic
chr1:85646311_T/C	6	6	10	14	10	10	15	15	11	7	10	11	0.333333333	0.333333333	0.2	0	0	0.2	0	0	0	0	0.4	0.181818182	1	1	chr1	85646311	T/C	3	1	2	0	SYDE2	intronic
chr1:85717309_T/C	27	24	29	31	28	14	22	26	22	26	22	21	0.148148148	0	0.172413793	0.096774194	0	0.214285714	0	0	0	0	0	0	1	0	chr1	85717309	T/C	2	2	0	0	C1orf52	UTR3
chr1:86117192_T/C	46	44	48	44	35	35	75	64	47	47	52	55	0.108695652	0.113636364	0.041666667	0.090909091	0	0.057142857	0	0	0	0	0	0	1	1	chr1	86117192	T/C	3	2	0	0	ZNHIT6	UTR3
chr1:86119319_T/C	524	473	542	535	562	561	871	673	671	687	714	708	0	0.012684989	0.009225092	0.011214953	0.008896797	0	0	0	0	0	0	0	1	1	chr1	86119319	T/C	2	2	0	0	ZNHIT6	UTR3
chr1:86832203_T/C	21	41	23	47	25	27	41	29	40	25	23	22	0.238095238	0	0.130434783	0	0	0.111111111	0	0	0	0.08	0.086956522	0.227272727	1	1	chr1	86832203	T/C	2	1	3	0	ODF2L	intronic
chr1:87205556_A/G	11	10	13	16	10	23	22	16	38	15	18	25	0.181818182	0.2	0.230769231	0.125	0	0	0	0	0	0.2	0.222222222	0	1	1	chr1	87205556	A/G	3	1	2	0	SH3GLB1	intronic
chr1:87572855_A/G	244	296	267	346	241	217	339	337	399	280	338	332	0.032786885	0.037162162	0.026217228	0.026011561	0	0.069124424	0	0	0	0	0	0	0	0	chr1	87572855	A/G	3	2	0	0	HS2ST1	UTR3
chr1:89230700_A/G	5	9	6	15	12	8	26	11	16	10	10	13	0.2	0.222222222	0	0.266666667	0.166666667	0.25	0	0	0	0.3	0	0.153846154	1	1	chr1	89230700	A/G	2	3	2	0	PKN2	intronic
chr1:89424789_T/C	15	14	15	21	20	15	21	21	23	14	10	19	0.133333333	0.142857143	0.133333333	0.095238095	0	0.133333333	0	0	0	0.214285714	0.3	0.105263158	1	1	chr1	89424789	T/C	3	2	3	0	KYAT3	intronic
chr1:90496698_A/G	94	101	92	83	103	45	117	112	113	105	74	105	0	0.128712871	0.076086957	0.072289157	0.038834951	0	0	0	0	0	0	0	0	0	chr1	90496698	A/G	2	2	0	0	ZNF326	UTR3
chr1:90496700_A/G	88	101	92	83	101	38	118	112	113	106	74	104	0.261363636	0.227722772	0.217391304	0.277108434	0.217821782	0.131578947	0	0	0	0	0	0	0	0	chr1	90496700	A/G	3	3	0	0	ZNF326	UTR3
chr1:90496701_A/G	88	101	91	83	103	38	118	112	113	106	74	104	0.181818182	0.108910891	0.098901099	0.108433735	0.13592233	0.210526316	0	0	0	0	0	0	0	0	chr1	90496701	A/G	3	3	0	0	ZNF326	UTR3
chr1:90496712_A/G	102	104	93	96	103	39	117	109	107	109	77	107	0.176470588	0.057692308	0.096774194	0	0.038834951	0.076923077	0	0	0	0	0	0	0	0	chr1	90496712	A/G	3	2	0	0	ZNF326	UTR3
chr1:90496713_A/G	101	104	92	84	105	39	117	109	107	109	77	108	0.257425743	0.182692308	0.119565217	0.05952381	0.095238095	0.076923077	0	0	0	0	0	0	0	0	chr1	90496713	A/G	3	3	0	0	ZNF326	UTR3
chr1:90497740_A/G	164	164	155	162	122	49	156	166	211	150	138	163	0.176829268	0.12804878	0.090322581	0.117283951	0.06557377	0.102040816	0	0	0	0	0	0	0	0	chr1	90497740	A/G	3	3	0	0	ZNF326	UTR3
chr1:90497749_A/G	163	167	156	166	120	58	158	164	213	152	138	167	0.049079755	0.047904192	0.051282051	0.060240964	0.033333333	0	0	0	0	0	0	0	0	0	chr1	90497749	A/G	3	2	0	0	ZNF326	UTR3
chr1:90497761_A/G	178	178	173	176	128	56	170	179	218	157	148	174	0.04494382	0.033707865	0.01734104	0.022727273	0.03125	0.035714286	0	0	0	0	0	0	0	0	chr1	90497761	A/G	3	3	0	0	ZNF326	UTR3
chr1:90497768_A/G	178	181	176	179	129	58	170	181	220	154	145	175	0.140449438	0.209944751	0.068181818	0.139664804	0.093023256	0.120689655	0	0	0	0	0	0	0	0	chr1	90497768	A/G	3	3	0	0	ZNF326	UTR3
chr1:90497779_A/G	182	186	175	178	129	58	171	185	233	157	152	185	0.285714286	0.311827957	0.234285714	0.303370787	0.240310078	0.25862069	0	0	0	0	0	0	0	0	chr1	90497779	A/G	3	3	0	0	ZNF326	UTR3
chr1:90497780_A/G	183	186	173	177	134	63	171	183	232	156	152	184	0.049180328	0.037634409	0.040462428	0.06779661	0	0	0	0	0	0	0	0	0	0	chr1	90497780	A/G	3	1	0	0	ZNF326	UTR3
chr1:90497781_A/G	183	186	175	178	130	58	171	183	232	156	153	184	0.06010929	0.069892473	0.074285714	0.06741573	0.046153846	0.120689655	0	0	0	0	0	0	0	0	chr1	90497781	A/G	3	3	0	0	ZNF326	UTR3
chr1:91439775_T/C	30	34	31	33	26	34	36	29	38	30	40	42	0.166666667	0	0	0	0.076923077	0	0	0	0	0.066666667	0.15	0.047619048	1	1	chr1	91439775	T/C	1	1	3	0	ZNF644	intronic
chr1:91439804_T/C	30	29	26	29	21	27	32	28	35	28	32	38	0.366666667	0.103448276	0.230769231	0.206896552	0.238095238	0	0	0	0	0.107142857	0.34375	0.157894737	1	1	chr1	91439804	T/C	3	2	3	0	ZNF644	intronic
chr1:91439809_T/C	29	29	27	29	22	26	31	26	33	31	31	39	0.275862069	0.172413793	0.148148148	0.137931034	0.318181818	0	0	0	0	0	0.258064516	0.076923077	1	1	chr1	91439809	T/C	3	2	2	0	ZNF644	intronic
chr1:91439810_T/C	28	29	25	29	21	26	31	26	33	29	31	38	0.25	0.172413793	0.16	0.137931034	0.333333333	0	0	0	0	0	0.258064516	0.078947368	1	1	chr1	91439810	T/C	3	2	2	0	ZNF644	intronic
chr1:91439840_T/C	18	20	24	20	17	22	28	19	18	21	24	27	0.333333333	0	0	0	0.117647059	0	0	0	0	0	0.416666667	0.111111111	1	1	chr1	91439840	T/C	1	1	2	0	ZNF644	intronic
chr1:91477952_T/C	38	39	48	59	36	49	52	37	35	30	38	33	0.052631579	0	0	0	0	0	0	0	0	0.133333333	0.131578947	0.090909091	1	1	chr1	91477952	T/C	1	0	3	0	ZNF644	intronic
chr1:9160900_T/C	26	24	40	46	37	38	91	89	36	50	64	42	0.384615385	0.291666667	0.275	0.217391304	0.108108108	0.394736842	0	0	0	0	0	0	1	1	chr1	9160900	T/C	3	3	0	0	SLC2A5;GPR157	intergenic
chr1:9160963_T/C	26	21	29	28	27	21	83	83	40	53	46	35	0.192307692	0.142857143	0.068965517	0.178571429	0.074074074	0.238095238	0	0	0	0	0.130434783	0	1	1	chr1	9160963	T/C	3	3	1	0	SLC2A5;GPR157	intergenic
chr1:9160975_T/C	23	21	30	41	25	36	81	83	40	39	44	34	0.130434783	0.095238095	0.1	0	0.12	0	0	0	0	0.051282051	0.045454545	0	1	1	chr1	9160975	T/C	3	1	2	0	SLC2A5;GPR157	intergenic
chr1:9160976_T/C	22	21	30	40	32	36	78	79	40	55	42	32	0.181818182	0.095238095	0.1	0	0	0	0	0	0	0	0.047619048	0	1	1	chr1	9160976	T/C	3	0	1	0	SLC2A5;GPR157	intergenic
chr1:9160982_T/C	16	21	21	18	22	20	72	74	38	34	42	21	0.5625	0.523809524	0.238095238	0.222222222	0.454545455	0.25	0	0	0	0.088235294	0.19047619	0.142857143	1	1	chr1	9160982	T/C	3	3	3	0	SLC2A5;GPR157	intergenic
chr1:9160989_T/C	16	20	19	31	22	34	69	70	37	49	38	27	0.125	0.25	0.105263158	0	0.227272727	0	0	0	0	0	0.105263158	0	1	1	chr1	9160989	T/C	3	1	1	0	SLC2A5;GPR157	intergenic
chr1:9161011_T/C	15	17	16	16	21	16	58	56	34	29	38	20	0.6	0.235294118	0.25	0.1875	0.285714286	0.3125	0	0	0	0.068965517	0.131578947	0	1	1	chr1	9161011	T/C	3	3	2	0	SLC2A5;GPR157	intergenic
chr1:9161366_T/C	5	7	10	13	7	7	14	15	9	10	12	10	0.4	0.285714286	0.2	0	0	0	0	0	0	0	0	0	1	1	chr1	9161366	T/C	3	0	0	0	SLC2A5;GPR157	intergenic
chr1:9163110_T/C	28	33	36	43	14	25	48	70	35	60	67	58	0.107142857	0.121212121	0	0.11627907	0.214285714	0.2	0	0	0	0	0	0	1	1	chr1	9163110	T/C	2	3	0	0	SLC2A5;GPR157	intergenic
chr1:9163290_T/C	9	12	17	22	5	12	16	6	6	19	26	18	0.333333333	0.166666667	0.176470588	0.227272727	0	0.166666667	0	0	0	0.105263158	0	0.166666667	1	1	chr1	9163290	T/C	3	2	2	0	SLC2A5;GPR157	intergenic
chr1:9163387_T/C	11	12	14	23	10	12	23	15	14	25	27	24	0.181818182	0.166666667	0.285714286	0.217391304	0.3	0.25	0	0	0	0.2	0.296296296	0	1	1	chr1	9163387	T/C	3	3	2	0	SLC2A5;GPR157	intergenic
chr1:9209051_T/C	99	97	87	106	82	79	87	103	69	111	65	95	0.070707071	0.12371134	0.068965517	0.056603774	0.036585366	0.050632911	0	0	0	0	0.092307692	0.042105263	1	1	chr1	9209051	T/C	3	3	2	0	MIR34AHG	ncRNA_exonic
chr1:9209078_T/C	85	82	75	91	74	66	78	87	44	96	59	75	0.094117647	0.085365854	0.186666667	0.076923077	0.135135135	0.151515152	0	0	0	0.041666667	0	0.08	1	1	chr1	9209078	T/C	3	3	2	0	MIR34AHG	ncRNA_exonic
chr1:9209146_T/C	28	22	24	22	29	23	26	21	16	27	29	16	0.107142857	0.090909091	0.083333333	0.136363636	0.172413793	0.086956522	0	0	0	0.074074074	0	0	1	1	chr1	9209146	T/C	3	3	1	0	MIR34AHG	ncRNA_exonic
chr1:9209195_T/C	26	6	7	10	25	10	18	16	8	14	19	11	0	0.333333333	0.428571429	0.2	0	0.2	0	0	0	0.214285714	0	0	1	1	chr1	9209195	T/C	2	2	1	0	MIR34AHG	ncRNA_exonic
chr1:92739127_T/C	25	24	18	29	22	19	22	25	22	21	16	24	0.12	0.083333333	0.166666667	0	0	0.210526316	0	0	0	0	0.1875	0.208333333	1	1	chr1	92739127	T/C	3	1	2	0	GLMN	intronic
chr1:92739147_T/C	22	27	17	26	22	26	21	26	23	15	17	26	0.136363636	0	0.294117647	0	0	0	0	0	0	0.266666667	0.235294118	0.192307692	1	1	chr1	92739147	T/C	2	0	3	0	GLMN	intronic
chr1:92739299_T/C	20	31	17	24	15	20	24	25	18	18	19	22	0.1	0.129032258	0.352941176	0.083333333	0	0	0	0	0	0	0	0.136363636	1	1	chr1	92739299	T/C	3	1	1	0	GLMN	intronic
chr1:92741561_T/C	56	73	48	68	31	49	54	64	68	40	51	63	0.178571429	0.150684932	0.1875	0.117647059	0.193548387	0.12244898	0	0	0	0.1	0.176470588	0.079365079	1	1	chr1	92741561	T/C	3	3	3	0	GLMN	intronic
chr1:92741562_T/C	57	74	47	69	31	50	54	63	68	48	52	72	0.192982456	0.121621622	0.14893617	0.072463768	0.193548387	0.08	0	0	0	0	0.096153846	0	1	1	chr1	92741562	T/C	3	3	1	0	GLMN	intronic
chr1:92742192_T/C	26	29	14	30	22	23	36	26	19	16	28	17	0.115384615	0	0	0	0	0	0	0	0	0.1875	0.142857143	0.117647059	1	1	chr1	92742192	T/C	1	0	3	0	GLMN	intronic
chr1:92744906_T/C	34	37	21	40	35	23	37	47	36	34	28	38	0.352941176	0	0.238095238	0	0.171428571	0.130434783	0	0	0	0	0.214285714	0.210526316	1	1	chr1	92744906	T/C	2	2	2	0	GLMN	intronic
chr1:92811923_A/G	11	9	14	13	7	10	16	13	13	11	14	16	0.181818182	0	0	0.153846154	0	0	0	0	0	0.363636364	0.5	0.1875	1	1	chr1	92811923	A/G	1	1	3	0	RPAP2	intronic
chr1:92815303_A/G	13	10	7	13	15	10	17	11	15	12	15	15	0.307692308	0.3	0.428571429	0.384615385	0.466666667	0.5	0	0	0	0.25	0.533333333	0.133333333	1	1	chr1	92815303	A/G	3	3	3	0	RPAP2	intronic
chr1:92863532_A/G	9	5	8	10	8	7	7	7	5	7	10	7	0	0	0	0	0.25	0.285714286	0	0	0	0	0	0	1	1	chr1	92863532	A/G	0	2	0	0	RPAP2;GFI1	intergenic
chr1:92863682_A/G	20	17	40	36	22	25	48	35	46	18	28	26	0	0	0	0.111111111	0	0.08	0	0	0	0	0	0	1	1	chr1	92863682	A/G	0	2	0	0	RPAP2;GFI1	intergenic
chr1:92865900_A/G	15	15	17	13	16	21	17	22	18	16	14	18	0.333333333	0.133333333	0.294117647	0.230769231	0.25	0.428571429	0	0	0	0.1875	0.285714286	0.277777778	1	1	chr1	92865900	A/G	3	3	3	0	RPAP2;GFI1	intergenic
chr1:92975164_T/C	81	90	82	99	81	66	140	112	114	74	98	98	0.148148148	0.177777778	0.085365854	0.101010101	0.098765432	0.106060606	0	0	0	0	0	0	1	0	chr1	92975164	T/C	3	3	0	0	EVI5	UTR3
chr1:92975180_T/C	84	104	92	117	90	72	160	128	127	85	109	106	0.202380952	0.201923077	0.163043478	0.188034188	0.155555556	0.236111111	0	0	0	0	0	0	1	0	chr1	92975180	T/C	3	3	0	0	EVI5	UTR3
chr1:92977242_T/C	29	32	18	41	27	23	46	38	24	30	26	35	0.137931034	0.0625	0.111111111	0	0	0	0	0	0	0	0	0	1	0	chr1	92977242	T/C	3	0	0	0	EVI5	UTR3
chr1:93198335_T/C	13	9	8	5	10	7	13	9	7	7	9	7	0.538461538	0.333333333	0	0	0.4	0	0	0	0	0.571428571	0.222222222	0.428571429	1	1	chr1	93198335	T/C	2	1	3	0	EVI5	intronic
chr1:93304385_T/C	219	225	199	227	175	183	188	218	243	228	216	234	0.050228311	0.022222222	0.035175879	0	0	0	0	0	0	0	0	0.021367521	0	0	chr1	93304385	T/C	3	0	1	0	FAM69A;RPL5	intronic
chr1:93588775_T/C	15	18	10	7	16	7	22	20	13	13	7	10	0	0	0.5	0.571428571	0	0.428571429	0	0	0	0.307692308	0.571428571	0.6	1	0	chr1	93588775	T/C	1	2	3	0	MTF2	intronic
chr1:93604526_A/G	95	94	73	97	76	74	122	116	139	93	99	107	0.052631579	0.085106383	0.04109589	0.051546392	0.065789474	0.081081081	0	0	0	0	0	0	0	0	chr1	93604526	A/G	3	3	0	0	MTF2	UTR3
chr1:93621294_T/C	62	61	59	69	64	67	45	73	73	53	84	71	0.080645161	0.049180328	0.06779661	0.057971014	0.09375	0.149253731	0	0	0	0	0	0	1	0	chr1	93621294	T/C	3	3	0	0	TMED5	intronic
chr1:93660637_A/G	14	12	8	25	12	20	14	25	19	17	20	16	0.214285714	0	0.5	0	0.25	0.15	0	0	0	0	0.15	0	1	1	chr1	93660637	A/G	2	2	1	0	CCDC18	intronic
chr1:93661749_A/G	20	23	21	23	19	17	22	30	30	17	11	41	0.2	0.304347826	0.333333333	0.130434783	0	0.176470588	0	0	0	0.176470588	0.272727273	0.195121951	1	1	chr1	93661749	A/G	3	2	3	0	CCDC18	intronic
chr1:93661813_A/G	22	30	26	31	21	20	23	30	32	24	17	43	0.590909091	0.466666667	0.461538462	0.322580645	0.285714286	0.35	0	0	0	0.458333333	0.470588235	0.418604651	1	1	chr1	93661813	A/G	3	3	3	0	CCDC18	intronic
chr1:93800400_T/C	25	44	28	37	28	21	50	47	42	25	31	26	0.08	0.068181818	0.071428571	0	0	0	0	0	0	0	0	0	1	0	chr1	93800400	T/C	3	0	0	0	CCDC18-AS1	ncRNA_intronic
chr1:93803536_T/C	56	89	72	73	61	35	70	71	59	47	45	54	0.107142857	0	0	0	0	0	0	0	0	0.042553191	0.066666667	0.055555556	1	1	chr1	93803536	T/C	1	0	3	0	CCDC18-AS1	ncRNA_exonic
chr1:93826715_A/G	546	555	493	517	484	408	514	592	551	536	474	616	0.025641026	0.010810811	0.016227181	0.017408124	0.01446281	0.029411765	0	0	0	0	0	0	0	0	chr1	93826715	A/G	3	3	0	0	DR1	UTR3
chr1:93830528_A/G	12	22	16	27	18	10	23	20	13	14	25	26	0.25	0.136363636	0.125	0.185185185	0	0	0	0	0	0	0	0	1	1	chr1	93830528	A/G	3	1	0	0	DR1;FNBP1L	intergenic
chr1:93832305_A/G	34	57	38	49	38	16	62	49	35	46	42	63	0.058823529	0.140350877	0.078947368	0.081632653	0	0	0	0	0	0.043478261	0.047619048	0.063492063	1	1	chr1	93832305	A/G	3	1	3	0	DR1;FNBP1L	intergenic
chr1:93832514_A/G	37	50	31	44	46	18	63	36	45	50	45	51	0.189189189	0.1	0.096774194	0.113636364	0.065217391	0	0	0	0	0	0	0	1	1	chr1	93832514	A/G	3	2	0	0	DR1;FNBP1L	intergenic
chr1:94983517_A/G	517	496	454	534	499	422	498	600	626	533	542	613	0.021276596	0.024193548	0.019823789	0.020599251	0	0.049763033	0	0	0	0	0	0	0	0	chr1	94983517	A/G	3	2	0	0	ABCD3	UTR3
chr1:9634239_A/G	7	9	10	10	8	13	19	7	13	6	13	10	0.428571429	0.444444444	0.7	0	0.25	0	0	0	0	0	0.461538462	0.2	1	1	chr1	9634239	A/G	3	1	2	0	SLC25A33	intronic
chr1:9643027_A/G	30	41	31	43	30	38	66	69	55	67	73	65	0.1	0.12195122	0.161290323	0.093023256	0.2	0	0	0	0	0	0	0	1	1	chr1	9643027	A/G	3	2	0	0	SLC25A33	downstream
chr1:9643054_A/G	29	44	31	43	57	35	69	74	52	71	85	73	0.068965517	0.045454545	0.096774194	0.046511628	0	0	0	0	0	0	0	0	1	1	chr1	9643054	A/G	3	1	0	0	SLC25A33	downstream
chr1:9643136_A/G	31	42	32	65	43	20	64	66	47	71	75	71	0.161290323	0.095238095	0.09375	0	0	0.3	0	0	0	0	0	0	1	1	chr1	9643136	A/G	3	1	0	0	SLC25A33	downstream
chr1:9643154_A/G	11	14	16	18	10	5	23	33	11	30	31	30	0.454545455	0.642857143	0.625	0.611111111	0	0.6	0	0	0	0.266666667	0.258064516	0.233333333	1	1	chr1	9643154	A/G	3	2	3	0	SLC25A33	downstream
chr1:97263776_A/G	23	23	20	23	11	36	21	18	20	27	22	27	0.217391304	0.130434783	0	0.173913043	0.181818182	0	0	0	0	0.185185185	0.181818182	0.185185185	1	1	chr1	97263776	A/G	2	2	3	0	PTBP2	intronic
chr1:97265059_A/G	21	31	39	32	37	30	39	26	50	26	34	42	0.142857143	0.064516129	0	0	0	0.066666667	0	0	0	0.076923077	0.088235294	0.142857143	1	1	chr1	97265059	A/G	2	1	3	0	PTBP2	intronic
chr1:9740242_T/C	17	11	14	15	13	19	27	29	21	26	20	33	0.117647059	0.272727273	0.142857143	0	0	0.315789474	0	0	0	0	0	0	1	0	chr1	9740242	T/C	3	1	0	0	PIK3CD-AS2	ncRNA_intronic
chr1:9987422_T/C	129	129	106	189	134	62	168	187	168	184	224	174	0	0	0.066037736	0	0	0.048387097	0	0	0	0	0	0	1	1	chr1	9987422	T/C	1	1	0	0	LZIC	UTR3
chr1:9987436_T/C	80	84	94	118	95	56	169	187	169	178	152	126	0.0875	0.166666667	0.074468085	0.110169492	0.094736842	0.053571429	0	0	0	0	0.039473684	0.031746032	1	1	chr1	9987436	T/C	3	3	2	0	LZIC	UTR3
chr1:9987445_T/C	81	84	95	206	133	55	174	193	177	179	228	173	0.111111111	0.071428571	0.084210526	0	0	0.127272727	0	0	0	0	0	0	1	1	chr1	9987445	T/C	3	1	0	0	LZIC	UTR3
chr1:9987448_T/C	82	85	93	206	132	55	172	194	178	176	230	173	0.06097561	0.129411765	0.075268817	0	0	0.127272727	0	0	0	0	0	0	1	1	chr1	9987448	T/C	3	1	0	0	LZIC	UTR3
chr1:9987470_T/C	41	37	44	116	56	30	112	122	115	78	99	77	0.12195122	0.135135135	0.181818182	0	0.071428571	0.233333333	0	0	0	0.038461538	0.03030303	0.064935065	1	1	chr1	9987470	T/C	3	2	3	0	LZIC	UTR3
chr1:9987484_T/C	41	39	42	70	52	32	118	128	112	95	99	78	0.341463415	0.205128205	0.452380952	0.257142857	0.230769231	0.375	0	0	0	0	0.050505051	0.064102564	1	1	chr1	9987484	T/C	3	3	2	0	LZIC	UTR3
chr1:9987524_T/C	45	35	49	70	44	47	104	124	100	83	133	98	0.066666667	0.057142857	0.163265306	0.057142857	0.068181818	0	0	0	0	0	0	0	1	1	chr1	9987524	T/C	3	2	0	0	LZIC	UTR3
chr1:9987631_T/C	49	41	60	61	49	33	73	81	54	67	76	83	0.163265306	0.243902439	0.166666667	0.131147541	0.102040816	0	0	0	0	0	0	0	1	1	chr1	9987631	T/C	3	2	0	0	LZIC	UTR3
chr1:9987640_T/C	46	51	53	61	50	21	68	75	51	65	68	79	0.152173913	0	0.132075472	0.06557377	0.06	0.142857143	0	0	0	0	0	0	1	1	chr1	9987640	T/C	2	3	0	0	LZIC	UTR3
chr1:9988690_T/C	38	50	44	71	35	38	71	56	43	60	86	83	0.131578947	0.18	0.113636364	0.154929577	0.171428571	0.236842105	0	0	0	0	0	0	1	1	chr1	9988690	T/C	3	3	0	0	LZIC	UTR3
chr1:9988691_T/C	38	50	43	71	34	38	71	56	43	60	86	78	0.5	0.48	0.279069767	0.366197183	0.382352941	0.526315789	0	0	0	0	0	0.038461538	1	1	chr1	9988691	T/C	3	3	1	0	LZIC	UTR3
chr1:9988692_T/C	52	51	43	71	33	38	71	56	44	60	87	83	0	0.254901961	0.093023256	0.281690141	0.121212121	0.210526316	0	0	0	0	0	0	1	1	chr1	9988692	T/C	2	3	0	0	LZIC	UTR3
chr1:9988718_T/C	37	54	60	67	36	38	73	60	45	55	95	88	0.054054054	0.092592593	0	0.104477612	0.055555556	0.236842105	0	0	0	0	0	0	1	1	chr1	9988718	T/C	2	3	0	0	LZIC	UTR3
chr1:9988822_T/C	29	19	30	35	28	21	57	47	38	33	55	47	0	0.315789474	0.1	0.142857143	0	0	0	0	0	0	0	0	1	1	chr1	9988822	T/C	2	1	0	0	LZIC	UTR3
chr1:9988826_T/C	28	18	31	36	21	11	59	49	39	34	57	48	0	0.222222222	0.258064516	0.333333333	0.285714286	0.454545455	0	0	0	0	0	0	1	1	chr1	9988826	T/C	2	3	0	0	LZIC	UTR3
chr1:9988851_T/C	15	12	29	33	21	13	56	50	40	38	43	47	0.133333333	0.333333333	0.310344828	0.363636364	0.238095238	0.307692308	0	0	0	0	0.069767442	0	1	1	chr1	9988851	T/C	3	3	1	0	LZIC	UTR3
chr10:101473505_T/C	268	293	335	303	248	202	364	347	298	299	329	291	0.03358209	0.017064846	0	0.00990099	0.028225806	0.054455446	0	0	0	0.016722408	0	0	1	1	chr10	101473505	T/C	2	3	1	0	COX15	UTR3
chr10:101473506_T/C	265	290	305	341	246	203	362	346	293	324	328	271	0.033962264	0.024137931	0.016393443	0	0.036585366	0.039408867	0	0	0	0	0	0.011070111	1	1	chr10	101473506	T/C	3	2	1	0	COX15	UTR3
chr10:101992194_T/C	54	65	94	112	64	82	119	76	70	104	101	107	0.111111111	0.076923077	0	0	0.046875	0	0	0	0	0	0	0	1	1	chr10	101992194	T/C	2	1	0	0	CWF19L1	UTR3
chr10:101992259_T/C	39	54	44	60	41	51	73	49	52	58	85	54	0.179487179	0	0.159090909	0.066666667	0	0	0	0	0	0	0	0.055555556	1	1	chr10	101992259	T/C	2	1	1	0	CWF19L1	UTR3
chr10:101992298_T/C	68	65	79	102	66	72	91	78	61	83	105	88	0.147058824	0.092307692	0	0.049019608	0.075757576	0.222222222	0	0	0	0.024096386	0.085714286	0	1	1	chr10	101992298	T/C	2	3	2	0	CWF19L1	UTR3
chr10:101992302_T/C	67	66	80	113	77	73	94	85	62	84	104	92	0.089552239	0.106060606	0	0	0	0.205479452	0	0	0	0.023809524	0.096153846	0	1	1	chr10	101992302	T/C	2	1	2	0	CWF19L1	UTR3
chr10:101992307_T/C	66	61	67	97	63	72	94	84	58	81	103	90	0.53030303	0.540983607	0.388059701	0.24742268	0.222222222	0.430555556	0	0	0	0.234567901	0.300970874	0.255555556	1	1	chr10	101992307	T/C	3	3	3	0	CWF19L1	UTR3
chr10:101992314_T/C	63	59	68	96	75	74	95	81	55	79	103	92	0.158730159	0.254237288	0.132352941	0.09375	0	0.081081081	0	0	0	0.088607595	0.213592233	0.141304348	1	1	chr10	101992314	T/C	3	2	3	0	CWF19L1	UTR3
chr10:101992425_T/C	80	77	89	98	71	72	119	102	65	145	107	102	0.125	0.103896104	0	0.06122449	0.070422535	0.097222222	0	0	0	0	0.056074766	0	1	1	chr10	101992425	T/C	2	3	1	0	CWF19L1	UTR3
chr10:101992683_T/C	75	60	75	102	68	72	88	99	64	73	68	70	0.12	0.066666667	0.12	0.088235294	0.132352941	0.166666667	0	0	0	0.082191781	0.058823529	0.1	1	1	chr10	101992683	T/C	3	3	3	0	CWF19L1	UTR3
chr10:101992684_T/C	75	71	75	103	68	71	87	100	64	82	78	83	0.133333333	0	0.053333333	0.038834951	0.102941176	0.070422535	0	0	0	0	0	0	1	1	chr10	101992684	T/C	2	3	0	0	CWF19L1	UTR3
chr10:101992738_T/C	69	89	70	100	90	61	99	115	90	73	99	97	0.202898551	0	0.071428571	0.05	0	0.147540984	0	0	0	0	0	0	1	1	chr10	101992738	T/C	2	2	0	0	CWF19L1	UTR3
chr10:101992783_T/C	82	78	92	124	81	70	123	126	120	74	91	103	0.207317073	0.076923077	0.086956522	0.169354839	0.111111111	0.228571429	0	0	0	0.067567568	0.131868132	0.087378641	1	1	chr10	101992783	T/C	3	3	3	0	CWF19L1	UTR3
chr10:101992793_T/C	72	68	76	113	71	54	102	99	109	80	94	96	0.097222222	0.132352941	0.118421053	0.14159292	0.169014085	0.092592593	0	0	0	0	0.042553191	0	1	1	chr10	101992793	T/C	3	3	1	0	CWF19L1	UTR3
chr10:101992822_T/C	86	86	117	140	109	81	152	136	137	112	146	125	0.069767442	0.034883721	0	0.042857143	0	0	0	0	0	0	0	0	1	1	chr10	101992822	T/C	2	1	0	0	CWF19L1	UTR3
chr10:101992878_T/C	95	90	116	138	100	74	196	178	169	146	107	173	0.094736842	0.144444444	0.094827586	0.123188406	0.09	0.094594595	0	0	0	0	0.074766355	0	1	1	chr10	101992878	T/C	3	3	1	0	CWF19L1	UTR3
chr10:101995960_T/C	21	12	16	14	16	11	27	12	21	13	15	14	0.428571429	0.166666667	0.1875	0.285714286	0.125	0.272727273	0	0	0	0.538461538	0.533333333	0.214285714	1	1	chr10	101995960	T/C	3	3	3	0	CWF19L1	intronic
chr10:102012003_T/C	12	37	16	18	16	11	23	17	21	16	21	27	0.333333333	0.162162162	0	0.444444444	0.375	0.545454545	0	0	0	0	0.238095238	0	1	1	chr10	102012003	T/C	2	3	1	0	CWF19L1	intronic
chr10:102121113_A/G	1078	1185	1194	1253	1000	713	1378	1639	1329	1361	1372	1392	0.019480519	0.012658228	0	0.009577015	0.011	0.021037868	0	0	0	0	0	0	0	0	chr10	102121113	A/G	2	3	0	0	SCD	UTR3
chr10:102121601_A/G	609	703	634	710	537	446	843	923	754	804	843	868	0.428571429	0.321479374	0.369085174	0.322535211	0.275605214	0.385650224	0	0	0	0	0	0	1	0	chr10	102121601	A/G	3	3	0	0	SCD	UTR3
chr10:102318176_A/G	31	34	38	46	28	25	40	34	30	23	29	41	0.064516129	0.117647059	0.078947368	0	0	0.24	0	0	0	0.086956522	0.068965517	0	1	1	chr10	102318176	A/G	3	1	2	0	HIF1AN;PAX2	intergenic
chr10:102684025_A/G	276	290	287	336	251	267	343	310	328	272	281	338	0.028985507	0.034482759	0.045296167	0.056547619	0.035856574	0.056179775	0	0	0	0	0	0	0	0	chr10	102684025	A/G	3	3	0	0	SLF2	exonic
chr10:103460801_T/C	11	26	27	32	21	22	31	34	44	20	26	40	0.181818182	0.153846154	0.074074074	0.125	0	0	0	0	0	0.1	0	0	1	1	chr10	103460801	T/C	3	1	1	0	FBXW4;FGF8	intergenic
chr10:103549169_T/C	17	20	13	27	19	25	17	18	17	14	27	24	0.294117647	0.25	0.461538462	0.37037037	0.368421053	0.24	0	0	0	0.428571429	0.592592593	0.25	1	1	chr10	103549169	T/C	3	3	3	0	MGEA5	intronic
chr10:103549474_T/C	29	23	17	24	31	28	16	21	33	18	20	29	0.103448276	0	0.176470588	0	0	0	0	0	0	0	0.15	0.068965517	1	1	chr10	103549474	T/C	2	0	2	0	MGEA5	intronic
chr10:103549480_T/C	29	23	17	24	28	20	16	20	32	15	20	29	0.24137931	0	0.235294118	0	0	0.15	0	0	0	0.133333333	0.2	0.206896552	1	1	chr10	103549480	T/C	2	1	3	0	MGEA5	intronic
chr10:103571021_T/C	22	15	14	23	32	24	13	17	18	24	31	31	0.136363636	0.266666667	0.214285714	0	0	0	0	0	0	0	0.064516129	0	1	1	chr10	103571021	T/C	3	0	1	0	MGEA5	intronic
chr10:103571427_T/C	49	68	48	62	47	45	85	54	57	59	45	66	0.142857143	0.073529412	0.083333333	0.048387097	0.106382979	0.133333333	0	0	0	0.084745763	0.155555556	0.136363636	1	1	chr10	103571427	T/C	3	3	3	0	MGEA5	intronic
chr10:103921344_T/G	531	565	572	2722	2201	2070	2572	2849	2663	520	2885	585	0.013182674	0.021238938	0.015734266	0	0	0	0	0	0	0.015384615	0	0.015384615	0	0	chr10	103921344	T/G	3	0	2	0	NOLC1	exonic
chr10:104212326_A/G	24	20	15	42	31	39	35	23	15	29	39	47	0	0	0.133333333	0	0	0	0	0	0	0.068965517	0.051282051	0.063829787	1	1	chr10	104212326	A/G	1	0	3	0	RPARP-AS1	ncRNA_intronic
chr10:104213757_A/G	19	20	22	25	38	37	20	28	20	25	39	19	0.263157895	0.1	0.090909091	0	0.105263158	0.081081081	0	0	0	0	0.179487179	0.105263158	1	1	chr10	104213757	A/G	3	2	2	0	RPARP-AS1	ncRNA_intronic
chr10:104497837_A/G	115	120	113	124	124	92	202	184	111	130	153	119	0.043478261	0.025	0	0.032258065	0.056451613	0.032608696	0	0	0	0	0	0.033613445	0	0	chr10	104497837	A/G	2	3	1	0	SFXN2	UTR3
chr10:104500027_A/G	31	27	34	39	41	24	62	56	60	35	25	29	0.225806452	0.185185185	0.205882353	0.153846154	0.12195122	0.208333333	0	0	0	0	0.12	0.24137931	1	1	chr10	104500027	A/G	3	3	2	0	SFXN2;WBP1L	intergenic
chr10:104500062_A/G	28	33	36	43	42	20	68	64	65	29	33	31	0.178571429	0.363636364	0.194444444	0.139534884	0.285714286	0.2	0	0	0	0.068965517	0	0.064516129	1	1	chr10	104500062	A/G	3	3	2	0	SFXN2;WBP1L	intergenic
chr10:104500103_A/G	26	28	35	43	33	21	77	64	69	25	30	26	0.615384615	0.214285714	0.428571429	0.279069767	0.484848485	0.428571429	0	0	0	0.12	0.1	0.076923077	1	1	chr10	104500103	A/G	3	3	3	0	SFXN2;WBP1L	intergenic
chr10:104500104_A/G	25	29	34	42	34	20	79	64	70	28	33	26	0.32	0.103448276	0.205882353	0.095238095	0.264705882	0.3	0	0	0	0	0	0.153846154	1	1	chr10	104500104	A/G	3	3	1	0	SFXN2;WBP1L	intergenic
chr10:104500108_A/G	26	29	34	42	35	21	75	64	69	25	33	34	0.115384615	0.103448276	0.117647059	0	0.057142857	0.095238095	0	0	0	0	0	0	1	1	chr10	104500108	A/G	3	2	0	0	SFXN2;WBP1L	intergenic
chr10:104500201_A/G	27	46	50	61	50	24	90	69	77	39	41	45	0.074074074	0	0	0	0	0.083333333	0	0	0	0	0	0	1	1	chr10	104500201	A/G	1	1	0	0	SFXN2;WBP1L	intergenic
chr10:104500214_A/G	25	40	43	60	43	23	91	65	73	35	30	38	0.44	0.425	0.465116279	0.35	0.372093023	0.52173913	0	0	0	0.171428571	0.066666667	0.342105263	1	1	chr10	104500214	A/G	3	3	3	0	SFXN2;WBP1L	intergenic
chr10:104500218_A/G	26	40	44	73	47	28	90	65	73	38	38	41	0.076923077	0.075	0.068181818	0	0	0	0	0	0	0	0	0	1	1	chr10	104500218	A/G	3	0	0	0	SFXN2;WBP1L	intergenic
chr10:104500231_A/G	21	40	37	58	38	21	85	56	56	37	34	38	0.19047619	0.125	0.135135135	0.137931034	0.052631579	0.19047619	0	0	0	0	0	0	1	1	chr10	104500231	A/G	3	3	0	0	SFXN2;WBP1L	intergenic
chr10:104500241_A/G	22	37	35	53	41	20	79	52	54	37	33	36	0	0.189189189	0.142857143	0.094339623	0	0.1	0	0	0	0	0	0	1	1	chr10	104500241	A/G	2	2	0	0	SFXN2;WBP1L	intergenic
chr10:104500253_A/G	19	37	36	56	38	20	80	50	53	37	33	37	0.157894737	0.216216216	0.25	0.25	0.184210526	0.25	0	0	0	0	0	0.108108108	1	1	chr10	104500253	A/G	3	3	1	0	SFXN2;WBP1L	intergenic
chr10:105090091_T/C	14	11	15	11	9	9	19	19	28	7	17	15	0.142857143	0.272727273	0.2	0	0	0.333333333	0	0	0	0	0.117647059	0.2	1	1	chr10	105090091	T/C	3	1	2	0	PCGF6	intronic
chr10:105091125_T/C	18	8	18	14	11	14	26	19	15	14	16	14	0	0	0	0.285714286	0.181818182	0.142857143	0	0	0	0.285714286	0.125	0.357142857	1	1	chr10	105091125	T/C	0	3	3	0	PCGF6	intronic
chr10:105094902_T/C	10	9	12	6	6	11	18	15	14	8	7	17	0	0	0.416666667	0.333333333	0.333333333	0.181818182	0	0	0	0	0.285714286	0.235294118	1	1	chr10	105094902	T/C	1	3	2	0	PCGF6	intronic
chr10:105208708_A/G	27	20	27	38	20	24	37	54	40	20	31	32	0.333333333	0.35	0.074074074	0.263157895	0.4	0.208333333	0	0	0	0	0.129032258	0.125	0	0	chr10	105208708	A/G	3	3	2	0	CALHM2	intronic
chr10:114209254_A/G	17	14	15	28	11	10	36	26	24	20	18	17	0.588235294	0.428571429	0.266666667	0.392857143	0.181818182	0.5	0	0	0	0	0	0.117647059	1	1	chr10	114209254	A/G	3	3	1	0	VTI1A	intronic
chr10:114209353_A/G	12	18	15	20	18	12	35	25	15	23	19	16	0.25	0.111111111	0.2	0.1	0	0.333333333	0	0	0	0	0.210526316	0	1	1	chr10	114209353	A/G	3	2	1	0	VTI1A	intronic
chr10:114209404_A/G	11	16	13	20	14	9	28	22	11	21	17	11	0.454545455	0.125	0.230769231	0.35	0	0.333333333	0	0	0	0	0.294117647	0	1	1	chr10	114209404	A/G	3	2	1	0	VTI1A	intronic
chr10:114209888_A/G	19	20	16	16	23	28	27	31	30	24	23	23	0.105263158	0	0.125	0.125	0	0	0	0	0	0	0.086956522	0	1	1	chr10	114209888	A/G	2	1	1	0	VTI1A	intronic
chr10:119028335_T/C	20	9	14	14	6	25	47	22	20	14	17	25	0	0.333333333	0.214285714	0.214285714	0.333333333	0.32	0	0	0	0	0	0	1	0	chr10	119028335	T/C	2	3	0	0	SLC18A2	intronic
chr10:119028336_T/C	16	9	14	14	11	25	47	22	20	14	17	25	0.5	0.555555556	0.5	0.428571429	0	0.48	0	0	0	0	0	0	1	0	chr10	119028336	T/C	3	2	0	0	SLC18A2	intronic
chr10:119028340_T/C	15	9	14	13	11	25	46	18	19	14	16	21	0.133333333	0.222222222	0.5	0.230769231	0	0.36	0	0	0	0	0	0	1	0	chr10	119028340	T/C	3	2	0	0	SLC18A2	intronic
chr10:119028912_T/C	27	25	19	22	18	31	37	29	18	21	32	26	0.111111111	0.12	0.263157895	0.181818182	0.111111111	0	0	0	0	0	0	0	1	0	chr10	119028912	T/C	3	2	0	0	SLC18A2	intronic
chr10:12063416_T/C	7	10	11	10	10	13	13	15	10	8	6	6	0.428571429	0.3	0.272727273	0	0	0	0	0	0	0	0.333333333	0	1	1	chr10	12063416	T/C	3	0	1	0	UPF2	intronic
chr10:120812025_T/C	24	36	26	43	29	34	37	44	45	22	41	34	0.166666667	0.277777778	0.346153846	0.209302326	0.24137931	0.235294118	0	0	0	0.090909091	0.170731707	0.058823529	1	1	chr10	120812025	T/C	3	3	3	0	EIF3A	intronic
chr10:120813113_T/C	15	18	28	26	24	16	23	33	15	13	16	24	0.2	0.166666667	0	0	0	0	0	0	0	0	0	0	1	1	chr10	120813113	T/C	2	0	0	0	EIF3A	intronic
chr10:120813115_T/C	15	18	27	25	24	8	21	31	14	13	8	14	0.266666667	0.277777778	0	0	0	0.375	0	0	0	0	0.25	0.142857143	1	1	chr10	120813115	T/C	2	1	2	0	EIF3A	intronic
chr10:120813213_T/C	17	25	34	32	24	20	31	26	25	19	22	22	0.117647059	0.2	0.294117647	0.125	0.083333333	0.15	0	0	0	0.210526316	0.090909091	0.136363636	1	1	chr10	120813213	T/C	3	3	3	0	EIF3A	intronic
chr10:12163032_A/G	71	74	79	96	67	56	127	137	115	96	105	93	0.042253521	0.094594595	0.126582278	0.072916667	0.074626866	0.071428571	0	0	0	0.114583333	0.095238095	0.139784946	1	1	chr10	12163032	A/G	3	3	3	0	DHTKD1	UTR3
chr10:12163174_A/G	67	113	74	112	61	59	149	189	146	109	102	101	0.059701493	0	0.067567568	0.026785714	0.049180328	0	0	0	0	0.018348624	0.039215686	0.02970297	1	1	chr10	12163174	A/G	2	2	3	0	DHTKD1	UTR3
chr10:12163573_A/G	77	88	75	102	83	54	124	133	103	83	95	89	0.051948052	0.056818182	0.04	0.039215686	0	0.092592593	0	0	0	0.072289157	0.052631579	0.056179775	1	1	chr10	12163573	A/G	3	2	3	0	DHTKD1	UTR3
chr10:12164497_A/G	80	107	86	123	91	79	142	157	165	111	163	94	0.0375	0.037383178	0.034883721	0.032520325	0	0	0	0	0	0	0	0	1	1	chr10	12164497	A/G	3	1	0	0	DHTKD1	UTR3
chr10:12193410_A/G	8	6	12	10	12	13	16	13	9	10	20	9	0	0	0	0.4	0.416666667	0.307692308	0	0	0	0.2	0	0	1	1	chr10	12193410	A/G	0	3	1	0	SEC61A2	intronic
chr10:124653249_A/G	12	10	11	10	7	7	21	9	11	13	15	8	0	0	0	0.2	0.285714286	0.571428571	0	0	0	0	0	0	1	1	chr10	124653249	A/G	0	3	0	0	LOC399815	ncRNA_intronic
chr10:124928166_A/G	8	9	7	8	8	7	19	7	7	10	7	11	0.25	0	0	0.375	0.25	0.285714286	0	0	0	0.2	0	0	1	1	chr10	124928166	A/G	1	3	1	0	BUB3;GPR26	intergenic
chr10:124929451_A/G	44	40	30	36	18	24	34	38	51	28	21	42	0.227272727	0.175	0.166666667	0.138888889	0.111111111	0	0	0	0	0.214285714	0.19047619	0.095238095	1	1	chr10	124929451	A/G	3	2	3	0	BUB3;GPR26	intergenic
chr10:124929548_A/G	19	14	16	16	12	9	20	17	20	9	10	18	0.105263158	0	0	0.125	0	0	0	0	0	0	0	0	1	1	chr10	124929548	A/G	1	1	0	0	BUB3;GPR26	intergenic
chr10:126451098_T/C	74	46	73	80	90	71	81	69	79	53	98	74	0	0	0	0	0	0	0	0	0	0	0	0	1	1	chr10	126451098	T/C	0	0	0	0	EEF1AKMT2	exonic
chr10:127437330_A/G	10	13	14	17	12	15	20	20	24	21	14	17	0	0.307692308	0.214285714	0	0.333333333	0.133333333	0	0	0	0.285714286	0.214285714	0.235294118	1	1	chr10	127437330	A/G	2	2	3	0	EDRF1-AS1	ncRNA_intronic
chr10:127480557_T/C	53	77	89	81	65	76	111	96	129	79	126	125	0.056603774	0	0.101123596	0.074074074	0.076923077	0.092105263	0	0	0	0.037974684	0	0	1	0	chr10	127480557	T/C	2	3	1	0	UROS	intronic
chr10:127480558_T/C	53	62	89	99	80	76	112	96	130	101	128	125	0.075471698	0.032258065	0.08988764	0	0	0.078947368	0	0	0	0	0	0	1	0	chr10	127480558	T/C	3	1	0	0	UROS	intronic
chr10:127480585_T/C	41	51	71	67	70	58	101	82	125	81	88	102	0.170731707	0.156862745	0.183098592	0.074626866	0	0.155172414	0	0	0	0	0	0	1	0	chr10	127480585	T/C	3	2	0	0	UROS	intronic
chr10:129903550_T/C	624	500	732	630	636	759	932	869	1271	749	929	994	0.022435897	0.008	0.008196721	0.00952381	0.009433962	0.025032938	0	0	0	0	0	0	0	0	chr10	129903550	T/C	3	3	0	0	MKI67	exonic
chr10:129904504_G/A	793	961	914	1145	1010	1208	1044	999	1316	835	973	1158	0.007566204	0.089490114	0.032822757	0	0	0	0	0	0	0	0	0	0	0	chr10	129904504	G/A	3	0	0	0	MKI67	exonic
chr10:129904507_G/A	826	1004	912	1117	984	1176	1014	978	1287	816	950	1125	0.004842615	0.084661355	0.029605263	0	0	0	0	0	0	0	0	0	0	0	chr10	129904507	G/A	3	0	0	0	MKI67	exonic
chr10:134144150_T/C	13	14	21	30	18	13	18	24	9	29	32	41	0.230769231	0	0	0.066666667	0.166666667	0.384615385	0	0	0	0	0	0	1	1	chr10	134144150	T/C	1	3	0	0	STK32C	intronic
chr10:14947715_A/G	45	41	53	54	42	39	49	49	46	39	32	53	0.088888889	0.073170732	0.056603774	0	0.047619048	0	0	0	0	0	0.0625	0	1	1	chr10	14947715	A/G	3	1	1	0	DCLRE1C	UTR3
chr10:14947727_T/C	42	38	52	52	40	35	41	45	41	39	31	49	0.166666667	0.131578947	0.076923077	0.057692308	0.05	0.171428571	0	0	0	0	0	0	1	1	chr10	14947727	T/C	3	3	0	0	DCLRE1C	UTR3
chr10:14947860_A/G	49	37	47	53	48	36	67	49	54	49	39	53	0.183673469	0.108108108	0.127659574	0.132075472	0.1875	0.305555556	0	0	0	0.081632653	0.179487179	0.075471698	1	1	chr10	14947860	A/G	3	3	3	0	DCLRE1C	UTR3
chr10:14947861_A/G	50	37	47	53	47	36	70	50	54	50	38	53	0.18	0.27027027	0.191489362	0.226415094	0.191489362	0.305555556	0	0	0	0.18	0.368421053	0.226415094	1	1	chr10	14947861	A/G	3	3	3	0	DCLRE1C	UTR3
chr10:14947902_A/G	59	53	65	67	65	46	90	59	57	52	44	67	0.050847458	0.150943396	0	0.104477612	0.076923077	0.065217391	0	0	0	0.038461538	0.045454545	0	1	1	chr10	14947902	A/G	2	3	2	0	DCLRE1C	UTR3
chr10:14947979_T/C	71	56	62	93	81	69	123	74	72	61	52	79	0.112676056	0.125	0.096774194	0.064516129	0.086419753	0.043478261	0	0	0	0	0.038461538	0.050632911	1	1	chr10	14947979	T/C	3	3	2	0	DCLRE1C	UTR3
chr10:14948994_A/G	83	75	90	116	78	83	132	100	110	89	107	109	0	0.04	0.033333333	0	0.051282051	0	0	0	0	0	0.028037383	0	1	1	chr10	14948994	A/G	2	1	1	0	DCLRE1C	UTR3
chr10:14949006_T/C	72	76	89	103	79	75	134	99	112	86	110	92	0.069444444	0.065789474	0.08988764	0.077669903	0.050632911	0.12	0	0	0	0.081395349	0.090909091	0.119565217	1	1	chr10	14949006	T/C	3	3	3	0	DCLRE1C	UTR3
chr10:14949114_A/G	97	87	100	110	90	84	134	101	125	92	119	119	0.06185567	0.068965517	0.03	0.036363636	0	0	0	0	0	0	0	0	1	1	chr10	14949114	A/G	3	1	0	0	DCLRE1C	UTR3
chr10:14949135_T/C	95	90	104	109	85	73	132	106	122	85	91	109	0.094736842	0.077777778	0.115384615	0.119266055	0.152941176	0.095890411	0	0	0	0.141176471	0.131868132	0.04587156	1	1	chr10	14949135	T/C	3	3	3	0	DCLRE1C	UTR3
chr10:14949989_T/C	75	65	76	77	61	77	92	65	87	85	60	79	0.026666667	0.046153846	0	0.077922078	0.049180328	0.025974026	0	0	0	0	0.066666667	0	1	1	chr10	14949989	T/C	2	3	1	0	DCLRE1C	UTR3
chr10:14950262_A/G	113	104	78	77	77	89	106	96	78	96	66	123	0	0	0.102564103	0.077922078	0.064935065	0	0	0	0	0	0	0	1	1	chr10	14950262	A/G	1	2	0	0	DCLRE1C	UTR3
chr10:15117710_T/C	23	24	23	56	20	30	68	57	39	47	37	50	0.391304348	0.416666667	0.304347826	0.5	0.3	0.466666667	0	0	0	0.042553191	0.108108108	0.06	1	1	chr10	15117710	T/C	3	3	3	0	ACBD7-DCLRE1CP1	ncRNA_intronic
chr10:15117716_T/C	24	26	24	55	20	32	70	59	39	51	37	58	0.125	0.269230769	0.291666667	0.290909091	0.15	0.25	0	0	0	0	0.081081081	0	1	1	chr10	15117716	T/C	3	3	1	0	ACBD7-DCLRE1CP1	ncRNA_intronic
chr10:15117728_T/C	24	26	23	57	24	35	72	60	40	51	37	59	0.25	0.307692308	0.304347826	0.333333333	0	0.428571429	0	0	0	0	0.054054054	0	1	1	chr10	15117728	T/C	3	2	1	0	ACBD7-DCLRE1CP1	ncRNA_intronic
chr10:15117793_T/C	21	19	26	44	17	35	98	69	49	46	42	58	0.285714286	0.210526316	0.423076923	0.181818182	0.117647059	0.314285714	0	0	0	0.086956522	0.142857143	0.034482759	1	1	chr10	15117793	T/C	3	3	3	0	ACBD7-DCLRE1CP1	ncRNA_intronic
chr10:15117829_T/C	19	10	20	32	11	31	77	55	27	27	26	46	0	0.3	0.1	0.15625	0.272727273	0	0	0	0	0.333333333	0.153846154	0.086956522	1	1	chr10	15117829	T/C	2	2	3	0	ACBD7-DCLRE1CP1	ncRNA_intronic
chr10:15117886_T/C	16	5	28	26	13	32	83	57	34	31	26	57	0.1875	0.2	0	0.192307692	0.230769231	0	0	0	0	0.064516129	0	0	1	1	chr10	15117886	T/C	2	2	1	0	ACBD7-DCLRE1CP1	ncRNA_intronic
chr10:15117887_T/C	15	5	15	67	24	32	81	57	34	39	26	57	0.333333333	0.2	0.2	0	0	0	0	0	0	0	0	0	1	1	chr10	15117887	T/C	3	0	0	0	ACBD7-DCLRE1CP1	ncRNA_intronic
chr10:15117890_T/C	15	25	15	26	25	35	83	57	34	39	26	55	0.266666667	0	0.266666667	0.192307692	0	0	0	0	0	0	0	0	1	1	chr10	15117890	T/C	2	1	0	0	ACBD7-DCLRE1CP1	ncRNA_intronic
chr10:15117967_T/C	27	20	23	50	28	13	64	33	24	32	22	36	0.148148148	0.15	0	0.08	0	0.230769231	0	0	0	0	0	0	1	1	chr10	15117967	T/C	2	2	0	0	ACBD7-DCLRE1CP1	ncRNA_intronic
chr10:15118513_T/C	60	48	61	113	61	77	128	83	87	58	53	85	0.083333333	0.0625	0.131147541	0.053097345	0	0	0	0	0	0	0	0	1	1	chr10	15118513	T/C	3	1	0	0	ACBD7-DCLRE1CP1	ncRNA_intronic
chr10:15118769_T/C	6	7	8	20	12	11	10	5	9	7	5	11	0.333333333	0.428571429	0	0.4	0	0.181818182	0	0	0	0	0	0	1	1	chr10	15118769	T/C	2	2	0	0	ACBD7-DCLRE1CP1	ncRNA_intronic
chr10:15118970_T/C	21	23	20	43	20	35	37	29	31	18	29	28	0.142857143	0.086956522	0.1	0.069767442	0	0	0	0	0	0	0	0	1	0	chr10	15118970	T/C	3	1	0	0	ACBD7-DCLRE1CP1	ncRNA_intronic
chr10:15119232_T/C	22	33	22	63	33	31	79	41	41	28	26	42	0.136363636	0.060606061	0.090909091	0.238095238	0	0.193548387	0	0	0	0	0	0	1	0	chr10	15119232	T/C	3	2	0	0	ACBD7-DCLRE1CP1	ncRNA_intronic
chr10:15119242_T/C	34	49	41	76	45	47	97	52	54	31	29	56	0.117647059	0	0	0.092105263	0	0.063829787	0	0	0	0	0	0	1	0	chr10	15119242	T/C	1	2	0	0	ACBD7-DCLRE1CP1	ncRNA_intronic
chr10:15119244_T/C	34	48	43	76	46	47	97	52	54	31	28	56	0.205882353	0	0.046511628	0.157894737	0	0.127659574	0	0	0	0	0	0	1	0	chr10	15119244	T/C	2	2	0	0	ACBD7-DCLRE1CP1	ncRNA_intronic
chr10:15119257_T/C	33	45	38	75	41	46	95	55	55	32	30	55	0.181818182	0.155555556	0.078947368	0.186666667	0.146341463	0.173913043	0	0	0	0	0	0	1	0	chr10	15119257	T/C	3	3	0	0	ACBD7-DCLRE1CP1	ncRNA_intronic
chr10:15119278_T/C	32	40	40	72	42	45	87	54	51	30	29	45	0.21875	0.325	0.3	0.375	0.30952381	0.377777778	0	0	0	0	0	0	1	0	chr10	15119278	T/C	3	3	0	0	ACBD7-DCLRE1CP1	ncRNA_intronic
chr10:15119280_T/C	32	44	43	72	42	44	85	54	51	30	30	46	0.0625	0	0	0.083333333	0.047619048	0.113636364	0	0	0	0	0	0	1	0	chr10	15119280	T/C	1	3	0	0	ACBD7-DCLRE1CP1	ncRNA_intronic
chr10:15119308_T/C	65	62	72	100	60	63	127	74	80	45	52	80	0	0.048387097	0	0.04	0.033333333	0.031746032	0	0	0	0	0	0	1	0	chr10	15119308	T/C	1	3	0	0	ACBD7-DCLRE1CP1	ncRNA_intronic
chr10:15119311_T/C	64	68	72	100	60	62	127	73	81	42	54	80	0	0	0	0.04	0.033333333	0.032258065	0	0	0	0	0	0	1	0	chr10	15119311	T/C	0	3	0	0	ACBD7-DCLRE1CP1	ncRNA_intronic
chr10:15119402_T/C	48	54	55	84	43	52	123	68	74	47	67	81	0.083333333	0.111111111	0.036363636	0.095238095	0.046511628	0.192307692	0	0	0	0	0	0	1	0	chr10	15119402	T/C	3	3	0	0	ACBD7-DCLRE1CP1	ncRNA_intronic
chr10:15119414_T/C	48	53	55	86	41	48	133	75	74	48	66	84	0.145833333	0.188679245	0.054545455	0.081395349	0.12195122	0.229166667	0	0	0	0	0	0	1	0	chr10	15119414	T/C	3	3	0	0	ACBD7-DCLRE1CP1	ncRNA_intronic
chr10:15119467_T/C	44	60	65	106	37	53	111	57	61	42	58	71	0.113636364	0.166666667	0	0.113207547	0.135135135	0.094339623	0	0	0	0	0	0	1	0	chr10	15119467	T/C	2	3	0	0	ACBD7-DCLRE1CP1	ncRNA_intronic
chr10:15119544_T/C	37	44	38	94	36	55	107	52	52	33	58	66	0.054054054	0.113636364	0.052631579	0.063829787	0.083333333	0.072727273	0	0	0	0	0	0	1	0	chr10	15119544	T/C	3	3	0	0	ACBD7-DCLRE1CP1	ncRNA_intronic
chr10:15120268_T/C	126	169	117	260	113	142	283	215	240	131	156	216	0.047619048	0	0.05982906	0.042307692	0.026548673	0.11971831	0	0	0	0	0	0	1	0	chr10	15120268	T/C	2	3	0	0	ACBD7-DCLRE1CP1	ncRNA_intronic
chr10:15120275_T/C	131	140	120	268	112	148	281	219	243	130	168	222	0.236641221	0.228571429	0.25	0.253731343	0.1875	0.337837838	0	0	0	0	0	0	1	0	chr10	15120275	T/C	3	3	0	0	ACBD7-DCLRE1CP1	ncRNA_intronic
chr10:15120276_T/C	165	140	142	271	112	147	286	221	247	134	168	224	0	0.071428571	0	0.04797048	0.026785714	0.034013605	0	0	0	0	0	0	1	0	chr10	15120276	T/C	1	3	0	0	ACBD7-DCLRE1CP1	ncRNA_intronic
chr10:15120278_T/C	132	139	120	272	111	147	289	221	246	132	167	221	0.227272727	0.215827338	0.233333333	0.286764706	0.189189189	0.333333333	0	0	0	0	0	0	1	0	chr10	15120278	T/C	3	3	0	0	ACBD7-DCLRE1CP1	ncRNA_intronic
chr10:15120279_T/C	113	145	120	250	122	149	243	187	200	108	150	185	0.079646018	0.048275862	0.075	0.08	0.024590164	0.10738255	0	0	0	0	0	0	1	0	chr10	15120279	T/C	3	3	0	0	ACBD7-DCLRE1CP1	ncRNA_intronic
chr10:15120306_T/C	85	79	64	213	78	92	187	126	132	70	107	127	0.117647059	0.227848101	0.171875	0.164319249	0.166666667	0.304347826	0	0	0	0	0	0	1	0	chr10	15120306	T/C	3	3	0	0	ACBD7-DCLRE1CP1	ncRNA_intronic
chr10:15120319_T/C	96	91	81	221	86	104	209	147	146	81	117	142	0.041666667	0.032967033	0.049382716	0.031674208	0.069767442	0.048076923	0	0	0	0	0	0	1	0	chr10	15120319	T/C	3	3	0	0	ACBD7-DCLRE1CP1	ncRNA_intronic
chr10:15143727_A/G	20	14	7	27	18	13	15	16	13	20	29	19	0	0	0	0.148148148	0	0.230769231	0	0	0	0	0.172413793	0	1	1	chr10	15143727	A/G	0	2	1	0	RPP38	intronic
chr10:15148842_A/G	29	17	21	36	16	27	28	27	35	27	39	33	0.379310345	0.117647059	0.333333333	0.25	0.125	0	0	0	0	0.185185185	0.230769231	0.181818182	1	1	chr10	15148842	A/G	3	2	3	0	NMT2	UTR3
chr10:15148844_A/G	29	17	21	36	20	27	28	28	35	29	49	33	0.137931034	0.117647059	0.19047619	0.055555556	0	0	0	0	0	0	0	0.060606061	1	1	chr10	15148844	A/G	3	1	1	0	NMT2	UTR3
chr10:15148845_A/G	29	17	21	38	20	27	28	28	34	29	49	37	0.103448276	0.117647059	0.095238095	0	0	0	0	0	0	0	0	0	1	1	chr10	15148845	A/G	3	0	0	0	NMT2	UTR3
chr10:15148927_T/C	17	13	18	24	19	16	19	26	19	22	29	17	0.176470588	0	0.166666667	0.083333333	0.157894737	0.1875	0	0	0	0	0	0	1	1	chr10	15148927	T/C	2	3	0	0	NMT2	UTR3
chr10:15150365_T/C	45	51	40	52	43	36	53	45	48	36	45	43	0	0.098039216	0.075	0.038461538	0	0.083333333	0	0	0	0.055555556	0.133333333	0.093023256	1	1	chr10	15150365	T/C	2	2	3	0	NMT2	UTR3
chr10:15150385_T/C	40	49	38	48	37	29	45	45	42	30	43	36	0	0.081632653	0.157894737	0.083333333	0.216216216	0.103448276	0	0	0	0.066666667	0.069767442	0.194444444	1	1	chr10	15150385	T/C	2	3	3	0	NMT2	UTR3
chr10:17728338_A/G	103	99	108	95	102	89	121	118	151	93	115	134	0.126213592	0.141414141	0.138888889	0.105263158	0.147058824	0.314606742	0	0	0	0	0	0	0	0	chr10	17728338	A/G	3	3	0	0	STAM	intronic
chr10:17728445_A/G	8	8	17	12	12	14	23	21	22	15	24	19	0.5	0.375	0.176470588	0.5	0.333333333	0.285714286	0	0	0	0.4	0.208333333	0.210526316	1	1	chr10	17728445	A/G	3	3	3	0	STAM	intronic
chr10:17729295_A/G	18	16	22	26	11	11	29	38	35	32	25	20	0.444444444	0.3125	0.545454545	0.5	0.727272727	0.545454545	0	0	0	0.78125	0.72	0.4	1	1	chr10	17729295	A/G	3	3	3	0	STAM	intronic
chr10:17729314_A/G	39	23	37	38	21	17	43	46	51	42	42	43	0	0.260869565	0	0.052631579	0.095238095	0.117647059	0	0	0	0.166666667	0.166666667	0	1	1	chr10	17729314	A/G	1	3	2	0	STAM	intronic
chr10:17729321_A/G	45	29	32	45	39	24	49	52	55	59	49	51	0	0.206896552	0.0625	0.066666667	0	0.125	0	0	0	0.220338983	0.163265306	0	1	1	chr10	17729321	A/G	2	2	2	0	STAM	intronic
chr10:17729323_A/G	46	30	46	46	39	24	51	52	56	60	48	42	0	0.066666667	0	0.108695652	0	0.125	0	0	0	0.116666667	0.083333333	0.047619048	1	1	chr10	17729323	A/G	1	2	3	0	STAM	intronic
chr10:17729353_A/G	44	38	44	54	31	32	57	68	66	71	63	50	0.136363636	0.263157895	0.113636364	0.092592593	0.096774194	0.1875	0	0	0	0.197183099	0.19047619	0.06	1	1	chr10	17729353	A/G	3	3	3	0	STAM	intronic
chr10:17729354_A/G	44	39	44	74	46	32	58	69	66	72	63	64	0.045454545	0.076923077	0.045454545	0	0	0.09375	0	0	0	0.069444444	0.126984127	0	1	1	chr10	17729354	A/G	3	1	2	0	STAM	intronic
chr10:17729438_A/G	75	72	73	111	78	78	106	92	103	102	106	84	0.266666667	0.277777778	0.232876712	0.189189189	0.243589744	0.205128205	0	0	0	0.147058824	0.235849057	0.154761905	1	1	chr10	17729438	A/G	3	3	3	0	STAM	intronic
chr10:17729470_A/G	136	92	96	144	159	99	154	169	168	185	206	162	0	0.086956522	0.052083333	0.0625	0	0.101010101	0	0	0	0	0	0	1	1	chr10	17729470	A/G	2	2	0	0	STAM	intronic
chr10:18825486_T/C	5	14	8	7	8	7	6	7	7	7	5	10	0	0.357142857	0	0.428571429	0.375	0.714285714	0	0	0	0.285714286	0	0.5	1	1	chr10	18825486	T/C	1	3	2	0	CACNB2	intronic
chr10:18938224_G/A	19	9	10	7	9	6	16	9	13	11	11	20	0	0	0	0	0	0	0	0	0	0	0	0	0	0	chr10	18938224	G/A	0	0	0	0	NSUN6	intronic
chr10:20575693_A/G	6	15	20	26	20	18	51	36	22	23	10	22	0	0	0.2	0.269230769	0	0.222222222	0	0	0	0	0	0	1	1	chr10	20575693	A/G	1	2	0	0	PLXDC2	UTR3
chr10:20575734_A/G	13	21	21	32	20	21	60	43	27	23	15	24	0.230769231	0.142857143	0.19047619	0.25	0	0.19047619	0	0	0	0.086956522	0.133333333	0	1	1	chr10	20575734	A/G	3	2	2	0	PLXDC2	UTR3
chr10:20575771_A/G	21	25	26	33	24	26	72	42	27	32	22	29	0	0	0.076923077	0.060606061	0	0.269230769	0	0	0	0	0	0	1	1	chr10	20575771	A/G	1	2	0	0	PLXDC2	UTR3
chr10:20575780_A/G	13	22	30	35	25	26	71	38	29	32	22	29	0.153846154	0	0	0	0	0.230769231	0	0	0	0	0	0	1	1	chr10	20575780	A/G	1	1	0	0	PLXDC2	UTR3
chr10:20575783_A/G	19	22	26	37	26	26	71	38	29	32	22	28	0	0	0.076923077	0	0	0.153846154	0	0	0	0	0	0	1	1	chr10	20575783	A/G	1	1	0	0	PLXDC2	UTR3
chr10:20575833_A/G	14	16	31	38	27	25	61	39	30	26	22	30	0.285714286	0.1875	0.290322581	0.289473684	0.148148148	0.36	0	0	0	0	0.136363636	0	1	1	chr10	20575833	A/G	3	3	1	0	PLXDC2	UTR3
chr10:22851948_T/C	5	5	5	8	6	8	10	12	24	7	13	21	0.2	0	0	0.375	0.333333333	0.5	0	0	0	0.571428571	0.692307692	0.380952381	0	0	chr10	22851948	T/C	1	3	3	0	PIP4K2A	intronic
chr10:22851949_T/C	5	5	5	8	6	8	10	12	24	7	13	21	0.2	0	0	0.375	0.333333333	0.375	0	0	0	0.571428571	0.692307692	0.380952381	0	0	chr10	22851949	T/C	1	3	3	0	PIP4K2A	intronic
chr10:22851950_T/C	5	5	5	13	8	11	10	12	24	10	18	21	0.2	0	0	0	0	0	0	0	0	0	0	0.142857143	0	0	chr10	22851950	T/C	1	0	1	0	PIP4K2A	intronic
chr10:28810898_T/C	81	67	42	58	52	79	9	16	12	23	31	21	0.185185185	0.104477612	0.047619048	0.086206897	0.076923077	0.151898734	0	0	0	0	0	0	0	0	chr10	28810898	T/C	3	3	0	0	WAC-AS1	ncRNA_exonic
chr10:28810916_T/C	81	68	42	60	53	78	11	16	13	23	25	23	0.864197531	0.897058824	0.952380952	0.833333333	0.905660377	0.897435897	0	0	0	0	0.32	0	0	0	chr10	28810916	T/C	3	3	1	0	WAC-AS1	ncRNA_exonic
chr10:28810956_T/C	88	72	45	65	63	84	10	15	14	22	39	25	0.079545455	0.041666667	0.088888889	0.046153846	0	0.05952381	0	0	0	0	0	0	0	0	chr10	28810956	T/C	3	2	0	0	WAC-AS1	ncRNA_exonic
chr10:28814692_T/C	7	15	6	9	10	12	20	16	11	12	5	15	0.428571429	0.2	0.333333333	0.222222222	0.2	0.166666667	0	0	0	0.166666667	0.4	0	1	1	chr10	28814692	T/C	3	3	2	0	WAC-AS1	ncRNA_intronic
chr10:28827637_A/G	23	16	18	17	13	11	33	31	34	12	23	30	0	0	0	0.235294118	0	0.181818182	0	0	0	0	0.130434783	0	1	1	chr10	28827637	A/G	0	2	1	0	WAC	intronic
chr10:29748108_A/G	14	13	23	21	10	18	21	15	18	12	11	26	0.571428571	0.153846154	0.304347826	0.19047619	0	0.166666667	0	0	0	0.166666667	0.181818182	0	1	1	chr10	29748108	A/G	3	2	2	0	SVIL-AS1	ncRNA_intronic
chr10:29748124_A/G	17	14	23	20	12	19	22	16	21	15	13	23	0.470588235	0.214285714	0.347826087	0.2	0.25	0.157894737	0	0	0	0.133333333	0	0.130434783	1	1	chr10	29748124	A/G	3	3	2	0	SVIL-AS1	ncRNA_intronic
chr10:29748795_A/G	30	23	21	35	16	22	43	24	33	33	34	32	0.166666667	0.217391304	0.19047619	0	0.125	0.136363636	0	0	0	0	0	0	1	1	chr10	29748795	A/G	3	2	0	0	SVIL-AS1	ncRNA_intronic
chr10:29748954_A/G	33	19	17	48	21	33	48	41	40	40	46	42	0	0.105263158	0.117647059	0	0	0	0	0	0	0	0	0	1	1	chr10	29748954	A/G	2	0	0	0	SVIL-AS1	ncRNA_intronic
chr10:29748955_A/G	33	19	17	48	21	33	48	41	40	40	46	42	0	0.157894737	0.117647059	0	0	0	0	0	0	0	0	0	1	1	chr10	29748955	A/G	2	0	0	0	SVIL-AS1	ncRNA_intronic
chr10:29783885_A/G	9	6	14	11	6	10	51	46	36	44	36	10	1	1	1	1	1	1	0	0	0	1	0	1	0	0	chr10	29783885	A/G	3	3	2	0	SVIL	exonic
chr10:30600679_T/C	14	18	7	19	11	10	24	20	14	24	24	22	0.5	0.388888889	0.571428571	0.315789474	0.363636364	0.6	0	0	0	0	0	0	1	1	chr10	30600679	T/C	3	3	0	0	MTPAP	UTR3
chr10:30601491_T/C	21	33	16	18	18	11	33	39	21	35	21	29	0	0.121212121	0	0	0.277777778	0	0	0	0	0.228571429	0.19047619	0.206896552	1	1	chr10	30601491	T/C	1	1	3	0	MTPAP	UTR3
chr10:32304913_T/C	10	6	9	22	13	13	21	13	20	9	23	11	0	0	0	0	0	0	0	0	0	0.222222222	0.217391304	0.363636364	1	1	chr10	32304913	T/C	0	0	3	0	KIF5B	intronic
chr10:33467752_T/C	117	106	95	99	54	81	87	124	153	90	70	137	0.042735043	0.056603774	0.042105263	0	0.037037037	0.111111111	0	0	0	0	0	0	0	0	chr10	33467752	T/C	3	2	0	0	NRP1	UTR3
chr10:38354272_A/G	12	10	15	19	11	13	21	20	9	11	18	11	0.333333333	0.3	0.2	0.105263158	0	0	0	0	0	0	0.111111111	0	1	1	chr10	38354272	A/G	3	1	1	0	ZNF33A;ZNF37A	intergenic
chr10:43011449_T/C	295	283	355	346	375	242	376	367	450	313	332	440	0.044067797	0.049469965	0	0	0	0.103305785	0	0	0	0	0	0	1	1	chr10	43011449	T/C	2	1	0	0	ZNF37BP	ncRNA_exonic
chr10:43011471_T/C	255	250	322	264	281	216	324	312	393	272	283	378	0.050980392	0.072	0	0.034090909	0.024911032	0.106481481	0	0	0	0	0	0	1	1	chr10	43011471	T/C	2	3	0	0	ZNF37BP	ncRNA_exonic
chr10:43011598_T/C	225	249	246	228	272	221	218	234	261	202	204	299	0.146666667	0.088353414	0.093495935	0.118421053	0.084558824	0.199095023	0	0	0	0.059405941	0.078431373	0.100334448	1	1	chr10	43011598	T/C	3	3	3	0	ZNF37BP	ncRNA_exonic
chr10:43011602_T/C	227	245	247	230	272	219	216	234	261	221	203	312	0.035242291	0.028571429	0.024291498	0.039130435	0.025735294	0.059360731	0	0	0	0	0.024630542	0	1	1	chr10	43011602	T/C	3	3	1	0	ZNF37BP	ncRNA_exonic
chr10:43011705_T/C	230	203	214	209	209	184	229	235	217	220	209	235	0.160869565	0.113300493	0.126168224	0.086124402	0.076555024	0.141304348	0	0	0	0.113636364	0.133971292	0.10212766	1	1	chr10	43011705	T/C	3	3	3	0	ZNF37BP	ncRNA_exonic
chr10:43013321_T/C	191	199	167	287	256	192	278	279	330	201	205	244	0.036649215	0.025125628	0.02994012	0	0	0.03125	0	0	0	0.049751244	0.024390244	0.016393443	1	1	chr10	43013321	T/C	3	1	3	0	ZNF37BP	ncRNA_exonic
chr10:43013345_T/C	195	204	209	231	200	189	288	294	346	202	209	345	0.046153846	0.034313725	0	0.012987013	0.015	0.042328042	0	0	0	0.01980198	0.014354067	0	1	1	chr10	43013345	T/C	2	3	2	0	ZNF37BP	ncRNA_exonic
chr10:43013372_T/C	136	139	106	194	139	145	194	221	236	176	170	214	0.036764706	0.035971223	0.047169811	0.046391753	0.043165468	0.04137931	0	0	0	0.051136364	0.047058824	0.03271028	1	1	chr10	43013372	T/C	3	3	3	0	ZNF37BP	ncRNA_exonic
chr10:43013377_T/C	135	133	107	188	137	185	190	220	230	176	159	211	0.051851852	0.067669173	0.102803738	0.04787234	0.094890511	0	0	0	0	0.107954545	0.075471698	0.066350711	1	1	chr10	43013377	T/C	3	2	3	0	ZNF37BP	ncRNA_exonic
chr10:43013425_T/C	148	159	117	195	167	171	217	244	288	178	179	233	0.114864865	0.044025157	0.094017094	0.107692308	0.131736527	0.122807018	0	0	0	0.061797753	0.072625698	0.055793991	1	1	chr10	43013425	T/C	3	3	3	0	ZNF37BP	ncRNA_exonic
chr10:43013426_T/C	147	164	121	199	165	176	217	243	289	189	182	234	0.06122449	0.042682927	0.107438017	0.030150754	0.048484848	0.028409091	0	0	0	0.021164021	0.016483516	0.047008547	1	1	chr10	43013426	T/C	3	3	3	0	ZNF37BP	ncRNA_exonic
chr10:43013427_T/C	151	163	160	197	165	174	217	243	290	211	183	233	0.039735099	0.042944785	0	0.045685279	0.054545455	0.074712644	0	0	0	0	0.027322404	0.042918455	1	1	chr10	43013427	T/C	2	3	2	0	ZNF37BP	ncRNA_exonic
chr10:43013428_T/C	156	170	122	196	166	175	223	252	295	183	181	235	0.185897436	0.117647059	0.131147541	0.147959184	0.198795181	0.137142857	0	0	0	0.12568306	0.143646409	0.123404255	1	1	chr10	43013428	T/C	3	3	3	0	ZNF37BP	ncRNA_exonic
chr10:43013442_T/C	149	163	112	189	199	173	217	223	255	170	172	220	0.10738255	0.159509202	0.142857143	0.079365079	0	0.092485549	0	0	0	0.123529412	0.110465116	0.127272727	1	1	chr10	43013442	T/C	3	2	3	0	ZNF37BP	ncRNA_exonic
chr10:43013444_T/C	149	163	114	219	200	174	217	224	253	193	216	220	0.040268456	0.030674847	0.052631579	0	0	0.028735632	0	0	0	0	0	0.031818182	1	1	chr10	43013444	T/C	3	1	1	0	ZNF37BP	ncRNA_exonic
chr10:43013497_T/C	161	169	100	179	170	173	179	203	205	159	144	193	0.093167702	0.088757396	0.03	0	0.041176471	0.028901734	0	0	0	0.062893082	0.069444444	0.056994819	1	1	chr10	43013497	T/C	3	2	3	0	ZNF37BP	ncRNA_exonic
chr10:43013519_T/C	174	170	110	167	177	174	184	199	202	171	138	193	0.103448276	0.111764706	0.1	0.047904192	0.079096045	0.097701149	0	0	0	0	0.043478261	0.051813472	1	1	chr10	43013519	T/C	3	3	2	0	ZNF37BP	ncRNA_exonic
chr10:43014136_T/C	102	108	66	118	95	81	105	114	125	96	131	133	0.215686275	0.111111111	0.090909091	0.101694915	0.073684211	0.135802469	0	0	0	0.041666667	0.122137405	0.052631579	1	1	chr10	43014136	T/C	3	3	3	0	ZNF37BP	ncRNA_exonic
chr10:43014148_T/C	103	109	72	129	103	85	100	122	137	121	150	153	0.067961165	0.064220183	0.041666667	0.085271318	0.087378641	0.035294118	0	0	0	0	0	0	1	1	chr10	43014148	T/C	3	3	0	0	ZNF37BP	ncRNA_exonic
chr10:43014149_T/C	103	108	72	129	103	85	100	121	137	121	150	153	0.097087379	0.037037037	0.041666667	0.062015504	0.038834951	0.094117647	0	0	0	0	0	0	1	1	chr10	43014149	T/C	3	3	0	0	ZNF37BP	ncRNA_exonic
chr10:43014222_T/C	74	77	57	104	82	65	86	99	107	96	96	111	0.391891892	0.337662338	0.438596491	0.317307692	0.256097561	0.230769231	0	0	0	0.28125	0.302083333	0.324324324	1	1	chr10	43014222	T/C	3	3	3	0	ZNF37BP	ncRNA_exonic
chr10:46119404_G/A	12	8	8	5	7	8	11	9	13	6	11	15	0	0	0	0.6	0	0	0	0	0	0	0	0	0	0	chr10	46119404	G/A	0	1	0	0	ZFAND4	intronic
chr10:46223520_A/G	19	22	19	20	20	14	43	24	22	30	21	28	0.105263158	0.181818182	0.263157895	0.15	0	0.214285714	0	0	0	0	0	0.142857143	1	1	chr10	46223520	A/G	3	2	1	0	WASHC2C	intronic
chr10:46224066_A/G	29	20	16	12	21	18	21	26	30	20	17	23	0.103448276	0.15	0.125	0.166666667	0	0.166666667	0	0	0	0	0.176470588	0	1	1	chr10	46224066	A/G	3	2	1	0	WASHC2C	intronic
chr10:46224154_A/G	36	20	25	31	22	26	40	50	46	26	20	33	0.194444444	0.25	0	0	0	0.115384615	0	0	0	0.115384615	0.2	0.121212121	1	1	chr10	46224154	A/G	2	1	3	0	WASHC2C	intronic
chr10:46245557_T/C	27	39	22	988	762	33	722	1020	1070	783	54	29	1	1	1	0	0	1	0	0	0	0	0.981481481	1	0	0	chr10	46245557	T/C	3	1	2	0	WASHC2C	exonic
chr10:46914319_T/C	17	24	21	59	44	38	61	50	51	15	15	50	0.705882353	0.583333333	0.523809524	0	0	0	0	0	0	0.533333333	0.8	0	0	0	chr10	46914319	T/C	3	0	2	0	FAM35BP	ncRNA_intronic
chr10:46956910_A/G	21	30	27	20	25	18	28	31	39	20	26	31	0.19047619	0.2	0	0.15	0	0.166666667	0	0	0	0.15	0.153846154	0.064516129	1	1	chr10	46956910	A/G	2	2	3	0	LOC102724593	ncRNA_intronic
chr10:49216055_T/C	15	14	11	19	21	10	31	22	35	17	22	17	0.533333333	0.357142857	0.363636364	0.263157895	0.428571429	0.5	0	0	0	0.529411765	0.363636364	0.470588235	1	1	chr10	49216055	T/C	3	3	3	0	FAM25C;AGAP12P	intergenic
chr10:51587986_T/C	23	13	26	28	16	20	31	50	24	30	27	34	0.217391304	0	0.230769231	0.107142857	0.125	0.15	0	0	0	0.133333333	0	0	1	1	chr10	51587986	T/C	2	3	1	0	NCOA4;TIMM23B	intronic
chr10:51728375_A/G	10	6	11	14	5	8	10	16	11	6	8	10	0.6	0.666666667	0.272727273	0	0	0.375	0	0	0	0	0.25	0	1	1	chr10	51728375	A/G	3	1	1	0	TIMM23B	intronic
chr10:51733164_A/G	53	61	66	56	39	40	54	69	77	48	53	65	0	0	0.121212121	0	0	0	0	0	0	0	0	0	1	1	chr10	51733164	A/G	1	0	0	0	TIMM23B	UTR3
chr10:51733759_A/G	15	13	20	16	11	14	24	18	15	14	14	22	0	0.230769231	0.15	0.4375	0.454545455	0.428571429	0	0	0	0.142857143	0.285714286	0.181818182	1	1	chr10	51733759	A/G	2	3	3	0	TIMM23B	UTR3
chr10:51772144_A/G	5	5	23	11	14	8	21	12	26	7	10	16	0.6	0	0	0	0	0	0	0	0	0.285714286	0.4	0	1	1	chr10	51772144	A/G	1	0	2	0	AGAP6;FAM21EP	intergenic
chr10:53028818_A/G	16	20	13	26	11	17	21	11	22	21	13	16	0	0	0.230769231	0.192307692	0.272727273	0.411764706	0	0	0	0.095238095	0.230769231	0.1875	1	0	chr10	53028818	A/G	1	3	3	0	PRKG1	intronic
chr10:53227605_A/G	8	17	5	36	15	5	8	8	11	9	14	23	0	0.588235294	0	0.611111111	0.8	0	0	0	0	0	0	0.695652174	0	0	chr10	53227605	A/G	1	2	1	0	PRKG1	intronic
chr10:5470014_T/C	11	9	13	8	7	8	8	13	10	7	10	14	0	0	0	0	0.285714286	0.5	0	0	0	0.285714286	0	0	1	0	chr10	5470014	T/C	0	2	1	0	NET1	intronic
chr10:5729054_A/G	24	19	32	23	23	28	39	34	51	29	29	30	0.25	0.157894737	0.125	0.173913043	0.130434783	0.178571429	0	0	0	0	0	0	1	0	chr10	5729054	A/G	3	3	0	0	FAM208B	intronic
chr10:5729064_A/G	33	29	34	29	25	28	39	42	55	35	42	35	0	0	0.058823529	0.103448276	0.08	0.107142857	0	0	0	0	0	0	0	0	chr10	5729064	A/G	1	3	0	0	FAM208B	intronic
chr10:5748846_A/G	16	20	32	28	19	15	35	15	44	12	16	35	0.3125	0.3	0.21875	0.178571429	0.157894737	0.133333333	0	0	0	0.333333333	0.1875	0.2	1	1	chr10	5748846	A/G	3	3	3	0	FAM208B	intronic
chr10:5764382_A/G	23	31	21	41	27	21	21	40	40	19	35	30	0.130434783	0.064516129	0.19047619	0.195121951	0.148148148	0.095238095	0	0	0	0.157894737	0.257142857	0.166666667	1	1	chr10	5764382	A/G	3	3	3	0	FAM208B	intronic
chr10:5858553_G/T	17	14	8	9	10	5	9	15	14	5	9	12	0	0	0	0.333333333	0	0	0	0	0	0	0	0	1	1	chr10	5858553	G/T	0	1	0	0	GDI2;ANKRD16	intergenic
chr10:60046881_A/G	20	19	16	18	23	10	23	26	35	17	14	47	0.15	0	0	0	0	0.3	0	0	0	0	0.142857143	0	1	1	chr10	60046881	A/G	1	1	1	0	CISD1	intronic
chr10:67356096_A/G	11	7	10	8	11	8	18	9	11	7	9	16	0	0.285714286	0	0	0.181818182	0	0	0	0	0	0	0	1	1	chr10	67356096	A/G	1	1	0	0	LINC01515	ncRNA_intronic
chr10:67559538_C/T	14	21	6	17	9	5	18	10	12	6	12	11	0.142857143	0	0.333333333	0	0.222222222	0	0	0	0	0.333333333	0	0.363636364	0	0	chr10	67559538	C/T	2	1	2	0	LINC01515;CTNNA3	intergenic
chr10:70175549_T/C	13	21	21	22	17	15	46	37	33	27	21	28	0.230769231	0.428571429	0.238095238	0.181818182	0.411764706	0.266666667	0	0	0	0	0.142857143	0.071428571	1	1	chr10	70175549	T/C	3	3	2	0	DNA2	intronic
chr10:70176128_T/C	33	25	35	19	26	17	40	28	26	16	34	36	0.090909091	0.08	0.114285714	0.105263158	0.153846154	0	0	0	0	0.125	0	0	1	1	chr10	70176128	T/C	3	2	1	0	DNA2	intronic
chr10:70176147_T/C	33	27	39	22	27	20	37	29	30	19	34	32	0.424242424	0.481481481	0.358974359	0.454545455	0.37037037	0.35	0	0	0	0	0.411764706	0.21875	1	1	chr10	70176147	T/C	3	3	2	0	DNA2	intronic
chr10:70176308_T/C	30	22	37	22	29	29	37	36	42	24	44	42	0.233333333	0	0.108108108	0.181818182	0.103448276	0.172413793	0	0	0	0	0	0	1	1	chr10	70176308	T/C	2	3	0	0	DNA2	intronic
chr10:70239686_T/C	22	22	9	14	14	7	18	19	20	20	20	26	0	0	0	0.357142857	0	0.285714286	0	0	0	0	0	0	1	1	chr10	70239686	T/C	0	2	0	0	DNA2;SLC25A16	intergenic
chr10:70239721_T/C	19	21	6	13	9	6	15	16	16	17	16	24	0.105263158	0	0.333333333	0.461538462	0.222222222	0.333333333	0	0	0	0	0	0	1	1	chr10	70239721	T/C	2	3	0	0	DNA2;SLC25A16	intergenic
chr10:70239741_T/C	18	8	11	14	13	7	16	18	18	18	20	28	0.166666667	0.25	0	0.142857143	0	0	0	0	0	0	0	0	1	1	chr10	70239741	T/C	2	1	0	0	DNA2;SLC25A16	intergenic
chr10:70239746_T/C	24	23	13	19	13	8	16	18	18	18	20	28	0	0	0	0	0	0	0	0	0	0	0	0	1	1	chr10	70239746	T/C	0	0	0	0	DNA2;SLC25A16	intergenic
chr10:70240431_T/C	27	6	7	10	14	8	12	15	12	19	6	19	0	0.333333333	0	0.2	0	0	0	0	0	0.210526316	0.5	0.210526316	1	1	chr10	70240431	T/C	1	1	3	0	DNA2;SLC25A16	intergenic
chr10:70240437_T/C	7	6	8	12	14	10	13	15	12	19	6	19	0.285714286	0.333333333	0	0.166666667	0	0	0	0	0	0.210526316	0.5	0.157894737	1	1	chr10	70240437	T/C	2	1	3	0	DNA2;SLC25A16	intergenic
chr10:70240974_T/C	28	24	20	23	21	10	39	52	39	53	41	55	0	0.125	0	0.130434783	0	0	0	0	0	0	0	0	1	1	chr10	70240974	T/C	1	1	0	0	DNA2;SLC25A16	intergenic
chr10:70281819_T/C	11	5	8	9	9	11	10	8	8	8	6	9	0.545454545	0	0.75	0.333333333	0.666666667	0.272727273	0	0	0	0.625	0.833333333	0	1	1	chr10	70281819	T/C	2	3	2	0	SLC25A16	intronic
chr10:70281820_T/C	12	5	8	9	9	11	10	8	8	8	9	9	0.666666667	0	0.75	0.444444444	0.555555556	0.454545455	0	0	0	0.25	0	0	1	1	chr10	70281820	T/C	2	3	1	0	SLC25A16	intronic
chr10:70281914_T/C	12	15	12	15	12	23	17	15	20	9	12	14	0.416666667	0	0	0.333333333	0	0	0	0	0	0	0.166666667	0	1	1	chr10	70281914	T/C	1	1	1	0	SLC25A16	intronic
chr10:70510159_A/G	19	27	30	31	18	23	33	14	19	20	36	34	0	0	0.1	0.193548387	0.222222222	0.130434783	0	0	0	0	0	0	1	1	chr10	70510159	A/G	1	3	0	0	CCAR1	intronic
chr10:70510162_A/G	17	26	31	31	18	24	33	14	19	21	32	34	0.235294118	0	0	0.096774194	0.111111111	0.125	0	0	0	0	0.28125	0	1	1	chr10	70510162	A/G	1	3	1	0	CCAR1	intronic
chr10:70510926_A/G	11	10	8	14	15	12	14	12	9	8	19	15	0	0.2	0	0.142857143	0	0.25	0	0	0	0.25	0.210526316	0.2	1	1	chr10	70510926	A/G	1	2	3	0	CCAR1	intronic
chr10:70512386_A/G	20	8	12	18	17	15	12	15	26	17	17	22	0.55	0.5	0.5	0.5	0.588235294	0.533333333	0	0	0	0.411764706	0.529411765	0.454545455	1	1	chr10	70512386	A/G	3	3	3	0	CCAR1	intronic
chr10:70517353_A/G	11	19	9	14	11	11	12	16	14	13	16	16	0.181818182	0	0	0	0.181818182	0	0	0	0	0	0.1875	0	1	1	chr10	70517353	A/G	1	1	1	0	CCAR1	intronic
chr10:70517362_A/G	11	15	11	17	13	9	12	21	17	13	23	21	0.181818182	0.133333333	0	0.176470588	0.230769231	0.222222222	0	0	0	0	0	0	1	1	chr10	70517362	A/G	2	3	0	0	CCAR1	intronic
chr10:70517363_A/G	11	15	11	17	12	9	12	21	17	13	23	21	0.181818182	0.133333333	0	0.176470588	0.416666667	0.222222222	0	0	0	0	0	0	1	1	chr10	70517363	A/G	2	3	0	0	CCAR1	intronic
chr10:70518080_A/G	12	10	15	19	14	14	14	21	19	11	23	12	0.583333333	0.4	0.4	0.421052632	0.571428571	0.642857143	0	0	0	0.454545455	0.47826087	0	1	1	chr10	70518080	A/G	3	3	2	0	CCAR1	intronic
chr10:70518989_A/G	21	22	10	16	11	11	25	23	14	15	14	20	0.380952381	0.272727273	0.3	0.1875	0	0.363636364	0	0	0	0.133333333	0.285714286	0.3	1	1	chr10	70518989	A/G	3	2	3	0	CCAR1	intronic
chr10:70519035_A/G	14	12	11	17	11	14	23	16	15	13	15	18	0.357142857	0	0.363636364	0.117647059	0	0	0	0	0	0	0.266666667	0.111111111	1	1	chr10	70519035	A/G	2	1	2	0	CCAR1	intronic
chr10:70519809_A/G	33	39	31	37	31	46	34	35	44	28	25	49	0.060606061	0	0	0.054054054	0	0	0	0	0	0	0	0	1	1	chr10	70519809	A/G	1	1	0	0	CCAR1	intronic
chr10:70519940_A/G	34	27	36	43	30	41	39	57	64	27	40	52	0.176470588	0.148148148	0.166666667	0.11627907	0.233333333	0.12195122	0	0	0	0.148148148	0.075	0	1	1	chr10	70519940	A/G	3	3	2	0	CCAR1	intronic
chr10:70534832_A/G	33	22	39	37	19	20	53	28	52	38	35	34	0.090909091	0.227272727	0.051282051	0	0	0	0	0	0	0	0.057142857	0	0	0	chr10	70534832	A/G	3	0	1	0	CCAR1	intronic
chr10:70536542_A/G	11	12	14	12	13	6	14	12	17	13	13	12	0.181818182	0.5	0.214285714	0	0.230769231	0.333333333	0	0	0	0	0.230769231	0	1	1	chr10	70536542	A/G	3	2	1	0	CCAR1	intronic
chr10:70719129_A/G	12	12	11	16	10	10	14	23	19	6	15	19	0.416666667	0.166666667	0.363636364	0.125	0	0	0	0	0	0.333333333	0.333333333	0	1	1	chr10	70719129	A/G	3	1	2	0	DDX21	intronic
chr10:72182453_A/G	348	370	414	451	434	394	523	453	512	421	351	501	0.034482759	0.016216216	0.009661836	0.031042129	0.039170507	0.065989848	0	0	0	0	0	0	0	0	chr10	72182453	A/G	3	3	0	0	EIF4EBP2	UTR3
chr10:72184182_A/G	163	164	176	184	124	113	173	190	220	184	167	205	0.042944785	0.024390244	0	0.054347826	0.064516129	0.07079646	0	0	0	0	0	0	0	0	chr10	72184182	A/G	2	3	0	0	EIF4EBP2	UTR3
chr10:73577037_T/C	606	586	645	755	721	625	1081	996	661	892	966	758	0.018151815	0.027303754	0.012403101	0.014569536	0	0.0624	0	0	0	0	0	0	0	0	chr10	73577037	T/C	3	2	0	0	PSAP	UTR3
chr10:73852886_T/C	10	11	14	13	14	7	25	24	23	19	24	34	0	0	0.285714286	0.461538462	0.285714286	0.285714286	0	0	0	0	0	0	1	1	chr10	73852886	T/C	1	3	0	0	SPOCK2;ASCC1	intergenic
chr10:73852922_T/C	5	7	16	12	15	9	31	24	25	11	17	24	0.4	0.285714286	0.375	0.416666667	0.466666667	0.555555556	0	0	0	0.272727273	0.294117647	0.25	1	1	chr10	73852922	T/C	3	3	3	0	SPOCK2;ASCC1	intergenic
chr10:73853011_T/C	21	20	17	20	19	10	40	38	39	26	19	34	0.476190476	0.55	0.352941176	0.35	0.368421053	0.6	0	0	0	0.192307692	0.105263158	0.176470588	1	1	chr10	73853011	T/C	3	3	3	0	SPOCK2;ASCC1	intergenic
chr10:73853017_T/C	28	25	21	42	33	17	44	43	40	34	26	44	0.285714286	0.08	0.19047619	0	0	0	0	0	0	0	0	0	1	1	chr10	73853017	T/C	3	0	0	0	SPOCK2;ASCC1	intergenic
chr10:73853085_T/C	41	42	26	42	34	16	58	64	62	50	36	45	0.170731707	0.071428571	0.192307692	0.214285714	0.205882353	0.125	0	0	0	0	0.166666667	0.111111111	1	1	chr10	73853085	T/C	3	3	2	0	SPOCK2;ASCC1	intergenic
chr10:73853099_T/C	40	42	24	43	36	12	50	53	59	46	35	42	0.25	0.285714286	0.125	0.325581395	0.361111111	0.166666667	0	0	0	0	0.114285714	0.142857143	1	1	chr10	73853099	T/C	3	3	2	0	SPOCK2;ASCC1	intergenic
chr10:73853139_T/C	34	36	22	31	31	14	47	53	54	47	36	45	0.264705882	0.111111111	0.227272727	0.161290323	0.096774194	0.214285714	0	0	0	0	0.083333333	0	1	1	chr10	73853139	T/C	3	3	1	0	SPOCK2;ASCC1	intergenic
chr10:73853141_T/C	34	35	22	31	31	21	47	53	54	43	35	35	0.323529412	0.2	0.363636364	0.225806452	0.451612903	0	0	0	0	0.093023256	0.085714286	0.114285714	1	1	chr10	73853141	T/C	3	2	3	0	SPOCK2;ASCC1	intergenic
chr10:73853447_T/C	47	38	41	45	39	18	56	49	75	48	46	48	0.446808511	0.315789474	0.390243902	0.288888889	0.230769231	0.555555556	0	0	0	0	0.086956522	0.041666667	1	1	chr10	73853447	T/C	3	3	2	0	SPOCK2;ASCC1	intergenic
chr10:73979859_A/G	98	90	85	242	43	105	126	176	125	80	95	95	0.091836735	0.044444444	0.047058824	0	0.046511628	0	0	0	0	0.05	0.052631579	0.042105263	1	1	chr10	73979859	A/G	3	1	3	0	ANAPC16	UTR5
chr10:73979937_A/G	187	150	224	218	199	173	193	274	223	201	283	249	0.069518717	0.04	0	0.02293578	0	0	0	0	0	0	0	0	1	1	chr10	73979937	A/G	2	1	0	0	ANAPC16	UTR5
chr10:73979940_A/G	187	232	168	219	135	171	188	263	219	142	191	181	0.026737968	0	0.05952381	0.050228311	0.044444444	0	0	0	0	0.035211268	0.068062827	0.08839779	1	1	chr10	73979940	A/G	2	2	3	0	ANAPC16	UTR5
chr10:73986324_A/G	12	20	12	25	23	21	14	22	25	22	19	24	0.25	0	0.25	0	0.347826087	0.19047619	0	0	0	0.227272727	0.421052632	0.25	1	1	chr10	73986324	A/G	2	2	3	0	ANAPC16	intronic
chr10:74885594_T/C	102	102	114	119	88	67	131	145	102	99	93	128	0.098039216	0.117647059	0.043859649	0	0.068181818	0.089552239	0	0	0	0.090909091	0.032258065	0.046875	1	1	chr10	74885594	T/C	3	2	3	0	NUDT13	intronic
chr10:75008731_T/C	331	362	327	387	366	299	533	566	532	363	382	422	0.271903323	0.232044199	0.220183486	0.266149871	0.199453552	0.280936455	0	0	0	0.033057851	0.041884817	0.042654028	1	1	chr10	75008731	T/C	3	3	3	0	DNAJC9-AS1	ncRNA_intronic
chr10:75008748_T/C	329	360	321	380	351	289	551	573	531	452	539	553	0.018237082	0.025	0.012461059	0.013157895	0.014245014	0.027681661	0	0	0	0	0	0	1	1	chr10	75008748	T/C	3	3	0	0	DNAJC9-AS1	ncRNA_intronic
chr10:75008797_T/C	317	340	313	384	335	253	535	537	546	435	413	437	0.018927445	0.029411765	0.031948882	0.03125	0.032835821	0.079051383	0	0	0	0	0.024213075	0.013729977	1	1	chr10	75008797	T/C	3	3	2	0	DNAJC9-AS1	ncRNA_intronic
chr10:75008809_T/C	469	348	325	398	352	260	563	559	571	472	587	561	0	0.011494253	0.018461538	0.010050251	0.014204545	0.015384615	0	0	0	0	0	0	1	1	chr10	75008809	T/C	2	3	0	0	DNAJC9-AS1	ncRNA_intronic
chr10:75008815_T/C	327	359	326	402	352	264	574	575	587	379	443	446	0.067278287	0.091922006	0.073619632	0.092039801	0.071022727	0.102272727	0	0	0	0.013192612	0.027088036	0.022421525	1	1	chr10	75008815	T/C	3	3	3	0	DNAJC9-AS1	ncRNA_intronic
chr10:75008817_T/C	325	356	330	403	351	263	576	575	590	382	442	448	0.147692308	0.137640449	0.115151515	0.124069479	0.07977208	0.163498099	0	0	0	0.044502618	0.049773756	0.033482143	1	1	chr10	75008817	T/C	3	3	3	0	DNAJC9-AS1	ncRNA_intronic
chr10:75008841_T/C	252	286	262	317	276	193	445	448	454	361	382	385	0.031746032	0.038461538	0.06870229	0.041009464	0.028985507	0.056994819	0	0	0	0	0.020942408	0.012987013	1	1	chr10	75008841	T/C	3	3	2	0	DNAJC9-AS1	ncRNA_intronic
chr10:75008845_T/C	254	285	260	322	275	195	442	443	447	364	484	459	0.031496063	0.045614035	0.053846154	0.046583851	0.036363636	0.076923077	0	0	0	0	0	0	1	1	chr10	75008845	T/C	3	3	0	0	DNAJC9-AS1	ncRNA_intronic
chr10:75008846_T/C	249	370	313	321	274	191	442	441	446	364	483	460	0.016064257	0	0	0.031152648	0.02189781	0.041884817	0	0	0	0	0	0	1	1	chr10	75008846	T/C	1	3	0	0	DNAJC9-AS1	ncRNA_intronic
chr10:75008847_T/C	248	369	256	321	274	194	441	441	444	363	482	460	0.02016129	0	0.0234375	0.037383178	0.025547445	0.041237113	0	0	0	0	0	0	1	1	chr10	75008847	T/C	2	3	0	0	DNAJC9-AS1	ncRNA_intronic
chr10:75008855_T/C	246	291	250	320	276	198	436	437	448	315	377	471	0.040650407	0.034364261	0.036	0.0375	0.018115942	0.035353535	0	0	0	0.025396825	0.015915119	0	1	1	chr10	75008855	T/C	3	3	2	0	DNAJC9-AS1	ncRNA_intronic
chr10:75008873_T/C	381	404	510	481	551	307	625	620	601	563	613	653	0.028871391	0.017326733	0	0.012474012	0	0.029315961	0	0	0	0	0	0	1	1	chr10	75008873	T/C	2	2	0	0	DNAJC9-AS1	ncRNA_intronic
chr10:75008876_T/C	380	404	448	489	464	303	622	624	603	487	518	547	0.2	0.133663366	0.154017857	0.124744376	0.13362069	0.174917492	0	0	0	0.092402464	0.127413127	0.093235832	1	1	chr10	75008876	T/C	3	3	3	0	DNAJC9-AS1	ncRNA_intronic
chr10:75008907_T/C	434	453	504	565	516	345	679	710	680	651	545	746	0.011520737	0.013245033	0.009920635	0.012389381	0.011627907	0.017391304	0	0	0	0	0.009174312	0	1	1	chr10	75008907	T/C	3	3	1	0	DNAJC9-AS1	ncRNA_intronic
chr10:75008948_T/C	415	441	488	534	487	352	581	632	559	577	572	646	0.053012048	0.038548753	0.030737705	0.050561798	0.018480493	0.056818182	0	0	0	0	0	0	1	1	chr10	75008948	T/C	3	3	0	0	DNAJC9-AS1	ncRNA_intronic
chr10:75008949_T/C	416	429	489	531	489	352	581	632	560	575	568	641	0.014423077	0.034965035	0.028629857	0.035781544	0.018404908	0.025568182	0	0	0	0	0	0	1	1	chr10	75008949	T/C	3	3	0	0	DNAJC9-AS1	ncRNA_intronic
chr10:75008955_T/C	406	415	480	519	483	342	560	606	538	485	474	547	0.482758621	0.419277108	0.4125	0.412331407	0.389233954	0.397660819	0	0	0	0.21443299	0.244725738	0.180987203	1	1	chr10	75008955	T/C	3	3	3	0	DNAJC9-AS1	ncRNA_intronic
chr10:75008965_T/C	398	404	470	504	472	330	551	597	523	549	451	609	0.140703518	0.118811881	0.072340426	0.093253968	0.097457627	0.13030303	0	0	0	0	0.015521064	0	1	1	chr10	75008965	T/C	3	3	1	0	DNAJC9-AS1	ncRNA_intronic
chr10:75009579_T/C	236	284	303	290	257	203	400	485	361	415	390	442	0.080508475	0.059859155	0.052805281	0.055172414	0.038910506	0.103448276	0	0	0	0	0	0	1	1	chr10	75009579	T/C	3	3	0	0	DNAJC9-AS1	ncRNA_intronic
chr10:75009585_T/C	229	278	298	284	251	197	392	480	350	296	272	330	0.344978166	0.237410072	0.244966443	0.207746479	0.175298805	0.340101523	0	0	0	0.033783784	0.077205882	0.072727273	1	1	chr10	75009585	T/C	3	3	3	0	DNAJC9-AS1	ncRNA_intronic
chr10:75009591_T/C	229	275	299	281	248	199	391	478	349	416	397	432	0.227074236	0.181818182	0.153846154	0.145907473	0.108870968	0.231155779	0	0	0	0	0	0	1	1	chr10	75009591	T/C	3	3	0	0	DNAJC9-AS1	ncRNA_intronic
chr10:75009592_T/C	229	275	300	285	289	198	391	479	350	417	398	434	0.048034934	0.076363636	0.063333333	0.024561404	0	0.060606061	0	0	0	0	0	0	1	1	chr10	75009592	T/C	3	2	0	0	DNAJC9-AS1	ncRNA_intronic
chr10:75009651_T/C	166	170	185	199	179	132	213	230	164	198	201	230	0.048192771	0.029411765	0	0	0	0	0	0	0	0	0	0	1	1	chr10	75009651	T/C	2	0	0	0	DNAJC9-AS1	ncRNA_intronic
chr10:75009665_T/C	167	154	168	167	156	141	191	233	168	197	205	192	0	0.025974026	0	0.02994012	0	0	0	0	0	0.015228426	0.03902439	0.015625	1	1	chr10	75009665	T/C	1	1	3	0	DNAJC9-AS1	ncRNA_intronic
chr10:75009720_T/C	277	243	216	289	220	201	297	414	314	357	421	375	0.129963899	0.135802469	0.060185185	0.110726644	0.1	0.15920398	0	0	0	0	0	0	1	1	chr10	75009720	T/C	3	3	0	0	DNAJC9-AS1	ncRNA_intronic
chr10:75009721_T/C	276	245	225	294	292	203	304	428	320	365	428	385	0.061594203	0.053061224	0.031111111	0.027210884	0	0.103448276	0	0	0	0	0	0	1	1	chr10	75009721	T/C	3	2	0	0	DNAJC9-AS1	ncRNA_intronic
chr10:75009776_T/C	258	254	245	305	236	206	376	513	365	341	353	317	0.085271318	0.035433071	0.016326531	0.045901639	0.038135593	0.09223301	0	0	0	0.026392962	0.02266289	0.022082019	1	1	chr10	75009776	T/C	3	3	3	0	DNAJC9-AS1	ncRNA_intronic
chr10:75009781_T/C	258	252	243	337	232	205	374	516	364	339	354	318	0.162790698	0.067460317	0.041152263	0.34421365	0.064655172	0.141463415	0	0	0	0.026548673	0.073446328	0.078616352	1	1	chr10	75009781	T/C	3	3	3	0	DNAJC9-AS1	ncRNA_intronic
chr10:75009784_T/C	256	244	242	349	338	203	373	517	361	444	351	316	0.05078125	0.012295082	0.012396694	0.014326648	0	0.064039409	0	0	0	0	0.011396011	0.015822785	1	1	chr10	75009784	T/C	3	2	2	0	DNAJC9-AS1	ncRNA_intronic
chr10:75009801_T/C	249	240	244	310	216	202	380	491	343	324	510	309	0.060240964	0.05	0.036885246	0.029032258	0.037037037	0.054455446	0	0	0	0.009259259	0	0.019417476	1	1	chr10	75009801	T/C	3	3	2	0	DNAJC9-AS1	ncRNA_intronic
chr10:75009826_T/C	337	335	326	428	307	285	360	486	297	430	489	380	0	0	0	0	0	0	0	0	0	0	0	0	1	1	chr10	75009826	T/C	0	0	0	0	DNAJC9-AS1	ncRNA_intronic
chr10:75009844_T/C	196	207	224	259	204	182	292	361	199	277	336	225	0.091836735	0.125603865	0.071428571	0.077220077	0.058823529	0.054945055	0	0	0	0.039711191	0.041666667	0.106666667	1	1	chr10	75009844	T/C	3	3	3	0	DNAJC9-AS1	ncRNA_intronic
chr10:75009921_T/C	128	102	147	152	167	118	194	211	81	202	214	104	0.1015625	0.068627451	0.095238095	0.059210526	0	0.127118644	0	0	0	0	0.028037383	0.067307692	1	1	chr10	75009921	T/C	3	2	2	0	DNAJC9-AS1	ncRNA_intronic
chr10:75009940_T/C	116	96	138	184	155	153	182	204	73	194	195	128	0.043103448	0.03125	0.028985507	0	0	0	0	0	0	0	0	0	1	1	chr10	75009940	T/C	3	0	0	0	DNAJC9-AS1	ncRNA_intronic
chr10:75180516_T/C	10	6	6	10	7	8	11	12	19	9	13	7	0	0.5	0	0.3	0	0	0	0	0	0.222222222	0.307692308	0.428571429	1	1	chr10	75180516	T/C	1	1	3	0	ANXA7;MSS51	intergenic
chr10:75431809_T/C	34	45	30	35	22	23	50	59	65	31	31	48	0.205882353	0.244444444	0.1	0.114285714	0.090909091	0.086956522	0	0	0	0.129032258	0.225806452	0.104166667	1	1	chr10	75431809	T/C	3	3	3	0	SYNPO2L;AGAP5	intergenic
chr10:75432326_T/C	27	11	15	21	18	11	27	31	29	14	30	25	0	0	0	0.142857143	0.111111111	0.181818182	0	0	0	0	0	0	1	1	chr10	75432326	T/C	0	3	0	0	SYNPO2L;AGAP5	intergenic
chr10:75482210_G/A	98	80	90	35	77	42	102	134	137	79	83	148	0	0.0375	0.022222222	0.057142857	0.051948052	0.071428571	0	0	0	0.037974684	0.084337349	0	0	0	chr10	75482210	G/A	2	3	2	0	BMS1P4	ncRNA_exonic
chr10:75482213_T/C	100	79	90	36	79	42	99	131	136	78	83	148	0	0.037974684	0.022222222	0.055555556	0.050632911	0.071428571	0	0	0	0.038461538	0.084337349	0	0	0	chr10	75482213	T/C	2	3	2	0	BMS1P4	ncRNA_exonic
chr10:75482220_A/G	96	80	85	40	77	43	97	126	133	77	81	148	0	0.0375	0.023529412	0.05	0.051948052	0.069767442	0	0	0	0.038961039	0.086419753	0	0	0	chr10	75482220	A/G	2	3	2	0	BMS1P4	ncRNA_exonic
chr10:75536077_A/G	16	10	9	26	18	24	31	21	9	28	19	19	0.3125	0.4	0.333333333	0	0.277777778	0.333333333	0	0	0	0	0.105263158	0	1	1	chr10	75536077	A/G	3	2	1	0	FUT11	downstream
chr10:75536285_A/G	20	19	12	20	10	19	30	36	7	27	38	30	0.2	0	0.166666667	0	0.3	0.157894737	0	0	0	0.074074074	0	0	1	1	chr10	75536285	A/G	2	2	1	0	FUT11	downstream
chr10:75536292_A/G	20	8	12	16	11	19	30	34	7	26	26	22	0.6	0.5	0.5	0.5	0.454545455	0.368421053	0	0	0	0.307692308	0.076923077	0.090909091	1	1	chr10	75536292	A/G	3	3	3	0	FUT11	downstream
chr10:75536653_A/G	20	8	9	18	15	6	27	20	16	13	13	23	0.75	0.875	0.333333333	0.611111111	0.533333333	0.5	0	0	0	0.384615385	0.384615385	0.217391304	1	1	chr10	75536653	A/G	3	3	3	0	FUT11	downstream
chr10:75536699_A/G	25	10	12	18	20	14	21	27	10	22	18	23	0	0.4	0	0.166666667	0	0	0	0	0	0	0	0	1	1	chr10	75536699	A/G	1	1	0	0	FUT11	downstream
chr10:75537412_A/G	17	12	19	26	17	11	19	14	14	18	24	20	0.352941176	0.25	0	0.346153846	0.352941176	0.454545455	0	0	0	0.111111111	0	0	1	1	chr10	75537412	A/G	2	3	1	0	FUT11;CHCHD1	intergenic
chr10:75537413_A/G	17	12	19	26	17	11	19	14	14	25	16	20	0.352941176	0.416666667	0	0.461538462	0.235294118	0.454545455	0	0	0	0	0.125	0	1	1	chr10	75537413	A/G	2	3	1	0	FUT11;CHCHD1	intergenic
chr10:75538625_A/G	17	18	20	26	18	24	21	15	16	27	23	34	0	0.111111111	0	0	0.111111111	0	0	0	0	0	0	0	1	1	chr10	75538625	A/G	1	1	0	0	FUT11;CHCHD1	intergenic
chr10:76288576_A/G	18	28	20	21	28	24	12	27	15	26	36	32	0	0	0.15	0.095238095	0.142857143	0.25	0	0	0	0	0	0	1	0	chr10	76288576	A/G	1	3	0	0	LOC102723439	ncRNA_intronic
chr10:76288631_A/G	26	24	21	22	27	25	13	26	21	25	33	34	0	0.083333333	0.142857143	0.136363636	0.222222222	0.16	0	0	0	0	0	0	1	0	chr10	76288631	A/G	2	3	0	0	LOC102723439	ncRNA_intronic
chr10:76289188_A/G	12	15	16	16	14	17	10	13	18	12	7	29	0.166666667	0.266666667	0.125	0	0	0	0	0	0	0	0	0	1	0	chr10	76289188	A/G	3	0	0	0	ADK	intronic
chr10:76296718_A/G	8	19	14	10	11	12	21	16	18	16	12	17	0.25	0.421052632	0.357142857	0.3	0.363636364	0	0	0	0	0.1875	0	0.176470588	1	0	chr10	76296718	A/G	3	2	2	0	ADK	intronic
chr10:76296834_A/G	13	20	16	12	12	11	20	14	20	14	11	25	0.153846154	0.1	0.125	0	0	0	0	0	0	0	0	0	1	0	chr10	76296834	A/G	3	0	0	0	ADK	intronic
chr10:76470035_A/G	13	19	15	11	12	9	21	9	14	9	21	11	0	0	0	0.272727273	0.25	0.222222222	0	0	0	0	0	0	1	0	chr10	76470035	A/G	0	3	0	0	ADK	downstream
chr10:76470433_A/G	26	29	28	27	29	22	57	39	67	28	31	43	0.192307692	0.206896552	0.107142857	0.333333333	0.24137931	0.272727273	0	0	0	0	0	0	1	0	chr10	76470433	A/G	3	3	0	0	ADK;KAT6B	intergenic
chr10:76475497_A/G	11	10	9	14	12	8	27	14	32	21	15	18	0.181818182	0.4	0.222222222	0.285714286	0	0.375	0	0	0	0.095238095	0.133333333	0.111111111	1	1	chr10	76475497	A/G	3	2	3	0	ADK;KAT6B	intergenic
chr10:81554915_T/C	11	9	8	10	15	13	11	21	19	10	12	12	0.272727273	0	0	0.2	0.133333333	0.230769231	0	0	0	0	0	0	1	1	chr10	81554915	T/C	1	3	0	0	NUTM2B-AS1	ncRNA_intronic
chr10:82192318_A/G	53	59	51	43	40	35	84	76	70	46	63	58	0.226415094	0.050847458	0.098039216	0.069767442	0.075	0.085714286	0	0	0	0.043478261	0	0.120689655	1	1	chr10	82192318	A/G	3	3	2	0	FAM213A	UTR3
chr10:82193769_A/G	30	32	34	40	22	19	41	47	45	40	28	36	0.133333333	0.125	0.352941176	0.225	0.272727273	0	0	0	0	0	0	0	1	1	chr10	82193769	A/G	3	2	0	0	FAM213A;TSPAN14	intergenic
chr10:82193810_A/G	30	34	35	38	30	16	49	43	46	36	24	39	0.133333333	0.147058824	0.257142857	0.105263158	0.2	0	0	0	0	0	0.083333333	0	1	1	chr10	82193810	A/G	3	2	1	0	FAM213A;TSPAN14	intergenic
chr10:82195918_A/G	15	13	13	10	10	8	38	40	39	20	18	26	0.666666667	0.769230769	0.461538462	0.5	0.5	0.75	0	0	0	0.25	0.277777778	0.269230769	1	1	chr10	82195918	A/G	3	3	3	0	FAM213A;TSPAN14	intergenic
chr10:82195928_A/G	16	24	13	17	21	17	40	43	41	33	19	39	0.1875	0	0.230769231	0	0	0	0	0	0	0	0.105263158	0	1	1	chr10	82195928	A/G	2	0	1	0	FAM213A;TSPAN14	intergenic
chr10:82195983_A/G	24	25	17	19	21	12	47	49	48	39	27	43	0.166666667	0.12	0.117647059	0.157894737	0	0.25	0	0	0	0	0.074074074	0	1	1	chr10	82195983	A/G	3	2	1	0	FAM213A;TSPAN14	intergenic
chr10:82196125_A/G	45	52	43	56	30	32	71	63	58	50	37	56	0.044444444	0.076923077	0.093023256	0	0.1	0	0	0	0	0	0	0	1	1	chr10	82196125	A/G	3	1	0	0	FAM213A;TSPAN14	intergenic
chr10:82196134_A/G	44	52	45	55	33	32	77	62	57	52	37	56	0.113636364	0.076923077	0.133333333	0	0	0	0	0	0	0	0	0	1	1	chr10	82196134	A/G	3	0	0	0	FAM213A;TSPAN14	intergenic
chr10:82196147_A/G	47	50	49	55	29	32	83	69	63	52	34	64	0.191489362	0.04	0.102040816	0.090909091	0.172413793	0	0	0	0	0	0.088235294	0	1	1	chr10	82196147	A/G	3	2	1	0	FAM213A;TSPAN14	intergenic
chr10:88224419_T/C	8	11	13	8	11	8	18	6	15	12	11	15	0.375	0.454545455	0.230769231	0.25	0.454545455	0.25	0	0	0	0.166666667	0	0.133333333	1	1	chr10	88224419	T/C	3	3	2	0	WAPL	intronic
chr10:88224425_T/C	6	12	13	7	10	8	15	7	14	11	8	13	0.666666667	0.666666667	0.461538462	0.285714286	0.6	0.5	0	0	0	0.545454545	0.75	0.538461538	1	1	chr10	88224425	T/C	3	3	3	0	WAPL	intronic
chr10:88686256_A/G	28	19	27	35	30	20	41	25	19	23	16	36	0.392857143	0.157894737	0.259259259	0.342857143	0.2	0.4	0	0	0	0	0.25	0.111111111	1	1	chr10	88686256	A/G	3	3	2	0	BMPR1A;MMRN2	intergenic
chr10:88967010_G/A	12	11	10	9	7	11	10	7	23	13	10	9	0.166666667	0	0.4	0.333333333	0.285714286	0.181818182	0	0	0	0	0.3	0	1	0	chr10	88967010	G/A	2	3	1	0	FAM35A;NUTM2A	intergenic
chr10:89004296_T/C	10	20	22	48	20	12	60	35	47	19	19	25	0.3	0.1	0.090909091	0	0.15	0.166666667	0	0	0	0.210526316	0.210526316	0.12	1	0	chr10	89004296	T/C	3	2	3	0	NUTM2A-AS1	ncRNA_intronic
chr10:89631352_A/G	43	46	52	41	28	38	47	35	36	31	32	44	0.11627907	0.108695652	0	0	0.071428571	0	0	0	0	0.064516129	0.0625	0.113636364	1	1	chr10	89631352	A/G	2	1	3	0	PTEN	intronic
chr10:89631417_A/G	23	20	13	19	9	14	21	15	17	17	18	20	0.47826087	0.45	0.384615385	0.263157895	0	0.428571429	0	0	0	0.352941176	0.722222222	0.45	1	1	chr10	89631417	A/G	3	2	3	0	PTEN	intronic
chr10:89632872_A/G	48	45	55	62	30	53	65	43	65	50	38	79	0.104166667	0.088888889	0	0.064516129	0.066666667	0.037735849	0	0	0	0.12	0.078947368	0.075949367	1	1	chr10	89632872	A/G	2	3	3	0	PTEN	intronic
chr10:89632875_A/G	49	56	44	71	38	61	66	42	63	52	40	78	0.06122449	0	0.068181818	0	0	0	0	0	0	0.057692308	0.075	0.038461538	1	1	chr10	89632875	A/G	2	0	3	0	PTEN	intronic
chr10:89650647_A/G	8	12	7	10	11	15	12	16	12	10	13	17	0.25	0.25	0.285714286	0.3	0	0.4	0	0	0	0.3	0.230769231	0.411764706	1	1	chr10	89650647	A/G	3	2	3	0	PTEN	intronic
chr10:91481854_A/G	14	9	10	13	18	18	27	14	18	13	10	13	0	0	0.3	0.153846154	0	0.166666667	0	0	0	0.230769231	0.3	0	1	1	chr10	91481854	A/G	1	2	2	0	KIF20B	intronic
chr10:92664449_A/G	47	46	48	44	38	45	72	75	65	40	42	51	0	0	0.104166667	0.068181818	0.052631579	0.111111111	0	0	0	0.05	0.047619048	0	1	1	chr10	92664449	A/G	1	3	2	0	RPP30	intronic
chr10:92664479_A/G	36	32	45	52	40	51	62	62	64	41	46	41	0	0.09375	0.044444444	0	0	0	0	0	0	0	0	0	1	1	chr10	92664479	A/G	2	0	0	0	RPP30	intronic
chr10:92664490_A/G	31	30	45	39	36	41	64	62	67	42	46	41	0.064516129	0.066666667	0.111111111	0.051282051	0.083333333	0.048780488	0	0	0	0	0	0	1	1	chr10	92664490	A/G	3	3	0	0	RPP30	intronic
chr10:93714505_A/G	21	25	21	25	27	32	20	24	14	32	24	34	0.142857143	0.08	0.095238095	0	0	0	0	0	0	0	0	0	1	1	chr10	93714505	A/G	3	0	0	0	BTAF1	intronic
chr10:93765652_A/G	13	15	8	9	14	8	19	14	18	8	12	8	0.307692308	0	0.375	0.222222222	0	0.375	0	0	0	0.625	0.25	0.625	1	1	chr10	93765652	A/G	2	2	3	0	BTAF1	intronic
chr10:93765756_A/G	8	11	8	8	7	9	13	11	10	6	14	9	0.25	0.181818182	0.375	0	0	0	0	0	0	0	0.285714286	0	1	1	chr10	93765756	A/G	3	0	1	0	BTAF1	intronic
chr10:94414144_A/G	476	462	482	634	547	417	655	566	758	513	523	564	0.018907563	0.010822511	0.018672199	0	0	0.014388489	0	0	0	0	0	0	0	0	chr10	94414144	A/G	3	1	0	0	KIF11	UTR3
chr10:94414146_A/G	482	454	497	571	513	424	671	577	783	526	532	578	0.10373444	0.04845815	0.056338028	0.054290718	0.06042885	0.150943396	0	0	0	0	0	0	0	0	chr10	94414146	A/G	3	3	0	0	KIF11	UTR3
chr10:94416723_A/G	10	16	22	13	13	13	18	25	15	13	11	18	0.8	0.4375	0.545454545	0.461538462	0.538461538	0.692307692	0	0	0	0.153846154	0.636363636	0.333333333	1	0	chr10	94416723	A/G	3	3	3	0	KIF11;HHEX	intergenic
chr10:94416825_A/G	6	15	17	14	10	6	17	16	17	12	11	11	0.333333333	0.333333333	0.588235294	0.571428571	0.3	0.333333333	0	0	0	0	0	0.272727273	1	1	chr10	94416825	A/G	3	3	1	0	KIF11;HHEX	intergenic
chr10:94416890_A/G	11	20	16	15	14	11	14	22	24	13	11	19	0.636363636	0.65	0.6875	0.6	0.642857143	0	0	0	0	0.461538462	0	0.157894737	1	1	chr10	94416890	A/G	3	2	2	0	KIF11;HHEX	intergenic
chr10:94416892_A/G	11	20	16	15	14	11	14	22	24	13	11	18	0.636363636	0.65	0.6875	0.6	0.571428571	0	0	0	0	0.461538462	0	0.388888889	1	1	chr10	94416892	A/G	3	2	2	0	KIF11;HHEX	intergenic
chr10:94416952_A/G	19	20	21	24	22	12	19	23	36	18	15	27	0.473684211	0.35	0.380952381	0	0.363636364	0.5	0	0	0	0	0.2	0.222222222	1	1	chr10	94416952	A/G	3	2	2	0	KIF11;HHEX	intergenic
chr10:94420587_A/G	7	8	14	9	7	9	10	7	6	6	20	14	0.571428571	0	0.5	0.666666667	0.285714286	0.666666667	0	0	0	0	0	0	1	1	chr10	94420587	A/G	2	3	0	0	KIF11;HHEX	intergenic
chr10:96089296_T/C	50	51	42	33	22	18	52	77	60	61	34	48	0.32	0.176470588	0.214285714	0.303030303	0.090909091	0.111111111	0	0	0	0.049180328	0.176470588	0	1	1	chr10	96089296	T/C	3	3	2	0	PLCE1;NOC3L	intergenic
chr10:96089297_T/C	50	51	42	33	22	21	50	75	60	61	34	47	0.28	0.156862745	0.285714286	0.303030303	0.136363636	0	0	0	0	0.06557377	0.147058824	0	1	1	chr10	96089297	T/C	3	2	2	0	PLCE1;NOC3L	intergenic
chr10:96089369_T/C	29	26	19	18	11	10	17	30	23	23	22	15	0	0.230769231	0.105263158	0.222222222	0.272727273	0	0	0	0	0.173913043	0.181818182	0	1	1	chr10	96089369	T/C	2	2	2	0	PLCE1;NOC3L	intergenic
chr10:96090180_T/C	43	38	36	32	30	12	64	58	20	43	28	42	0.11627907	0	0	0.15625	0.2	0	0	0	0	0	0.107142857	0	1	1	chr10	96090180	T/C	1	2	1	0	PLCE1;NOC3L	intergenic
chr10:96090211_T/C	34	21	31	28	19	8	40	44	18	42	39	31	0.176470588	0.285714286	0	0.321428571	0.157894737	0	0	0	0	0	0	0	1	1	chr10	96090211	T/C	2	2	0	0	PLCE1;NOC3L	intergenic
chr10:96090215_T/C	32	18	28	25	19	8	40	43	18	44	38	26	0.15625	0.333333333	0.071428571	0.4	0.263157895	0	0	0	0	0	0	0.076923077	1	1	chr10	96090215	T/C	3	2	1	0	PLCE1;NOC3L	intergenic
chr10:96090261_T/C	25	21	26	17	20	8	44	38	34	39	38	36	0.24	0.19047619	0.115384615	0.176470588	0.15	0	0	0	0	0	0	0	1	1	chr10	96090261	T/C	3	2	0	0	PLCE1;NOC3L	intergenic
chr10:96090278_T/C	25	33	25	15	31	7	44	40	35	38	38	34	0.28	0	0.12	0.266666667	0	0	0	0	0	0	0	0	1	1	chr10	96090278	T/C	2	1	0	0	PLCE1;NOC3L	intergenic
chr10:96090335_T/C	34	33	38	29	36	11	73	59	52	56	42	45	0.176470588	0.151515152	0.078947368	0.24137931	0.166666667	0	0	0	0	0.071428571	0.119047619	0.066666667	1	1	chr10	96090335	T/C	3	2	3	0	PLCE1;NOC3L	intergenic
chr10:96090337_T/C	35	45	38	30	38	11	73	59	53	57	42	44	0.142857143	0	0.052631579	0.066666667	0.078947368	0	0	0	0	0.052631579	0.071428571	0.113636364	1	1	chr10	96090337	T/C	2	2	3	0	PLCE1;NOC3L	intergenic
chr10:96090405_T/C	39	37	47	40	51	14	125	94	86	98	71	73	0.076923077	0.108108108	0.14893617	0.125	0.078431373	0.142857143	0	0	0	0	0	0	1	1	chr10	96090405	T/C	3	3	0	0	PLCE1;NOC3L	intergenic
chr10:96325700_A/G	65	67	68	62	50	81	111	88	94	52	77	80	0.092307692	0.059701493	0.073529412	0.080645161	0	0	0	0	0	0.038461538	0	0.0625	1	1	chr10	96325700	A/G	3	1	2	0	HELLS	intronic
chr10:96325711_A/G	66	68	73	63	34	59	112	89	96	65	75	106	0.045454545	0.102941176	0.02739726	0.047619048	0.088235294	0.06779661	0	0	0	0	0	0	1	1	chr10	96325711	A/G	3	3	0	0	HELLS	intronic
chr10:96325779_A/G	62	75	64	56	36	58	98	73	82	57	50	85	0.322580645	0.266666667	0.15625	0.142857143	0.277777778	0.172413793	0	0	0	0.105263158	0.18	0.223529412	1	1	chr10	96325779	A/G	3	3	3	0	HELLS	intronic
chr10:96325833_A/G	63	80	82	74	47	72	97	73	85	61	57	89	0.063492063	0.0375	0.036585366	0	0	0	0	0	0	0.049180328	0.052631579	0.04494382	1	1	chr10	96325833	A/G	3	0	3	0	HELLS	intronic
chr10:96325913_A/G	38	52	51	37	25	43	38	52	46	34	48	49	0.131578947	0.096153846	0	0.108108108	0	0	0	0	0	0.058823529	0.104166667	0.081632653	1	1	chr10	96325913	A/G	2	1	3	0	HELLS	intronic
chr10:96338309_A/G	23	23	19	27	28	16	33	22	31	23	34	36	0.173913043	0.086956522	0.157894737	0	0.071428571	0.1875	0	0	0	0.130434783	0.264705882	0.083333333	1	1	chr10	96338309	A/G	3	2	3	0	HELLS	intronic
chr10:96338328_A/G	17	15	20	22	22	13	29	16	22	18	26	25	0.117647059	0.133333333	0.15	0	0.090909091	0	0	0	0	0.333333333	0.115384615	0.28	1	1	chr10	96338328	A/G	3	1	3	0	HELLS	intronic
chr10:96339322_A/G	17	43	34	45	29	36	33	33	46	38	46	30	0.294117647	0	0	0	0.172413793	0	0	0	0	0	0	0.2	1	1	chr10	96339322	A/G	1	1	1	0	HELLS	intronic
chr10:96339360_A/G	19	25	25	45	30	19	36	32	37	25	46	29	0.157894737	0.16	0.28	0	0.166666667	0.210526316	0	0	0	0.16	0	0.137931034	1	1	chr10	96339360	A/G	3	2	2	0	HELLS	intronic
chr10:96363649_A/G	105	99	90	103	99	71	127	131	55	158	121	127	0.028571429	0.060606061	0.077777778	0.058252427	0.070707071	0.042253521	0	0	0	0	0	0	1	1	chr10	96363649	A/G	3	3	0	0	HELLS;CYP2C18	intergenic
chr10:96363654_A/G	102	101	89	104	97	93	130	129	54	155	117	123	0.039215686	0.04950495	0.056179775	0.048076923	0.041237113	0	0	0	0	0	0	0	1	1	chr10	96363654	A/G	3	2	0	0	HELLS;CYP2C18	intergenic
chr10:96363697_A/G	121	109	99	110	114	98	148	146	67	159	128	142	0.033057851	0.110091743	0.070707071	0.054545455	0.070175439	0	0	0	0	0	0	0	1	1	chr10	96363697	A/G	3	2	0	0	HELLS;CYP2C18	intergenic
chr10:96363765_A/G	129	73	101	90	90	66	127	125	102	122	95	135	0	0.04109589	0.03960396	0.033333333	0	0.151515152	0	0	0	0	0	0	1	1	chr10	96363765	A/G	2	2	0	0	HELLS;CYP2C18	intergenic
chr10:96363768_A/G	112	72	103	87	75	66	129	130	105	119	95	138	0.089285714	0.138888889	0.087378641	0.103448276	0.093333333	0.212121212	0	0	0	0.025210084	0	0	1	1	chr10	96363768	A/G	3	3	1	0	HELLS;CYP2C18	intergenic
chr10:96363935_A/G	118	114	120	135	144	87	230	164	240	196	129	228	0.033898305	0.070175439	0.033333333	0.022222222	0	0.08045977	0	0	0	0	0.031007752	0	1	1	chr10	96363935	A/G	3	2	1	0	HELLS;CYP2C18	intergenic
chr10:96364021_A/G	141	129	138	155	126	120	244	203	253	153	171	216	0.042553191	0.031007752	0.043478261	0.04516129	0.047619048	0	0	0	0	0	0	0	1	1	chr10	96364021	A/G	3	2	0	0	HELLS;CYP2C18	intergenic
chr10:96364056_A/G	201	191	186	201	178	136	281	245	321	185	224	270	0.019900498	0	0	0.039800995	0.02247191	0.029411765	0	0	0	0	0	0	1	1	chr10	96364056	A/G	1	3	0	0	HELLS;CYP2C18	intergenic
chr10:96364062_A/G	203	180	193	190	178	137	338	303	406	238	271	357	0.073891626	0.044444444	0.056994819	0.1	0.08988764	0.065693431	0	0	0	0	0	0	1	1	chr10	96364062	A/G	3	3	0	0	HELLS;CYP2C18	intergenic
chr10:96364068_A/G	215	183	259	189	186	144	348	303	402	243	280	366	0.03255814	0.016393443	0	0.026455026	0.032258065	0.034722222	0	0	0	0	0	0	1	1	chr10	96364068	A/G	2	3	0	0	HELLS;CYP2C18	intergenic
chr10:96364933_A/G	151	185	183	216	154	151	219	227	310	216	203	244	0.033112583	0.032432432	0.027322404	0	0.038961039	0.119205298	0	0	0	0	0	0	1	1	chr10	96364933	A/G	3	2	0	0	HELLS;CYP2C18	intergenic
chr10:96364973_A/G	170	243	181	168	157	158	219	229	292	214	177	196	0.052941176	0	0.055248619	0.05952381	0.031847134	0.082278481	0	0	0	0	0.033898305	0.020408163	1	1	chr10	96364973	A/G	2	3	2	0	HELLS;CYP2C18	intergenic
chr10:96365023_A/G	58	78	41	53	31	45	85	68	72	57	57	74	0.137931034	0.08974359	0.073170732	0.132075472	0.064516129	0.044444444	0	0	0	0	0	0	1	1	chr10	96365023	A/G	3	3	0	0	HELLS;CYP2C18	intergenic
chr10:96365114_A/G	80	111	96	71	82	73	140	103	111	106	85	128	0.075	0.072072072	0.104166667	0.070422535	0.12195122	0.068493151	0	0	0	0	0	0	1	1	chr10	96365114	A/G	3	3	0	0	HELLS;CYP2C18	intergenic
chr10:96367530_A/G	201	191	203	174	179	142	280	240	260	274	213	281	0.034825871	0.041884817	0.019704433	0.040229885	0.033519553	0.070422535	0	0	0	0	0	0	1	1	chr10	96367530	A/G	3	3	0	0	HELLS;CYP2C18	intergenic
chr10:96367532_A/G	201	191	202	206	215	142	281	241	260	233	163	282	0.059701493	0.02617801	0.024752475	0	0	0.070422535	0	0	0	0.021459227	0.055214724	0	1	1	chr10	96367532	A/G	3	1	2	0	HELLS;CYP2C18	intergenic
chr10:96367614_A/G	79	86	99	86	79	73	143	117	103	96	86	113	0.050632911	0.11627907	0	0.058139535	0.037974684	0.095890411	0	0	0	0	0	0.03539823	1	1	chr10	96367614	A/G	2	3	1	0	HELLS;CYP2C18	intergenic
chr10:96367624_A/G	87	90	100	84	79	79	152	123	111	90	78	119	0.310344828	0.3	0.25	0.130952381	0.164556962	0.316455696	0	0	0	0.111111111	0.128205128	0.134453782	1	1	chr10	96367624	A/G	3	3	3	0	HELLS;CYP2C18	intergenic
chr10:96367665_A/G	101	94	108	109	96	79	188	151	115	123	98	169	0.158415842	0.138297872	0.092592593	0.073394495	0.072916667	0.17721519	0	0	0	0	0	0	1	1	chr10	96367665	A/G	3	3	0	0	HELLS;CYP2C18	intergenic
chr10:96367674_A/G	97	92	110	106	90	75	181	153	106	105	78	137	0.360824742	0.25	0.336363636	0.160377358	0.255555556	0.4	0	0	0	0.104761905	0.128205128	0.065693431	1	1	chr10	96367674	A/G	3	3	3	0	HELLS;CYP2C18	intergenic
chr10:96367716_A/G	122	116	133	128	77	65	188	160	128	127	63	138	0.221311475	0.155172414	0.15037594	0.078125	0.090909091	0.230769231	0	0	0	0.031496063	0.095238095	0.079710145	1	1	chr10	96367716	A/G	3	3	3	0	HELLS;CYP2C18	intergenic
chr10:96367729_A/G	117	112	127	126	74	62	182	152	131	148	63	133	0.307692308	0.151785714	0.25984252	0.126984127	0.108108108	0.306451613	0	0	0	0	0.079365079	0.022556391	1	1	chr10	96367729	A/G	3	3	2	0	HELLS;CYP2C18	intergenic
chr10:96367743_A/G	121	118	128	123	127	53	168	146	127	149	117	170	0.107438017	0.06779661	0.0546875	0.032520325	0	0.075471698	0	0	0	0	0	0	1	1	chr10	96367743	A/G	3	2	0	0	HELLS;CYP2C18	intergenic
chr10:96367744_A/G	120	118	127	124	128	54	168	145	127	149	117	170	0.125	0.127118644	0.133858268	0.072580645	0	0.185185185	0	0	0	0	0	0	1	1	chr10	96367744	A/G	3	2	0	0	HELLS;CYP2C18	intergenic
chr10:96367756_A/G	126	117	129	132	133	55	172	148	126	145	117	170	0.103174603	0.094017094	0.07751938	0.060606061	0	0.145454545	0	0	0	0	0	0	1	1	chr10	96367756	A/G	3	2	0	0	HELLS;CYP2C18	intergenic
chr10:96368910_A/G	99	71	116	85	98	85	162	159	158	150	133	156	0	0.056338028	0	0.058823529	0.020408163	0.047058824	0	0	0	0	0	0	1	1	chr10	96368910	A/G	1	3	0	0	HELLS;CYP2C18	intergenic
chr10:96368920_A/G	103	75	103	90	104	88	162	162	159	150	139	165	0	0.053333333	0.038834951	0.044444444	0.028846154	0.045454545	0	0	0	0	0	0	1	1	chr10	96368920	A/G	2	3	0	0	HELLS;CYP2C18	intergenic
chr10:96368960_A/G	145	134	158	139	152	141	250	255	247	253	219	232	0.048275862	0.089552239	0.069620253	0.028776978	0.019736842	0.070921986	0	0	0	0	0	0	1	1	chr10	96368960	A/G	3	3	0	0	HELLS;CYP2C18	intergenic
chr10:96368963_A/G	144	132	156	138	151	139	247	249	240	250	154	183	0.118055556	0.174242424	0.16025641	0.173913043	0.112582781	0.143884892	0	0	0	0	0.019480519	0.021857923	1	1	chr10	96368963	A/G	3	3	2	0	HELLS;CYP2C18	intergenic
chr10:96368994_A/G	142	132	159	139	185	143	240	232	226	236	203	220	0.049295775	0.060606061	0.025157233	0.050359712	0	0.048951049	0	0	0	0	0	0	1	1	chr10	96368994	A/G	3	2	0	0	HELLS;CYP2C18	intergenic
chr10:96369027_A/G	138	140	151	143	146	141	218	214	196	217	188	205	0.079710145	0.071428571	0.039735099	0.055944056	0.02739726	0.063829787	0	0	0	0	0	0	1	1	chr10	96369027	A/G	3	3	0	0	HELLS;CYP2C18	intergenic
chr10:96369041_A/G	131	134	137	130	126	123	183	194	168	187	163	181	0.053435115	0.104477612	0.072992701	0.053846154	0.03968254	0.056910569	0	0	0	0	0	0	1	1	chr10	96369041	A/G	3	3	0	0	HELLS;CYP2C18	intergenic
chr10:96369042_A/G	130	130	137	131	127	123	183	195	168	187	162	181	0.115384615	0.1	0.109489051	0.129770992	0.039370079	0.089430894	0	0	0	0	0	0	1	1	chr10	96369042	A/G	3	3	0	0	HELLS;CYP2C18	intergenic
chr10:96369054_A/G	132	133	140	134	147	127	188	197	166	186	159	179	0.068181818	0.067669173	0.085714286	0.126865672	0	0.062992126	0	0	0	0	0	0	1	1	chr10	96369054	A/G	3	2	0	0	HELLS;CYP2C18	intergenic
chr10:96370092_A/G	39	66	40	43	37	21	45	69	53	41	53	58	0.102564103	0.212121212	0.1	0.23255814	0.081081081	0.333333333	0	0	0	0	0	0	1	1	chr10	96370092	A/G	3	3	0	0	HELLS;CYP2C18	intergenic
chr10:96370093_A/G	39	66	40	43	36	21	48	70	56	41	42	59	0.153846154	0.166666667	0.125	0.279069767	0.083333333	0.095238095	0	0	0	0	0.047619048	0	1	1	chr10	96370093	A/G	3	3	1	0	HELLS;CYP2C18	intergenic
chr10:96370472_A/G	116	121	110	141	114	100	156	141	148	146	130	189	0	0.049586777	0.027272727	0.042553191	0.035087719	0.05	0	0	0	0	0	0	1	1	chr10	96370472	A/G	2	3	0	0	HELLS;CYP2C18	intergenic
chr10:96370485_A/G	119	147	131	149	126	121	167	141	147	152	132	190	0	0	0	0.033557047	0	0	0	0	0	0	0	0	1	1	chr10	96370485	A/G	0	1	0	0	HELLS;CYP2C18	intergenic
chr10:96370530_A/G	121	139	117	143	108	88	148	130	122	150	121	151	0.123966942	0.115107914	0.042735043	0.125874126	0.092592593	0.045454545	0	0	0	0	0.033057851	0.033112583	1	1	chr10	96370530	A/G	3	3	2	0	HELLS;CYP2C18	intergenic
chr10:96370561_A/G	120	147	121	153	115	88	149	128	112	159	112	167	0.025	0.020408163	0.041322314	0	0	0	0	0	0	0	0	0	1	1	chr10	96370561	A/G	3	0	0	0	HELLS;CYP2C18	intergenic
chr10:96372427_A/G	85	87	88	64	76	61	86	100	91	116	77	127	0.247058824	0.24137931	0.159090909	0.3125	0.078947368	0.163934426	0	0	0	0	0	0	1	1	chr10	96372427	A/G	3	3	0	0	HELLS;CYP2C18	intergenic
chr10:96372428_A/G	85	89	89	63	76	61	85	99	89	116	79	127	0.105882353	0.101123596	0.112359551	0.174603175	0.039473684	0.081967213	0	0	0	0	0	0	1	1	chr10	96372428	A/G	3	3	0	0	HELLS;CYP2C18	intergenic
chr10:96372433_A/G	94	114	108	79	101	66	90	99	95	128	79	137	0.053191489	0	0	0	0	0.03030303	0	0	0	0	0	0	1	1	chr10	96372433	A/G	1	1	0	0	HELLS;CYP2C18	intergenic
chr10:96372444_A/G	90	94	85	67	97	61	85	99	95	107	68	115	0.133333333	0.063829787	0.105882353	0.089552239	0	0.06557377	0	0	0	0.08411215	0.102941176	0.043478261	1	1	chr10	96372444	A/G	3	2	3	0	HELLS;CYP2C18	intergenic
chr10:96372483_A/G	89	66	78	45	71	52	87	76	87	84	50	107	0.202247191	0.212121212	0.153846154	0.311111111	0.126760563	0.269230769	0	0	0	0.05952381	0.08	0.028037383	1	1	chr10	96372483	A/G	3	3	3	0	HELLS;CYP2C18	intergenic
chr10:96372484_A/G	91	66	95	45	72	52	87	76	86	101	66	117	0.043956044	0.03030303	0	0.155555556	0.041666667	0.153846154	0	0	0	0	0	0	1	1	chr10	96372484	A/G	2	3	0	0	HELLS;CYP2C18	intergenic
chr10:96372562_A/G	106	85	124	62	82	78	136	102	113	122	74	112	0.320754717	0.235294118	0.201612903	0.14516129	0.109756098	0.166666667	0	0	0	0.057377049	0.094594595	0.044642857	1	1	chr10	96372562	A/G	3	3	3	0	HELLS;CYP2C18	intergenic
chr10:96372563_A/G	106	83	124	63	84	77	136	103	114	122	74	116	0.311320755	0.204819277	0.185483871	0.253968254	0.166666667	0.194805195	0	0	0	0.040983607	0.121621622	0.025862069	1	1	chr10	96372563	A/G	3	3	3	0	HELLS;CYP2C18	intergenic
chr10:96372568_A/G	109	87	127	85	92	80	137	110	123	123	73	131	0.128440367	0.057471264	0.11023622	0	0.043478261	0.1	0	0	0	0.040650407	0.054794521	0	1	1	chr10	96372568	A/G	3	2	2	0	HELLS;CYP2C18	intergenic
chr10:96372572_A/G	107	87	127	62	88	80	135	107	121	121	76	113	0.261682243	0.218390805	0.236220472	0.129032258	0.113636364	0.1875	0	0	0	0.024793388	0.065789474	0.088495575	1	1	chr10	96372572	A/G	3	3	3	0	HELLS;CYP2C18	intergenic
chr10:96372630_A/G	99	87	147	86	108	96	163	142	143	124	89	139	0.070707071	0.126436782	0.068027211	0.081395349	0.037037037	0.09375	0	0	0	0	0	0	1	1	chr10	96372630	A/G	3	3	0	0	HELLS;CYP2C18	intergenic
chr10:97448025_T/C	16	21	5	18	21	16	12	24	11	18	20	21	0.125	0.095238095	0	0.166666667	0.142857143	0	0	0	0	0.166666667	0.25	0.19047619	1	1	chr10	97448025	T/C	2	2	3	0	TCTN3	intronic
chr10:97449879_T/C	19	20	18	27	16	21	32	29	34	15	22	19	0	0.25	0	0.148148148	0.3125	0.238095238	0	0	0	0.266666667	0.318181818	0.210526316	1	1	chr10	97449879	T/C	1	3	3	0	TCTN3	intronic
chr10:97450012_T/C	18	31	12	17	18	28	14	24	20	17	22	28	0	0	0	0.235294118	0.111111111	0.178571429	0	0	0	0	0.090909091	0	1	1	chr10	97450012	T/C	0	3	1	0	TCTN3	intronic
chr10:97451183_T/C	16	13	19	16	20	15	17	31	19	18	15	18	0.375	0.307692308	0.263157895	0.125	0	0	0	0	0	0.111111111	0.266666667	0.388888889	1	1	chr10	97451183	T/C	3	1	3	0	TCTN3	intronic
chr10:97452009_T/C	20	21	16	23	13	17	43	29	33	24	18	18	0	0	0.125	0	0	0	0	0	0	0	0.222222222	0	1	1	chr10	97452009	T/C	1	0	1	0	TCTN3	intronic
chr10:97924911_A/G	10	12	6	16	15	19	17	14	19	12	8	13	0.3	0.25	0	0.25	0.2	0	0	0	0	0.333333333	0.25	0.307692308	1	1	chr10	97924911	A/G	2	2	3	0	ZNF518A;BLNK	intergenic
chr10:97924941_A/G	10	11	5	15	16	17	16	9	16	11	9	15	0.3	0.363636364	0	0.266666667	0.25	0.176470588	0	0	0	0.181818182	0	0.333333333	1	1	chr10	97924941	A/G	2	3	2	0	ZNF518A;BLNK	intergenic
chr10:97926270_A/G	26	35	41	39	37	23	43	45	42	35	36	35	0.076923077	0.114285714	0.097560976	0	0	0	0	0	0	0	0	0.085714286	1	1	chr10	97926270	A/G	3	0	1	0	ZNF518A;BLNK	intergenic
chr10:97926480_A/G	23	30	31	40	15	27	44	34	28	50	28	37	0	0.333333333	0	0.175	0.2	0.148148148	0	0	0	0	0.285714286	0	1	1	chr10	97926480	A/G	1	3	1	0	ZNF518A;BLNK	intergenic
chr10:97926498_A/G	23	30	29	42	17	26	44	35	29	39	31	28	0	0.233333333	0	0.071428571	0.176470588	0.230769231	0	0	0	0.076923077	0	0.142857143	1	1	chr10	97926498	A/G	1	3	2	0	ZNF518A;BLNK	intergenic
chr10:97927131_A/G	13	8	13	8	10	9	5	11	12	11	11	23	0.461538462	0.25	0.230769231	0.25	0.2	0	0	0	0	0	0	0	1	1	chr10	97927131	A/G	3	2	0	0	ZNF518A;BLNK	intergenic
chr10:97927135_A/G	13	8	13	9	10	9	5	12	12	11	6	18	0.461538462	0.625	0.230769231	0.444444444	0.2	0	0	0	0	0	0.333333333	0.222222222	1	1	chr10	97927135	A/G	3	2	2	0	ZNF518A;BLNK	intergenic
chr10:99220217_A/G	21	26	15	25	23	18	22	13	15	21	34	20	0	0	0	0.08	0	0.166666667	0	0	0	0.095238095	0.058823529	0.1	1	1	chr10	99220217	A/G	0	2	3	0	MMS19	intronic
chr11:100861998_T/A	16	19	12	15	22	17	20	28	24	11	24	22	0	0	0	0.2	0	0	0	0	0	0	0	0	0	0	chr11	100861998	T/A	0	1	0	0	TMEM133;ARHGAP42	upstream;downstream
chr11:102267603_T/C	268	321	256	290	210	250	350	307	321	303	287	371	0.044776119	0	0.02734375	0.013793103	0.028571429	0.052	0	0	0	0	0	0	0	0	chr11	102267603	T/C	2	3	0	0	TMEM123	UTR3
[truncated: 10,174 more rows]

## Sheet: p150_2_3_p110_0
chr	position	gene	type	strand	p150_WT	p150_mut	p110	hg38_assembly	hg38_assembly
chr1	10042937	NMNAT1	UTR3	+	2	3	0	chr1	9982879
chr1	100489354	SLC35A3	UTR3	+	3	2	0	chr1	100023798
chr1	100489484	SLC35A3	UTR3	+	2	3	0	chr1	100023928
chr1	100489619	SLC35A3	UTR3	+	3	3	0	chr1	100024063
chr1	100490042	SLC35A3	UTR3	+	3	3	0	chr1	100024486
chr1	109473125	CLCC1	UTR3	+	3	2	0	chr1	108930503
chr1	109473130	CLCC1	UTR3	+	3	3	0	chr1	108930508
chr1	110023574	SYPL2	UTR3	+	2	3	0	chr1	109480952
chr1	11081942	TARDBP	intronic	+	2	3	0	chr1	11021885
chr1	110900240	RBM15;SLC16A4	intergenic	+	2	2	0	chr1	110357618
chr1	110908616	SLC16A4	intronic	+	2	3	0	chr1	110365994
chr1	11355991	UBIAD1	UTR3	+	3	2	0	chr1	11295934
chr1	113667521	LRIG2	UTR3	+	3	2	0	chr1	113124899
chr1	113667667	LRIG2	UTR3	+	3	3	0	chr1	113125045
chr1	113672536	LRIG2;LOC643441	intergenic	+	3	3	0	chr1	113129914
chr1	113672639	LRIG2;LOC643441	intergenic	+	2	3	0	chr1	113130017
chr1	113673819	LRIG2;LOC643441	intergenic	+	3	3	0	chr1	113131197
chr1	113673837	LRIG2;LOC643441	intergenic	+	2	3	0	chr1	113131215
chr1	117645998	TTF2	downstream	+	3	3	0	chr1	117103376
chr1	117646012	TTF2	downstream	+	3	3	0	chr1	117103390
chr1	117646013	TTF2	downstream	+	2	3	0	chr1	117103391
chr1	117646020	TTF2	downstream	+	3	2	0	chr1	117103398
chr1	117646028	TTF2	downstream	+	3	3	0	chr1	117103406
chr1	117646029	TTF2	downstream	+	3	3	0	chr1	117103407
chr1	117648345	TTF2;TRIM45	intergenic	+	3	3	0	chr1	117105723
chr1	117648351	TTF2;TRIM45	intergenic	+	3	2	0	chr1	117105729
chr1	117648355	TTF2;TRIM45	intergenic	+	3	3	0	chr1	117105733
chr1	117648363	TTF2;TRIM45	intergenic	+	3	3	0	chr1	117105741
chr1	1253782	INTS11	intronic	+	3	2	0	chr1	1318402
chr1	145369764	NBPF25P	ncRNA_exonic	+	2	3	0	chr1	146065237
chr1	145509549	RBM8A	UTR3	+	3	2	0	chr1	145925543
chr1	145509599	RBM8A	UTR3	+	3	2	0	chr1	145925493
chr1	145511673	GNRHR2	ncRNA_intronic	+	3	2	0	chr1	145923419
chr1	145511890	GNRHR2	ncRNA_intronic	+	3	3	0	chr1	145923201
chr1	145688943	RNF115	UTR3	+	2	2	0	chr1	145746143
chr1	145689843	NBPF10;NBPF19;NBPF20	intronic	+	3	2	0	chr1	145745243
chr1	148940190	LOC645166;NBPF25P	ncRNA_intronic	+	3	2	0	chr1	143412808
chr1	150281995	MRPS21	downstream	+	2	2	0	chr1	150309561
chr1	150281996	MRPS21	downstream	+	2	2	0	chr1	150309562
chr1	160319987	NCSTN	exonic	+	2	2	0	chr1	160350197
chr1	161340885	CFAP126;FCGR2A	intergenic	+	2	2	0	chr1	161371095
chr1	165881606	UCK2	downstream	+	2	2	0	chr1	165912369
chr1	16723333	SZRD1	UTR3	+	3	3	0	chr1	16396838
chr1	168213679	SFT2D2;ANKRD36BP1	intergenic	+	3	3	0	chr1	168244441
chr1	168213691	SFT2D2;ANKRD36BP1	intergenic	+	3	3	0	chr1	168244453
chr1	168214309	ANKRD36BP1	downstream	+	2	3	0	chr1	168245071
chr1	168218494	ANKRD36BP1;TBX19	intergenic	+	3	2	0	chr1	168249256
chr1	168218509	ANKRD36BP1;TBX19	intergenic	+	3	2	0	chr1	168249271
chr1	168220535	ANKRD36BP1;TBX19	intergenic	+	3	3	0	chr1	168251297
chr1	168221156	ANKRD36BP1;TBX19	intergenic	+	2	2	0	chr1	168251918
chr1	179042719	FAM20B	UTR3	+	2	3	0	chr1	179073584
chr1	179042799	FAM20B	UTR3	+	3	2	0	chr1	179073664
chr1	179042812	FAM20B	UTR3	+	2	3	0	chr1	179073677
chr1	179042813	FAM20B	UTR3	+	3	3	0	chr1	179073678
chr1	179042905	FAM20B	UTR3	+	3	3	0	chr1	179073770
chr1	179042970	FAM20B	UTR3	+	3	3	0	chr1	179073835
chr1	179043004	FAM20B	UTR3	+	3	3	0	chr1	179073869
chr1	179325626	SOAT1	UTR3	+	3	2	0	chr1	179356491
chr1	179326003	SOAT1	UTR3	+	3	3	0	chr1	179356868
chr1	179326278	SOAT1	UTR3	+	3	3	0	chr1	179357143
chr1	179326296	SOAT1	UTR3	+	2	2	0	chr1	179357161
chr1	179327008	SOAT1	UTR3	+	2	3	0	chr1	179357873
chr1	19585493	MRTO4	UTR3	+	3	2	0	chr1	19258999
chr1	19585507	MRTO4	UTR3	+	3	3	0	chr1	19259013
chr1	19585519	MRTO4	UTR3	+	3	3	0	chr1	19259025
chr1	19585532	MRTO4	UTR3	+	3	3	0	chr1	19259038
chr1	19585554	MRTO4	UTR3	+	3	3	0	chr1	19259060
chr1	19586437	MRTO4	UTR3	+	3	3	0	chr1	19259943
chr1	19586455	MRTO4	UTR3	+	2	3	0	chr1	19259961
chr1	204520000	MDM4	UTR3	+	3	3	0	chr1	204550872
chr1	204521712	MDM4	UTR3	+	3	2	0	chr1	204552584
chr1	204526704	MDM4	UTR3	+	3	2	0	chr1	204557576
chr1	211607888	LINC00467;RD3	intergenic	+	3	2	0	chr1	211434546
chr1	211608053	LINC00467;RD3	intergenic	+	2	3	0	chr1	211434711
chr1	211608130	LINC00467;RD3	intergenic	+	3	3	0	chr1	211434788
chr1	212989565	TATDN3	UTR3	+	3	2	0	chr1	212816223
chr1	212989636	TATDN3	UTR3	+	2	3	0	chr1	212816294
chr1	225125200	DNAH14	intronic	+	2	3	0	chr1	224937498
chr1	225156696	DNAH14	UTR3	+	2	3	0	chr1	224968994
chr1	225156700	DNAH14	UTR3	+	3	3	0	chr1	224968998
chr1	228368612	IBA57	UTR3	+	2	3	0	chr1	228180911
chr1	228391101	OBSCN-AS1	downstream	+	2	3	0	chr1	228203400
chr1	228391106	OBSCN-AS1	downstream	+	3	3	0	chr1	228203405
chr1	24800630	NIPAL3;RCAN3AS	intergenic	+	2	3	0	chr1	24474140
chr1	24800648	NIPAL3;RCAN3AS	intergenic	+	3	3	0	chr1	24474158
chr1	24800649	NIPAL3;RCAN3AS	intergenic	+	2	2	0	chr1	24474159
chr1	24865333	LOC100506985	downstream	+	3	3	0	chr1	24538843
chr1	24865348	LOC100506985	downstream	+	3	2	0	chr1	24538858
chr1	24865387	LOC100506985	downstream	+	3	3	0	chr1	24538897
chr1	28662323	MED18	UTR3	+	3	2	0	chr1	28335812
chr1	28824774	PHACTR4	UTR3	+	3	3	0	chr1	28498262
chr1	28825331	PHACTR4	UTR3	+	3	2	0	chr1	28498819
chr1	28825433	PHACTR4	UTR3	+	2	3	0	chr1	28498921
chr1	28826015	PHACTR4	UTR3	+	3	3	0	chr1	28499503
chr1	28826223	PHACTR4	UTR3	+	3	2	0	chr1	28499711
chr1	28826250	PHACTR4	UTR3	+	3	3	0	chr1	28499738
chr1	29041856	GMEB1	UTR3	+	3	2	0	chr1	28715344
chr1	29190699	OPRD1	downstream	+	3	3	0	chr1	28864187
chr1	29194119	OPRD1;EPB41	intergenic	+	3	2	0	chr1	28867607
chr1	33147901	RBBP4	UTR3	+	3	2	0	chr1	32682300
chr1	33147902	RBBP4	UTR3	+	3	2	0	chr1	32682301
chr1	33147907	RBBP4	UTR3	+	3	2	0	chr1	32682306
chr1	33148006	RBBP4	UTR3	+	3	3	0	chr1	32682405
chr1	33148118	RBBP4	UTR3	+	2	3	0	chr1	32682517
chr1	33148635	RBBP4	UTR3	+	3	3	0	chr1	32683034
chr1	33148795	RBBP4	UTR3	+	2	2	0	chr1	32683194
chr1	33148848	RBBP4	UTR3	+	3	3	0	chr1	32683247
chr1	33148853	RBBP4	UTR3	+	3	3	0	chr1	32683252
chr1	33149495	RBBP4	UTR3	+	3	3	0	chr1	32683894
chr1	33149496	RBBP4	UTR3	+	3	3	0	chr1	32683895
chr1	33149508	RBBP4	UTR3	+	3	3	0	chr1	32683907
chr1	33304624	S100PBP	intronic	+	2	3	0	chr1	32839023
chr1	33308471	S100PBP	intronic	+	2	2	0	chr1	32842870
chr1	35564293	ZMYM1	intronic	+	2	3	0	chr1	35098692
chr1	35581653	ZMYM1	downstream	+	2	2	0	chr1	35116052
chr1	35581755	ZMYM1	downstream	+	2	3	0	chr1	35116154
chr1	43878933	SZT2	intronic	+	2	3	0	chr1	43413262
chr1	43879040	SZT2	intronic	+	3	3	0	chr1	43413369
chr1	45976006	MMACHC	UTR3	+	3	2	0	chr1	45510334
chr1	45976112	MMACHC	UTR3	+	3	3	0	chr1	45510440
chr1	45978255	PRDX1	intronic	+	3	3	0	chr1	45512583
chr1	45978256	PRDX1	intronic	+	3	2	0	chr1	45512584
chr1	51476844	CDKN2C;MIR4421	intergenic	+	2	3	0	chr1	51011172
chr1	51478465	CDKN2C;MIR4421	intergenic	+	2	2	0	chr1	51012793
chr1	51478594	CDKN2C;MIR4421	intergenic	+	3	2	0	chr1	51012922
chr1	51478605	CDKN2C;MIR4421	intergenic	+	3	3	0	chr1	51012933
chr1	51478607	CDKN2C;MIR4421	intergenic	+	3	2	0	chr1	51012935
chr1	51737194	RNF11	UTR3	+	2	3	0	chr1	51271522
chr1	53288871	ZYG11B	UTR3	+	3	3	0	chr1	52823199
chr1	53289583	ZYG11B	UTR3	+	3	2	0	chr1	52823911
chr1	53290266	ZYG11B	UTR3	+	3	3	0	chr1	52824594
chr1	53290298	ZYG11B	UTR3	+	3	3	0	chr1	52824626
chr1	53291435	ZYG11B	UTR3	+	3	3	0	chr1	52825763
chr1	62914993	USP1	intronic	+	2	3	0	chr1	62449322
chr1	62919931	DOCK7	downstream	+	3	3	0	chr1	62454260
chr1	67450795	MIER1	UTR3	+	3	2	0	chr1	66985112
chr1	67450849	MIER1	UTR3	+	3	2	0	chr1	66985166
chr1	67451082	MIER1	UTR3	+	3	2	0	chr1	66985399
chr1	78255069	MIGA1	intronic	+	2	2	0	chr1	77789384
chr1	78256413	MIGA1	intronic	+	2	3	0	chr1	77790728
chr1	78256482	MIGA1	intronic	+	2	3	0	chr1	77790797
chr1	87572855	HS2ST1	UTR3	+	3	2	0	chr1	87107172
chr1	90496698	ZNF326	UTR3	+	2	2	0	chr1	90031139
chr1	90496700	ZNF326	UTR3	+	3	3	0	chr1	90031141
chr1	90496701	ZNF326	UTR3	+	3	3	0	chr1	90031142
chr1	90496712	ZNF326	UTR3	+	3	2	0	chr1	90031153
chr1	90496713	ZNF326	UTR3	+	3	3	0	chr1	90031154
chr1	90497740	ZNF326	UTR3	+	3	3	0	chr1	90032181
chr1	90497749	ZNF326	UTR3	+	3	2	0	chr1	90032190
chr1	90497761	ZNF326	UTR3	+	3	3	0	chr1	90032202
chr1	90497768	ZNF326	UTR3	+	3	3	0	chr1	90032209
chr1	90497779	ZNF326	UTR3	+	3	3	0	chr1	90032220
chr1	90497781	ZNF326	UTR3	+	3	3	0	chr1	90032222
chr1	93604526	MTF2	UTR3	+	3	3	0	chr1	93138969
chr1	93826715	DR1	UTR3	+	3	3	0	chr1	93361158
chr1	93832514	DR1;FNBP1L	intergenic	+	3	2	0	chr1	93366957
chr1	94983517	ABCD3	UTR3	+	3	2	0	chr1	94517961
chr1	9643027	SLC25A33	downstream	+	3	2	0	chr1	9582969
chr10	102121113	SCD	UTR3	+	2	3	0	chr10	100361356
chr10	102121601	SCD	UTR3	+	3	3	0	chr10	100361844
chr10	102684025	SLF2	exonic	+	3	3	0	chr10	100924268
chr10	104500108	SFXN2;WBP1L	intergenic	+	3	2	0	chr10	102740351
chr10	104500231	SFXN2;WBP1L	intergenic	+	3	3	0	chr10	102740474
chr10	104500241	SFXN2;WBP1L	intergenic	+	2	2	0	chr10	102740484
chr10	17728338	STAM	intronic	+	3	3	0	chr10	17686339
chr10	17729470	STAM	intronic	+	2	2	0	chr10	17687471
chr10	29748795	SVIL-AS1	ncRNA_intronic	+	3	2	0	chr10	29459866
chr10	5729054	FAM208B	intronic	+	3	3	0	chr10	5687091
chr10	70517362	CCAR1	intronic	+	2	3	0	chr10	68757605
chr10	70517363	CCAR1	intronic	+	2	3	0	chr10	68757606
chr10	72182453	EIF4EBP2	UTR3	+	3	3	0	chr10	70422697
chr10	72184182	EIF4EBP2	UTR3	+	2	3	0	chr10	70424426
chr10	76288631	LOC102723439	ncRNA_intronic	+	2	3	0	chr10	74528873
chr10	76470433	ADK;KAT6B	intergenic	+	3	3	0	chr10	74710675
chr10	82193769	FAM213A;TSPAN14	intergenic	+	3	2	0	chr10	80434013
chr10	92664490	RPP30	intronic	+	3	3	0	chr10	90904733
chr10	94414146	KIF11	UTR3	+	3	3	0	chr10	92654389
chr10	94420587	KIF11;HHEX	intergenic	+	2	3	0	chr10	92660830
chr10	96325711	HELLS	intronic	+	3	3	0	chr10	94565954
chr10	96363649	HELLS;CYP2C18	intergenic	+	3	3	0	chr10	94603892
chr10	96363654	HELLS;CYP2C18	intergenic	+	3	2	0	chr10	94603897
chr10	96363697	HELLS;CYP2C18	intergenic	+	3	2	0	chr10	94603940
chr10	96363765	HELLS;CYP2C18	intergenic	+	2	2	0	chr10	94604008
chr10	96364021	HELLS;CYP2C18	intergenic	+	3	2	0	chr10	94604264
chr10	96364062	HELLS;CYP2C18	intergenic	+	3	3	0	chr10	94604305
chr10	96364068	HELLS;CYP2C18	intergenic	+	2	3	0	chr10	94604311
chr10	96364933	HELLS;CYP2C18	intergenic	+	3	2	0	chr10	94605176
chr10	96365023	HELLS;CYP2C18	intergenic	+	3	3	0	chr10	94605266
chr10	96365114	HELLS;CYP2C18	intergenic	+	3	3	0	chr10	94605357
chr10	96367530	HELLS;CYP2C18	intergenic	+	3	3	0	chr10	94607773
chr10	96367665	HELLS;CYP2C18	intergenic	+	3	3	0	chr10	94607908
chr10	96367743	HELLS;CYP2C18	intergenic	+	3	2	0	chr10	94607986
chr10	96367744	HELLS;CYP2C18	intergenic	+	3	2	0	chr10	94607987
chr10	96367756	HELLS;CYP2C18	intergenic	+	3	2	0	chr10	94607999
chr10	96368920	HELLS;CYP2C18	intergenic	+	2	3	0	chr10	94609163
chr10	96368960	HELLS;CYP2C18	intergenic	+	3	3	0	chr10	94609203
chr10	96368994	HELLS;CYP2C18	intergenic	+	3	2	0	chr10	94609237
chr10	96369027	HELLS;CYP2C18	intergenic	+	3	3	0	chr10	94609270
chr10	96369041	HELLS;CYP2C18	intergenic	+	3	3	0	chr10	94609284
chr10	96369042	HELLS;CYP2C18	intergenic	+	3	3	0	chr10	94609285
chr10	96369054	HELLS;CYP2C18	intergenic	+	3	2	0	chr10	94609297
chr10	96370092	HELLS;CYP2C18	intergenic	+	3	3	0	chr10	94610335
chr10	96370472	HELLS;CYP2C18	intergenic	+	2	3	0	chr10	94610715
chr10	96372427	HELLS;CYP2C18	intergenic	+	3	3	0	chr10	94612670
chr10	96372428	HELLS;CYP2C18	intergenic	+	3	3	0	chr10	94612671
chr10	96372484	HELLS;CYP2C18	intergenic	+	2	3	0	chr10	94612727
chr10	96372630	HELLS;CYP2C18	intergenic	+	3	3	0	chr10	94612873
chr10	97927131	ZNF518A;BLNK	intergenic	+	3	2	0	chr10	96167375
chr11	107838043	RAB39A;CUL5	intergenic	+	3	3	0	chr11	107967317
chr11	118880584	CCDC84	intronic	+	3	2	0	chr11	119009874
chr11	120358022	ARHGEF12	UTR3	+	2	3	0	chr11	120487313
chr11	120358806	ARHGEF12	UTR3	+	3	3	0	chr11	120488097
chr11	125545883	CHEK1	UTR3	+	3	2	0	chr11	125675988
chr11	125545903	CHEK1	UTR3	+	3	3	0	chr11	125676008
chr11	125545928	CHEK1	UTR3	+	2	3	0	chr11	125676033
chr11	125545929	CHEK1	UTR3	+	2	3	0	chr11	125676034
chr11	13725541	FAR1	intronic	+	2	3	0	chr11	13703994
chr11	16777891	C11orf58	UTR3	+	2	3	0	chr11	16756344
chr11	16777896	C11orf58	UTR3	+	2	2	0	chr11	16756349
chr11	16777897	C11orf58	UTR3	+	2	2	0	chr11	16756350
chr11	16777910	C11orf58	UTR3	+	2	3	0	chr11	16756363
chr11	16777921	C11orf58	UTR3	+	2	2	0	chr11	16756374
chr11	31452694	DNAJC24	UTR3	+	3	2	0	chr11	31431147
chr11	31452835	DNAJC24	UTR3	+	2	3	0	chr11	31431288
chr11	32625836	CCDC73	intronic	+	3	3	0	chr11	32604290
chr11	33096435	TCP11L1;LINC00294	intergenic	+	3	3	0	chr11	33074889
chr11	43878562	HSD17B12	downstream	+	3	3	0	chr11	43857012
chr11	43878573	HSD17B12	downstream	+	3	3	0	chr11	43857023
chr11	43878612	HSD17B12	downstream	+	3	3	0	chr11	43857062
chr11	43878616	HSD17B12	downstream	+	3	3	0	chr11	43857066
chr11	43878667	HSD17B12	downstream	+	3	2	0	chr11	43857117
chr11	43881688	HSD17B12;ALKBH3	intergenic	+	3	2	0	chr11	43860138
chr11	43887734	HSD17B12;ALKBH3	intergenic	+	3	3	0	chr11	43866184
chr11	43887793	HSD17B12;ALKBH3	intergenic	+	2	2	0	chr11	43866243
chr11	44269355	EXT2;ALX4	intergenic	+	3	3	0	chr11	44247805
chr11	62506490	TTC9C	downstream	+	3	2	0	chr11	62739018
chr11	62506500	TTC9C	downstream	+	3	2	0	chr11	62739028
chr11	66043897	RAB1B	UTR3	+	2	3	0	chr11	66276426
chr11	76736712	ACER3	UTR3	+	2	2	0	chr11	77025668
chr11	8707840	RPL27A	UTR3	+	3	3	0	chr11	8686293
chr11	8707907	RPL27A	UTR3	+	3	3	0	chr11	8686360
chr11	8707917	RPL27A	UTR3	+	3	3	0	chr11	8686370
chr11	8707939	RPL27A	UTR3	+	3	2	0	chr11	8686392
chr11	8707944	RPL27A	UTR3	+	2	2	0	chr11	8686397
chr11	8707952	RPL27A	UTR3	+	3	3	0	chr11	8686405
chr11	8707958	RPL27A	UTR3	+	3	2	0	chr11	8686411
chr11	8707961	RPL27A	UTR3	+	3	3	0	chr11	8686414
chr11	8708573	RPL27A	UTR3	+	3	3	0	chr11	8687026
chr11	8708786	RPL27A	UTR3	+	2	2	0	chr11	8687239
chr12	102549016	PARPBP	intronic	+	3	2	0	chr12	102155238
chr12	102550028	PARPBP	intronic	+	3	2	0	chr12	102156250
chr12	106905879	LOC100287944	ncRNA_intronic	+	3	3	0	chr12	106512101
chr12	109546637	UNG	intronic	+	3	2	0	chr12	109108832
chr12	111081581	TCTN1	intronic	+	2	2	0	chr12	110643776
chr12	111081582	TCTN1	intronic	+	2	3	0	chr12	110643777
chr12	112335003	MAPKAPK5;ADAM1A	intergenic	+	3	3	0	chr12	111897199
chr12	120897961	GATC	UTR3	+	3	3	0	chr12	120460158
chr12	120899029	GATC	UTR3	+	3	3	0	chr12	120461226
chr12	120899065	GATC	UTR3	+	3	3	0	chr12	120461262
chr12	120899118	GATC	UTR3	+	3	3	0	chr12	120461315
chr12	120899161	GATC	UTR3	+	3	3	0	chr12	120461358
chr12	120899174	GATC	UTR3	+	2	3	0	chr12	120461371
chr12	121139524	MLEC	UTR3	+	3	3	0	chr12	120701721
chr12	122214806	TMEM120B	UTR3	+	2	3	0	chr12	121776900
chr12	122214955	TMEM120B	UTR3	+	3	2	0	chr12	121777049
chr12	122214962	TMEM120B	UTR3	+	3	3	0	chr12	121777056
chr12	122214991	TMEM120B	UTR3	+	2	3	0	chr12	121777085
chr12	122214992	TMEM120B	UTR3	+	3	3	0	chr12	121777086
chr12	122215137	TMEM120B	UTR3	+	2	3	0	chr12	121777231
chr12	122215138	TMEM120B	UTR3	+	3	3	0	chr12	121777232
chr12	122215150	TMEM120B	UTR3	+	3	3	0	chr12	121777244
chr12	122215283	TMEM120B	UTR3	+	3	3	0	chr12	121777377
chr12	122218226	TMEM120B	UTR3	+	2	3	0	chr12	121780320
chr12	123253711	DENR	UTR3	+	3	3	0	chr12	122769164
chr12	123253723	DENR	UTR3	+	3	3	0	chr12	122769176
chr12	123253789	DENR	UTR3	+	2	3	0	chr12	122769242
chr12	123253845	DENR	UTR3	+	3	3	0	chr12	122769298
chr12	123466262	ARL6IP4	exonic	+	3	3	0	chr12	122981715
chr12	124146095	GTF2H3	UTR3	+	2	2	0	chr12	123661548
chr12	124146565	GTF2H3	UTR3	+	2	3	0	chr12	123662018
chr12	124146569	GTF2H3	UTR3	+	3	2	0	chr12	123662022
chr12	125510329	THRIL	ncRNA_exonic	+	3	2	0	chr12	125025783
chr12	125511226	THRIL	ncRNA_exonic	+	3	3	0	chr12	125026680
chr12	125511960	THRIL	ncRNA_exonic	+	2	2	0	chr12	125027414
chr12	125512509	THRIL	upstream	+	2	2	0	chr12	125027963
chr12	125512541	THRIL	upstream	+	2	3	0	chr12	125027995
chr12	125513788	THRIL;AACS	intergenic	+	3	2	0	chr12	125029242
chr12	125513797	THRIL;AACS	intergenic	+	3	2	0	chr12	125029251
chr12	132422020	PUS1	intronic	+	3	2	0	chr12	131937475
chr12	133297934	PGAM5	UTR3	+	3	2	0	chr12	132721348
chr12	133297942	PGAM5	UTR3	+	2	2	0	chr12	132721356
chr12	133297961	PGAM5	UTR3	+	2	2	0	chr12	132721375
chr12	133298025	PGAM5	UTR3	+	2	3	0	chr12	132721439
chr12	133298355	PGAM5	UTR3	+	3	2	0	chr12	132721769
chr12	133298954	PGAM5	UTR3	+	3	3	0	chr12	132722368
chr12	133785180	ZNF268;ANHX	intergenic	+	3	2	0	chr12	133208594
chr12	27183110	MED21	UTR3	+	3	2	0	chr12	27030177
chr12	27187492	MED21;C12orf71	intergenic	+	3	2	0	chr12	27034559
chr12	27187635	MED21;C12orf71	intergenic	+	2	2	0	chr12	27034702
chr12	49667345	TUBA1C	downstream	+	3	3	0	chr12	49273562
chr12	50157748	TMBIM6	UTR3	+	3	3	0	chr12	49763965
chr12	50157773	TMBIM6	UTR3	+	3	3	0	chr12	49763990
chr12	51324163	METTL7A	UTR3	+	3	3	0	chr12	50930380
chr12	51324447	METTL7A	UTR3	+	3	3	0	chr12	50930664
chr12	51324466	METTL7A	UTR3	+	2	3	0	chr12	50930683
chr12	51324626	METTL7A	UTR3	+	3	2	0	chr12	50930843
chr12	51324627	METTL7A	UTR3	+	3	3	0	chr12	50930844
chr12	62950600	MON2	intronic	+	2	3	0	chr12	62556820
chr12	64842792	XPOT	downstream	+	3	2	0	chr12	64449012
chr12	64842832	XPOT	downstream	+	3	3	0	chr12	64449052
chr12	64842868	XPOT	downstream	+	3	2	0	chr12	64449088
chr12	64842920	XPOT	downstream	+	3	3	0	chr12	64449140
chr12	64843722	XPOT;TBK1	intergenic	+	3	2	0	chr12	64449942
chr12	64843916	XPOT;TBK1	intergenic	+	3	2	0	chr12	64450136
chr12	65640796	LEMD3	UTR3	+	3	2	0	chr12	65247016
chr12	66733528	HELB	intronic	+	2	2	0	chr12	66339748
chr12	69158169	SLC35E3	intronic	+	3	2	0	chr12	68764389
chr12	69160585	SLC35E3	downstream	+	3	2	0	chr12	68766805
chr12	69160599	SLC35E3	downstream	+	2	2	0	chr12	68766819
chr12	69236998	MDM2	UTR3	+	3	3	0	chr12	68843218
chr12	69237007	MDM2	UTR3	+	3	3	0	chr12	68843227
chr12	69237014	MDM2	UTR3	+	3	3	0	chr12	68843234
chr12	69237020	MDM2	UTR3	+	3	3	0	chr12	68843240
chr12	69237021	MDM2	UTR3	+	3	3	0	chr12	68843241
chr12	69237023	MDM2	UTR3	+	3	3	0	chr12	68843243
chr12	69237506	MDM2	UTR3	+	3	3	0	chr12	68843726
chr12	69237507	MDM2	UTR3	+	3	3	0	chr12	68843727
chr12	69237510	MDM2	UTR3	+	3	3	0	chr12	68843730
chr12	69237552	MDM2	UTR3	+	3	3	0	chr12	68843772
chr12	69237627	MDM2	UTR3	+	3	3	0	chr12	68843847
chr12	69237721	MDM2	UTR3	+	3	2	0	chr12	68843941
chr12	69237722	MDM2	UTR3	+	3	3	0	chr12	68843942
chr12	69237728	MDM2	UTR3	+	3	3	0	chr12	68843948
chr12	69237740	MDM2	UTR3	+	3	3	0	chr12	68843960
chr12	69237741	MDM2	UTR3	+	3	3	0	chr12	68843961
chr12	6979841	TPI1	UTR3	+	3	2	0	chr12	6870677
chr12	72096027	TMEM19	UTR3	+	3	3	0	chr12	71702247
chr12	72096125	TMEM19	UTR3	+	2	3	0	chr12	71702345
chr12	72096213	TMEM19	UTR3	+	2	3	0	chr12	71702433
chr12	72096836	TMEM19	UTR3	+	3	2	0	chr12	71703056
chr12	72181874	RAB21	UTR3	+	3	3	0	chr12	71788094
chr12	88591702	TMTC3	UTR3	+	2	3	0	chr12	88197925
chr12	88591703	TMTC3	UTR3	+	3	3	0	chr12	88197926
chr12	93897961	MRPL42	downstream	+	3	3	0	chr12	93504185
chr12	93897968	MRPL42	downstream	+	3	2	0	chr12	93504192
chr12	93897973	MRPL42	downstream	+	3	3	0	chr12	93504197
chr12	93898100	MRPL42	downstream	+	3	3	0	chr12	93504324
chr12	93898302	MRPL42	downstream	+	3	3	0	chr12	93504526
chr12	93900142	MRPL42;SOCS2-AS1	intergenic	+	2	2	0	chr12	93506366
chr12	93900315	MRPL42;SOCS2-AS1	intergenic	+	3	3	0	chr12	93506539
chr12	93900321	MRPL42;SOCS2-AS1	intergenic	+	3	3	0	chr12	93506545
chr12	93902148	MRPL42;SOCS2-AS1	intergenic	+	3	3	0	chr12	93508372
chr12	93903288	MRPL42;SOCS2-AS1	intergenic	+	3	2	0	chr12	93509512
chr12	93903324	MRPL42;SOCS2-AS1	intergenic	+	2	3	0	chr12	93509548
chr12	93903480	MRPL42;SOCS2-AS1	intergenic	+	3	3	0	chr12	93509704
chr12	93903554	MRPL42;SOCS2-AS1	intergenic	+	3	2	0	chr12	93509778
chr12	98942679	TMPO	UTR3	+	2	3	0	chr12	98548901
chr12	98942682	TMPO	UTR3	+	3	3	0	chr12	98548904
chr12	98943011	TMPO	UTR3	+	3	3	0	chr12	98549233
chr12	98943018	TMPO	UTR3	+	3	3	0	chr12	98549240
chr12	98943608	TMPO	UTR3	+	3	2	0	chr12	98549830
chr12	98995975	SLC25A3	downstream	+	3	2	0	chr12	98602197
chr12	98998379	SLC25A3;IKBIP	intergenic	+	3	3	0	chr12	98604601
chr12	98998815	SLC25A3;IKBIP	intergenic	+	3	3	0	chr12	98605037
chr12	98998949	SLC25A3;IKBIP	intergenic	+	2	3	0	chr12	98605171
chr12	98998969	SLC25A3;IKBIP	intergenic	+	2	2	0	chr12	98605191
chr12	98999076	SLC25A3;IKBIP	intergenic	+	3	2	0	chr12	98605298
chr12	98999346	SLC25A3;IKBIP	intergenic	+	2	3	0	chr12	98605568
chr12	98999504	SLC25A3;IKBIP	intergenic	+	3	2	0	chr12	98605726
chr12	98999548	SLC25A3;IKBIP	intergenic	+	3	2	0	chr12	98605770
chr12	98999790	SLC25A3;IKBIP	intergenic	+	3	3	0	chr12	98606012
chr12	98999796	SLC25A3;IKBIP	intergenic	+	2	3	0	chr12	98606018
chr12	98999815	SLC25A3;IKBIP	intergenic	+	3	3	0	chr12	98606037
chr12	99127030	APAF1	UTR3	+	3	2	0	chr12	98733252
chr12	99127311	APAF1	UTR3	+	3	2	0	chr12	98733533
chr12	99127446	APAF1	UTR3	+	2	3	0	chr12	98733668
chr12	99127447	APAF1	UTR3	+	3	3	0	chr12	98733669
chr12	99128770	ANKS1B;APAF1	UTR3	+	3	3	0	chr12	98734992
chr13	20246518	MPHOSPH8	UTR3	+	3	3	0	chr13	19672378
chr13	20247116	MPHOSPH8	UTR3	+	2	3	0	chr13	19672976
chr13	28227653	POLR1D	intronic	+	3	3	0	chr13	27653516
chr13	28227693	POLR1D	intronic	+	2	2	0	chr13	27653556
chr13	32973236	BRCA2	UTR3	+	3	2	0	chr13	32399099
chr13	41384722	TPTE2P5	ncRNA_intronic	+	3	3	0	chr13	40810586
chr13	41384731	TPTE2P5	ncRNA_intronic	+	3	2	0	chr13	40810595
chr13	41384742	TPTE2P5	ncRNA_intronic	+	3	2	0	chr13	40810606
chr13	41384903	MIR621	ncRNA_exonic	+	3	3	0	chr13	40810767
chr13	45610031	GPALPP1;LOC101929259	intergenic	+	3	3	0	chr13	45035896
chr13	45610038	GPALPP1;LOC101929259	intergenic	+	2	3	0	chr13	45035903
chr13	53263905	SUGT1;CNMD	intergenic	+	2	3	0	chr13	52689770
chr13	53265244	SUGT1;CNMD	intergenic	+	2	2	0	chr13	52691109
chr13	53265257	SUGT1;CNMD	intergenic	+	3	3	0	chr13	52691122
chr13	53265361	SUGT1;CNMD	intergenic	+	3	3	0	chr13	52691226
chr13	80127262	NDFIP2	UTR3	+	3	2	0	chr13	79553127
chr13	95058992	GPC6	UTR3	+	3	2	0	chr13	94406738
chr14	103954270	MARK3	intronic	+	3	3	0	chr14	103487933
chr14	19661390	DUXAP10;LINC01296	ncRNA_intronic	+	2	2	0	chr14	19073733
chr14	19661392	DUXAP10;LINC01296	ncRNA_intronic	+	2	3	0	chr14	19073735
chr14	19661408	DUXAP10;LINC01296	ncRNA_intronic	+	2	2	0	chr14	19073751
chr14	19661415	DUXAP10;LINC01296	ncRNA_intronic	+	2	2	0	chr14	19073758
chr14	19661417	DUXAP10;LINC01296	ncRNA_intronic	+	2	3	0	chr14	19073760
chr14	19661489	DUXAP10;LINC01296	ncRNA_intronic	+	3	2	0	chr14	19073832
chr14	19666502	DUXAP10;LINC01296	ncRNA_intronic	+	2	2	0	chr14	19078844
chr14	19667332	DUXAP10;LINC01296	ncRNA_intronic	+	3	3	0	chr14	19079674
chr14	19667373	DUXAP10;LINC01296	ncRNA_intronic	+	3	2	0	chr14	19079715
chr14	19667898	DUXAP10;LINC01296	ncRNA_intronic	+	3	3	0	chr14	19080240
chr14	19667983	DUXAP10;LINC01296	ncRNA_intronic	+	3	2	0	chr14	19080325
chr14	19668008	DUXAP10;LINC01296	ncRNA_intronic	+	3	3	0	chr14	19080350
chr14	19668067	DUXAP10;LINC01296	ncRNA_intronic	+	3	3	0	chr14	19080409
chr14	19668101	DUXAP10;LINC01296	ncRNA_intronic	+	3	3	0	chr14	19080443
chr14	19668133	DUXAP10;LINC01296	ncRNA_intronic	+	2	3	0	chr14	19080475
chr14	19668150	DUXAP10;LINC01296	ncRNA_intronic	+	2	3	0	chr14	19080492
chr14	19668836	DUXAP10;LINC01296	ncRNA_intronic	+	3	3	0	chr14	19081180
chr14	19673940	BMS1P17;BMS1P18;BMS1P22;DUXAP10;LINC01296	ncRNA_intronic	+	2	2	0	chr14	19086281
chr14	19674009	BMS1P17;BMS1P18;BMS1P22;DUXAP10;LINC01296	ncRNA_intronic	+	2	3	0	chr14	19086339
chr14	19674033	BMS1P17;BMS1P18;BMS1P22;DUXAP10;LINC01296	ncRNA_intronic	+	3	2	0	chr14	19086363
chr14	19675536	BMS1P17;BMS1P18;BMS1P22;DUXAP10;LINC01296	ncRNA_intronic	+	3	3	0	chr14	19087866
chr14	19675578	BMS1P17;BMS1P18;BMS1P22;DUXAP10;LINC01296	ncRNA_intronic	+	3	2	0	chr14	19087908
chr14	19675666	BMS1P17;BMS1P18;BMS1P22;DUXAP10;LINC01296	ncRNA_intronic	+	3	3	0	chr14	19087996
chr14	19675915	BMS1P17;BMS1P18;BMS1P22;DUXAP10;LINC01296	ncRNA_intronic	+	3	2	0	chr14	19088245
chr14	19675925	BMS1P17;BMS1P18;BMS1P22;DUXAP10;LINC01296	ncRNA_intronic	+	3	2	0	chr14	19088255
chr14	19675930	BMS1P17;BMS1P18;BMS1P22;DUXAP10;LINC01296	ncRNA_intronic	+	2	2	0	chr14	19088260
chr14	35745439	KIAA0391;PSMA6	intergenic	+	3	2	0	chr14	35276233
chr14	50362475	ARF6	UTR3	+	3	3	0	chr14	49895757
chr14	50362576	ARF6	UTR3	+	3	3	0	chr14	49895858
chr14	50362577	ARF6	UTR3	+	3	2	0	chr14	49895859
chr14	50793447	ATP5S	downstream	+	3	2	0	chr14	50326729
chr14	50793612	ATP5S	downstream	+	2	3	0	chr14	50326894
chr14	50793703	ATP5S	downstream	+	3	3	0	chr14	50326985
chr14	50794035	ATP5S;CDKL1	intergenic	+	3	2	0	chr14	50327317
chr14	50794041	ATP5S;CDKL1	intergenic	+	3	2	0	chr14	50327323
chr14	57880874	NAA30;C14orf105	intergenic	+	3	2	0	chr14	57414156
chr14	59015361	KIAA0586	UTR3	+	3	3	0	chr14	58548643
chr14	59015371	KIAA0586	UTR3	+	3	2	0	chr14	58548653
chr14	59015378	KIAA0586	UTR3	+	3	3	0	chr14	58548660
chr14	67058836	GPHN	intronic	+	2	3	0	chr14	66592118
chr14	67852040	EIF2S1	UTR3	+	3	3	0	chr14	67385323
chr14	67852067	EIF2S1	UTR3	+	3	3	0	chr14	67385350
chr14	75202399	FCF1	UTR3	+	2	3	0	chr14	74735696
chr14	75202412	FCF1	UTR3	+	3	3	0	chr14	74735709
chr14	75202734	FCF1	UTR3	+	3	3	0	chr14	74736031
chr14	75202856	FCF1	UTR3	+	2	3	0	chr14	74736153
chr14	75202857	FCF1	UTR3	+	3	3	0	chr14	74736154
chr14	75204237	FCF1	downstream	+	3	3	0	chr14	74737534
chr14	75204424	FCF1;YLPM1	intergenic	+	2	2	0	chr14	74737721
chr14	75204439	FCF1;YLPM1	intergenic	+	3	3	0	chr14	74737736
chr14	75204906	FCF1;YLPM1	intergenic	+	2	2	0	chr14	74738203
chr14	75204992	FCF1;YLPM1	intergenic	+	3	2	0	chr14	74738289
chr14	76671361	GPATCH2L	UTR3	+	2	3	0	chr14	76205018
chr14	76671412	GPATCH2L	UTR3	+	3	3	0	chr14	76205069
chr14	76673578	GPATCH2L	UTR3	+	3	3	0	chr14	76207235
chr14	92633425	CPSF2;SLC24A4	intergenic	+	3	2	0	chr14	92167081
chr15	100235007	MEF2A	intronic	+	2	3	0	chr15	99694802
chr15	100235025	MEF2A	intronic	+	2	3	0	chr15	99694820
chr15	100240848	MEF2A	intronic	+	3	3	0	chr15	99700643
chr15	100241121	MEF2A	intronic	+	3	3	0	chr15	99700916
chr15	40513709	BUB1B-PAK6	intronic	+	3	3	0	chr15	40221508
chr15	40688066	KNSTRN;IVD	intergenic	+	2	2	0	chr15	40395865
chr15	40688120	KNSTRN;IVD	intergenic	+	3	3	0	chr15	40395919
chr15	40688126	KNSTRN;IVD	intergenic	+	3	3	0	chr15	40395925
chr15	40954625	KNL1	UTR3	+	3	3	0	chr15	40662427
chr15	40954674	KNL1	UTR3	+	3	2	0	chr15	40662476
chr15	40954864	KNL1	UTR3	+	3	3	0	chr15	40662666
chr15	40954865	KNL1	UTR3	+	3	2	0	chr15	40662667
chr15	40954956	KNL1	downstream	+	2	3	0	chr15	40662758
chr15	40955516	KNL1	downstream	+	3	3	0	chr15	40663318
chr15	40955517	KNL1	downstream	+	3	3	0	chr15	40663319
chr15	41590962	OIP5-AS1	ncRNA_exonic	+	3	2	0	chr15	41298764
chr15	41590973	OIP5-AS1	ncRNA_exonic	+	2	3	0	chr15	41298775
chr15	41590978	OIP5-AS1	ncRNA_exonic	+	3	3	0	chr15	41298780
chr15	41590982	OIP5-AS1	ncRNA_exonic	+	3	3	0	chr15	41298784
chr15	41590999	OIP5-AS1	ncRNA_exonic	+	3	2	0	chr15	41298801
chr15	41591334	OIP5-AS1	ncRNA_exonic	+	3	3	0	chr15	41299136
chr15	41591457	OIP5-AS1	ncRNA_exonic	+	2	2	0	chr15	41299259
chr15	41597484	OIP5-AS1;OIP5	intergenic	+	3	2	0	chr15	41305286
chr15	41597656	OIP5-AS1;OIP5	intergenic	+	2	2	0	chr15	41305458
chr15	41597657	OIP5-AS1;OIP5	intergenic	+	3	2	0	chr15	41305459
chr15	42823788	SNAP23	UTR3	+	2	3	0	chr15	42531590
chr15	42824545	SNAP23	UTR3	+	3	3	0	chr15	42532347
chr15	42859349	HAUS2	UTR3	+	2	3	0	chr15	42567151
chr15	42859586	HAUS2	UTR3	+	3	2	0	chr15	42567388
chr15	42859754	HAUS2	UTR3	+	3	3	0	chr15	42567556
chr15	42859986	HAUS2	UTR3	+	3	3	0	chr15	42567788
chr15	42860094	HAUS2	UTR3	+	3	3	0	chr15	42567896
chr15	45892778	BLOC1S6	intronic	+	3	2	0	chr15	45600580
chr15	52205602	TMOD3;LOC100422556	intergenic	+	2	3	0	chr15	51913405
chr15	52205954	TMOD3;LOC100422556	intergenic	+	3	2	0	chr15	51913757
chr15	52205972	TMOD3;LOC100422556	intergenic	+	3	2	0	chr15	51913775
chr15	52206312	TMOD3;LOC100422556	intergenic	+	2	2	0	chr15	51914115
chr15	52206485	TMOD3;LOC100422556	intergenic	+	3	2	0	chr15	51914288
chr15	64434514	SNX1	UTR3	+	3	2	0	chr15	64142315
chr15	64447632	SNX22	UTR3	+	3	3	0	chr15	64155433
chr15	64447691	SNX22	UTR3	+	3	3	0	chr15	64155492
chr15	69699720	LOC145694	ncRNA_intronic	+	3	3	0	chr15	69407381
chr15	69699729	LOC145694	ncRNA_intronic	+	3	3	0	chr15	69407390
chr15	69699730	LOC145694	ncRNA_intronic	+	3	3	0	chr15	69407391
chr15	72882946	MIR630;LINC02259	intergenic	+	3	2	0	chr15	72590605
chr15	79614895	TMED3	UTR3	+	3	2	0	chr15	79322553
chr15	89022175	MRPS11	UTR3	+	3	2	0	chr15	88478944
chr15	89174300	AEN	UTR3	+	3	2	0	chr15	88631069
chr15	89739348	ABHD2	UTR3	+	3	2	0	chr15	89196117
chr15	90820171	NGRN;GABARAPL3	intergenic	+	3	2	0	chr15	90276939
chr15	90820225	NGRN;GABARAPL3	intergenic	+	3	3	0	chr15	90276993
chr15	91329282	BLM	intronic	+	3	2	0	chr15	90786052
chr16	15795039	NDE1	intronic	+	3	3	0	chr16	15701182
chr16	22295782	EEF2K	UTR3	+	3	2	0	chr16	22284461
chr16	22297267	EEF2K	UTR3	+	2	3	0	chr16	22285946
chr16	22297277	EEF2K	UTR3	+	3	3	0	chr16	22285956
chr16	22297295	EEF2K	UTR3	+	3	2	0	chr16	22285974
chr16	22299174	EEF2K	UTR3	+	3	3	0	chr16	22287853
chr16	23684246	DCTN5	UTR3	+	3	2	0	chr16	23672925
chr16	23684650	DCTN5	UTR3	+	2	3	0	chr16	23673329
chr16	23684702	DCTN5	UTR3	+	3	3	0	chr16	23673381
chr16	31133334	KAT8	intronic	+	2	2	0	chr16	31122013
chr16	31133346	KAT8	intronic	+	3	3	0	chr16	31122025
chr16	31133839	KAT8	intronic	+	3	3	0	chr16	31122518
chr16	31134833	KAT8	intronic	+	3	2	0	chr16	31123512
chr16	31135042	KAT8	intronic	+	3	3	0	chr16	31123721
chr16	31135107	KAT8	intronic	+	3	3	0	chr16	31123786
chr16	48386302	MIR5095	ncRNA_intronic	+	3	3	0	chr16	48352391
chr16	48386355	MIR5095	ncRNA_intronic	+	3	2	0	chr16	48352444
chr16	48386454	MIR5095	ncRNA_intronic	+	2	3	0	chr16	48352543
chr16	48388260	MIR5095	ncRNA_intronic	+	3	2	0	chr16	48354349
chr16	48388309	MIR5095	ncRNA_intronic	+	3	2	0	chr16	48354398
chr16	48388381	MIR5095	ncRNA_intronic	+	3	3	0	chr16	48354470
chr16	50139526	HEATR3	UTR3	+	3	3	0	chr16	50105615
chr16	50139580	HEATR3	UTR3	+	3	2	0	chr16	50105669
chr16	50139592	HEATR3	UTR3	+	3	3	0	chr16	50105681
chr16	66924108	PDP2	UTR3	+	3	2	0	chr16	66890205
chr16	69378871	TMED6	intronic	+	2	2	0	chr16	69344968
chr16	70608194	SF3B3	UTR3	+	2	3	0	chr16	70574291
chr16	70608348	SF3B3	UTR3	+	3	3	0	chr16	70574445
chr16	70608658	SF3B3	UTR3	+	3	3	0	chr16	70574755
chr16	70608670	SF3B3	UTR3	+	3	3	0	chr16	70574767
chr16	70609150	SF3B3	UTR3	+	2	3	0	chr16	70575247
chr16	70609241	SF3B3	UTR3	+	3	3	0	chr16	70575338
chr16	70609345	SF3B3	UTR3	+	3	3	0	chr16	70575442
chr16	70609363	SF3B3	UTR3	+	3	2	0	chr16	70575460
chr16	70609364	SF3B3	UTR3	+	3	3	0	chr16	70575461
chr16	70609930	SF3B3	UTR3	+	3	3	0	chr16	70576027
chr16	70610771	SF3B3	UTR3	+	3	3	0	chr16	70576868
chr16	70610777	SF3B3	UTR3	+	3	3	0	chr16	70576874
chr16	70610792	SF3B3	UTR3	+	3	3	0	chr16	70576889
chr16	70610911	SF3B3	UTR3	+	2	2	0	chr16	70577008
chr16	70610994	SF3B3	UTR3	+	3	3	0	chr16	70577091
chr16	81063020	CENPN	UTR3	+	2	3	0	chr16	81029415
chr16	81063363	CENPN	UTR3	+	2	3	0	chr16	81029758
chr16	81063432	CENPN	UTR3	+	3	3	0	chr16	81029827
chr16	81064116	CENPN	UTR3	+	3	3	0	chr16	81030511
chr16	81064336	CENPN	UTR3	+	2	3	0	chr16	81030731
chr16	81064533	CENPN	UTR3	+	2	3	0	chr16	81030928
chr16	81064611	CENPN	UTR3	+	2	3	0	chr16	81031006
chr16	81064649	CENPN	UTR3	+	3	3	0	chr16	81031044
chr16	81064656	CENPN	UTR3	+	2	2	0	chr16	81031051
chr16	89581414	SPG7	intronic	+	2	2	0	chr16	89515006
chr16	9200347	C16orf72	intronic	+	2	3	0	chr16	9106490
chr16	9200372	C16orf72	intronic	+	2	3	0	chr16	9106515
chr17	16286163	UBB	downstream	+	2	3	0	chr17	16382849
chr17	16286533	UBB	downstream	+	3	3	0	chr17	16383219
chr17	16286589	UBB	downstream	+	3	2	0	chr17	16383275
chr17	16286605	UBB	downstream	+	3	3	0	chr17	16383291
chr17	16374164	LRRC75A	intronic	+	2	2	0	chr17	16470850
chr17	16374171	LRRC75A	intronic	+	3	2	0	chr17	16470857
chr17	28963739	LOC107133515	ncRNA_exonic	+	3	3	0	chr17	30636721
chr17	28963818	LOC107133515	ncRNA_exonic	+	3	2	0	chr17	30636800
chr17	29121120	CRLF3	intronic	+	2	3	0	chr17	30794102
chr17	29861555	RAB11FIP4	UTR3	+	2	3	0	chr17	31534537
chr17	41285726	NBR2	ncRNA_intronic	+	2	2	0	chr17	43133709
chr17	42153179	G6PC3	exonic	+	2	2	0	chr17	44075811
chr17	45759963	KPNB1	UTR3	+	3	3	0	chr17	47682597
chr17	47127953	IGF2BP1	UTR3	+	3	2	0	chr17	49050591
chr17	47128022	IGF2BP1	UTR3	+	3	3	0	chr17	49050660
chr17	47128253	IGF2BP1	UTR3	+	3	3	0	chr17	49050891
chr17	47131461	IGF2BP1	UTR3	+	3	3	0	chr17	49054099
chr17	4929789	KIF1C	UTR3	+	2	3	0	chr17	5026494
chr17	4931018	KIF1C	UTR3	+	3	2	0	chr17	5027723
chr17	55759505	MSI2	UTR3	+	3	2	0	chr17	57682144
chr17	56166896	DYNLL2	UTR3	+	2	2	0	chr17	58089535
chr17	57279077	PRR11	UTR3	+	3	3	0	chr17	59201716
chr17	57279099	PRR11	UTR3	+	3	3	0	chr17	59201738
chr17	57279273	PRR11	UTR3	+	3	3	0	chr17	59201912
chr17	57279277	PRR11	UTR3	+	2	2	0	chr17	59201916
chr17	57279428	PRR11	UTR3	+	3	2	0	chr17	59202067
chr17	57279432	PRR11	UTR3	+	3	3	0	chr17	59202071
chr17	57279806	PRR11	UTR3	+	2	2	0	chr17	59202445
chr17	57351690	GDPD1	UTR3	+	2	3	0	chr17	59274329
chr17	60526810	METTL2A	UTR3	+	3	3	0	chr17	62449449
chr17	60526817	METTL2A	UTR3	+	3	3	0	chr17	62449456
chr17	60526925	METTL2A	UTR3	+	2	3	0	chr17	62449564
chr17	74560475	SNHG16	ncRNA_exonic	+	3	2	0	chr17	76564393
chr17	7815229	CHD3	UTR3	+	2	3	0	chr17	7911911
chr17	79604899	TSPAN10	intronic	+	3	2	0	chr17	81637873
chr17	79640016	CCDC137	UTR3	+	2	2	0	chr17	81672986
chr18	19211664	SNRPD1;ABHD3	intergenic	+	2	2	0	chr18	21631703
chr18	19211715	SNRPD1;ABHD3	intergenic	+	3	3	0	chr18	21631754
chr18	19211963	SNRPD1;ABHD3	intergenic	+	3	2	0	chr18	21632002
chr18	19211969	SNRPD1;ABHD3	intergenic	+	3	3	0	chr18	21632008
chr18	19211979	SNRPD1;ABHD3	intergenic	+	2	2	0	chr18	21632018
chr18	19211991	SNRPD1;ABHD3	intergenic	+	3	2	0	chr18	21632030
chr18	29650065	RNF125	UTR3	+	3	2	0	chr18	32070102
chr18	29650929	RNF125	UTR3	+	3	2	0	chr18	32070966
chr18	29651965	RNF125	UTR3	+	3	2	0	chr18	32072002
chr18	47919174	SKA1	UTR3	+	2	3	0	chr18	50392804
chr19	11560461	PRKCSH	intronic	+	3	2	0	chr19	11449646
chr19	11560533	PRKCSH	intronic	+	3	3	0	chr19	11449718
chr19	11561359	PRKCSH	intronic	+	3	3	0	chr19	11450544
chr19	11561383	PRKCSH	intronic	+	3	3	0	chr19	11450568
chr19	11561384	PRKCSH	intronic	+	3	3	0	chr19	11450569
chr19	11561397	PRKCSH	intronic	+	3	2	0	chr19	11450582
chr19	11945798	ZNF440	UTR3	+	2	3	0	chr19	11834983
chr19	11946130	ZNF440	downstream	+	3	3	0	chr19	11835315
chr19	11946131	ZNF440	downstream	+	3	3	0	chr19	11835316
chr19	12300890	ZNF136	downstream	+	2	2	0	chr19	12190075
chr19	12303588	ZNF136;LOC100289333	intergenic	+	2	2	0	chr19	12192773
chr19	12743449	ZNF791;MAN2B1	intergenic	+	2	3	0	chr19	12632635
chr19	12743528	ZNF791;MAN2B1	intergenic	+	2	3	0	chr19	12632714
chr19	13883874	MRI1	UTR3	+	3	2	0	chr19	13773060
chr19	13884541	MRI1	UTR3	+	3	2	0	chr19	13773727
chr19	13884725	MRI1	UTR3	+	2	3	0	chr19	13773911
chr19	16966612	SIN3B	intronic	+	3	3	0	chr19	16855801
chr19	16966717	SIN3B	intronic	+	2	2	0	chr19	16855906
chr19	16966823	SIN3B	intronic	+	3	3	0	chr19	16856012
chr19	18284747	IFI30	exonic	+	3	3	0	chr19	18173937
chr19	18477923	PGPEP1	UTR3	+	2	2	0	chr19	18367113
chr19	19792399	ZNF101	UTR3	+	2	3	0	chr19	19681590
chr19	19792403	ZNF101	UTR3	+	2	3	0	chr19	19681594
chr19	21301076	ZNF714	exonic	+	2	2	0	chr19	21118273
chr19	21301134	ZNF714	exonic	+	3	3	0	chr19	21118331
chr19	21301135	ZNF714	exonic	+	3	3	0	chr19	21118332
chr19	21302020	ZNF714	UTR3	+	3	2	0	chr19	21119217
chr19	21302085	ZNF714	UTR3	+	3	2	0	chr19	21119282
chr19	21303082	ZNF714	UTR3	+	2	3	0	chr19	21120279
chr19	21303090	ZNF714	UTR3	+	3	3	0	chr19	21120287
chr19	21303899	ZNF714	UTR3	+	3	3	0	chr19	21121096
chr19	21303974	ZNF714	UTR3	+	3	3	0	chr19	21121171
chr19	21304016	ZNF714	UTR3	+	2	2	0	chr19	21121213
chr19	21305260	ZNF714	UTR3	+	3	3	0	chr19	21122457
chr19	21305262	ZNF714	UTR3	+	3	2	0	chr19	21122459
chr19	21305266	ZNF714	UTR3	+	3	3	0	chr19	21122463
chr19	21305305	ZNF714	UTR3	+	2	3	0	chr19	21122502
chr19	21305708	ZNF714	UTR3	+	2	3	0	chr19	21122905
chr19	21305730	ZNF714	UTR3	+	2	2	0	chr19	21122927
chr19	21305837	ZNF714	UTR3	+	3	3	0	chr19	21123034
chr19	21306287	ZNF714	UTR3	+	3	3	0	chr19	21123484
chr19	21306343	ZNF714	UTR3	+	3	3	0	chr19	21123540
chr19	21306419	ZNF714	UTR3	+	3	2	0	chr19	21123616
chr19	21306420	ZNF714	UTR3	+	3	3	0	chr19	21123617
chr19	21722324	ZNF429	UTR3	+	2	2	0	chr19	21539522
chr19	28298771	LOC101927151	ncRNA_intronic	+	2	2	0	chr19	27807863
chr19	28298906	LOC101927151	ncRNA_intronic	+	2	2	0	chr19	27807998
chr19	28299136	LOC101927151	ncRNA_intronic	+	3	3	0	chr19	27808228
chr19	28299143	LOC101927151	ncRNA_intronic	+	3	3	0	chr19	27808235
chr19	28299144	LOC101927151	ncRNA_intronic	+	3	3	0	chr19	27808236
chr19	28300883	LOC101927151	ncRNA_intronic	+	3	3	0	chr19	27809975
chr19	34718870	LSM14A	UTR3	+	3	2	0	chr19	34227965
chr19	34962846	UBA2;WTIP	intergenic	+	2	2	0	chr19	34471941
chr19	36237649	PSENEN	exonic	+	3	2	0	chr19	35746748
chr19	39982871	TIMM50	UTR3	+	2	2	0	chr19	39492231
chr19	39983252	TIMM50	UTR3	+	2	2	0	chr19	39492612
chr19	39984007	TIMM50	UTR3	+	2	2	0	chr19	39493367
chr19	42375540	RPS19	downstream	+	3	3	0	chr19	41871472
chr19	42375549	RPS19	downstream	+	2	3	0	chr19	41871481
chr19	42375586	RPS19	downstream	+	2	3	0	chr19	41871518
chr19	42375602	RPS19	downstream	+	2	3	0	chr19	41871534
chr19	42375612	RPS19	downstream	+	3	3	0	chr19	41871544
chr19	42376675	RPS19;CD79A	intergenic	+	3	3	0	chr19	41872607
[truncated: 2,140 more rows]

## Sheet: p150_2_3_p110_more_0
chr	position	gene	type	strand	p150_WT	p150_mut	p110	hg38_assembly	hg38_assembly
[truncated: 4,939 more rows]

[truncated: 4 more sheets: p110_peak_p110_p150_ES, p110_peak_p150_ES, p150_peak_p110_p150_ES, p150_peak_p150_ES]
