# Supplementary material for: The ADAR1 editome reveals drivers of editing-specificity for ADAR1-isoforms
Source: Nucleic Acids Res. 2023 Apr 7;51(9):4191–207. doi: 10.1093/nar/gkad265 (PMC10201426; doi:10.1093/nar/gkad265)
Supplement: gkad265_Supplemental_Files [file gkad265_supplemental_files.zip › Supplementary table 9 Kim et al. vs Kleinova.xlsx]

## Sheet: read_me
Kim_Thymus_p150: contains all sites with the mean of coverega of ≥ 10 reads for all 3 phenotypes, identified in the thymus samples.
Kim_Brain_p150: contains all sites with the mean of coverega of ≥ 10 reads for all 3 phenotypes, identified in the brain samples.
Thymus_Kim_p150_vs_Kleinova_es: contains filtered p150--specific sites identified in the thymus by Kim at al., that overlap with our MEF-editome data, Kim_Thymus_p150 intersection with MEF editome
Brain_Kim_p150_vs_Kleinova_es: contains filtered p150--specific sites identified in the brain by Kim at al., that overlap with our MEF-editome data, Kim_Thymus_p150 intersection with MEF editome

## Sheet: Kim_Thymus_p150
Chromosome	Position (GRCm38/mm10)	Func.refGene	Gene.refGene	Repetitive (REDIportal)	A1+,A2+_Read_count	A1+,A2+_Editing_ratio	A1+,A2+_2_Read_count	A1+,A2+_2_Editing_ratio	A1-,A2+_Read_count	A1-,A2+_Editing_ratio	A1-,A2+_2_Read_count	A1-,A2+_2_Editing_ratio	A1-,A2-_Read_count	A1-,A2-_Editing_ratio	A1-,A2-_2_Read_count	A1-,A2-_2_Editing_ratio	ID	reads_mean_A1+,A2+	ratio_mean_A1+,A2+	reads_mean_A1-,A2+	ratio_mean_A1-,A2+	reads_mean_A1-,A2-	ratio_mean_A1-,A2-
1	13625010	downstream	Lactb2	repetitive	14	0	14	0.143	8	0	33	0	13	0.154	13	0.308	1:13625010	14	0.0715	20.5	0	13	0.231
1	13625013	downstream	Lactb2	repetitive	14	0	15	0	8	0	33	0	13	0	13	0.154	1:13625013	14.5	0	20.5	0	13	0.077
1	13625015	downstream	Lactb2	repetitive	14	0.286	15	0.133	8	0	31	0.161	13	0.231	13	0.154	1:13625015	14.5	0.2095	19.5	0.0805	13	0.1925
1	13625036	downstream	Lactb2	repetitive	17	0	19	0	11	0	33	0	13	0.231	12	0	1:13625036	18	0	22	0	12.5	0.1155
1	13625722	downstream	Lactb2	repetitive	15	0	25	0	19	0	24	0	18	0	10	0.3	1:13625722	20	0	21.5	0	14	0.15
1	13625735	downstream	Lactb2	repetitive	18	0	28	0	21	0	25	0.32	19	0	15	0.2	1:13625735	23	0	23	0.16	17	0.1
1	13625741	downstream	Lactb2	repetitive	18	0	23	0.261	17	0.294	25	0.28	19	0	14	0.357	1:13625741	20.5	0.1305	21	0.287	16.5	0.1785
1	51466998	intergenic	9330175M20Rik;Nabp1	repetitive	23	0	99	0	27	0	168	0	22	0.136	23	0	1:51466998	61	0	97.5	0	22.5	0.068
1	52187395	UTR3	Gls	repetitive	8	0	43	0.302	5	0	57	0.228	47	0.277	27	0.185	1:52187395	25.5	0.151	31	0.114	37	0.231
1	54397335	UTR3	Gtf3c3	repetitive	60	0	52	0.346	82	0.244	65	0.277	68	0.206	49	0.184	1:54397335	56	0.173	73.5	0.2605	58.5	0.195
1	59874208	UTR3	Bmpr2	repetitive	55	0	17	0.353	59	0	33	0.545	39	0	27	0.222	1:59874208	36	0.1765	46	0.2725	33	0.111
1	86347736	UTR3	Ncl	repetitive	46	0	32	0	30	0	48	0	43	0	21	0.19	1:86347736	39	0	39	0	32	0.095
1	86347737	UTR3	Ncl	repetitive	46	0	32	0	32	0	48	0	44	0	21	0.19	1:86347737	39	0	40	0	32.5	0.095
1	86347802	UTR3	Ncl	repetitive	69	0.174	40	0.25	56	0.161	65	0.169	46	0.174	29	0.172	1:86347802	54.5	0.212	60.5	0.165	37.5	0.173
1	93509088	UTR3	2020-09-02	non-repetitive	367	0	297	0.152	371	0	333	0.144	319	0.141	231	0.182	1:93509088	332	0.076	352	0.072	275	0.1615
1	93695368	UTR3	Bok	non-repetitive	34	0.382	22	0.591	20	0.25	30	0.667	24	0.375	14	0.357	1:93695368	28	0.4865	25	0.4585	19	0.366
1	133138010	UTR3	Ppp1r15b	repetitive	76	0.263	98	0.357	34	0.235	131	0.366	69	0.159	56	0.339	1:133138010	87	0.31	82.5	0.3005	62.5	0.249
1	133138018	UTR3	Ppp1r15b	repetitive	73	0	93	0	31	0	126	0	68	0	56	0.179	1:133138018	83	0	78.5	0	62	0.0895
1	134759815	intergenic	Syt2;Ppp1r12b	non-repetitive	42	0	21	0	24	0	22	0.455	29	0	11	0.182	1:134759815	31.5	0	23	0.2275	20	0.091
1	156427612	downstream	Soat1	repetitive	27	0.481	20	0.25	10	0.4	46	0.304	18	0.389	10	0.3	1:156427612	23.5	0.3655	28	0.352	14	0.3445
1	156428031	downstream	Soat1	repetitive	29	0.448	26	0.154	15	0	69	0	20	0	12	0.25	1:156428031	27.5	0.301	42	0	16	0.125
2	18215355	UTR3	Dnajc1	repetitive	25	0	15	0	19	0	19	0	11	0	10	0.2	2:18215355	20	0	19	0	10.5	0.1
2	18215363	UTR3	Dnajc1	repetitive	28	0	17	0	19	0	21	0	12	0	12	0.167	2:18215363	22.5	0	20	0	12	0.0835
2	23032621	intronic	Abi1	repetitive	44	0	16	0	44	0	18	0	25	0	15	0.133	2:23032621	30	0	31	0	20	0.0665
2	23032622	intronic	Abi1	repetitive	40	0.175	16	0	44	0	20	0	25	0	15	0.133	2:23032622	28	0.0875	32	0	20	0.0665
2	31030932	intronic	Fnbp1	repetitive	33	0.333	18	0.389	46	0.196	32	0.281	15	0.2	14	0.143	2:31030932	25.5	0.361	39	0.2385	14.5	0.1715
2	31030942	intronic	Fnbp1	repetitive	33	0	22	0	44	0	29	0	15	0	14	0.143	2:31030942	27.5	0	36.5	0	14.5	0.0715
2	31030943	intronic	Fnbp1	repetitive	31	0.258	21	0.524	43	0.302	29	0.379	15	0.333	14	0.357	2:31030943	26	0.391	36	0.3405	14.5	0.345
2	84332775	UTR3	Calcrl	non-repetitive	66	0	102	0.216	66	0	171	0.234	78	0.192	42	0.19	2:84332775	84	0.108	118.5	0.117	60	0.191
2	84809672	UTR3	Ube2l6	.	54	0.185	21	0.429	49	0.306	32	0.188	110	0.327	37	0.649	2:84809672	37.5	0.307	40.5	0.247	73.5	0.488
2	104996928	intronic	Ccdc73	repetitive	12	0	9	0.333	19	0	6	0	17	0	14	0.286	2:104996928	10.5	0.1665	12.5	0	15.5	0.143
2	119104343	downstream	Knl1	repetitive	23	0.174	58	0.207	37	0.27	73	0.342	60	0.283	27	0	2:119104343	40.5	0.1905	55	0.306	43.5	0.1415
2	119104455	downstream	Knl1	repetitive	47	0	74	0	30	0.167	114	0	61	0.197	27	0	2:119104455	60.5	0	72	0.0835	44	0.0985
2	119104882	downstream	Knl1	repetitive	17	0	27	0.148	12	0	35	0.486	17	0.235	9	0	2:119104882	22	0.074	23.5	0.243	13	0.1175
2	119610081	UTR3	Oip5	repetitive	32	0	23	0	38	0.237	44	0	49	0.265	19	0	2:119610081	27.5	0	41	0.1185	34	0.1325
2	119610083	UTR3	Oip5	repetitive	31	0	23	0	35	0.314	44	0	47	0.277	18	0	2:119610083	27	0	39.5	0.157	32.5	0.1385
2	120620269	UTR3	Haus2	repetitive	35	0.2	30	0.2	23	0.174	42	0.214	45	0.156	22	0.273	2:120620269	32.5	0.2	32.5	0.194	33.5	0.2145
2	120733821	UTR3	Ttbk2	repetitive	16	0.188	33	0.303	24	0.25	39	0.154	31	0	22	0.227	2:120733821	24.5	0.2455	31.5	0.202	26.5	0.1135
2	120736975	UTR3	Ttbk2	repetitive	35	0.257	25	0.28	41	0	54	0	29	0	15	0.267	2:120736975	30	0.2685	47.5	0	22	0.1335
2	120737001	UTR3	Ttbk2	repetitive	44	0.159	34	0.206	40	0	63	0	23	0	15	0.2	2:120737001	39	0.1825	51.5	0	19	0.1
2	121490783	intergenic	Mfap1b;Mfap1a	repetitive	6	0	16	0	8	0	25	0	20	0	8	0.25	2:121490783	11	0	16.5	0	14	0.125
2	121492422	downstream	Mfap1a	repetitive	47	0	28	0.179	59	0.186	55	0.145	35	0	29	0.172	2:121492422	37.5	0.0895	57	0.1655	32	0.086
2	121492869	UTR3	Mfap1a	repetitive	66	0	44	0.136	46	0	87	0.23	74	0	35	0.257	2:121492869	55	0.068	66.5	0.115	54.5	0.1285
2	121492885	UTR3	Mfap1a	repetitive	61	0	35	0.171	46	0.239	80	0.2	70	0.129	32	0.125	2:121492885	48	0.0855	63	0.2195	51	0.127
2	121493245	UTR3	Mfap1a	repetitive	88	0.193	61	0.23	55	0.309	122	0.23	103	0.233	69	0.261	2:121493245	74.5	0.2115	88.5	0.2695	86	0.247
2	121543262	UTR3	Wdr76	repetitive	56	0.304	35	0.543	56	0.179	53	0.585	37	0.135	15	0.333	2:121543262	45.5	0.4235	54.5	0.382	26	0.234
2	121543274	UTR3	Wdr76	repetitive	61	0.213	47	0.404	62	0	66	0.303	41	0	15	0.267	2:121543274	54	0.3085	64	0.1515	28	0.1335
2	121543632	UTR3	Wdr76	repetitive	46	0	32	0.406	18	0	59	0.271	30	0.167	18	0.5	2:121543632	39	0.203	38.5	0.1355	24	0.3335
2	121543638	UTR3	Wdr76	repetitive	49	0	33	0.303	18	0	59	0.271	30	0.167	18	0.278	2:121543638	41	0.1515	38.5	0.1355	24	0.2225
2	121543758	UTR3	Wdr76	repetitive	55	0.164	35	0.571	33	0.182	66	0.53	39	0	21	0.143	2:121543758	45	0.3675	49.5	0.356	30	0.0715
2	121544339	UTR3	Wdr76	repetitive	38	0	21	0.333	30	0	36	0.306	24	0	10	0.2	2:121544339	29.5	0.1665	33	0.153	17	0.1
2	121544352	UTR3	Wdr76	repetitive	42	0	21	0.286	30	0.133	35	0.2	25	0	10	0.2	2:121544352	31.5	0.143	32.5	0.1665	17.5	0.1
2	121544394	UTR3	Wdr76	repetitive	34	0.235	16	0.688	18	0.333	33	0.424	25	0	8	0.375	2:121544394	25	0.4615	25.5	0.3785	16.5	0.1875
2	126891464	UTR3	Sppl2a	repetitive	33	0.455	28	0.321	35	0.4	28	0.5	39	0.308	19	0.684	2:126891464	30.5	0.388	31.5	0.45	29	0.496
2	126891471	UTR3	Sppl2a	repetitive	33	0.303	27	0	35	0.371	28	0.357	41	0.22	21	0.381	2:126891471	30	0.1515	31.5	0.364	31	0.3005
2	126891517	UTR3	Sppl2a	repetitive	40	0.4	31	0.355	31	0.452	41	0.268	46	0.543	28	0.571	2:126891517	35.5	0.3775	36	0.36	37	0.557
2	126891537	UTR3	Sppl2a	repetitive	28	0.5	26	0.154	21	0	41	0.171	40	0.3	20	0.4	2:126891537	27	0.327	31	0.0855	30	0.35
2	126891538	UTR3	Sppl2a	repetitive	30	0	25	0.24	22	0	41	0.171	39	0.179	20	0.4	2:126891538	27.5	0.12	31.5	0.0855	29.5	0.2895
2	126892846	UTR3	Sppl2a	repetitive	56	0.179	32	0.312	43	0.233	40	0.375	56	0.125	32	0	2:126892846	44	0.2455	41.5	0.304	44	0.0625
2	126892851	UTR3	Sppl2a	repetitive	58	0.293	31	0.194	40	0	34	0.235	57	0.228	31	0	2:126892851	44.5	0.2435	37	0.1175	44	0.114
2	126892865	UTR3	Sppl2a	repetitive	54	0.222	27	0.333	41	0	33	0.152	47	0.17	26	0	2:126892865	40.5	0.2775	37	0.076	36.5	0.085
2	126892916	UTR3	Sppl2a	repetitive	48	0.229	29	0.414	62	0.339	48	0.396	42	0.429	26	0.385	2:126892916	38.5	0.3215	55	0.3675	34	0.407
2	126892919	UTR3	Sppl2a	repetitive	56	0	34	0.206	69	0.145	54	0.185	41	0.244	28	0.25	2:126892919	45	0.103	61.5	0.165	34.5	0.247
2	132309633	UTR3	Cds2	repetitive	36	0.278	43	0.419	35	0	72	0.292	39	0.231	23	0.478	2:132309633	39.5	0.3485	53.5	0.146	31	0.3545
2	132309669	UTR3	Cds2	repetitive	33	0.182	61	0.279	41	0	74	0.27	30	0	16	0.312	2:132309669	47	0.2305	57.5	0.135	23	0.156
2	132309880	UTR3	Cds2	repetitive	40	0.5	84	0.536	46	0.5	119	0.487	34	0.324	18	0	2:132309880	62	0.518	82.5	0.4935	26	0.162
2	144540438	UTR3	Polr3f	repetitive	59	0.322	48	0.292	40	0.25	86	0.267	77	0.273	52	0.346	2:144540438	53.5	0.307	63	0.2585	64.5	0.3095
2	144540439	UTR3	Polr3f	repetitive	60	0.183	48	0	41	0	87	0	77	0.169	53	0	2:144540439	54	0.0915	64	0	65	0.0845
2	154586335	downstream	Pxmp4	repetitive	15	0.4	21	0.429	27	0.37	36	0.361	12	0.5	16	0.25	2:154586335	18	0.4145	31.5	0.3655	14	0.375
2	181515406	UTR3	Tpd52l2	non-repetitive	73	0	102	0	80	0	123	0	72	0.194	35	0	2:181515406	87.5	0	101.5	0	53.5	0.097
3	95183503	UTR3	Gabpb2	repetitive	59	0	62	0.145	49	0	100	0	54	0	26	0.269	3:95183503	60.5	0.0725	74.5	0	40	0.1345
3	95183561	UTR3	Gabpb2	repetitive	63	0.175	66	0.197	50	0	104	0.144	68	0	24	0.25	3:95183561	64.5	0.186	77	0.072	46	0.125
3	95183940	UTR3	Gabpb2	repetitive	47	0	61	0.197	33	0	132	0.182	67	0	29	0.207	3:95183940	54	0.0985	82.5	0.091	48	0.1035
3	96624315	ncRNA_intronic	6330549D23Rik	repetitive	17	0.235	3	0	22	0.227	7	0	15	0.2	7	0.286	3:96624315	10	0.1175	14.5	0.1135	11	0.243
3	96632458	UTR3	Rbm8a	repetitive	11	0.273	13	0	5	0	21	0	24	0	11	0.273	3:96632458	12	0.1365	13	0	17.5	0.1365
3	96632713	UTR3	Rbm8a	repetitive	15	0.467	12	0.583	11	0.636	19	0.526	13	0.385	10	0.4	3:96632713	13.5	0.525	15	0.581	11.5	0.3925
3	100468475	intergenic	4930406D18Rik;Fam46c	non-repetitive	23	0.478	34	0.235	25	0.56	23	0	60	0.283	35	0.743	3:100468475	28.5	0.3565	24	0.28	47.5	0.513
3	100468477	intergenic	4930406D18Rik;Fam46c	non-repetitive	22	0.636	34	0.294	25	0.64	21	0.381	57	0.544	35	0.857	3:100468477	28	0.465	23	0.5105	46	0.7005
3	100470476	intergenic	4930406D18Rik;Fam46c	non-repetitive	28	0.393	34	0.353	27	0.259	29	0.138	57	0.474	35	0.829	3:100470476	31	0.373	28	0.1985	46	0.6515
3	100470534	intergenic	4930406D18Rik;Fam46c	non-repetitive	28	0.143	46	0	28	0	41	0	75	0.173	36	0.528	3:100470534	37	0.0715	34.5	0	55.5	0.3505
3	100472049	UTR3	Fam46c	non-repetitive	33	0	35	0	29	0.207	47	0	82	0	44	0.182	3:100472049	34	0	38	0.1035	63	0.091
3	103066090	UTR3	Nras	repetitive	190	0.168	122	0.27	152	0.191	212	0.33	213	0.183	113	0.177	3:103066090	156	0.219	182	0.2605	163	0.18
3	116744084	UTR3	Agl	repetitive	42	0.262	10	0.4	25	0.48	14	0.5	28	0.25	12	0.583	3:116744084	26	0.331	19.5	0.49	20	0.4165
3	116744096	UTR3	Agl	repetitive	38	0.211	11	0	22	0.455	12	0.25	31	0.226	14	0.5	3:116744096	24.5	0.1055	17	0.3525	22.5	0.363
3	116744097	UTR3	Agl	repetitive	37	0.459	11	0.364	22	0.455	12	0.25	31	0.387	14	0.5	3:116744097	24	0.4115	17	0.3525	22.5	0.4435
3	116744163	UTR3	Agl	repetitive	34	0.235	19	0	13	0.308	23	0	19	0.263	14	0	3:116744163	26.5	0.1175	18	0.154	16.5	0.1315
3	116744581	UTR3	Agl	repetitive	32	0	21	0	16	0.125	22	0	15	0.133	12	0.333	3:116744581	26.5	0	19	0.0625	13.5	0.233
3	116744583	UTR3	Agl	repetitive	32	0	21	0.19	16	0.125	22	0	15	0.133	12	0.333	3:116744583	26.5	0.095	19	0.0625	13.5	0.233
3	116744693	UTR3	Agl	repetitive	35	0	16	0	21	0.19	19	0.211	16	0.125	11	0.455	3:116744693	25.5	0	20	0.2005	13.5	0.29
3	116744694	UTR3	Agl	repetitive	36	0	15	0.2	21	0.19	20	0	16	0.125	11	0.273	3:116744694	25.5	0.1	20.5	0.095	13.5	0.199
3	116744704	UTR3	Agl	repetitive	37	0	13	0.462	22	0.227	21	0.143	16	0.125	10	0.3	3:116744704	25	0.231	21.5	0.185	13	0.2125
4	11174725	downstream	Trp53inp1	repetitive	76	0	88	0	54	0	109	0	109	0	68	0.118	4:11174725	82	0	81.5	0	88.5	0.059
4	11174737	downstream	Trp53inp1	repetitive	87	0	89	0	60	0	117	0	125	0	65	0.123	4:11174737	88	0	88.5	0	95	0.0615
4	21834548	UTR3	Usp45	repetitive	19	0.316	18	0.5	28	0.5	35	0.657	19	0.316	14	0.286	4:21834548	18.5	0.408	31.5	0.5785	16.5	0.301
4	21834549	UTR3	Usp45	repetitive	20	0	18	0.278	29	0	35	0.143	20	0	14	0.214	4:21834549	19	0.139	32	0.0715	17	0.107
4	21834578	UTR3	Usp45	repetitive	13	0.154	17	0.294	19	0	26	0.385	14	0.214	13	0	4:21834578	15	0.224	22.5	0.1925	13.5	0.107
4	32022582	UTR3	Map3k7	repetitive	20	0	24	0.208	26	0	43	0	37	0.216	23	0.174	4:32022582	22	0.104	34.5	0	30	0.195
4	33019416	UTR3	Rragd	repetitive	17	0	23	0	8	0	48	0	23	0.174	17	0	4:33019416	20	0	28	0	20	0.087
4	33019420	UTR3	Rragd	repetitive	17	0.294	18	0.222	7	0	46	0.283	23	0.304	13	0.231	4:33019420	17.5	0.258	26.5	0.1415	18	0.2675
4	33019445	UTR3	Rragd	repetitive	20	0	21	0	5	0.2	41	0.171	21	0	9	0.778	4:33019445	20.5	0	23	0.1855	15	0.389
4	33019449	UTR3	Rragd	repetitive	19	0.158	21	0	5	0.2	41	0.171	20	0	9	0.778	4:33019449	20	0.079	23	0.1855	14.5	0.389
4	33020406	UTR3	Rragd	repetitive	17	0.294	23	0	9	0.222	24	0.125	18	0.333	20	0	4:33020406	20	0.147	16.5	0.1735	19	0.1665
4	33020411	UTR3	Rragd	repetitive	18	0.167	22	0	10	0.4	26	0	19	0.211	18	0.222	4:33020411	20	0.0835	18	0.2	18.5	0.2165
4	33020417	UTR3	Rragd	repetitive	19	0.474	20	0.5	10	0.7	25	0.56	20	0.85	18	0.389	4:33020417	19.5	0.487	17.5	0.63	19	0.6195
4	33020421	UTR3	Rragd	repetitive	19	0.211	21	0	10	0.4	26	0.192	19	0.211	18	0.167	4:33020421	20	0.1055	18	0.296	18.5	0.189
4	45377141	UTR3	Dcaf10	repetitive	34	0.265	35	0.2	28	0.321	44	0.273	27	0.259	25	0.4	4:45377141	34.5	0.2325	36	0.297	26	0.3295
4	45377142	UTR3	Dcaf10	repetitive	34	0.265	35	0.2	28	0.321	44	0.273	27	0.259	25	0.4	4:45377142	34.5	0.2325	36	0.297	26	0.3295
4	45377514	UTR3	Dcaf10	repetitive	13	0	15	0.2	8	0	21	0	14	0.143	17	0	4:45377514	14	0.1	14.5	0	15.5	0.0715
4	53565483	intronic	Slc44a1	repetitive	23	0	53	0	31	0	59	0.22	27	0	20	0.15	4:53565483	38	0	45	0.11	23.5	0.075
4	59833799	intronic	Snx30	non-repetitive	23	0.913	27	0.815	43	0.767	30	0.733	38	0.921	16	0.875	4:59833799	25	0.864	36.5	0.75	27	0.898
4	103131624	intronic	Mier1	repetitive	199	0.161	95	0	177	0	166	0	139	0.158	117	0	4:103131624	147	0.0805	171.5	0	128	0.079
4	116538349	downstream	Ipp	repetitive	19	0	13	0	12	0	26	0	26	0.192	16	0.188	4:116538349	16	0	19	0	21	0.19
4	116539239	intergenic	Ipp;Tmem69	repetitive	14	0.214	15	0.467	15	0	12	0	15	0.267	11	0	4:116539239	14.5	0.3405	13.5	0	13	0.1335
4	128752175	UTR3	Phc2	non-repetitive	93	0.398	73	0.384	71	0.169	92	0.315	56	0.268	28	0.5	4:128752175	83	0.391	81.5	0.242	42	0.384
4	129309891	UTR3	Rbbp4	non-repetitive	261	0.161	169	0.243	176	0.21	272	0.213	287	0.167	161	0.193	4:129309891	215	0.202	224	0.2115	224	0.18
4	129309920	UTR3	Rbbp4	non-repetitive	216	0.148	139	0.187	166	0.163	229	0.135	240	0.212	129	0.349	4:129309920	177.5	0.1675	197.5	0.149	184.5	0.2805
4	129309984	UTR3	Rbbp4	non-repetitive	305	0.282	190	0.289	227	0.361	246	0.244	252	0.377	151	0.358	4:129309984	247.5	0.2855	236.5	0.3025	201.5	0.3675
4	129309986	UTR3	Rbbp4	non-repetitive	303	0.145	194	0.191	227	0.198	248	0.161	254	0.209	153	0.275	4:129309986	248.5	0.168	237.5	0.1795	203.5	0.242
4	129309987	UTR3	Rbbp4	non-repetitive	315	0	197	0	239	0	254	0	257	0.195	151	0.212	4:129309987	256	0	246.5	0	204	0.2035
4	131924447	UTR3	Epb41	non-repetitive	140	0	104	0	102	0	162	0	119	0	55	0.182	4:131924447	122	0	132	0	87	0.091
4	140951161	ncRNA_intronic	Gm13031	repetitive	11	0	12	0	9	0	21	0.286	15	0	7	0.286	4:140951161	11.5	0	15	0.143	11	0.143
4	140951582	ncRNA_intronic	Gm13031	repetitive	18	0.167	15	0.533	14	0.143	38	0.316	15	0.267	8	0.375	4:140951582	16.5	0.35	26	0.2295	11.5	0.321
4	149118137	intronic	Dffa	repetitive	8	0	13	0.154	9	0	24	0	10	0.3	10	0	4:149118137	10.5	0.077	16.5	0	10	0.15
4	154921873	downstream	Tnfrsf14	non-repetitive	22	0	17	0	14	0	34	0	21	0	12	0.167	4:154921873	19.5	0	24	0	16.5	0.0835
4	154921874	downstream	Tnfrsf14	non-repetitive	22	0	17	0	14	0	33	0	20	0	11	0.182	4:154921874	19.5	0	23.5	0	15.5	0.091
4	155621897	ncRNA_intronic	Gm16023	repetitive	53	0	48	0.125	39	0	59	0	36	0.194	24	0	4:155621897	50.5	0.0625	49	0	30	0.097
4	155621903	ncRNA_intronic	Gm16023	repetitive	54	0.315	48	0.229	40	0	58	0.259	36	0.194	26	0	4:155621903	51	0.272	49	0.1295	31	0.097
4	155716481	intronic	Ssu72	repetitive	43	0.186	49	0.163	54	0	73	0	27	0.222	28	0	4:155716481	46	0.1745	63.5	0	27.5	0.111
5	7493348	intergenic	Zfp804b;Steap4	repetitive	35	0.2	30	0.167	25	0.16	77	0.143	54	0.296	24	0.167	5:7493348	32.5	0.1835	51	0.1515	39	0.2315
5	34490261	intergenic	Fam193a;Tnip2	repetitive	14	0.286	10	0	4	0	19	0	14	0.214	13	0	5:34490261	12	0.143	11.5	0	13.5	0.107
5	67286971	UTR3	Tmem33	non-repetitive	29	0	64	0	15	0	62	0	41	0	22	0.136	5:67286971	46.5	0	38.5	0	31.5	0.068
5	97069206	intronic	Bmp2k	non-repetitive	107	0	102	0	99	0	88	0	68	0	47	0.191	5:97069206	104.5	0	93.5	0	57.5	0.0955
5	104504977	UTR3	Pkd2	repetitive	17	0	12	0.417	14	0.214	9	0	21	0.143	12	0.167	5:104504977	14.5	0.2085	11.5	0.107	16.5	0.155
5	104504979	UTR3	Pkd2	repetitive	18	0	12	0.417	14	0.214	9	0	21	0.143	11	0.182	5:104504979	15	0.2085	11.5	0.107	16	0.1625
5	114420903	UTR3	Ube3b	non-repetitive	49	0	45	0	45	0	54	0	19	0	24	0.208	5:114420903	47	0	49.5	0	21.5	0.104
5	122363630	downstream	Fam216a;Vps29	repetitive	18	0	18	0.333	25	0	27	0.185	23	0	16	0.188	5:122363630	18	0.1665	26	0.0925	19.5	0.094
5	129718816	downstream	Mrps17	repetitive	9	0.333	17	0	11	0	23	0.13	22	0.227	8	0	5:129718816	13	0.1665	17	0.065	15	0.1135
5	134221488	UTR3	Ncf1	non-repetitive	14	0	45	0	14	0	39	0	35	0	13	0.154	5:134221488	29.5	0	26.5	0	24	0.077
5	142669235	UTR3	Wipi2	repetitive	110	0.182	80	0	103	0	119	0	86	0	67	0.269	5:142669235	95	0.091	111	0	76.5	0.1345
5	150640553	UTR3	N4bp2l2	repetitive	56	0.179	86	0.128	58	0.155	126	0	103	0	83	0.181	5:150640553	71	0.1535	92	0.0775	93	0.0905
5	150640816	UTR3	N4bp2l2	repetitive	55	0	67	0.284	51	0	73	0.247	65	0.215	42	0	5:150640816	61	0.142	62	0.1235	53.5	0.1075
5	150641091	UTR3	N4bp2l2	repetitive	102	0.196	87	0.253	89	0.157	141	0.22	99	0.172	82	0.195	5:150641091	94.5	0.2245	115	0.1885	90.5	0.1835
5	150641110	UTR3	N4bp2l2	repetitive	106	0.17	98	0.347	89	0.202	151	0.192	102	0.147	89	0.213	5:150641110	102	0.2585	120	0.197	95.5	0.18
6	66540081	UTR3	Mad2l1	non-repetitive	39	0.385	122	0.705	45	0.578	173	0.618	55	0.582	25	0.44	6:66540081	80.5	0.545	109	0.598	40	0.511
6	66540126	UTR3	Mad2l1	non-repetitive	29	0.241	114	0.491	38	0.289	170	0.524	38	0.237	27	0.185	6:66540126	71.5	0.366	104	0.4065	32.5	0.211
6	66540138	UTR3	Mad2l1	non-repetitive	31	0	115	0	40	0	160	0	34	0	25	0.16	6:66540138	73	0	100	0	29.5	0.08
6	66540144	UTR3	Mad2l1	non-repetitive	25	0.32	105	0.419	32	0.25	137	0.387	27	0.222	22	0.364	6:66540144	65	0.3695	84.5	0.3185	24.5	0.293
6	66540269	UTR3	Mad2l1	non-repetitive	23	0.174	71	0.225	27	0.185	93	0.204	30	0.133	19	0	6:66540269	47	0.1995	60	0.1945	24.5	0.0665
6	66540270	UTR3	Mad2l1	non-repetitive	23	0.348	70	0.314	28	0.25	93	0.366	30	0.133	19	0	6:66540270	46.5	0.331	60.5	0.308	24.5	0.0665
6	66540281	UTR3	Mad2l1	non-repetitive	31	0.387	81	0.42	31	0.194	103	0.427	38	0.184	24	0	6:66540281	56	0.4035	67	0.3105	31	0.092
6	113726716	intergenic	Ghrl;Sec13	repetitive	30	0	11	0	16	0	19	0	14	0	18	0.111	6:113726716	20.5	0	17.5	0	16	0.0555
6	124815392	UTR3	Usp5	non-repetitive	125	0	116	0	106	0	137	0	91	0	64	0.25	6:124815392	120.5	0	121.5	0	77.5	0.125
7	5026572	intronic	Zfp865	repetitive	17	0	12	0	21	0	22	0	11	0.182	10	0	7:5026572	14.5	0	21.5	0	10.5	0.091
7	5026577	intronic	Zfp865	repetitive	17	0	12	0	24	0	22	0	11	0.182	11	0	7:5026577	14.5	0	23	0	11	0.091
7	27821933	UTR3	Zfp626	repetitive	41	0	57	0.421	39	0	88	0.318	28	0.214	23	0	7:27821933	49	0.2105	63.5	0.159	25.5	0.107
7	27821943	UTR3	Zfp626	repetitive	45	0	69	0.348	42	0	88	0.318	27	0.185	25	0	7:27821943	57	0.174	65	0.159	26	0.0925
7	104339279	UTR3	Trim12c	non-repetitive	58	0	182	0.247	40	0	192	0.208	68	0	40	0.325	7:104339279	120	0.1235	116	0.104	54	0.1625
7	104339280	UTR3	Trim12c	non-repetitive	60	0	185	0.184	41	0	195	0.128	68	0	39	0.256	7:104339280	122.5	0.092	118	0.064	53.5	0.128
7	104339306	UTR3	Trim12c	non-repetitive	71	0.197	229	0.52	53	0.34	226	0.425	76	0.395	42	0.571	7:104339306	150	0.3585	139.5	0.3825	59	0.483
7	127566679	intergenic	Tmem265;Phkg2	repetitive	26	0	14	0.214	35	0.257	21	0	12	0.167	10	0	7:127566679	20	0.107	28	0.1285	11	0.0835
7	127566799	intergenic	Tmem265;Phkg2	repetitive	26	0	8	0	31	0	18	0	18	0.222	11	0	7:127566799	17	0	24.5	0	14.5	0.111
7	127566828	intergenic	Tmem265;Phkg2	repetitive	38	0	11	0	37	0	20	0	24	0.167	18	0	7:127566828	24.5	0	28.5	0	21	0.0835
7	127983719	intergenic	Fus;Pycard	repetitive	46	0	14	0	37	0	27	0	9	0.444	14	0	7:127983719	30	0	32	0	11.5	0.222
7	127983729	intergenic	Fus;Pycard	repetitive	44	0	13	0	35	0	31	0	10	0.3	17	0	7:127983729	28.5	0	33	0	13.5	0.15
7	130985524	UTR3	Htra1	non-repetitive	33	0	37	0.811	17	0.235	43	0.767	17	0.294	7	0	7:130985524	35	0.4055	30	0.501	12	0.147
8	3679970	UTR3	Trappc5	repetitive	30	0.167	60	0	26	0	72	0	41	0.244	26	0	8:3679970	45	0.0835	49	0	33.5	0.122
8	20122840	intergenic	Gm21119;6820431F20Rik	non-repetitive	26	0.192	12	0.25	39	0.179	38	0	27	0.259	31	0	8:20122840	19	0.221	38.5	0.0895	29	0.1295
8	46193573	UTR3	Cfap97	non-repetitive	43	0.14	53	0	55	0.182	71	0.155	42	0	18	0.167	8:46193573	48	0.07	63	0.1685	30	0.0835
8	68905332	UTR3	Lpl	repetitive	24	0	22	0	9	0	17	0	49	0	13	0.308	8:68905332	23	0	13	0	31	0.154
8	68905803	UTR3	Lpl	repetitive	33	0	49	0	33	0	38	0	62	0	38	0.237	8:68905803	41	0	35.5	0	50	0.1185
8	72223582	UTR3	Fam32a	repetitive	25	0.28	18	0.444	28	0.214	30	0.333	33	0.182	19	0.316	8:72223582	21.5	0.362	29	0.2735	26	0.249
8	72482342	UTR3	Slc35e1	repetitive	38	0	61	0	29	0	111	0	21	0	25	0.28	8:72482342	49.5	0	70	0	23	0.14
8	72482670	UTR3	Slc35e1	repetitive	47	0	105	0.19	42	0.143	140	0.143	43	0.163	28	0	8:72482670	76	0.095	91	0.143	35.5	0.0815
8	72482674	UTR3	Slc35e1	repetitive	46	0	104	0	40	0.2	132	0	42	0	27	0.222	8:72482674	75	0	86	0.1	34.5	0.111
8	72550380	intergenic	Med26;Smim7	repetitive	20	0	49	0	21	0	66	0	36	0	11	0.182	8:72550380	34.5	0	43.5	0	23.5	0.091
8	72550878	intergenic	Med26;Smim7	repetitive	11	0.273	44	0.205	14	0.5	41	0.171	23	0.435	13	0.385	8:72550878	27.5	0.239	27.5	0.3355	18	0.41
8	84911165	UTR3	Dnase2a	repetitive	12	0.167	14	0	10	0.3	17	0.176	11	0.182	9	0.778	8:84911165	13	0.0835	13.5	0.238	10	0.48
8	84911180	UTR3	Dnase2a	repetitive	9	0.222	14	0.571	9	0.222	17	0.294	13	0.231	9	0.556	8:84911180	11.5	0.3965	13	0.258	11	0.3935
8	84911209	UTR3	Dnase2a	repetitive	12	0.25	17	0.235	14	0	22	0	14	0.214	13	0	8:84911209	14.5	0.2425	18	0	13.5	0.107
8	84911214	UTR3	Dnase2a	repetitive	12	0	19	0	16	0	25	0	18	0	14	0.5	8:84911214	15.5	0	20.5	0	16	0.25
8	84911356	UTR3	Dnase2a	repetitive	18	0	32	0.281	16	0.375	49	0	24	0.25	21	0.19	8:84911356	25	0.1405	32.5	0.1875	22.5	0.22
8	84911375	UTR3	Dnase2a	repetitive	16	0	35	0.486	17	0.412	46	0.239	26	0	23	0.304	8:84911375	25.5	0.243	31.5	0.3255	24.5	0.152
8	88171868	UTR3	Heatr3	repetitive	33	0.212	50	0	25	0.36	67	0.134	32	0.25	25	0.4	8:88171868	41.5	0.106	46	0.247	28.5	0.325
8	94017271	intergenic	Amfr;Nudt21	repetitive	38	0	36	0	12	0.167	28	0.143	29	0.241	15	0	8:94017271	37	0	20	0.155	22	0.1205
8	94017282	intergenic	Amfr;Nudt21	repetitive	29	0	24	0.375	11	0.273	14	0.429	26	0.154	13	0	8:94017282	26.5	0.1875	12.5	0.351	19.5	0.077
8	94017880	intergenic	Amfr;Nudt21	repetitive	11	0.273	21	0	10	0	25	0.24	15	0	12	0.333	8:94017880	16	0.1365	17.5	0.12	13.5	0.1665
8	94017887	intergenic	Amfr;Nudt21	repetitive	12	0.167	27	0.296	12	0	29	0.207	17	0	13	0.308	8:94017887	19.5	0.2315	20.5	0.1035	15	0.154
8	106668720	UTR3	Cdh1	non-repetitive	36	0	14	0.214	30	0	10	0	17	0.176	15	0.267	8:106668720	25	0.107	20	0	16	0.2215
8	106668723	UTR3	Cdh1	non-repetitive	32	0.281	12	0.667	27	0.333	10	0.4	17	0.471	16	0.25	8:106668723	22	0.474	18.5	0.3665	16.5	0.3605
8	106885604	UTR3	Chtf8	non-repetitive	168	0	311	0	161	0	394	0	117	0	66	0.182	8:106885604	239.5	0	277.5	0	91.5	0.091
8	107017736	intergenic	Sntb2;Vps4a	repetitive	24	0.292	6	0.667	20	0.3	12	0.667	23	0.435	12	0.583	8:107017736	15	0.4795	16	0.4835	17.5	0.509
8	107018209	intergenic	Sntb2;Vps4a	repetitive	33	0.273	8	0.25	30	0.2	11	0.364	27	0.222	13	0.385	8:107018209	20.5	0.2615	20.5	0.282	20	0.3035
8	107018216	intergenic	Sntb2;Vps4a	repetitive	32	0.344	8	0.25	31	0.226	10	0.3	29	0.345	15	0.333	8:107018216	20	0.297	20.5	0.263	22	0.339
8	111004557	UTR3	Ddx19b	repetitive	48	0	19	0	51	0.157	29	0	44	0.136	25	0	8:111004557	33.5	0	40	0.0785	34.5	0.068
8	111953495	downstream	Gabarapl2	repetitive	29	0	13	0	26	0	23	0	34	0	10	0.2	8:111953495	21	0	24.5	0	22	0.1
8	124893807	UTR3	Exoc8	repetitive	27	0.222	35	0.171	21	0	76	0.276	22	0.182	9	0	8:124893807	31	0.1965	48.5	0.138	15.5	0.091
8	124893812	UTR3	Exoc8	repetitive	27	0	33	0.182	20	0	67	0	22	0.318	9	0	8:124893812	30	0.091	43.5	0	15.5	0.159
8	124893813	UTR3	Exoc8	repetitive	26	0.308	34	0.353	21	0	65	0.262	22	0.182	9	0	8:124893813	30	0.3305	43	0.131	15.5	0.091
8	124893879	UTR3	Exoc8	.	16	0.375	27	0.519	14	0.429	62	0.548	24	0.208	5	0.4	8:124893879	21.5	0.447	38	0.4885	14.5	0.304
8	124894184	UTR3	Exoc8	.	18	0.333	39	0.564	8	0.375	41	0.439	12	0.417	8	0	8:124894184	28.5	0.4485	24.5	0.407	10	0.2085
8	124894190	UTR3	Exoc8	repetitive	17	0.176	40	0.35	8	0.375	39	0.231	13	0.231	9	0	8:124894190	28.5	0.263	23.5	0.303	11	0.1155
9	21755850	UTR3	Spc24	repetitive	77	0.195	127	0	54	0.333	134	0	93	0.204	33	0.485	9:21755850	102	0.0975	94	0.1665	63	0.3445
9	27097464	UTR3	Jam3	non-repetitive	24	0	10	0	13	0.154	10	0	36	0.278	16	0	9:27097464	17	0	11.5	0.077	26	0.139
9	66373543	intronic	Herc1	repetitive	16	0.312	20	0	24	0	27	0	28	0.25	15	0.333	9:66373543	18	0.156	25.5	0	21.5	0.2915
9	73096640	UTR3	Rab27a	repetitive	53	0.132	37	0	48	0.333	60	0.167	91	0.264	33	0.333	9:73096640	45	0.066	54	0.25	62	0.2985
9	96540093	UTR3	Rasa2	repetitive	11	0.364	17	0.176	10	0	35	0.4	12	0	11	0.273	9:96540093	14	0.27	22.5	0.2	11.5	0.1365
9	118062623	UTR3	Azi2	non-repetitive	17	0.176	83	0	23	0	107	0	56	0	47	0.149	9:118062623	50	0.088	65	0	51.5	0.0745
9	123520918	UTR3	Limd1	non-repetitive	119	0.134	124	0.266	129	0.163	167	0.216	60	0	56	0.25	9:123520918	121.5	0.2	148	0.1895	58	0.125
10	22311760	ncRNA_exonic	C920009B18Rik	repetitive	38	0.263	13	0.154	37	0	18	0	10	0.3	17	0	10:22311760	25.5	0.2085	27.5	0	13.5	0.15
10	22311770	ncRNA_exonic	C920009B18Rik	repetitive	48	0	16	0	45	0	24	0	16	0.25	26	0	10:22311770	32	0	34.5	0	21	0.125
10	22312042	ncRNA_exonic	C920009B18Rik	repetitive	27	0.407	8	0.75	35	0.2	23	0.261	12	0.167	17	0.176	10:22312042	17.5	0.5785	29	0.2305	14.5	0.1715
10	62809763	UTR3	Tet1	repetitive	15	0.267	13	0.462	13	0.231	17	0.706	7	0	15	0.333	10:62809763	14	0.3645	15	0.4685	11	0.1665
10	67546542	UTR3	Ado	repetitive	69	0.188	65	0.354	74	0.176	96	0.26	37	0.189	43	0	10:67546542	67	0.271	85	0.218	40	0.0945
10	87931707	UTR3	Igf1	non-repetitive	29	0	39	0.333	28	0.179	40	0.3	65	0.231	41	0.293	10:87931707	34	0.1665	34	0.2395	53	0.262
11	3159799	intronic	Sfi1	.	53	0.849	109	0.881	59	0.712	140	0.893	73	0.904	21	0.619	11:3159799	81	0.865	99.5	0.8025	47	0.7615
11	4767141	UTR3	Nf2	non-repetitive	42	0.19	25	0.28	40	0.25	42	0.167	53	0	19	0.211	11:4767141	33.5	0.235	41	0.2085	36	0.1055
11	5525558	UTR3	Xbp1	repetitive	213	0.155	208	0.183	178	0.169	305	0.18	184	0.147	117	0.179	11:5525558	210.5	0.169	241.5	0.1745	150.5	0.163
11	5967429	UTR3	Ykt6	non-repetitive	120	0.208	79	0.165	97	0.165	130	0	131	0.191	50	0.22	11:5967429	99.5	0.1865	113.5	0.0825	90.5	0.2055
11	20228606	UTR3	Cep68	repetitive	33	0.152	62	0.226	30	0	72	0.139	24	0.25	34	0.294	11:20228606	47.5	0.189	51	0.0695	29	0.272
11	43706402	UTR3	Pwwp2a	non-repetitive	19	0.263	29	0.207	18	0.333	40	0.175	5	0.6	16	0	11:43706402	24	0.235	29	0.254	10.5	0.3
11	52126806	ncRNA_exonic	Mir3061	non-repetitive	35	0.171	11	0.182	23	0.304	24	0	30	0	16	0.188	11:52126806	23	0.1765	23.5	0.152	23	0.094
11	68985976	UTR3	Pfas	repetitive	27	0	21	0	21	0.143	30	0.167	15	0.133	9	0	11:68985976	24	0	25.5	0.155	12	0.0665
11	68985982	UTR3	Pfas	repetitive	30	0	25	0	23	0.174	37	0	15	0.133	8	0	11:68985982	27.5	0	30	0.087	11.5	0.0665
11	68986849	UTR3	Pfas	repetitive	21	0	36	0.222	18	0	42	0.214	16	0	4	0.5	11:68986849	28.5	0.111	30	0.107	10	0.25
11	70643446	downstream	Slc25a11	repetitive	10	0	10	0	13	0	17	0	21	0	4	0.25	11:70643446	10	0	15	0	12.5	0.125
11	75176344	UTR3	Ovca2	non-repetitive	16	0.188	48	0.583	19	0.316	67	0.522	19	0.316	8	0.375	11:75176344	32	0.3855	43	0.419	13.5	0.3455
11	75176345	UTR3	Ovca2	non-repetitive	17	0	47	0.34	19	0.211	68	0.191	20	0.2	8	0.375	11:75176345	32	0.17	43.5	0.201	14	0.2875
11	75176384	UTR3	Ovca2	non-repetitive	15	0	62	0.177	28	0	69	0.159	19	0	10	0.3	11:75176384	38.5	0.0885	48.5	0.0795	14.5	0.15
11	75176432	UTR3	Ovca2	non-repetitive	12	0	55	0.327	29	0	93	0.312	25	0	11	0.182	11:75176432	33.5	0.1635	61	0.156	18	0.091
11	75177363	UTR3	Ovca2	non-repetitive	25	0	31	0.29	19	0	52	0.365	27	0.222	11	0.273	11:75177363	28	0.145	35.5	0.1825	19	0.2475
11	75300578	UTR3	Rpa1	non-repetitive	140	0.579	155	0.729	101	0.495	231	0.636	108	0.472	62	0.403	11:75300578	147.5	0.654	166	0.5655	85	0.4375
11	75300584	UTR3	Rpa1	non-repetitive	161	0.553	172	0.541	115	0.417	262	0.412	132	0.402	71	0.394	11:75300584	166.5	0.547	188.5	0.4145	101.5	0.398
11	75300593	UTR3	Rpa1	non-repetitive	202	0.366	185	0.492	133	0.436	288	0.396	143	0.392	83	0.446	11:75300593	193.5	0.429	210.5	0.416	113	0.419
11	75300631	UTR3	Rpa1	non-repetitive	232	0	190	0.147	173	0	325	0.157	188	0	114	0.132	11:75300631	211	0.0735	249	0.0785	151	0.066
11	75301000	UTR3	Rpa1	non-repetitive	291	0	311	0	221	0.131	421	0.126	214	0.14	160	0.144	11:75301000	301	0	321	0.1285	187	0.142
11	75301015	UTR3	Rpa1	non-repetitive	270	0.789	270	0.822	211	0.701	394	0.789	211	0.692	159	0.736	11:75301015	270	0.8055	302.5	0.745	185	0.714
11	75301032	UTR3	Rpa1	non-repetitive	295	0	294	0.167	232	0	448	0.147	222	0.171	166	0.223	11:75301032	294.5	0.0835	340	0.0735	194	0.197
11	75301040	UTR3	Rpa1	non-repetitive	298	0	295	0.142	234	0.235	464	0	220	0.245	165	0.273	11:75301040	296.5	0.071	349	0.1175	192.5	0.259
11	77520357	UTR3	Abhd15	repetitive	28	0.25	26	0	25	0	31	0.226	29	0	15	0.267	11:77520357	27	0.125	28	0.113	22	0.1335
11	77521516	downstream	Abhd15	repetitive	23	0	21	0	23	0	21	0	40	0.15	21	0	11:77521516	22	0	22	0	30.5	0.075
11	82962566	UTR3	Slfn5	repetitive	23	0	26	0.462	11	0	35	0.257	21	0	12	0.25	11:82962566	24.5	0.231	23	0.1285	16.5	0.125
11	82962595	UTR3	Slfn5	repetitive	18	0	13	0.538	7	0	16	0.5	13	0.231	8	0	11:82962595	15.5	0.269	11.5	0.25	10.5	0.1155
11	82963228	UTR3	Slfn5	repetitive	12	0.25	16	0.438	9	0	13	0.615	12	0.25	10	0	11:82963228	14	0.344	11	0.3075	11	0.125
11	82963277	UTR3	Slfn5	repetitive	20	0	36	0	14	0	41	0	18	0.222	15	0	11:82963277	28	0	27.5	0	16.5	0.111
11	82963456	UTR3	Slfn5	repetitive	24	0	41	0.171	25	0	51	0.196	28	0	11	0.182	11:82963456	32.5	0.0855	38	0.098	19.5	0.091
11	82963634	UTR3	Slfn5	repetitive	25	0	45	0	25	0	53	0	43	0.163	17	0	11:82963634	35	0	39	0	30	0.0815
11	87123288	ncRNA_intronic	Mir8115	repetitive	21	0	38	0.132	23	0	41	0.22	18	0	10	0.2	11:87123288	29.5	0.066	32	0.11	14	0.1
11	95770496	intergenic	Zfp652;Phospho1	non-repetitive	37	0	52	0.173	45	0	100	0	28	0	19	0.263	11:95770496	44.5	0.0865	72.5	0	23.5	0.1315
11	96807062	intronic	Cbx1	non-repetitive	104	0	120	0	108	0	175	0	108	0	49	0.143	11:96807062	112	0	141.5	0	78.5	0.0715
11	96965977	intronic	Sp2	repetitive	5	0	15	0.267	5	0	23	0.13	11	0	11	0.182	11:96965977	10	0.1335	14	0.065	11	0.091
11	96966000	intronic	Sp2	repetitive	7	0	13	0.154	5	0	25	0	11	0	14	0.143	11:96966000	10	0.077	15	0	12.5	0.0715
12	4676237	intronic	Itsn2	non-repetitive	48	0	118	0	66	0	82	0.146	43	0	40	0.15	12:4676237	83	0	74	0.073	41.5	0.075
12	8750269	UTR3	Pum2	non-repetitive	41	0.244	256	0.496	27	0.185	342	0.395	166	0.241	181	0.293	12:8750269	148.5	0.37	184.5	0.29	173.5	0.267
12	54671755	UTR3	Eapp	repetitive	9	0.444	13	0.385	11	0.182	15	0	8	0.25	12	0	12:54671755	11	0.4145	13	0.091	10	0.125
12	54672285	UTR3	Eapp	repetitive	20	0	12	0.333	11	0	28	0.143	14	0.357	13	0.308	12:54672285	16	0.1665	19.5	0.0715	13.5	0.3325
12	54672286	UTR3	Eapp	repetitive	19	0	12	0.167	11	0	29	0	14	0.143	14	0	12:54672286	15.5	0.0835	20	0	14	0.0715
12	54672357	UTR3	Eapp	repetitive	34	0	10	0.5	14	0.143	21	0.19	17	0.294	19	0.211	12:54672357	22	0.25	17.5	0.1665	18	0.2525
12	70994601	ncRNA_intronic	3110056K07Rik	repetitive	29	0	25	0.2	23	0	24	0.208	37	0	20	0.25	12:70994601	27	0.1	23.5	0.104	28.5	0.125
12	70994629	ncRNA_intronic	3110056K07Rik	repetitive	26	0.308	28	0.679	25	0.4	25	0.56	39	0.359	21	0.524	12:70994629	27	0.4935	25	0.48	30	0.4415
12	70995129	ncRNA_intronic	3110056K07Rik	repetitive	15	0	22	0.273	23	0	32	0	27	0.185	11	0.273	12:70995129	18.5	0.1365	27.5	0	19	0.229
12	70995210	ncRNA_intronic	3110056K07Rik	repetitive	24	0	26	0.462	16	0.312	32	0.406	32	0.312	9	0	12:70995210	25	0.231	24	0.359	20.5	0.156
12	85234649	UTR3	Mlh3	repetitive	5	0	18	0.5	12	0.25	24	0.25	19	0.368	16	0.188	12:85234649	11.5	0.25	18	0.25	17.5	0.278
12	112958242	intergenic	Nudt14;Brf1	non-repetitive	44	0.273	13	0.462	32	0.188	24	0.5	27	0.148	23	0.174	12:112958242	28.5	0.3675	28	0.344	25	0.161
13	12607943	UTR3	Ero1lb	repetitive	15	0	15	0.2	8	0	17	0	12	0	12	0.333	13:12607943	15	0.1	12.5	0	12	0.1665
13	14010886	intronic	Tbce	repetitive	39	0.564	7	0.429	35	0	13	0	34	0	10	0.2	13:14010886	23	0.4965	24	0	22	0.1
13	49385820	UTR3	Bicd2	non-repetitive	28	0	84	0.155	38	0	109	0.239	50	0	35	0.171	13:49385820	56	0.0775	73.5	0.1195	42.5	0.0855
13	64290180	intergenic	Cdc14b;Aaed1	repetitive	80	0.237	58	0.552	70	0.286	69	0.261	123	0.301	54	0.407	13:64290180	69	0.3945	69.5	0.2735	88.5	0.354
13	64290310	intergenic	Cdc14b;Aaed1	repetitive	64	0.234	58	0.466	57	0.351	73	0.411	99	0.525	25	0.68	13:64290310	61	0.35	65	0.381	62	0.6025
13	64290358	intergenic	Cdc14b;Aaed1	repetitive	79	0	65	0.154	61	0	86	0.233	122	0.139	51	0	13:64290358	72	0.077	73.5	0.1165	86.5	0.0695
13	67473336	UTR3	Zfp874b	repetitive	12	0.583	15	0.533	6	0	16	0.312	17	0.353	8	0	13:67473336	13.5	0.558	11	0.156	12.5	0.1765
14	8165933	downstream	Pdhb;Pxk	repetitive	8	0	14	0.214	22	0	18	0	20	0.4	20	0.15	14:8165933	11	0.107	20	0	20	0.275
14	20642795	intergenic	Usp54;Myoz1	repetitive	10	0	14	0	9	0	11	0	20	0.15	3	0	14:20642795	12	0	10	0	11.5	0.075
14	20642834	intergenic	Usp54;Myoz1	repetitive	12	0	17	0	12	0	18	0	16	0.188	4	0	14:20642834	14.5	0	15	0	10	0.094
14	21796764	UTR3	Samd8	repetitive	12	0.583	14	0.929	15	0.467	17	0.824	14	0.429	6	0.333	14:21796764	13	0.756	16	0.6455	10	0.381
14	21796765	UTR3	Samd8	repetitive	13	0.154	14	0.143	15	0.2	17	0.353	14	0.143	7	0	14:21796765	13.5	0.1485	16	0.2765	10.5	0.0715
14	21797804	UTR3	Samd8	repetitive	34	0	12	0	22	0	28	0	39	0	16	0.188	14:21797804	23	0	25	0	27.5	0.094
14	21797806	UTR3	Samd8	repetitive	35	0	15	0	22	0	28	0	40	0	16	0.188	14:21797806	25	0	25	0	28	0.094
14	26661258	intergenic	Arf4;Pde12	repetitive	18	0	7	0	19	0	33	0	17	0.294	11	0	14:26661258	12.5	0	26	0	14	0.147
14	31700663	UTR3	Ankrd28	non-repetitive	78	0.205	95	0.358	79	0.241	158	0.329	75	0.267	53	0.17	14:31700663	86.5	0.2815	118.5	0.285	64	0.2185
14	31700923	UTR3	Ankrd28	non-repetitive	93	0	126	0.206	78	0.141	185	0	91	0.209	72	0	14:31700923	109.5	0.103	131.5	0.0705	81.5	0.1045
14	31701375	UTR3	Ankrd28	repetitive	69	0	89	0	70	0.186	144	0	91	0	64	0.188	14:31701375	79	0	107	0.093	77.5	0.094
14	32296625	UTR3	Parg	non-repetitive	71	0.183	57	0.456	75	0.133	90	0.278	68	0.221	46	0.217	14:32296625	64	0.3195	82.5	0.2055	57	0.219
14	47319972	UTR3	Mapk1ip1l	non-repetitive	51	0	35	0	51	0	44	0	35	0	15	0.267	14:47319972	43	0	47.5	0	25	0.1335
14	47319973	UTR3	Mapk1ip1l	non-repetitive	44	0.227	24	0.25	43	0.349	35	0.229	29	0.172	15	0.267	14:47319973	34	0.2385	39	0.289	22	0.2195
14	47320777	UTR3	Mapk1ip1l	non-repetitive	48	0.354	58	0.552	44	0.5	103	0.476	36	0.333	37	0.405	14:47320777	53	0.453	73.5	0.488	36.5	0.369
14	52294216	UTR3	Tox4	repetitive	109	0	125	0.136	115	0	186	0	90	0	62	0.145	14:52294216	117	0.068	150.5	0	76	0.0725
14	67694458	intronic	Cdca2	repetitive	22	0.773	23	0.739	31	0.129	27	0.185	20	0.3	7	0.571	14:67694458	22.5	0.756	29	0.157	13.5	0.4355
15	5218483	downstream	Ttc33	repetitive	51	0.137	22	0	52	0	43	0	41	0.195	30	0	15:5218483	36.5	0.0685	47.5	0	35.5	0.0975
15	8159489	UTR3	Nup155	repetitive	36	0	14	0.357	25	0.16	29	0.31	29	0	13	0.308	15:8159489	25	0.1785	27	0.235	21	0.154
15	38491612	exonic	Azin1	non-repetitive	237	0	377	0.154	180	0	432	0	133	0	109	0.229	15:38491612	307	0.077	306	0	121	0.1145
15	38491613	exonic	Azin1	non-repetitive	237	0	383	0	179	0	429	0	132	0	109	0.202	15:38491613	310	0	304	0	120.5	0.101
15	65873172	UTR3	Efr3a	non-repetitive	50	0	91	0	50	0	104	0	65	0	38	0.158	15:65873172	70.5	0	77	0	51.5	0.079
15	79907547	UTR3	Apobec3	repetitive	49	0.347	74	0.176	60	0.25	84	0.286	52	0.231	41	0.293	15:79907547	61.5	0.2615	72	0.268	46.5	0.262
15	79907814	UTR3	Apobec3	repetitive	49	0.163	80	0	68	0	143	0	51	0.157	62	0	15:79907814	64.5	0.0815	105.5	0	56.5	0.0785
15	99728168	downstream	Cox14	repetitive	11	0.273	11	0.273	20	0	23	0.478	22	0.227	11	0.182	15:99728168	11	0.273	21.5	0.239	16.5	0.2045
15	99728210	downstream	Cox14	repetitive	15	0.2	16	0	19	0	30	0.2	25	0	9	0.222	15:99728210	15.5	0.1	24.5	0.1	17	0.111
16	32299847	UTR3	Rnf168	repetitive	32	0.125	14	0.429	25	0	46	0	34	0	13	0.154	16:32299847	23	0.277	35.5	0	23.5	0.077
16	32299852	UTR3	Rnf168	repetitive	30	0.133	13	0.462	27	0.185	44	0	31	0.161	14	0.143	16:32299852	21.5	0.2975	35.5	0.0925	22.5	0.152
16	32299853	UTR3	Rnf168	repetitive	33	0	13	0.462	27	0.259	39	0.179	31	0.161	14	0.143	16:32299853	23	0.231	33	0.219	22.5	0.152
16	32299863	UTR3	Rnf168	repetitive	32	0	14	0	27	0	40	0	30	0.167	16	0	16:32299863	23	0	33.5	0	23	0.0835
16	32299924	UTR3	Rnf168	repetitive	26	0	27	0	20	0	49	0.163	34	0	11	0.182	16:32299924	26.5	0	34.5	0.0815	22.5	0.091
16	32300226	UTR3	Rnf168	repetitive	34	0	22	0.182	7	0.286	65	0	54	0.148	25	0	16:32300226	28	0.091	36	0.143	39.5	0.074
16	32300246	UTR3	Rnf168	repetitive	41	0	29	0	15	0	57	0.316	61	0	20	0.2	16:32300246	35	0	36	0.158	40.5	0.1
16	32300256	UTR3	Rnf168	repetitive	40	0	22	0.273	12	0	53	0.245	60	0.167	22	0	16:32300256	31	0.1365	32.5	0.1225	41	0.0835
16	32300268	UTR3	Rnf168	repetitive	42	0	21	0	11	0.545	46	0.522	56	0	16	0.312	16:32300268	31.5	0	28.5	0.5335	36	0.156
16	32300288	UTR3	Rnf168	repetitive	49	0	31	0	25	0.6	61	0.459	64	0.344	15	0.4	16:32300288	40	0	43	0.5295	39.5	0.372
16	32300332	UTR3	Rnf168	repetitive	52	0.135	52	0.365	36	0.389	70	0.371	69	0.217	24	0	16:32300332	52	0.25	53	0.38	46.5	0.1085
17	32818792	UTR3	Zfp799	repetitive	27	0	11	0.273	19	0.263	35	0	26	0.192	16	0.25	17:32818792	19	0.1365	27	0.1315	21	0.221
17	32819186	UTR3	Zfp799	repetitive	47	0	42	0.238	37	0	36	0.194	28	0.179	29	0	17:32819186	44.5	0.119	36.5	0.097	28.5	0.0895
17	32819189	UTR3	Zfp799	repetitive	50	0	43	0	34	0	38	0	27	0.222	28	0	17:32819189	46.5	0	36	0	27.5	0.111
17	32819218	UTR3	Zfp799	repetitive	48	0.146	46	0.174	44	0	46	0.152	37	0.189	29	0	17:32819218	47	0.16	45	0.076	33	0.0945
17	33688737	intronic	2020-03-02	repetitive	35	0	12	0	13	0.154	24	0	24	0	25	0.2	17:33688737	23.5	0	18.5	0.077	24.5	0.1
17	33928554	UTR3	Tapbp	repetitive	88	0.33	94	0.309	70	0.357	136	0.309	78	0.282	46	0.304	17:33928554	91	0.3195	103	0.333	62	0.293
17	33928557	UTR3	Tapbp	repetitive	88	0.591	92	0.587	70	0.571	133	0.692	76	0.592	45	0.689	17:33928557	90	0.589	101.5	0.6315	60.5	0.6405
17	33928729	UTR3	Tapbp	repetitive	135	0.156	209	0.172	127	0.228	288	0.149	115	0.183	82	0.293	17:33928729	172	0.164	207.5	0.1885	98.5	0.238
17	33928733	UTR3	Tapbp	repetitive	140	0	212	0.17	129	0	298	0	120	0	84	0.19	17:33928733	176	0.085	213.5	0	102	0.095
17	35858643	UTR3	Mdc1	repetitive	21	0	29	0.172	31	0.258	76	0.184	17	0	9	0.333	17:35858643	25	0.086	53.5	0.221	13	0.1665
17	35858886	UTR3	Mdc1	repetitive	32	0	27	0.296	19	0	39	0.154	11	0.182	11	0	17:35858886	29.5	0.148	29	0.077	11	0.091
17	35858897	UTR3	Mdc1	repetitive	28	0	29	0.379	19	0.211	43	0.279	14	0.214	12	0	17:35858897	28.5	0.1895	31	0.245	13	0.107
17	35858957	UTR3	Mdc1	repetitive	14	0	31	0	19	0	42	0	17	0	4	0.5	17:35858957	22.5	0	30.5	0	10.5	0.25
17	36004687	ncRNA_intronic	A930015D03Rik	repetitive	9	0	64	0.359	8	0	65	0.354	13	0	17	0.412	17:36004687	36.5	0.1795	36.5	0.177	15	0.206
17	36004698	ncRNA_intronic	A930015D03Rik	repetitive	10	0	65	0	8	0	67	0	11	0	16	0.125	17:36004698	37.5	0	37.5	0	13.5	0.0625
17	46774930	UTR3	Rpl7l1	repetitive	56	0.214	90	0	32	0	113	0	75	0.253	28	0	17:46774930	73	0.107	72.5	0	51.5	0.1265
17	46775081	UTR3	Rpl7l1	repetitive	79	0	159	0	57	0.175	185	0.141	104	0.202	53	0.302	17:46775081	119	0	121	0.158	78.5	0.252
17	56175893	downstream	Mydgf	repetitive	17	0.235	5	0	11	0	10	0	21	0.238	4	0	17:56175893	11	0.1175	10.5	0	12.5	0.119
17	56175902	downstream	Mydgf	repetitive	18	0	6	0	11	0	10	0.2	24	0	5	0.4	17:56175902	12	0	10.5	0.1	14.5	0.2
17	56175903	downstream	Mydgf	repetitive	18	0	6	0	11	0	10	0	20	0.2	5	0.4	17:56175903	12	0	10.5	0	12.5	0.3
17	56279604	UTR3	Plin3	non-repetitive	28	0	65	0	25	0	83	0	56	0.143	31	0	17:56279604	46.5	0	54	0	43.5	0.0715
18	32102542	UTR3	Iws1	repetitive	56	0.179	43	0.605	48	0.25	83	0.566	53	0.17	38	0	18:32102542	49.5	0.392	65.5	0.408	45.5	0.085
18	32102599	UTR3	Iws1	repetitive	62	0	65	0.292	55	0.127	86	0.349	53	0	40	0.2	18:32102599	63.5	0.146	70.5	0.238	46.5	0.1
18	32102606	UTR3	Iws1	repetitive	58	0	68	0	54	0	84	0	50	0	39	0.205	18:32102606	63	0	69	0	44.5	0.1025
18	32102966	UTR3	Iws1	repetitive	32	0.312	34	0.559	32	0.188	53	0.509	42	0.167	30	0	18:32102966	33	0.4355	42.5	0.3485	36	0.0835
18	35674533	UTR3	Dnajc18	repetitive	30	0.133	14	0.429	25	0.2	28	0.429	24	0	13	0.385	18:35674533	22	0.281	26.5	0.3145	18.5	0.1925
18	58009003	UTR3	Fbn2	non-repetitive	80	0	3	0	45	0	0	0	58	0	30	0.167	18:58009003	41.5	0	22.5	0	44	0.0835
18	65477077	ncRNA_intronic	Mir466p	repetitive	30	0.767	69	0.609	26	0.5	75	0.547	32	0.562	21	0.524	18:65477077	49.5	0.688	50.5	0.5235	26.5	0.543
19	5274427	UTR3	Sf3b2	non-repetitive	289	0	234	0	228	0	321	0	209	0	126	0.167	19:5274427	261.5	0	274.5	0	167.5	0.0835
19	5290866	intronic	Sf3b2	repetitive	11	0	14	0	27	0	22	0	20	0.15	15	0	19:5290866	12.5	0	24.5	0	17.5	0.075
19	5290870	intronic	Sf3b2	repetitive	12	0	15	0	29	0	22	0	24	0.125	18	0	19:5290870	13.5	0	25.5	0	21	0.0625
19	7535250	UTR3	Atl3	repetitive	84	0	69	0.217	86	0	113	0.248	50	0	33	0.212	19:7535250	76.5	0.1085	99.5	0.124	41.5	0.106
19	7538115	UTR3	Atl3	repetitive	115	0.235	104	0.192	100	0.15	106	0.123	88	0.136	61	0.148	19:7538115	109.5	0.2135	103	0.1365	74.5	0.142
19	10588638	UTR3	Cyb561a3	non-repetitive	29	0	46	0.37	26	0.154	42	0.31	22	0.227	13	0	19:10588638	37.5	0.185	34	0.232	17.5	0.1135
19	40740999	UTR3	Entpd1	repetitive	12	0	13	0	9	0	11	0	23	0	14	0.143	19:40740999	12.5	0	10	0	18.5	0.0715
19	40741022	UTR3	Entpd1	repetitive	14	0.143	13	0.154	10	0.5	13	0	21	0.238	12	0.083	19:40741022	13.5	0.1485	11.5	0.25	16.5	0.1605
19	46595159	UTR3	Sfxn2	repetitive	14	0.214	26	0.269	13	0.308	28	0.214	20	0.25	8	0	19:46595159	20	0.2415	20.5	0.261	14	0.125
19	46595175	UTR3	Sfxn2	repetitive	14	0.143	22	0.409	15	0	29	0.345	18	0.167	9	0	19:46595175	18	0.276	22	0.1725	13.5	0.0835
X	56587643	UTR3	Mmgt1	repetitive	77	0.532	38	0.5	70	0.529	64	0.328	48	0.625	29	0.586	X:56587643	57.5	0.516	67	0.4285	38.5	0.6055
X	56587644	UTR3	Mmgt1	repetitive	76	0.25	39	0.282	70	0.157	64	0.141	48	0.25	30	0.367	X:56587644	57.5	0.266	67	0.149	39	0.3085
X	73681529	UTR3	Slc6a8	non-repetitive	30	0.167	8	0.625	38	0	11	0.364	16	0.25	12	0.167	X:73681529	19	0.396	24.5	0.182	14	0.2085
X	106126584	UTR3	Atp7a	non-repetitive	26	0	30	0	29	0	30	0	29	0	16	0.188	X:106126584	28	0	29.5	0	22.5	0.094
X	107787094	UTR3	2610002M06Rik	repetitive	21	0	31	0.194	18	0	51	0.157	16	0	19	0.263	X:107787094	26	0.097	34.5	0.0785	17.5	0.1315
X	150984549	UTR3	Gnl3l	repetitive	24	0	33	0	19	0	51	0	25	0	14	0.214	X:150984549	28.5	0	35	0	19.5	0.107
X	150984550	UTR3	Gnl3l	repetitive	24	0	32	0	19	0	51	0	25	0	14	0.214	X:150984550	28	0	35	0	19.5	0.107
X	150984581	UTR3	Gnl3l	repetitive	19	0	27	0	11	0	38	0	23	0	9	0.444	X:150984581	23	0	24.5	0	16	0.222
X	150984618	UTR3	Gnl3l	repetitive	11	0	14	0.357	7	0.429	32	0.344	22	0.409	13	0.385	X:150984618	12.5	0.1785	19.5	0.3865	17.5	0.397
X	150985455	UTR3	Gnl3l	repetitive	61	0.197	62	0.323	24	0.333	89	0.303	52	0.212	24	0.333	X:150985455	61.5	0.26	56.5	0.318	38	0.2725
X	150985497	UTR3	Gnl3l	repetitive	71	0	51	0	31	0	87	0.184	45	0.156	27	0	X:150985497	61	0	59	0.092	36	0.078
X	150985522	UTR3	Gnl3l	repetitive	64	0.234	50	0.34	30	0.3	85	0.294	56	0.268	19	0	X:150985522	57	0.287	57.5	0.297	37.5	0.134
X	150985523	UTR3	Gnl3l	repetitive	65	0.323	52	0.5	30	0.4	85	0.459	58	0.328	20	0	X:150985523	58.5	0.4115	57.5	0.4295	39	0.164
X	150985529	UTR3	Gnl3l	repetitive	68	0.191	56	0.286	37	0	82	0.329	64	0.188	20	0	X:150985529	62	0.2385	59.5	0.1645	42	0.094
X	150985656	UTR3	Gnl3l	repetitive	85	0	72	0	47	0	138	0	74	0	22	0.182	X:150985656	78.5	0	92.5	0	48	0.091

## Sheet: Kim_Brain_p150
Chromosome	Position (GRCm38/mm10)	Func.refGene	Gene.refGene	Repetitive (REDIportal)	A1+,A2+_Read_count	A1+,A2+_Editing_ratio	A1+,A2+_2_Read_count	A1+,A2+_2_Editing_ratio	A1-,A2+_Read_count	A1-,A2+_Editing_ratio	A1-,A2+_2_Read_count	A1-,A2+_2_Editing_ratio	A1-,A2-_Read_count	A1-,A2-_Editing_ratio	A1-,A2-_2_Read_count	A1-,A2-_2_Editing_ratio	ID	reads_mean_A1+,A2+	ratio_mean_A1+,A2+	reads_mean_A1-,A2+	ratio_mean_A1-,A2+	reads_mean_A1-,A2-	ratio_mean_A1-,A2-
1	143755378	UTR3	Trove2	repetitive	105	0.952	100	0.87	126	0.476	77	0.519	125	0.192	152	0.171	1:143755378	102.5	0.911	101.5	0.4975	138.5	0.1815
1	156427612	downstream	Soat1	repetitive	19	0.947	19	0.789	22	0.455	14	0.286	16	0.438	19	0.368	1:156427612	19	0.868	18	0.3705	17.5	0.403
1	156427964	downstream	Soat1	repetitive	18	0	11	0.182	14	0	14	0	16	0	13	0.154	1:156427964	14.5	0.091	14	0	14.5	0.077
1	156428031	downstream	Soat1	repetitive	31	0.935	20	0.85	24	0.417	22	0.227	25	0.28	18	0.667	1:156428031	25.5	0.8925	23	0.322	21.5	0.4735
2	31615894	UTR3	Fubp3	non-repetitive	15	0.267	12	0	16	0.25	14	0	24	0.25	18	0	2:31615894	13.5	0.1335	15	0.125	21	0.125
2	130554920	ncRNA_intronic	4930473A02Rik	repetitive	10	0.9	21	0.952	10	0.7	11	0.818	23	0.13	9	0.222	2:130554920	15.5	0.926	10.5	0.759	16	0.176
2	132309880	UTR3	Cds2	repetitive	149	0.711	145	0.71	119	0.151	126	0.135	150	0	143	0.147	2:132309880	147	0.7105	122.5	0.143	146.5	0.0735
3	96632460	UTR3	Rbm8a	repetitive	49	0.796	58	0.914	73	0	51	0	73	0.164	101	0.218	3:96632460	53.5	0.855	62	0	87	0.191
3	116744163	UTR3	Agl	repetitive	43	0.326	27	0.296	36	0	23	0	41	0	34	0.147	3:116744163	35	0.311	29.5	0	37.5	0.0735
4	59833799	intronic	Snx30	non-repetitive	10	1	24	0.958	17	0.941	14	1	24	1	20	0.95	4:59833799	17	0.979	15.5	0.9705	22	0.975
4	148100373	UTR3	Draxin	repetitive	46	0.652	28	0.643	46	0	34	0	25	0	33	0.121	4:148100373	37	0.6475	40	0	29	0.0605
6	122792872	intergenic	Slc2a3;Foxj2	non-repetitive	27	1	29	1	22	1	22	1	45	0.978	34	1	6:122792872	28	1	22	1	39.5	0.989
7	140135727	intergenic	Paox;Mtg1	non-repetitive	15	0.867	12	0.5	13	0.538	11	0.455	11	0	11	0.273	7:140135727	13.5	0.6835	12	0.4965	11	0.1365
7	140135775	intergenic	Paox;Mtg1	non-repetitive	12	0.667	15	0.4	19	0	7	0.286	15	0	14	0.143	7:140135775	13.5	0.5335	13	0.143	14.5	0.0715
7	140135785	intergenic	Paox;Mtg1	non-repetitive	15	0	15	0	19	0	7	0	16	0	14	0.143	7:140135785	15	0	13	0	15	0.0715
7	142653273	UTR3	Igf2	non-repetitive	194	0.366	195	0.359	231	0	186	0	69	0.188	60	0.217	7:142653273	194.5	0.3625	208.5	0	64.5	0.2025
8	4088083	intergenic	Cd209c;Cd209f	non-repetitive	17	1	14	1	16	0.938	10	1	16	1	17	1	8:4088083	15.5	1	13	0.969	16.5	1
8	20122840	intergenic	Gm21119;6820431F20Rik	non-repetitive	45	0.378	42	0.357	24	0.458	17	0.471	40	0.375	44	0.25	8:20122840	43.5	0.3675	20.5	0.4645	42	0.3125
8	40917864	UTR3	Slc7a2	repetitive	12	0	22	0	21	0	17	0	22	0	24	0.125	8:40917864	17	0	19	0	23	0.0625
9	8021804	UTR3	9230110C19Rik	repetitive	53	0	52	0	44	0.159	38	0	46	0.174	56	0.179	9:8021804	52.5	0	41	0.0795	51	0.1765
9	8022079	UTR3	9230110C19Rik	repetitive	43	0.233	40	0	30	0	27	0.148	54	0.148	51	0.196	9:8022079	41.5	0.1165	28.5	0.074	52.5	0.172
9	27097464	UTR3	Jam3	non-repetitive	34	0	24	0	28	0	23	0.217	66	0	61	0.164	9:27097464	29	0	25.5	0.1085	63.5	0.082
10	128330019	intergenic	Cnpy2;Cs	repetitive	10	0	12	0	8	0	12	0.167	15	0.133	11	0	10:128330019	11	0	10	0.0835	13	0.0665
10	128330020	intergenic	Cnpy2;Cs	repetitive	10	0	12	0	8	0	12	0.167	15	0.133	13	0	10:128330020	11	0	10	0.0835	14	0.0665
11	3159799	intronic	Sfi1	.	35	0.914	40	0.9	83	0.952	84	0.976	58	0.948	23	0.826	11:3159799	37.5	0.907	83.5	0.964	40.5	0.887
11	4142790	UTR3	Ccdc157	repetitive	44	0.227	35	0.457	30	0	13	0	40	0.125	37	0	11:4142790	39.5	0.342	21.5	0	38.5	0.0625
11	75301015	UTR3	Rpa1	non-repetitive	107	0.869	109	0.908	109	0.817	78	0.782	144	0	134	0.149	11:75301015	108	0.8885	93.5	0.7995	139	0.0745
11	80178849	downstream	Adap2	repetitive	8	0	15	0	10	0	10	0	12	0.167	18	0	11:80178849	11.5	0	10	0	15	0.0835
12	13436697	intronic	Nbas	non-repetitive	16	0.938	16	0.875	10	1	13	1	22	0.955	20	1	12:13436697	16	0.9065	11.5	1	21	0.9775
12	91638662	UTR3	Ston2	repetitive	19	0	6	0	13	0	19	0	14	0.214	20	0	12:91638662	12.5	0	16	0	17	0.107
12	112958239	intergenic	Nudt14;Brf1	non-repetitive	30	0.667	23	0.826	23	0	25	0	30	0.133	36	0	12:112958239	26.5	0.7465	24	0	33	0.0665
12	112958242	intergenic	Nudt14;Brf1	non-repetitive	29	0.793	22	1	21	0.476	26	0.692	30	0.133	32	0.125	12:112958242	25.5	0.8965	23.5	0.584	31	0.129
13	64290180	intergenic	Cdc14b;Aaed1	repetitive	25	0	28	0	27	0.259	26	0	40	0.175	29	0	13:64290180	26.5	0	26.5	0.1295	34.5	0.0875
13	64290310	intergenic	Cdc14b;Aaed1	repetitive	19	0.316	22	0.227	18	0	24	0.25	27	0.148	31	0.161	13:64290310	20.5	0.2715	21	0.125	29	0.1545
14	21796764	UTR3	Samd8	repetitive	55	0.636	46	0.609	64	0.141	50	0	89	0.157	97	0	14:21796764	50.5	0.6225	57	0.0705	93	0.0785
15	84706269	UTR3	Prr5	repetitive	12	0	18	0	16	0	10	0	12	0.167	23	0	15:84706269	15	0	13	0	17.5	0.0835
17	33928557	UTR3	Tapbp	repetitive	49	0.306	43	0.349	50	0.2	40	0.225	45	0	63	0.143	17:33928557	46	0.3275	45	0.2125	54	0.0715
X	48010274	intergenic	Ocrl;Apln	non-repetitive	15	1	14	1	18	1	16	1	9	1	20	1	X:48010274	14.5	1	17	1	14.5	1
X	106126584	UTR3	Atp7a	non-repetitive	18	0	17	0	12	0	15	0	15	0.133	14	0.214	X:106126584	17.5	0	13.5	0	14.5	0.1735

## Sheet: Thymus_Kim_p150_vs_Kleinova_es
Region	Position	p150_1_reads	p150_1_rate	p150_2_reads	p150_2_rate	p150_3_reads	p150_3_rate	p110_1_reads	p110_1_rate	p110_2_reads	p110_2_rate	p110_3_reads	p110_3_rate	ID	reads_mean_p150	ratio_mean_p150	reads_mean_p110	ratio_mean_p110	p150_p110	p110_p150	Strand	Gene	Type	Repetition	repeat	Log2FC	EditedBy	A1+,A2+_Read_count	A1+,A2+_Editing_ratio	A1+,A2+_2_Read_count	A1+,A2+_2_Editing_ratio	A1-,A2+_Read_count	A1-,A2+_Editing_ratio	A1-,A2+_2_Read_count	A1-,A2+_2_Editing_ratio	A1-,A2-_Read_count	A1-,A2-_Editing_ratio	A1-,A2-_2_Read_count	A1-,A2-_2_Editing_ratio	reads_mean_A1+,A2+	ratio_mean_A1+,A2+	reads_mean_A1-,A2+	ratio_mean_A1-,A2+	reads_mean_A1-,A2-	ratio_mean_A1-,A2-
16	32300246	16	0.12	39	0.23	39	0.21	36	0.08	22	0	36	0.08	16:32300246	31.3333	0.186667	31.3333	0.0533333	3.5	0.285714	+	Rnf168	UTR3	REP	SINE/B2_Mm1t	-1.58716	both	41	0	29	0	15	0	57	0.316	61	0	20	0.2	35	0	36	0.158	40.5	0.1
14	31700923	46	0.13	147	0.08	233	0.08	83	0	171	0.01	215	0	14:31700923	142	0.0966667	156.333	0.00333333	29	0.0344828	-	Ankrd28	UTR3	NONREP	-/-	-2.97904	both	93	0	126	0.206	78	0.141	185	0	91	0.209	72	0	109.5	0.103	131.5	0.0705	81.5	0.1045
19	7538115	87	0.08	293	0.1	223	0.13	275	0.05	219	0.05	213	0.12	19:7538115	201	0.103333	235.667	0.0733333	1.40909	0.709677	+	Atl3	UTR3	REP	SINE/B1_Mur2	-0.433624	both	115	0.235	104	0.192	100	0.15	106	0.123	88	0.136	61	0.148	109.5	0.2135	103	0.1365	74.5	0.142
2	121543262	6	0.67	38	0.34	46	0.3	24	0.12	35	0.09	56	0.2	2:121543262	30	0.436667	38.3333	0.136667	3.19512	0.312977	+	Wdr76	UTR3	REP	SINE/PB1D10	-1.61941	both	56	0.304	35	0.543	56	0.179	53	0.585	37	0.135	15	0.333	45.5	0.4235	54.5	0.382	26	0.234
6	66540081	27	0.44	96	0.36	140	0.36	65	0.03	144	0.12	162	0.26	6:66540081	87.6667	0.386667	123.667	0.136667	2.82927	0.353448	+	Mad2l1	UTR3	NONREP	-/-	-1.45773	both	39	0.385	122	0.705	45	0.578	173	0.618	55	0.582	25	0.44	80.5	0.545	109	0.598	40	0.511
8	124894190	9	0	74	0.2	50	0.24	65	0.03	52	0.12	52	0.27	8:124894190	44.3333	0.146667	56.3333	0.14	1.04762	0.954545	-	Exoc8	UTR3	REP	SINE/B1_Mm	-0.0858814	both	17	0.176	40	0.35	8	0.375	39	0.231	13	0.231	9	0	28.5	0.263	23.5	0.303	11	0.1155
2	119104343	24	0.12	40	0.33	113	0.19	39	0	94	0	108	0.05	2:119104343	59	0.213333	80.3333	0.0166667	12.8	0.078125	+	Knl1	UTR3	REP	SINE/B1_Mus1	-3.14454	both	23	0.174	58	0.207	37	0.27	73	0.342	60	0.283	27	0	40.5	0.1905	55	0.306	43.5	0.1415
2	31030942	0	0	29	0.1	17	0	28	0	24	0.04	34	0.03	2:31030942	15.3333	0.0333333	28.6667	0.0233333	1.42857	0.7	-	Fnbp1	UTR3	REP	SINE/B1_Mur4	-0.400805	both	33	0	22	0	44	0	29	0	15	0	14	0.143	27.5	0	36.5	0	14.5	0.0715
8	124893807	10	0	44	0.18	52	0.15	41	0	27	0	45	0.04	8:124893807	35.3333	0.11	37.6667	0.0133333	8.25	0.121212	-	Exoc8	UTR3	REP	SINE/B1_Mus2	-2.29628	both	27	0.222	35	0.171	21	0	76	0.276	22	0.182	9	0	31	0.1965	48.5	0.138	15.5	0.091
6	66540281	34	0.18	99	0.35	155	0.2	95	0.01	131	0.06	224	0.1	6:66540281	96	0.243333	150	0.0566667	4.29412	0.232877	+	Mad2l1	UTR3	NONREP	-/-	-1.92421	both	31	0.387	81	0.42	31	0.194	103	0.427	38	0.184	24	0	56	0.4035	67	0.3105	31	0.092
1	93695368	21	0.1	63	0.16	122	0.21	85	0	112	0.02	117	0.03	1:93695368	68.6667	0.156667	104.667	0.0166667	9.4	0.106383	+	Bok	UTR3	NONREP	-/-	-2.75771	both	34	0.382	22	0.591	20	0.25	30	0.667	24	0.375	14	0.357	28	0.4865	25	0.4585	19	0.366
1	59874208	8	0	44	0.2	85	0.31	41	0.05	81	0.04	86	0.1	1:59874208	45.6667	0.17	69.3333	0.0633333	2.68421	0.372549	+	Bmpr2	UTR3	REP	SINE/B2_Mm2	-1.29353	both	55	0	17	0.353	59	0	33	0.545	39	0	27	0.222	36	0.1765	46	0.2725	33	0.111
X	150985529	32	0.25	192	0.21	171	0.35	211	0.06	202	0.14	259	0.25	X:150985529	131.667	0.27	224	0.15	1.8	0.555556	-	Gnl3l	UTR3	REP	SINE/B1_Mur3	-0.789167	both	68	0.191	56	0.286	37	0	82	0.329	64	0.188	20	0	62	0.2385	59.5	0.1645	42	0.094
1	13625722	13	0.08	30	0.03	15	0.13	39	0	23	0	15	0	1:13625722	19.3333	0.08	25.6667	0	inf	0	-	Lactb2	UTR3	REP	SINE/B3	-3.18898	p150	15	0	25	0	19	0	24	0	18	0	10	0.3	20	0	21.5	0	14	0.15
2	126892916	5	0.6	13	0.77	23	0.3	14	0.07	12	0.08	13	0.31	2:126892916	13.6667	0.556667	13	0.153333	3.63043	0.275449	-	Sppl2a	UTR3	REP	SINE/B1_Mus2	-1.79051	both	48	0.229	29	0.414	62	0.339	48	0.396	42	0.429	26	0.385	38.5	0.3215	55	0.3675	34	0.407
17	35858643	8	0	66	0.06	63	0.02	49	0	48	0	68	0.04	17:35858643	45.6667	0.0266667	55	0.0133333	2	0.5	+	Mdc1	UTR3	REP	SINE/B1_Mus2	-0.522681	both	21	0	29	0.172	31	0.258	76	0.184	17	0	9	0.333	25	0.086	53.5	0.221	13	0.1665
2	132309880	5	0.8	64	0.34	24	0.5	51	0.12	16	0.5	33	0.15	2:132309880	31	0.546667	33.3333	0.256667	2.12987	0.469512	+	Cds2	UTR3	REP	SINE/MIRb	-1.06652	both	40	0.5	84	0.536	46	0.5	119	0.487	34	0.324	18	0	62	0.518	82.5	0.4935	26	0.162
17	35858957	11	0.18	52	0.1	55	0.13	64	0	59	0.08	51	0.08	17:35858957	39.3333	0.136667	58	0.0533333	2.5625	0.390244	+	Mdc1	UTR3	REP	SINE/B1_Mm	-1.1719	both	14	0	31	0	19	0	42	0	17	0	4	0.5	22.5	0	30.5	0	10.5	0.25
1	13625036	6	0	27	0.26	14	0.43	44	0.02	25	0.08	20	0.05	1:13625036	15.6667	0.23	29.6667	0.05	4.6	0.217391	-	Lactb2	UTR3	REP	SINE/B2_Mm2	-1.97395	both	17	0	19	0	11	0	33	0	13	0.231	12	0	18	0	22	0	12.5	0.1155
X	56587644	17	0.18	51	0.12	89	0.27	44	0	83	0	101	0.04	X:56587644	52.3333	0.19	76	0.0133333	14.25	0.0701754	-	Mmgt1	UTR3	REP	SINE/ID_B1	-3.09269	both	76	0.25	39	0.282	70	0.157	64	0.141	48	0.25	30	0.367	57.5	0.266	67	0.149	39	0.3085
15	38491612	75	0.09	503	0.04	415	0.14	502	0	471	0.01	505	0.04	15:38491612	331	0.09	492.667	0.0166667	5.4	0.185185	-	Azin1	exonic	NONREP	-/-	-1.84486	both	237	0	377	0.154	180	0	432	0	133	0	109	0.229	307	0.077	306	0	121	0.1145
12	70994601	12	0	31	0.29	41	0.32	31	0	47	0.06	43	0.07	12:70994601	28	0.203333	40.3333	0.0433333	4.69231	0.213115	+	3110056K07Rik	ncRNA_intronic	REP	SINE/B3	-1.96204	both	29	0	25	0.2	23	0	24	0.208	37	0	20	0.25	27	0.1	23.5	0.104	28.5	0.125
17	33928729	60	0.13	880	0.15	263	0.16	804	0	194	0.01	198	0.04	17:33928729	401	0.146667	398.667	0.0166667	8.8	0.113636	+	Tapbp	UTR3	REP	SINE/B1_Mur1	-2.55931	both	135	0.156	209	0.172	127	0.228	288	0.149	115	0.183	82	0.293	172	0.164	207.5	0.1885	98.5	0.238
8	72223582	21	0.05	50	0.26	42	0.38	48	0.06	56	0.04	49	0.22	8:72223582	37.6667	0.23	51	0.106667	2.15625	0.463768	+	Fam32a	UTR3	REP	SINE$SINE/B4$B1_Mur2	-1.03145	both	25	0.28	18	0.444	28	0.214	30	0.333	33	0.182	19	0.316	21.5	0.362	29	0.2735	26	0.249
2	119104455	26	0.15	42	0.38	138	0.24	47	0.04	92	0.03	134	0.06	2:119104455	68.6667	0.256667	91	0.0433333	5.92308	0.168831	+	Knl1	UTR3	REP	SINE/B1_Mus1	-2.2858	both	47	0	74	0	30	0.167	114	0	61	0.197	27	0	60.5	0	72	0.0835	44	0.0985
11	75301040	66	0.09	221	0.07	257	0.11	234	0	305	0.02	324	0.03	11:75301040	181.333	0.09	287.667	0.0166667	5.4	0.185185	-	Rpa1	UTR3	NONREP	-/-	-1.72907	both	298	0	295	0.142	234	0.235	464	0	220	0.245	165	0.273	296.5	0.071	349	0.1175	192.5	0.259
17	35858897	10	0.1	67	0.09	62	0.15	64	0	59	0.08	60	0.05	17:35858897	46.3333	0.113333	61	0.0433333	2.61538	0.382353	+	Mdc1	UTR3	REP	SINE/B1_Mm	-1.14652	both	28	0	29	0.379	19	0.211	43	0.279	14	0.214	12	0	28.5	0.1895	31	0.245	13	0.107
7	130985524	12	0	54	0.07	21	0.1	83	0	30	0	29	0	7:130985524	29	0.0566667	47.3333	0	inf	0	+	Htra1	UTR3	NONREP	-/-	-2.732	p150	33	0	37	0.811	17	0.235	43	0.767	17	0.294	7	0	35	0.4055	30	0.501	12	0.147
11	75301032	66	0.12	225	0.11	256	0.16	234	0.02	302	0.01	321	0.05	11:75301032	182.333	0.13	285.667	0.0266667	4.875	0.205128	-	Rpa1	UTR3	NONREP	-/-	-1.99687	both	295	0	294	0.167	232	0	448	0.147	222	0.171	166	0.223	294.5	0.0835	340	0.0735	194	0.197
17	46775081	42	0.14	119	0.2	158	0.24	131	0.01	105	0.05	125	0.06	17:46775081	106.333	0.193333	120.333	0.04	4.83333	0.206897	-	Gm26904	ncRNA_intronic	REP	SINE/B1_Mus2	-2.04293	both	79	0	159	0	57	0.175	185	0.141	104	0.202	53	0.302	119	0	121	0.158	78.5	0.252
8	72482670	48	0.31	153	0.25	232	0.31	166	0.01	243	0.07	228	0.09	8:72482670	144.333	0.29	212.333	0.0566667	5.11765	0.195402	-	Slc35e1	UTR3	REP	SINE/ID_B1	-2.21076	both	47	0	105	0.19	42	0.143	140	0.143	43	0.163	28	0	76	0.095	91	0.143	35.5	0.0815
12	70995210	5	0	31	0.29	16	0.5	31	0.06	32	0.09	25	0.32	12:70995210	17.3333	0.263333	29.3333	0.156667	1.68085	0.594937	+	3110056K07Rik	ncRNA_intronic	REP	SINE/B3	-0.690607	both	24	0	26	0.462	16	0.312	32	0.406	32	0.312	9	0	25	0.231	24	0.359	20.5	0.156
5	122363630	3	0	20	0.05	12	0.08	10	0	8	0	12	0.17	5:122363630	11.6667	0.0433333	10	0.0566667	0.764706	1.30769	+	Vps29	UTR3	REP	SINE/B1_Mur4	0.267933	both	18	0	18	0.333	25	0	27	0.185	23	0	16	0.188	18	0.1665	26	0.0925	19.5	0.094
4	21834548	1	0	27	0.15	35	0.29	28	0.11	27	0.07	37	0.19	4:21834548	21	0.146667	30.6667	0.123333	1.18919	0.840909	+	Usp45	UTR3	REP	SINE/PB1D9	-0.212233	both	19	0.316	18	0.5	28	0.5	35	0.657	19	0.316	14	0.286	18.5	0.408	31.5	0.5785	16.5	0.301
17	35858886	9	0.22	63	0.05	53	0.06	56	0	50	0.02	57	0.02	17:35858886	41.6667	0.11	54.3333	0.0133333	8.25	0.121212	+	Mdc1	UTR3	REP	SINE/B1_Mm	-2.39978	both	32	0	27	0.296	19	0	39	0.154	11	0.182	11	0	29.5	0.148	29	0.077	11	0.091
2	120733821	4	0	28	0.32	14	0.21	17	0	21	0.14	20	0.4	2:120733821	15.3333	0.176667	19.3333	0.18	0.981481	1.01887	-	Ttbk2	UTR3	REP	SINE/B1_Mur3	0.0181018	both	16	0.188	33	0.303	24	0.25	39	0.154	31	0	22	0.227	24.5	0.2455	31.5	0.202	26.5	0.1135
7	5026577	5	0	34	0.03	23	0	16	0.06	20	0	20	0.05	7:5026577	20.6667	0.01	18.6667	0.0366667	0.272727	3.66667	+	Gm44973	intronic	REP	Unknown&SINE/YREP_Mm&ID_B1	1.26214	both	17	0	12	0	24	0	22	0	11	0.182	11	0	14.5	0	23	0	11	0.091
3	95183503	9	0	69	0.01	47	0.17	48	0	36	0.08	52	0	3:95183503	41.6667	0.06	45.3333	0.0266667	2.25	0.444444	-	Gabpb2	UTR3	REP	SINE$SINE/ID_B1$B1_Mur2	-0.921787	both	59	0	62	0.145	49	0	100	0	54	0	26	0.269	60.5	0.0725	74.5	0	40	0.1345
5	142669235	53	0.11	226	0.13	136	0.35	355	0.04	175	0.11	136	0.19	5:142669235	138.333	0.196667	222	0.113333	1.73529	0.576271	+	Wipi2	UTR3	REP	SINE/B1F1	-0.757849	both	110	0.182	80	0	103	0	119	0	86	0	67	0.269	95	0.091	111	0	76.5	0.1345
6	124815392	39	0.1	275	0.08	400	0.16	358	0	335	0	407	0.02	6:124815392	238	0.113333	366.667	0.00666667	17	0.0588235	-	Usp5	UTR3	NONREP	-/-	-2.73449	both	125	0	116	0	106	0	137	0	91	0	64	0.25	120.5	0	121.5	0	77.5	0.125
15	79907547	26	0.15	51	0.14	28	0.25	44	0.05	17	0.24	19	0.11	15:79907547	35	0.18	26.6667	0.133333	1.35	0.740741	+	Apobec3	UTR3	REP	SINE/B1_Mur2	-0.457122	both	49	0.347	74	0.176	60	0.25	84	0.286	52	0.231	41	0.293	61.5	0.2615	72	0.268	46.5	0.262
5	104504979	20	0.05	180	0.11	146	0.22	166	0.02	145	0.03	142	0.08	5:104504979	115.333	0.126667	151	0.0433333	2.92308	0.342105	+	Pkd2	UTR3	REP	SINE/B1_Mur1	-1.33872	both	18	0	12	0.417	14	0.214	9	0	21	0.143	11	0.182	15	0.2085	11.5	0.107	16	0.1625
8	46193573	3	0.33	34	0.09	21	0.05	22	0	17	0	19	0	8:46193573	19.3333	0.156667	19.3333	0	inf	0	+	Cfap97	UTR3	NONREP	-/-	-4.05655	p150	43	0.14	53	0	55	0.182	71	0.155	42	0	18	0.167	48	0.07	63	0.1685	30	0.0835
X	150985523	38	0.18	192	0.27	179	0.31	218	0.03	210	0.05	268	0.2	X:150985523	136.333	0.253333	232	0.0933333	2.71429	0.368421	-	Gnl3l	UTR3	REP	SINE/B1_Mur3	-1.31669	both	65	0.323	52	0.5	30	0.4	85	0.459	58	0.328	20	0	58.5	0.4115	57.5	0.4295	39	0.164
9	21755850	5	0.2	23	0.13	39	0.26	23	0.04	21	0.05	24	0.08	9:21755850	22.3333	0.196667	22.6667	0.0566667	3.47059	0.288136	-	Spc24	UTR3	REP	SINE/B3	-1.5933	both	77	0.195	127	0	54	0.333	134	0	93	0.204	33	0.485	102	0.0975	94	0.1665	63	0.3445
11	75176432	12	0	35	0.11	33	0.21	42	0	50	0.1	43	0.09	11:75176432	26.6667	0.106667	45	0.0633333	1.68421	0.59375	-	1700016P03Rik	ncRNA_intronic	NONREP	-/-	-0.676331	both	12	0	55	0.327	29	0	93	0.312	25	0	11	0.182	33.5	0.1635	61	0.156	18	0.091
19	5274427	122	0.06	782	0.04	752	0.08	888	0	651	0.01	707	0.04	19:5274427	552	0.06	748.667	0.0166667	3.6	0.277778	-	Sf3b2	UTR3	NONREP	-/-	-1.27277	both	289	0	234	0	228	0	321	0	209	0	126	0.167	261.5	0	274.5	0	167.5	0.0835
14	21797806	18	0	98	0.02	45	0.04	83	0	61	0	45	0	14:21797806	53.6667	0.02	63	0	inf	0	+	Samd8	UTR3	REP	SINE/B1_Mur4	-1.66072	p150	35	0	15	0	22	0	28	0	40	0	16	0.188	25	0	25	0	28	0.094
1	52187395	10	0	46	0.09	41	0.17	38	0	62	0	53	0	1:52187395	32.3333	0.0866667	51	0	inf	0	-	Gls	UTR3	REP	Low_complexity/AT_rich	-3.26147	p150	8	0	43	0.302	5	0	57	0.228	47	0.277	27	0.185	25.5	0.151	31	0.114	37	0.231
15	38491613	75	0.01	495	0	407	0.06	493	0.01	468	0.01	510	0.03	15:38491613	325.667	0.0233333	490.333	0.0166667	1.4	0.714286	-	Azin1	exonic	NONREP	-/-	-0.479504	both	237	0	383	0	179	0	429	0	132	0	109	0.202	310	0	304	0	120.5	0.101
16	32300226	13	0.15	30	0.07	31	0.1	38	0	20	0.05	35	0.03	16:32300226	24.6667	0.106667	31	0.0266667	4	0.25	+	Rnf168	UTR3	REP	SINE/B2_Mm1t	-1.67748	both	34	0	22	0.182	7	0.286	65	0	54	0.148	25	0	28	0.091	36	0.143	39.5	0.074
14	47320777	29	0.17	89	0.19	111	0.34	104	0.02	111	0.05	114	0.12	14:47320777	76.3333	0.233333	109.667	0.0633333	3.68421	0.271429	+	Mapk1ip1l	UTR3	NONREP	-/-	-1.761	both	48	0.354	58	0.552	44	0.5	103	0.476	36	0.333	37	0.405	53	0.453	73.5	0.488	36.5	0.369
3	116744163	1	0	20	0.45	20	0.3	15	0	19	0	15	0.07	3:116744163	13.6667	0.25	16.3333	0.0233333	10.7143	0.0933333	-	Agl	UTR3	REP	SINE/B1_Mm	-3.01238	both	34	0.235	19	0	13	0.308	23	0	19	0.263	14	0	26.5	0.1175	18	0.154	16.5	0.1315
3	96632458	4	0	36	0.03	29	0.03	40	0.03	27	0	32	0	3:96632458	23	0.02	33	0.01	2	0.5	+	Rbm8a	UTR3	REP	SINE$LTR/B1_Mus1$MT2B	-0.746282	both	11	0.273	13	0	5	0	21	0	24	0	11	0.273	12	0.1365	13	0	17.5	0.1365
8	84911209	2	0	46	0.02	41	0.07	48	0.02	30	0	37	0.03	8:84911209	29.6667	0.03	38.3333	0.0166667	1.8	0.555556	+	Dnase2a	UTR3	REP	SINE/B1_Mus1	-0.681926	both	12	0.25	17	0.235	14	0	22	0	14	0.214	13	0	14.5	0.2425	18	0	13.5	0.107
2	144540439	15	0	49	0.04	59	0.08	48	0	52	0.06	72	0.06	2:144540439	41	0.04	57.3333	0.04	1	1	+	Polr3f	UTR3	REP	SINE/PB1D9	-0.118977	both	60	0.183	48	0	41	0	87	0	77	0.169	53	0	54	0.0915	64	0	65	0.0845
11	52126806	2	0.5	16	0.06	21	0.05	11	0	7	0	13	0	11:52126806	13	0.203333	10.3333	0	inf	0	+	9430098F02Rik	ncRNA_exonic	NONREP	-/-	-4.41531	p150	35	0.171	11	0.182	23	0.304	24	0	30	0	16	0.188	23	0.1765	23.5	0.152	23	0.094
11	96807062	28	0.04	187	0.02	178	0.07	157	0	147	0	164	0.03	11:96807062	131	0.0433333	156	0.01	4.33333	0.230769	+	Cbx1	intronic	NONREP	-/-	-1.3556	both	104	0	120	0	108	0	175	0	108	0	49	0.143	112	0	141.5	0	78.5	0.0715
4	128752175	38	0.05	245	0.12	230	0.23	290	0	233	0.01	282	0.03	4:128752175	171	0.133333	268.333	0.0133333	10	0.1	+	Phc2	UTR3	NONREP	-/-	-2.61276	both	93	0.398	73	0.384	71	0.169	92	0.315	56	0.268	28	0.5	83	0.391	81.5	0.242	42	0.384
14	32296625	24	0	36	0.17	31	0.55	36	0.11	30	0.2	21	0.24	14:32296625	30.3333	0.24	29	0.183333	1.30909	0.763889	+	Parg	UTR3	NONREP	-/-	-0.363267	both	71	0.183	57	0.456	75	0.133	90	0.278	68	0.221	46	0.217	64	0.3195	82.5	0.2055	57	0.219
2	31030943	0	0	30	0.27	17	0.41	30	0.07	24	0.21	34	0.15	2:31030943	15.6667	0.226667	29.3333	0.143333	1.5814	0.632353	-	Fnbp1	UTR3	REP	SINE/B1_Mur4	-0.648118	both	31	0.258	21	0.524	43	0.302	29	0.379	15	0.333	14	0.357	26	0.391	36	0.3405	14.5	0.345
14	47319973	13	0.31	85	0.12	78	0.27	72	0.07	84	0.11	113	0.14	14:47319973	58.6667	0.233333	89.6667	0.106667	2.1875	0.457143	+	Mapk1ip1l	UTR3	NONREP	-/-	-1.05729	both	44	0.227	24	0.25	43	0.349	35	0.229	29	0.172	15	0.267	34	0.2385	39	0.289	22	0.2195
4	21834549	1	0	27	0.07	34	0.06	26	0.04	26	0	37	0.08	4:21834549	20.6667	0.0433333	29.6667	0.04	1.08333	0.923077	+	Usp45	UTR3	REP	SINE/PB1D9	-0.123409	both	20	0	18	0.278	29	0	35	0.143	20	0	14	0.214	19	0.139	32	0.0715	17	0.107
X	150984550	30	0.07	105	0.1	119	0.08	143	0	117	0.01	131	0.02	X:150984550	84.6667	0.0833333	130.333	0.01	8.33333	0.12	-	Gnl3l	UTR3	REP	SINE/B1_Mus1	-2.1223	both	24	0	32	0	19	0	51	0	25	0	14	0.214	28	0	35	0	19.5	0.107
5	150640816	3	0	17	0.24	20	0.1	12	0	11	0	22	0	5:150640816	13.3333	0.113333	15	0	inf	0	-	N4bp2l2	UTR3	REP	SINE/B1_Mur2	-3.60602	p150	55	0	67	0.284	51	0	73	0.247	65	0.215	42	0	61	0.142	62	0.1235	53.5	0.1075
16	32300288	14	0.5	51	0.37	51	0.43	46	0.11	30	0	46	0.26	16:32300288	38.6667	0.433333	40.6667	0.123333	3.51351	0.284615	+	Rnf168	UTR3	REP	SINE/B2_Mm1t	-1.73917	both	49	0	31	0	25	0.6	61	0.459	64	0.344	15	0.4	40	0	43	0.5295	39.5	0.372
14	31701375	20	0.05	76	0.08	92	0.02	76	0	100	0	126	0.02	14:31701375	62.6667	0.05	100.667	0.00666667	7.5	0.133333	-	Ankrd28	UTR3	REP	Low_complexity/AT_rich	-1.97777	both	69	0	89	0	70	0.186	144	0	91	0	64	0.188	79	0	107	0.093	77.5	0.094
6	66540126	35	0.37	109	0.34	150	0.3	84	0.06	162	0.14	181	0.25	6:66540126	98	0.336667	142.333	0.15	2.24444	0.445545	+	Mad2l1	UTR3	NONREP	-/-	-1.09983	both	29	0.241	114	0.491	38	0.289	170	0.524	38	0.237	27	0.185	71.5	0.366	104	0.4065	32.5	0.211
16	32300268	12	0.08	40	0.38	42	0.36	36	0.11	25	0.04	43	0.14	16:32300268	31.3333	0.273333	34.6667	0.0966667	2.82759	0.353659	+	Rnf168	UTR3	REP	SINE/B2_Mm1t	-1.39878	both	42	0	21	0	11	0.545	46	0.522	56	0	16	0.312	31.5	0	28.5	0.5335	36	0.156
11	5525558	74	0.08	202	0.17	259	0.16	195	0.01	232	0.01	221	0.05	11:5525558	178.333	0.136667	216	0.0233333	5.85714	0.170732	+	Xbp1	UTR3	REP	Unknown&SINE/YREP_Mm&ID_B1	-2.16155	both	213	0.155	208	0.183	178	0.169	305	0.18	184	0.147	117	0.179	210.5	0.169	241.5	0.1745	150.5	0.163
7	104339306	6	0.17	37	0.27	11	0.27	30	0.03	13	0.31	4	0	7:104339306	18	0.236667	15.6667	0.113333	2.08824	0.478873	-	Trim12c	UTR3	NONREP	-/-	-0.995352	both	71	0.197	229	0.52	53	0.34	226	0.425	76	0.395	42	0.571	150	0.3585	139.5	0.3825	59	0.483
17	46774930	32	0.19	154	0.18	168	0.17	168	0.02	138	0.09	164	0.16	17:46774930	118	0.18	156.667	0.09	2	0.5	-	Gm26904	ncRNA_intronic	REP	SINE/B1_Mus1	-0.912935	both	56	0.214	90	0	32	0	113	0	75	0.253	28	0	73	0.107	72.5	0	51.5	0.1265
13	49385820	50	0.06	148	0.12	195	0.16	154	0	220	0	215	0.03	13:49385820	131	0.113333	196.333	0.01	11.3333	0.0882353	+	Bicd2	UTR3	NONREP	-/-	-2.46539	both	28	0	84	0.155	38	0	109	0.239	50	0	35	0.171	56	0.0775	73.5	0.1195	42.5	0.0855
3	116744694	4	0.25	21	0	14	0.21	18	0.06	22	0	29	0.07	3:116744694	13	0.153333	23	0.0433333	3.53846	0.282609	-	Agl	UTR3	REP	SINE/B1_Mur4	-1.67754	both	36	0	15	0.2	21	0.19	20	0	16	0.125	11	0.273	25.5	0.1	20.5	0.095	13.5	0.199
3	95183561	10	0.2	62	0.26	57	0.21	44	0	38	0.08	48	0.12	3:95183561	43	0.223333	43.3333	0.0666667	3.35	0.298507	-	Gabpb2	UTR3	REP	SINE$SINE/ID_B1$B1_Mur2	-1.57826	both	63	0.175	66	0.197	50	0	104	0.144	68	0	24	0.25	64.5	0.186	77	0.072	46	0.125
2	121543638	6	0.33	38	0.18	37	0.14	40	0.07	30	0	40	0.05	2:121543638	27	0.216667	36.6667	0.04	5.41667	0.184615	+	Wdr76	UTR3	REP	LTR/RMER4A	-2.13894	both	49	0	33	0.303	18	0	59	0.271	30	0.167	18	0.278	41	0.1515	38.5	0.1355	24	0.2225
8	88171868	8	0	82	0.09	53	0.04	66	0	62	0.05	56	0.04	8:88171868	47.6667	0.0433333	61.3333	0.03	1.44444	0.692308	+	Heatr3	UTR3	REP	SINE/B1_Mur3	-0.424174	both	33	0.212	50	0	25	0.36	67	0.134	32	0.25	25	0.4	41.5	0.106	46	0.247	28.5	0.325
5	150640553	5	0	18	0.28	20	0.1	13	0	13	0	23	0.04	5:150640553	14.3333	0.126667	16.3333	0.0133333	9.5	0.105263	-	N4bp2l2	UTR3	REP	SINE/B2_Mm2	-2.47239	both	56	0.179	86	0.128	58	0.155	126	0	103	0	83	0.181	71	0.1535	92	0.0775	93	0.0905
3	116744096	3	0	13	0.23	21	0.33	15	0	18	0	15	0	3:116744096	12.3333	0.186667	16	0	inf	0	-	Agl	UTR3	REP	SINE/B1_Mm	-4.30768	p150	38	0.211	11	0	22	0.455	12	0.25	31	0.226	14	0.5	24.5	0.1055	17	0.3525	22.5	0.363
14	31700663	37	0.22	98	0.24	161	0.29	82	0.05	118	0.03	156	0.11	14:31700663	98.6667	0.25	118.667	0.0633333	3.94737	0.253333	-	Ankrd28	UTR3	NONREP	-/-	-1.82078	both	78	0.205	95	0.358	79	0.241	158	0.329	75	0.267	53	0.17	86.5	0.2815	118.5	0.285	64	0.2185
11	75300584	58	0.22	243	0.25	260	0.27	233	0.1	336	0.13	310	0.25	11:75300584	187	0.246667	293	0.16	1.54167	0.648649	-	Rpa1	UTR3	NONREP	-/-	-0.60311	both	161	0.553	172	0.541	115	0.417	262	0.412	132	0.402	71	0.394	166.5	0.547	188.5	0.4145	101.5	0.398
6	66540144	29	0.1	105	0.17	134	0.16	73	0.03	146	0.05	168	0.07	6:66540144	89.3333	0.143333	129	0.05	2.86667	0.348837	+	Mad2l1	UTR3	NONREP	-/-	-1.43416	both	25	0.32	105	0.419	32	0.25	137	0.387	27	0.222	22	0.364	65	0.3695	84.5	0.3185	24.5	0.293
13	64290310	10	0.4	46	0.33	33	0.42	58	0.02	58	0.09	46	0.11	13:64290310	29.6667	0.383333	54	0.0733333	5.22727	0.191304	-	Aaed1	UTR3	REP	SINE/B1F	-2.28525	both	64	0.234	58	0.466	57	0.351	73	0.411	99	0.525	25	0.68	61	0.35	65	0.381	62	0.6025
X	150985522	36	0.11	198	0.17	174	0.13	212	0.01	206	0.03	262	0.09	X:150985522	136	0.136667	226.667	0.0433333	3.15385	0.317073	-	Gnl3l	UTR3	REP	SINE/B1_Mur3	-1.49035	both	64	0.234	50	0.34	30	0.3	85	0.294	56	0.268	19	0	57	0.287	57.5	0.297	37.5	0.134
4	129309986	62	0.02	354	0.01	336	0.05	409	0	351	0	412	0.01	4:129309986	250.667	0.0266667	390.667	0.00333333	8	0.125	-	Gm26722	ncRNA_intronic	NONREP	-/-	-1.31606	both	303	0.145	194	0.191	227	0.198	248	0.161	254	0.209	153	0.275	248.5	0.168	237.5	0.1795	203.5	0.242
4	45377141	6	0.17	21	0.29	14	0.21	18	0	21	0.1	21	0.24	4:45377141	13.6667	0.223333	20	0.113333	1.97059	0.507463	+	Dcaf10	UTR3	REP	SINE/PB1D9	-0.939175	both	34	0.265	35	0.2	28	0.321	44	0.273	27	0.259	25	0.4	34.5	0.2325	36	0.297	26	0.3295
3	95183940	5	0.2	48	0.25	35	0.14	62	0.02	27	0	40	0.12	3:95183940	29.3333	0.196667	43	0.0466667	4.21429	0.237288	-	Gabpb2	UTR3	REP	SINE/B1_Mus1	-1.86382	both	47	0	61	0.197	33	0	132	0.182	67	0	29	0.207	54	0.0985	82.5	0.091	48	0.1035
8	124893813	9	0.11	42	0.31	52	0.29	40	0	27	0.04	47	0.11	8:124893813	34.3333	0.236667	38	0.05	4.73333	0.211268	-	Exoc8	UTR3	REP	SINE/B1_Mus2	-2.09149	both	26	0.308	34	0.353	21	0	65	0.262	22	0.182	9	0	30	0.3305	43	0.131	15.5	0.091
11	75300578	53	0.3	230	0.33	243	0.38	221	0.11	303	0.19	294	0.38	11:75300578	175.333	0.336667	272.667	0.226667	1.48529	0.673267	-	Rpa1	UTR3	NONREP	-/-	-0.555902	both	140	0.579	155	0.729	101	0.495	231	0.636	108	0.472	62	0.403	147.5	0.654	166	0.5655	85	0.4375
X	150985455	32	0.09	184	0.2	150	0.17	185	0.01	170	0.04	231	0.07	X:150985455	122	0.153333	195.333	0.04	3.83333	0.26087	-	Gnl3l	UTR3	REP	SINE/B1_Mur3	-1.69452	both	61	0.197	62	0.323	24	0.333	89	0.303	52	0.212	24	0.333	61.5	0.26	56.5	0.318	38	0.2725
2	144540438	15	0	52	0.15	58	0.12	46	0.02	54	0.04	72	0.11	2:144540438	41.6667	0.09	57.3333	0.0566667	1.58824	0.62963	+	Polr3f	UTR3	REP	SINE/PB1D9	-0.607425	both	59	0.322	48	0.292	40	0.25	86	0.267	77	0.273	52	0.346	53.5	0.307	63	0.2585	64.5	0.3095
3	96624315	35	0.14	48	0.31	61	0.21	32	0.03	43	0.02	48	0.06	3:96624315	48	0.22	41	0.0366667	6	0.166667	+	Lix1l	UTR3	REP	SINE/B1F	-2.24833	both	17	0.235	3	0	22	0.227	7	0	15	0.2	7	0.286	10	0.1175	14.5	0.1135	11	0.243
16	32299847	11	0.09	52	0.13	54	0.19	55	0.02	45	0.07	48	0.06	16:32299847	39	0.136667	49.3333	0.05	2.73333	0.365854	+	Rnf168	UTR3	REP	SINE/B2_Mm2	-1.31324	both	32	0.125	14	0.429	25	0	46	0	34	0	13	0.154	23	0.277	35.5	0	23.5	0.077
X	150984549	30	0.13	104	0.16	120	0.12	145	0.01	119	0.01	130	0.04	X:150984549	84.6667	0.136667	131.333	0.02	6.83333	0.146341	-	Gnl3l	UTR3	REP	SINE/B1_Mus1	-2.40445	both	24	0	33	0	19	0	51	0	25	0	14	0.214	28.5	0	35	0	19.5	0.107
4	155716481	4	0	40	0.17	26	0.31	38	0.05	33	0.09	24	0.17	4:155716481	23.3333	0.16	31.6667	0.103333	1.54839	0.645833	+	Ssu72	intronic	REP	SINE/B1F	-0.591679	both	43	0.186	49	0.163	54	0	73	0	27	0.222	28	0	46	0.1745	63.5	0	27.5	0.111
1	13625013	5	0	23	0.04	13	0.08	47	0.02	24	0	17	0.12	1:13625013	13.6667	0.04	29.3333	0.0466667	0.857143	1.16667	-	Lactb2	UTR3	REP	SINE/B2_Mm2	0.167554	both	14	0	15	0	8	0	33	0	13	0	13	0.154	14.5	0	20.5	0	13	0.077
14	47319972	11	0.09	86	0.07	77	0.09	71	0.03	87	0.03	116	0.08	14:47319972	58	0.0833333	91.3333	0.0466667	1.78571	0.56	+	Mapk1ip1l	UTR3	NONREP	-/-	-0.726021	both	51	0	35	0	51	0	44	0	35	0	15	0.267	43	0	47.5	0	25	0.1335
2	126892846	7	0	20	0.15	32	0.16	13	0	18	0.06	16	0.06	2:126892846	19.6667	0.103333	15.6667	0.04	2.58333	0.387097	-	Sppl2a	UTR3	REP	SINE/B1_Mus2	-1.1834	both	56	0.179	32	0.312	43	0.233	40	0.375	56	0.125	32	0	44	0.2455	41.5	0.304	44	0.0625
4	129309987	63	0	350	0.03	340	0.03	406	0	351	0.01	417	0.01	4:129309987	251	0.02	391.333	0.00666667	3	0.333333	-	Gm26722	ncRNA_intronic	NONREP	-/-	-0.858911	both	315	0	197	0	239	0	254	0	257	0.195	151	0.212	256	0	246.5	0	204	0.2035
18	32102606	0	0	24	0.04	10	0.1	10	0	20	0.1	16	0	18:32102606	11.3333	0.0466667	15.3333	0.0333333	1.4	0.714286	+	Iws1	UTR3	REP	SINE/B1_Mur1	-0.401098	both	58	0	68	0	54	0	84	0	50	0	39	0.205	63	0	69	0	44.5	0.1025
12	70994629	14	0.21	30	0.33	44	0.45	32	0.03	48	0.21	47	0.3	12:70994629	29.3333	0.33	42.3333	0.18	1.83333	0.545455	+	3110056K07Rik	ncRNA_intronic	REP	SINE/B3	-0.863093	both	26	0.308	28	0.679	25	0.4	25	0.56	39	0.359	21	0.524	27	0.4935	25	0.48	30	0.4415
1	13625015	6	0	22	0.27	13	0.23	47	0	24	0.17	16	0.06	1:13625015	13.6667	0.166667	29	0.0766667	2.17391	0.46	-	Lactb2	UTR3	REP	SINE/B2_Mm2	-1.0416	both	14	0.286	15	0.133	8	0	31	0.161	13	0.231	13	0.154	14.5	0.2095	19.5	0.0805	13	0.1925
11	75176384	12	0	30	0.07	32	0.28	41	0	30	0	32	0.12	11:75176384	24.6667	0.116667	34.3333	0.04	2.91667	0.342857	-	1700016P03Rik	ncRNA_intronic	NONREP	-/-	-1.2858	both	15	0	62	0.177	28	0	69	0.159	19	0	10	0.3	38.5	0.0885	48.5	0.0795	14.5	0.15
16	32300332	12	0.33	59	0.27	63	0.4	60	0.1	46	0.02	59	0.25	16:32300332	44.6667	0.333333	55	0.123333	2.7027	0.37	+	Rnf168	UTR3	REP	SINE/B2_Mm1t	-1.34506	both	52	0.135	52	0.365	36	0.389	70	0.371	69	0.217	24	0	52	0.25	53	0.38	46.5	0.1085
1	156427612	29	0.38	57	0.25	33	0.58	59	0.17	101	0.25	50	0.28	1:156427612	39.6667	0.403333	70	0.233333	1.72857	0.578512	-	Soat1	UTR3	REP	SINE/B1_Mur4	-0.759398	both	27	0.481	20	0.25	10	0.4	46	0.304	18	0.389	10	0.3	23.5	0.3655	28	0.352	14	0.3445
11	75300593	60	0.18	260	0.28	258	0.29	242	0.08	343	0.17	329	0.21	11:75300593	192.667	0.25	304.667	0.153333	1.63043	0.613333	-	Rpa1	UTR3	NONREP	-/-	-0.674112	both	202	0.366	185	0.492	133	0.436	288	0.396	143	0.392	83	0.446	193.5	0.429	210.5	0.416	113	0.419
11	68985976	11	0.09	71	0.13	59	0.07	67	0	78	0	82	0.01	11:68985976	47	0.0966667	75.6667	0.00333333	29	0.0344828	-	Pfas	UTR3	REP	SINE/B1_Mur1	-2.90234	both	27	0	21	0	21	0.143	30	0.167	15	0.133	9	0	24	0	25.5	0.155	12	0.0665
12	4676237	15	0.07	54	0.02	62	0.02	26	0	45	0	36	0	12:4676237	43.6667	0.0366667	35.6667	0	inf	0	+	Itsn2	intronic	NONREP	-/-	-2.12999	p150	48	0	118	0	66	0	82	0.146	43	0	40	0.15	83	0	74	0.073	41.5	0.075
1	13625735	15	0.07	31	0.13	17	0.18	37	0	22	0	13	0	1:13625735	21	0.126667	24	0	inf	0	-	Lactb2	UTR3	REP	SINE/B3	-3.74477	p150	18	0	28	0	21	0	25	0.32	19	0	15	0.2	23	0	23	0.16	17	0.1
2	119610083	10	0.3	59	0.29	59	0.17	50	0.02	49	0.02	68	0.06	2:119610083	42.6667	0.253333	55.6667	0.0333333	7.6	0.131579	-	Oip5	UTR3	REP	SINE/B1_Mur2	-2.60755	both	31	0	23	0	35	0.314	44	0	47	0.277	18	0	27	0	39.5	0.157	32.5	0.1385
1	13625741	14	0.14	30	0.23	17	0.24	34	0	24	0	16	0.12	1:13625741	20.3333	0.203333	24.6667	0.04	5.08333	0.196721	-	Lactb2	UTR3	REP	SINE/B3	-2.04915	both	18	0	23	0.261	17	0.294	25	0.28	19	0	14	0.357	20.5	0.1305	21	0.287	16.5	0.1785
8	107018216	16	0.12	64	0.12	34	0.09	62	0	47	0.06	33	0.09	8:107018216	38	0.11	47.3333	0.05	2.2	0.454545	+	Sntb2	UTR3	REP	SINE/B2_Mm2	-0.99514	both	32	0.344	8	0.25	31	0.226	10	0.3	29	0.345	15	0.333	20	0.297	20.5	0.263	22	0.339
12	8750269	25	0.2	95	0.24	90	0.33	104	0.01	123	0	108	0.04	12:8750269	70	0.256667	111.667	0.0166667	15.4	0.0649351	+	Pum2	UTR3	NONREP	-/-	-3.39337	both	41	0.244	256	0.496	27	0.185	342	0.395	166	0.241	181	0.293	148.5	0.37	184.5	0.29	173.5	0.267
2	121493245	11	0.18	59	0.07	42	0.12	42	0	33	0	46	0.02	2:121493245	37.3333	0.123333	40.3333	0.00666667	18.5	0.0540541	-	Mfap1a	UTR3	REP	SINE$LTR/B1_Mus2$MT2B	-2.94584	both	88	0.193	61	0.23	55	0.309	122	0.23	103	0.233	69	0.261	74.5	0.2115	88.5	0.2695	86	0.247
9	66373543	2	1	23	0.22	21	0.52	20	0.25	16	0.25	12	0.58	9:66373543	15.3333	0.58	16	0.36	1.61111	0.62069	+	Herc1	intronic	REP	SINE/B3	-0.669842	both	16	0.312	20	0	24	0	27	0	28	0.25	15	0.333	18	0.156	25.5	0	21.5	0.2915
1	156428031	26	0.35	74	0.16	48	0.33	61	0.02	163	0.07	85	0.15	1:156428031	49.3333	0.28	103	0.08	3.5	0.285714	-	Soat1	UTR3	REP	SINE/B1_Mur3	-1.70788	both	29	0.448	26	0.154	15	0	69	0	20	0	12	0.25	27.5	0.301	42	0	16	0.125
X	73681529	23	0	102	0.04	65	0.06	126	0	76	0.01	59	0	X:73681529	63.3333	0.0333333	87	0.00333333	10	0.1	+	Slc6a8	UTR3	NONREP	-/-	-1.59916	both	30	0.167	8	0.625	38	0	11	0.364	16	0.25	12	0.167	19	0.396	24.5	0.182	14	0.2085
18	65477077	4	0	15	0.2	18	0.17	10	0	14	0.14	13	0.31	18:65477077	12.3333	0.123333	12.3333	0.15	0.822222	1.21622	+	Malt1	UTR3	REP	SINE/B3A	0.276758	both	30	0.767	69	0.609	26	0.5	75	0.547	32	0.562	21	0.524	49.5	0.688	50.5	0.5235	26.5	0.543
18	32102542	1	0	29	0.07	14	0.21	12	0.08	25	0.04	19	0.11	18:32102542	14.6667	0.0933333	18.6667	0.0766667	1.21739	0.821429	+	Iws1	UTR3	REP	SINE/B1_Mur1	-0.276617	both	56	0.179	43	0.605	48	0.25	83	0.566	53	0.17	38	0	49.5	0.392	65.5	0.408	45.5	0.085
X	150985656	42	0.02	195	0.06	177	0.11	180	0	202	0	247	0.06	X:150985656	138	0.0633333	209.667	0.02	3.16667	0.315789	-	Gnl3l	UTR3	REP	SINE/PB1D10	-1.39742	both	85	0	72	0	47	0	138	0	74	0	22	0.182	78.5	0	92.5	0	48	0.091
14	21796765	13	0.08	93	0.11	51	0.06	76	0.01	53	0.06	36	0.14	14:21796765	52.3333	0.0833333	55	0.07	1.19048	0.84	+	Samd8	UTR3	REP	SINE/B1_Mus2	-0.195446	both	13	0.154	14	0.143	15	0.2	17	0.353	14	0.143	7	0	13.5	0.1485	16	0.2765	10.5	0.0715
8	124893812	9	0.11	41	0.34	48	0.21	39	0.03	24	0	47	0.13	8:124893812	32.6667	0.22	36.6667	0.0533333	4.125	0.242424	-	Exoc8	UTR3	REP	SINE/B1_Mus2	-1.91428	both	27	0	33	0.182	20	0	67	0	22	0.318	9	0	30	0.091	43.5	0	15.5	0.159
14	21797804	18	0.06	102	0.1	43	0.21	81	0.01	60	0	49	0.04	14:21797804	54.3333	0.123333	63.3333	0.0166667	7.4	0.135135	+	Samd8	UTR3	REP	SINE/B1_Mur4	-2.24016	both	34	0	12	0	22	0	28	0	39	0	16	0.188	23	0	25	0	27.5	0.094
13	64290180	15	0.13	58	0.21	54	0.24	69	0.01	76	0.01	53	0.09	13:64290180	42.3333	0.193333	66	0.0366667	5.27273	0.189655	-	Aaed1	UTR3	REP	SINE/PB1D9	-2.00712	both	80	0.237	58	0.552	70	0.286	69	0.261	123	0.301	54	0.407	69	0.3945	69.5	0.2735	88.5	0.354
19	46595159	12	0.33	58	0.16	27	0.22	43	0	38	0	42	0.07	19:46595159	32.3333	0.236667	41	0.0233333	10.1429	0.0985915	+	Sfxn2	UTR3	REP	SINE/B1_Mus1	-2.86848	both	14	0.214	26	0.269	13	0.308	28	0.214	20	0.25	8	0	20	0.2415	20.5	0.261	14	0.125
2	23032621	4	0.25	21	0.19	30	0.07	17	0.06	28	0	31	0	2:23032621	18.3333	0.17	25.3333	0.02	8.5	0.117647	-	Abi1	intronic	REP	SINE/B3	-2.59629	both	44	0	16	0	44	0	18	0	25	0	15	0.133	30	0	31	0	20	0.0665
15	65873172	15	0	121	0.01	120	0.02	87	0	90	0	94	0	15:65873172	85.3333	0.01	90.3333	0	inf	0	+	Efr3a	UTR3	NONREP	-/-	-0.872661	p150	50	0	91	0	50	0	104	0	65	0	38	0.158	70.5	0	77	0	51.5	0.079
4	155621903	14	0.5	37	0.27	37	0.43	51	0.08	35	0.14	44	0.2	4:155621903	29.3333	0.4	43.3333	0.14	2.85714	0.35	+	Gm16023	ncRNA_intronic	REP	SINE/B1_Mur3	-1.43524	both	54	0.315	48	0.229	40	0	58	0.259	36	0.194	26	0	51	0.272	49	0.1295	31	0.097
3	116744097	3	0	12	0.42	22	0.5	15	0	21	0	14	0	3:116744097	12.3333	0.306667	16.6667	0	inf	0	-	Agl	UTR3	REP	SINE/B1_Mm	-4.97982	p150	37	0.459	11	0.364	22	0.455	12	0.25	31	0.387	14	0.5	24	0.4115	17	0.3525	22.5	0.4435
5	104504977	18	0.11	179	0.11	150	0.21	166	0.02	145	0.03	145	0.07	5:104504977	115.667	0.143333	152	0.04	3.58333	0.27907	+	Pkd2	UTR3	REP	SINE/B1_Mur1	-1.62136	both	17	0	12	0.417	14	0.214	9	0	21	0.143	12	0.167	14.5	0.2085	11.5	0.107	16.5	0.155
2	132309633	4	0	59	0.12	27	0.11	52	0	25	0	36	0	2:132309633	30	0.0766667	37.6667	0	inf	0	+	Cds2	UTR3	REP	SINE/MIRb	-3.11412	p150	36	0.278	43	0.419	35	0	72	0.292	39	0.231	23	0.478	39.5	0.3485	53.5	0.146	31	0.3545
3	116744693	4	0.25	22	0.05	14	0.21	18	0	23	0	29	0.07	3:116744693	13.3333	0.17	23.3333	0.0233333	7.28571	0.137255	-	Agl	UTR3	REP	SINE/B1_Mur4	-2.44727	both	35	0	16	0	21	0.19	19	0.211	16	0.125	11	0.455	25.5	0	20	0.2005	13.5	0.29
8	84911214	2	0	48	0.04	39	0.05	46	0	32	0.06	34	0	8:84911214	29.6667	0.03	37.3333	0.02	1.5	0.666667	+	Dnase2a	UTR3	REP	SINE/B1_Mus1	-2.03502	p150	12	0	19	0	16	0	25	0	18	0	14	0.5	15.5	0	20.5	0	16	0.25
1	133138010	17	0.24	81	0.12	44	0.3	79	0.03	65	0.03	56	0.11	1:133138010	47.3333	0.22	66.6667	0.0566667	3.88235	0.257576	+	Ppp1r15b	UTR3	REP	scRNA/BC1_Mm	-1.82412	both	76	0.263	98	0.357	34	0.235	131	0.366	69	0.159	56	0.339	87	0.31	82.5	0.3005	62.5	0.249
X	107787094	3	0	17	0.24	14	0.21	15	0	8	0	7	0.14	X:107787094	11.3333	0.15	10	0.0466667	3.21429	0.311111	-	2610002M06Rik	UTR3	REP	SINE/B3	-1.47219	both	21	0	31	0.194	18	0	51	0.157	16	0	19	0.263	26	0.097	34.5	0.0785	17.5	0.1315
3	96632713	8	0.12	12	0.5	18	0.61	10	0.1	15	0	16	0.19	3:96632713	12.6667	0.41	13.6667	0.0966667	4.24138	0.235772	+	Rbm8a	UTR3	REP	SINE/PB1D9	-1.99558	both	15	0.467	12	0.583	11	0.636	19	0.526	13	0.385	10	0.4	13.5	0.525	15	0.581	11.5	0.3925
2	31030932	0	0	22	0.14	13	0.15	29	0.07	22	0.09	31	0.1	2:31030932	11.6667	0.0966667	27.3333	0.0866667	1.11538	0.896552	-	Fnbp1	UTR3	REP	SINE/B1_Mur4	-0.159733	both	33	0.333	18	0.389	46	0.196	32	0.281	15	0.2	14	0.143	25.5	0.361	39	0.2385	14.5	0.1715
1	93509088	115	0.07	388	0.13	584	0.13	327	0.01	431	0.01	501	0.03	1:93509088	362.333	0.11	419.667	0.0166667	6.6	0.151515	+	Sept2	UTR3	NONREP	-/-	-2.2431	both	367	0	297	0.152	371	0	333	0.144	319	0.141	231	0.182	332	0.076	352	0.072	275	0.1615
13	64290358	17	0	58	0.12	39	0.13	51	0	60	0.02	48	0.02	13:64290358	38	0.0833333	53	0.0133333	6.25	0.16	-	Aaed1	UTR3	REP	SINE/B1F	-2.04676	both	79	0	65	0.154	61	0	86	0.233	122	0.139	51	0	72	0.077	73.5	0.1165	86.5	0.0695
17	33928554	23	0.09	634	0.12	138	0.15	567	0	119	0.01	107	0.04	17:33928554	265	0.12	264.333	0.0166667	7.2	0.138889	+	Tapbp	UTR3	REP	SINE/B1_Mus1	-2.32729	both	88	0.33	94	0.309	70	0.357	136	0.309	78	0.282	46	0.304	91	0.3195	103	0.333	62	0.293
16	32299853	10	0	55	0.09	55	0.13	56	0.07	46	0.09	50	0.1	16:32299853	40	0.0733333	50.6667	0.0866667	0.846154	1.18182	+	Rnf168	UTR3	REP	SINE/B2_Mm2	0.216599	both	33	0	13	0.462	27	0.259	39	0.179	31	0.161	14	0.143	23	0.231	33	0.219	22.5	0.152
8	84911356	9	0	42	0.02	40	0.07	50	0	31	0	43	0	8:84911356	30.3333	0.03	41.3333	0	inf	0	+	Dnase2a	UTR3	REP	SINE/B1_Mur4	-2.1022	p150	18	0	32	0.281	16	0.375	49	0	24	0.25	21	0.19	25	0.1405	32.5	0.1875	22.5	0.22
14	21796764	13	0.54	97	0.35	54	0.54	80	0.16	52	0.31	36	0.58	14:21796764	54.6667	0.476667	56	0.35	1.3619	0.734266	+	Samd8	UTR3	REP	SINE/B1_Mus2	-0.426291	both	12	0.583	14	0.929	15	0.467	17	0.824	14	0.429	6	0.333	13	0.756	16	0.6455	10	0.381
1	54397335	11	0	31	0.16	45	0.11	32	0	35	0.03	32	0	1:54397335	29	0.09	33	0.01	9	0.111111	-	Gtf3c3	UTR3	REP	SINE/ID2	-2.3682	both	60	0	52	0.346	82	0.244	65	0.277	68	0.206	49	0.184	56	0.173	73.5	0.2605	58.5	0.195
12	70995129	2	0	23	0.35	9	0.22	21	0.1	15	0.07	13	0.38	12:70995129	11.3333	0.19	16.3333	0.183333	1.03636	0.964912	+	3110056K07Rik	ncRNA_intronic	REP	SINE/B3	-0.0577076	both	15	0	22	0.273	23	0	32	0	27	0.185	11	0.273	18.5	0.1365	27.5	0	19	0.229
2	23032622	4	0.25	22	0.23	30	0.13	17	0	30	0	30	0	2:23032622	18.6667	0.203333	25.6667	0	inf	0	-	Abi1	intronic	REP	SINE/B3	-4.4164	p150	40	0.175	16	0	44	0	20	0	25	0	15	0.133	28	0.0875	32	0	20	0.0665
11	87123288	3	0	31	0	20	0.15	18	0	26	0.04	21	0.05	11:87123288	18	0.05	21.6667	0.03	1.66667	0.6	+	Gm11491	ncRNA_intronic	REP	SINE/B1_Mur1	-0.63287	both	21	0	38	0.132	23	0	41	0.22	18	0	10	0.2	29.5	0.066	32	0.11	14	0.1
2	18215363	11	0.27	37	0.24	29	0.17	32	0.06	31	0.1	41	0.27	2:18215363	25.6667	0.226667	34.6667	0.143333	1.5814	0.632353	-	Dnajc1	UTR3	REP	SINE/ID_B1	-0.650773	both	28	0	17	0	19	0	21	0	12	0	12	0.167	22.5	0	20	0	12	0.0835
1	86347736	18	0	61	0.03	64	0.02	76	0.01	51	0.02	62	0	1:86347736	47.6667	0.0166667	63	0.01	1.66667	0.6	-	Ncl	UTR3	REP	SINE/B1_Mus1	-0.321095	both	46	0	32	0	30	0	48	0	43	0	21	0.19	39	0	39	0	32	0.095
6	66540269	34	0.03	112	0.21	147	0.12	102	0.01	132	0.02	221	0.1	6:66540269	97.6667	0.12	151.667	0.0433333	2.76923	0.361111	+	Mad2l1	UTR3	NONREP	-/-	-1.25645	both	23	0.174	71	0.225	27	0.185	93	0.204	30	0.133	19	0	47	0.1995	60	0.1945	24.5	0.0665
8	94017271	8	0	18	0.11	19	0.11	21	0	18	0	41	0.1	8:94017271	15	0.0733333	26.6667	0.0333333	2.2	0.454545	-	Nudt21	UTR3	REP	SINE/B1_Mus1	-0.949665	both	38	0	36	0	12	0.167	28	0.143	29	0.241	15	0	37	0	20	0.155	22	0.1205
8	84911165	0	0	35	0.17	33	0.18	39	0.03	22	0	29	0.14	8:84911165	22.6667	0.116667	30	0.0566667	2.05882	0.485714	+	Dnase2a	UTR3	REP	SINE/B1_Mus1	-0.985403	both	12	0.167	14	0	10	0.3	17	0.176	11	0.182	9	0.778	13	0.0835	13.5	0.238	10	0.48
4	129309984	61	0.03	354	0.18	333	0.23	407	0.01	347	0.01	411	0.07	4:129309984	249.333	0.146667	388.333	0.03	4.88889	0.204545	-	Gm26722	ncRNA_intronic	NONREP	-/-	-1.92018	both	305	0.282	190	0.289	227	0.361	246	0.244	252	0.377	151	0.358	247.5	0.2855	236.5	0.3025	201.5	0.3675
11	68986849	26	0.23	91	0.09	95	0.07	97	0.02	85	0	109	0.03	11:68986849	70.6667	0.13	97	0.0166667	7.8	0.128205	-	Pfas	UTR3	REP	SINE/B1_Mus2	-2.43433	both	21	0	36	0.222	18	0	42	0.214	16	0	4	0.5	28.5	0.111	30	0.107	10	0.25
19	5290866	10	0	13	0.23	26	0.15	13	0.08	16	0.38	26	0.31	19:5290866	16.3333	0.126667	18.3333	0.256667	0.493506	2.02632	-	Sf3b2	intronic	REP	SINE/B1_Mus2	0.929376	both	11	0	14	0	27	0	22	0	20	0.15	15	0	12.5	0	24.5	0	17.5	0.075
6	66540138	33	0.06	108	0.04	140	0.04	81	0	156	0.01	173	0.05	6:66540138	93.6667	0.0466667	136.667	0.02	2.33333	0.428571	+	Mad2l1	UTR3	NONREP	-/-	-0.885369	both	31	0	115	0	40	0	160	0	34	0	25	0.16	73	0	100	0	29.5	0.08
6	66540270	37	0.14	111	0.28	148	0.2	100	0.01	126	0.07	216	0.11	6:66540270	98.6667	0.206667	147.333	0.0633333	3.26316	0.306452	+	Mad2l1	UTR3	NONREP	-/-	-1.52417	both	23	0.348	70	0.314	28	0.25	93	0.366	30	0.133	19	0	46.5	0.331	60.5	0.308	24.5	0.0665
11	75176345	9	0.11	29	0.21	32	0.28	29	0	30	0.13	29	0.17	11:75176345	23.3333	0.2	29.3333	0.1	2	0.5	-	1700016P03Rik	ncRNA_intronic	NONREP	-/-	-0.906276	both	17	0	47	0.34	19	0.211	68	0.191	20	0.2	8	0.375	32	0.17	43.5	0.201	14	0.2875
8	72482674	47	0.13	157	0.17	230	0.27	164	0.02	244	0.05	226	0.09	8:72482674	144.667	0.19	211.333	0.0533333	3.5625	0.280702	-	Slc35e1	UTR3	REP	SINE/ID_B1	-1.66204	both	46	0	104	0	40	0.2	132	0	42	0	27	0.222	75	0	86	0.1	34.5	0.111
2	120736975	9	0	18	0.17	33	0.15	30	0.03	34	0.03	40	0.05	2:120736975	20	0.106667	34.6667	0.0366667	2.90909	0.34375	-	Ttbk2	UTR3	REP	SINE/B1_Mus2	-1.2864	both	35	0.257	25	0.28	41	0	54	0	29	0	15	0.267	30	0.2685	47.5	0	22	0.1335
2	119610081	9	0.11	58	0.29	60	0.23	50	0.04	50	0.02	66	0.06	2:119610081	42.3333	0.21	55.3333	0.04	5.25	0.190476	-	Oip5	UTR3	REP	SINE/B1_Mur2	-2.14809	both	32	0	23	0	38	0.237	44	0	49	0.265	19	0	27.5	0	41	0.1185	34	0.1325
2	121543758	8	0.12	29	0.31	50	0.26	35	0.06	35	0.06	53	0.08	2:121543758	29	0.23	41	0.0666667	3.45	0.289855	+	Wdr76	UTR3	REP	LTR/RMER4A	-1.72276	both	55	0.164	35	0.571	33	0.182	66	0.53	39	0	21	0.143	45	0.3675	49.5	0.356	30	0.0715
8	94017282	6	0.33	15	0.6	17	0.24	20	0	15	0	32	0.22	8:94017282	12.6667	0.39	22.3333	0.0733333	5.31818	0.188034	-	Nudt21	UTR3	REP	SINE/B1_Mus1	-2.26861	both	29	0	24	0.375	11	0.273	14	0.429	26	0.154	13	0	26.5	0.1875	12.5	0.351	19.5	0.077
1	134759815	21	0.05	64	0.03	153	0.06	76	0.01	79	0	133	0	1:134759815	79.3333	0.0466667	96	0.00333333	14	0.0714286	-	Ppp1r12b	UTR3	NONREP	-/-	-1.95812	both	42	0	21	0	24	0	22	0.455	29	0	11	0.182	31.5	0	23	0.2275	20	0.091
2	18215355	10	0	34	0.12	30	0.03	30	0	31	0	38	0.11	2:18215355	24.6667	0.05	33	0.0366667	1.36364	0.733333	-	Dnajc1	UTR3	REP	SINE/ID_B1	-0.420064	both	25	0	15	0	19	0	19	0	11	0	10	0.2	20	0	19	0	10.5	0.1
11	75301015	61	0.49	208	0.44	238	0.59	218	0.23	275	0.32	296	0.58	11:75301015	169	0.506667	263	0.376667	1.34513	0.743421	-	Rpa1	UTR3	NONREP	-/-	-0.415023	both	270	0.789	270	0.822	211	0.701	394	0.789	211	0.692	159	0.736	270	0.8055	302.5	0.745	185	0.714
18	35674533	1	0	18	0.06	23	0.3	30	0	20	0	17	0.24	18:35674533	14	0.12	22.3333	0.08	1.5	0.666667	-	Dnajc18	UTR3	REP	SINE/B1F	-0.555524	both	30	0.133	14	0.429	25	0.2	28	0.429	24	0	13	0.385	22	0.281	26.5	0.3145	18.5	0.1925
4	155621897	14	0.07	41	0.1	36	0.19	49	0.02	36	0.03	42	0.02	4:155621897	30.3333	0.12	42.3333	0.0233333	5.14286	0.194444	+	Gm16023	ncRNA_intronic	REP	SINE/B1_Mur3	-1.94762	both	53	0	48	0.125	39	0	59	0	36	0.194	24	0	50.5	0.0625	49	0	30	0.097
3	103066090	47	0.13	129	0.13	141	0.24	143	0.03	155	0.05	169	0.11	3:103066090	105.667	0.166667	155.667	0.0633333	2.63158	0.38	+	Nras	UTR3	REP	SINE$SINE/PB1D10$B4A	-1.25342	both	190	0.168	122	0.27	152	0.191	212	0.33	213	0.183	113	0.177	156	0.219	182	0.2605	163	0.18
2	121543274	6	0.17	44	0.2	46	0.02	23	0	38	0.03	61	0.03	2:121543274	32	0.13	40.6667	0.02	6.5	0.153846	+	Wdr76	UTR3	REP	SINE/PB1D10	-2.24695	both	61	0.213	47	0.404	62	0	66	0.303	41	0	15	0.267	54	0.3085	64	0.1515	28	0.1335
1	133138018	16	0.06	78	0	42	0.1	73	0	60	0	57	0.05	1:133138018	45.3333	0.0533333	63.3333	0.0166667	3.2	0.3125	+	Ppp1r15b	UTR3	REP	scRNA/BC1_Mm	-1.18396	both	73	0	93	0	31	0	126	0	68	0	56	0.179	83	0	78.5	0	62	0.0895
8	106885604	29	0.07	200	0.14	182	0.27	220	0	178	0.03	192	0.07	8:106885604	137	0.16	196.667	0.0333333	4.8	0.208333	-	Chtf8	exonic	NONREP	-/-	-1.96307	both	168	0	311	0	161	0	394	0	117	0	66	0.182	239.5	0	277.5	0	91.5	0.091
2	121543632	5	0.2	34	0.18	37	0.08	38	0.08	28	0	41	0.02	2:121543632	25.3333	0.153333	35.6667	0.0333333	4.6	0.217391	+	Wdr76	UTR3	REP	LTR/RMER4A	-1.87047	both	46	0	32	0.406	18	0	59	0.271	30	0.167	18	0.5	39	0.203	38.5	0.1355	24	0.3335
5	67286971	14	0.07	46	0.13	76	0.12	43	0.02	59	0	105	0	5:67286971	45.3333	0.106667	69	0.00666667	16	0.0625	+	Tmem33	UTR3	NONREP	-/-	-2.71752	both	29	0	64	0	15	0	62	0	41	0	22	0.136	46.5	0	38.5	0	31.5	0.068
11	5967429	17	0.12	166	0.1	180	0.17	205	0	184	0	176	0.05	11:5967429	121	0.13	188.333	0.0166667	7.8	0.128205	+	Ykt6	UTR3	NONREP	-/-	-2.35905	both	120	0.208	79	0.165	97	0.165	130	0	131	0.191	50	0.22	99.5	0.1865	113.5	0.0825	90.5	0.2055
X	56587643	16	0.19	51	0.25	86	0.49	43	0	83	0.07	105	0.05	X:56587643	51	0.31	77	0.04	7.75	0.129032	-	Mmgt1	UTR3	REP	SINE/ID_B1	-2.68012	both	77	0.532	38	0.5	70	0.529	64	0.328	48	0.625	29	0.586	57.5	0.516	67	0.4285	38.5	0.6055
16	32300256	14	0.36	40	0.25	39	0.15	35	0.06	24	0	37	0.11	16:32300256	31	0.253333	32	0.0566667	4.47059	0.223684	+	Rnf168	UTR3	REP	SINE/B2_Mm1t	-2.01833	both	40	0	22	0.273	12	0	53	0.245	60	0.167	22	0	31	0.1365	32.5	0.1225	41	0.0835
16	32299852	10	0	53	0.08	55	0.09	54	0.02	46	0.13	52	0.08	16:32299852	39.3333	0.0566667	50.6667	0.0766667	0.73913	1.35294	+	Rnf168	UTR3	REP	SINE/B2_Mm2	0.381793	both	30	0.133	13	0.462	27	0.185	44	0	31	0.161	14	0.143	21.5	0.2975	35.5	0.0925	22.5	0.152
9	123520918	9	0.22	114	0.18	96	0.21	141	0	99	0.03	95	0.24	9:123520918	73	0.203333	111.667	0.09	2.25926	0.442623	+	Limd1	UTR3	NONREP	-/-	-1.09228	both	119	0.134	124	0.266	129	0.163	167	0.216	60	0	56	0.25	121.5	0.2	148	0.1895	58	0.125
2	132309669	3	0.33	58	0.21	29	0.1	54	0	24	0	34	0	2:132309669	30	0.213333	37.3333	0	inf	0	+	Cds2	UTR3	REP	SINE/MIRb	-4.48903	p150	33	0.182	61	0.279	41	0	74	0.27	30	0	16	0.312	47	0.2305	57.5	0.135	23	0.156
5	114420903	35	0	158	0.01	197	0.04	194	0	123	0.01	122	0.02	5:114420903	130	0.0166667	146.333	0.01	1.66667	0.6	+	Ube3b	UTR3	NONREP	-/-	-0.1963	both	49	0	45	0	45	0	54	0	19	0	24	0.208	47	0	49.5	0	21.5	0.104
1	86347802	20	0	82	0.16	80	0.19	92	0.02	73	0.07	90	0.08	1:86347802	60.6667	0.116667	85	0.0566667	2.05882	0.485714	-	Ncl	UTR3	REP	SINE/B1_Mus1	-0.925299	both	69	0.174	40	0.25	56	0.161	65	0.169	46	0.174	29	0.172	54.5	0.212	60.5	0.165	37.5	0.173
14	52294216	8	0.12	139	0.06	122	0.13	117	0.01	103	0.02	131	0.05	14:52294216	89.6667	0.103333	117	0.0266667	3.875	0.258065	+	Tox4	UTR3	REP	SINE/PB1D9	-1.6553	both	109	0	125	0.136	115	0	186	0	90	0	62	0.145	117	0.068	150.5	0	76	0.0725
1	86347737	18	0	63	0.02	66	0.09	76	0.01	51	0.12	64	0.08	1:86347737	49	0.0366667	63.6667	0.07	0.52381	1.90909	-	Ncl	UTR3	REP	SINE/B1_Mus1	0.804708	both	46	0	32	0	32	0	48	0	44	0	21	0.19	39	0	40	0	32.5	0.095
X	150984618	21	0.43	79	0.32	99	0.37	102	0.12	84	0.23	84	0.25	X:150984618	66.3333	0.373333	90	0.2	1.86667	0.535714	-	Gnl3l	UTR3	REP	SINE/B1_Mus1	-0.880841	both	11	0	14	0.357	7	0.429	32	0.344	22	0.409	13	0.385	12.5	0.1785	19.5	0.3865	17.5	0.397
11	75300631	66	0.12	281	0.06	302	0.06	270	0.02	377	0.01	366	0.03	11:75300631	216.333	0.08	337.667	0.02	4	0.25	-	Rpa1	UTR3	NONREP	-/-	-1.74014	both	232	0	190	0.147	173	0	325	0.157	188	0	114	0.132	211	0.0735	249	0.0785	151	0.066
3	116744704	3	0	19	0	13	0.46	17	0.06	22	0	29	0.07	3:116744704	11.6667	0.153333	22.6667	0.0433333	3.53846	0.282609	-	Agl	UTR3	REP	SINE/B1_Mur4	-1.63931	both	37	0	13	0.462	22	0.227	21	0.143	16	0.125	10	0.3	25	0.231	21.5	0.185	13	0.2125
4	129309891	47	0	238	0	231	0.02	249	0	272	0.01	279	0.01	4:129309891	172	0.00666667	266.667	0.00666667	1	1	-	Gm26722	ncRNA_intronic	NONREP	-/-	-0.215266	both	261	0.161	169	0.243	176	0.21	272	0.213	287	0.167	161	0.193	215	0.202	224	0.2115	224	0.18
16	32299924	2	0	36	0.03	45	0.04	48	0.08	37	0.05	41	0.05	16:32299924	27.6667	0.0233333	42	0.06	0.388889	2.57143	+	Rnf168	UTR3	REP	SINE/B2_Mm2	1.08044	both	26	0	27	0	20	0	49	0.163	34	0	11	0.182	26.5	0	34.5	0.0815	22.5	0.091
19	46595175	12	0.17	57	0.16	25	0.2	49	0.06	38	0.03	41	0.07	19:46595175	31.3333	0.176667	42.6667	0.0533333	3.3125	0.301887	+	Sfxn2	UTR3	REP	SINE/B1_Mus1	-1.53996	both	14	0.143	22	0.409	15	0	29	0.345	18	0.167	9	0	18	0.276	22	0.1725	13.5	0.0835
2	121492422	3	0	40	0.2	36	0.47	33	0.03	33	0.03	29	0.17	2:121492422	26.3333	0.223333	31.6667	0.0766667	2.91304	0.343284	-	Mfap1a	UTR3	REP	SINE/B3A	-1.41676	both	47	0	28	0.179	59	0.186	55	0.145	35	0	29	0.172	37.5	0.0895	57	0.1655	32	0.086
1	13625010	5	0	22	0.09	12	0.25	48	0.04	24	0.04	18	0.11	1:13625010	13	0.113333	30	0.0633333	1.78947	0.558824	-	Lactb2	UTR3	REP	SINE/B2_Mm2	-0.724707	both	14	0	14	0.143	8	0	33	0	13	0.154	13	0.308	14	0.0715	20.5	0	13	0.231
11	75176344	9	0.44	29	0.31	33	0.48	28	0.04	30	0.13	28	0.36	11:75176344	23.6667	0.41	28.6667	0.176667	2.32075	0.430894	-	1700016P03Rik	ncRNA_intronic	NONREP	-/-	-1.19077	both	16	0.188	48	0.583	19	0.316	67	0.522	19	0.316	8	0.375	32	0.3855	43	0.419	13.5	0.3455
16	32299863	4	0	55	0.04	55	0.02	50	0	41	0.02	52	0.04	16:32299863	38	0.02	47.6667	0.02	1	1	+	Rnf168	UTR3	REP	SINE/B2_Mm2	0.135202	both	32	0	14	0	27	0	40	0	30	0.167	16	0	23	0	33.5	0	23	0.0835
15	99728168	4	0	28	0.11	13	0.23	27	0.07	13	0.08	13	0	15:99728168	15	0.113333	17.6667	0.05	2.26667	0.441176	+	Cox14	downstream	REP	SINE/B1_Mur2	-1.02339	both	11	0.273	11	0.273	20	0	23	0.478	22	0.227	11	0.182	11	0.273	21.5	0.239	16.5	0.2045
2	120620269	6	0.17	53	0.17	82	0.11	76	0.01	66	0.05	67	0.04	2:120620269	47	0.15	69.6667	0.0333333	4.5	0.222222	+	Haus2	UTR3	REP	SINE/B1_Mus2	-1.83604	both	35	0.2	30	0.2	23	0.174	42	0.214	45	0.156	22	0.273	32.5	0.2	32.5	0.194	33.5	0.2145
2	120737001	10	0.1	25	0.04	34	0.09	29	0	32	0	42	0	2:120737001	23	0.0766667	34.3333	0	inf	0	-	Ttbk2	UTR3	REP	SINE/B1_Mus2	-3.10565	p150	44	0.159	34	0.206	40	0	63	0	23	0	15	0.2	39	0.1825	51.5	0	19	0.1
11	75301000	55	0.07	181	0.15	211	0.19	201	0	249	0.02	266	0.09	11:75301000	149	0.136667	238.667	0.0366667	3.72727	0.268293	-	Rpa1	UTR3	NONREP	-/-	-1.59978	both	291	0	311	0	221	0.131	421	0.126	214	0.14	160	0.144	301	0	321	0.1285	187	0.142
11	20228606	6	0	63	0.03	44	0.14	34	0.03	20	0	46	0	11:20228606	37.6667	0.0566667	33.3333	0.01	5.66667	0.176471	-	Cep68	UTR3	REP	SINE/B1_Mur1	-1.73748	both	33	0.152	62	0.226	30	0	72	0.139	24	0.25	34	0.294	47.5	0.189	51	0.0695	29	0.272
8	84911180	0	0	39	0.18	33	0.15	39	0	25	0.04	28	0.04	8:84911180	24	0.11	30.6667	0.0266667	4.125	0.242424	+	Dnase2a	UTR3	REP	SINE/B1_Mus1	-1.77184	both	9	0.222	14	0.571	9	0.222	17	0.294	13	0.231	9	0.556	11.5	0.3965	13	0.258	11	0.3935
11	4767141	15	0.07	196	0.11	168	0.16	179	0.01	124	0.08	194	0.09	11:4767141	126.333	0.113333	165.667	0.06	1.88889	0.529412	-	Nf2	UTR3	NONREP	-/-	-0.83843	both	42	0.19	25	0.28	40	0.25	42	0.167	53	0	19	0.211	33.5	0.235	41	0.2085	36	0.1055
2	181515406	27	0	158	0.01	136	0.03	163	0	146	0	149	0.03	2:181515406	107	0.0133333	152.667	0.01	1.33333	0.75	+	Tpd52l2	UTR3	NONREP	-/-	-0.342349	both	73	0	102	0	80	0	123	0	72	0.194	35	0	87.5	0	101.5	0	53.5	0.097
19	7535250	20	0.05	212	0.17	135	0.27	201	0	130	0	144	0.03	19:7535250	122.333	0.163333	158.333	0.01	16.3333	0.0612245	+	Atl3	UTR3	REP	SINE/B1F2	-2.91008	both	84	0	69	0.217	86	0	113	0.248	50	0	33	0.212	76.5	0.1085	99.5	0.124	41.5	0.106
17	56175893	2	0.5	24	0.04	21	0.1	16	0	27	0	15	0	17:56175893	15.6667	0.213333	19.3333	0	inf	0	-	Mydgf	UTR3	REP	SINE/B2_Mm2	-4.47445	p150	17	0.235	5	0	11	0	10	0	21	0.238	4	0	11	0.1175	10.5	0	12.5	0.119
2	126892865	6	0.33	20	0.25	31	0.26	11	0	14	0	15	0.07	2:126892865	19	0.28	13.3333	0.0233333	12	0.0833333	-	Sppl2a	UTR3	REP	SINE/B1_Mus2	-3.17224	both	54	0.222	27	0.333	41	0	33	0.152	47	0.17	26	0	40.5	0.2775	37	0.076	36.5	0.085
10	67546542	6	0	99	0.08	85	0.14	57	0	53	0	58	0	10:67546542	63.3333	0.0733333	56	0	inf	0	-	Ado	UTR3	REP	LTR/RMER12	-3.0703	p150	69	0.188	65	0.354	74	0.176	96	0.26	37	0.189	43	0	67	0.271	85	0.218	40	0.0945
X	150984581	26	0.15	88	0.18	100	0.19	115	0.03	89	0.03	100	0.09	X:150984581	71.3333	0.173333	101.333	0.05	3.46667	0.288462	-	Gnl3l	UTR3	REP	SINE/B1_Mus1	-1.55972	both	19	0	27	0	11	0	38	0	23	0	9	0.444	23	0	24.5	0	16	0.222
11	68985982	12	0.25	78	0.09	66	0.11	80	0	92	0	90	0.01	11:68985982	52	0.15	87.3333	0.00333333	45	0.0222222	-	Pfas	UTR3	REP	SINE/B1_Mur1	-3.53277	both	30	0	25	0	23	0.174	37	0	15	0.133	8	0	27.5	0	30	0.087	11.5	0.0665
2	126892851	5	0.2	20	0.4	30	0.33	13	0	17	0.06	15	0.13	2:126892851	18.3333	0.31	15	0.0633333	4.89474	0.204301	-	Sppl2a	UTR3	REP	SINE/B1_Mus2	-2.11646	both	58	0.293	31	0.194	40	0	34	0.235	57	0.228	31	0	44.5	0.2435	37	0.1175	44	0.114
11	75177363	6	0	64	0.17	50	0.18	63	0.05	58	0.07	39	0.1	11:75177363	40	0.116667	53.3333	0.0733333	1.59091	0.628571	-	1700016P03Rik	ncRNA_exonic	NONREP	-/-	-0.616094	both	25	0	31	0.29	19	0	52	0.365	27	0.222	11	0.273	28	0.145	35.5	0.1825	19	0.2475
4	45377142	6	0.17	22	0.05	16	0.19	19	0	20	0.1	21	0.24	4:45377142	14.6667	0.136667	20	0.113333	1.20588	0.829268	+	Dcaf10	UTR3	REP	SINE/PB1D9	-0.222986	both	34	0.265	35	0.2	28	0.321	44	0.273	27	0.259	25	0.4	34.5	0.2325	36	0.297	26	0.3295
17	56175903	2	0.5	22	0.05	23	0.13	16	0	27	0	15	0	17:56175903	15.6667	0.226667	19.3333	0	inf	0	-	Mydgf	UTR3	REP	SINE/B2_Mm2	-4.55641	p150	18	0	6	0	11	0	10	0	20	0.2	5	0.4	12	0	10.5	0	12.5	0.3
2	126892919	5	0	13	0.62	23	0.09	17	0.06	16	0	16	0.06	2:126892919	13.6667	0.236667	16.3333	0.04	5.91667	0.169014	-	Sppl2a	UTR3	REP	SINE/B1_Mus2	-2.27488	both	56	0	34	0.206	69	0.145	54	0.185	41	0.244	28	0.25	45	0.103	61.5	0.165	34.5	0.247
4	129309920	26	0.04	274	0.09	246	0.14	262	0	287	0	310	0.05	4:129309920	182	0.09	286.333	0.0166667	5.4	0.185185	-	Gm26722	ncRNA_intronic	NONREP	-/-	-1.79773	both	216	0.148	139	0.187	166	0.163	229	0.135	240	0.212	129	0.349	177.5	0.1675	197.5	0.149	184.5	0.2805
8	72482342	30	0.03	118	0.08	167	0.02	103	0.04	148	0.01	150	0.01	8:72482342	105	0.0433333	133.667	0.02	2.16667	0.461538	-	Slc35e1	UTR3	REP	SINE/PB1D9	-1.01332	both	38	0	61	0	29	0	111	0	21	0	25	0.28	49.5	0	70	0	23	0.14
5	150641110	4	0.25	13	0.15	19	0.21	13	0	22	0	27	0	5:150641110	12	0.203333	20.6667	0	inf	0	-	N4bp2l2	UTR3	REP	SINE/B1_Mus2	-4.42486	p150	106	0.17	98	0.347	89	0.202	151	0.192	102	0.147	89	0.213	102	0.2585	120	0.197	95.5	0.18
15	8159489	6	0.5	53	0.31	39	0.41	35	0.14	43	0.02	41	0.17	15:8159489	32.6667	0.406667	39.6667	0.11	3.69697	0.270492	+	Nup155	UTR3	REP	SINE/B1F1	-1.76632	both	36	0	14	0.357	25	0.16	29	0.31	29	0	13	0.308	25	0.1785	27	0.235	21	0.154
5	97069206	3	0.33	21	0	15	0.27	23	0.04	22	0	18	0.06	5:97069206	13	0.2	21	0.0333333	6	0.166667	+	Bmp2k	UTR3	NONREP	-/-	-2.2876	both	107	0	102	0	99	0	88	0	68	0	47	0.191	104.5	0	93.5	0	57.5	0.0955
3	116744084	4	0	17	0.47	21	0.57	15	0	21	0	15	0.07	3:116744084	14	0.346667	17	0.0233333	14.8571	0.0673077	-	Agl	UTR3	REP	SINE/B1_Mm	-3.47117	both	42	0.262	10	0.4	25	0.48	14	0.5	28	0.25	12	0.583	26	0.331	19.5	0.49	20	0.4165
8	107017736	6	0	29	0.07	30	0.03	25	0	22	0.05	25	0	8:107017736	21.6667	0.0333333	24	0.0166667	2	0.5	+	Sntb2	UTR3	REP	SINE/B2_Mm2	-0.810121	both	24	0.292	6	0.667	20	0.3	12	0.667	23	0.435	12	0.583	15	0.4795	16	0.4835	17.5	0.509
8	84911375	9	0.22	42	0.02	37	0.19	51	0	30	0	44	0.02	8:84911375	29.3333	0.143333	41.6667	0.00666667	21.5	0.0465116	+	Dnase2a	UTR3	REP	SINE/B1_Mur4	-3.14129	both	16	0	35	0.486	17	0.412	46	0.239	26	0	23	0.304	25.5	0.243	31.5	0.3255	24.5	0.152
18	32102599	1	0	24	0.17	8	0.12	13	0	21	0.05	16	0	18:32102599	11	0.0966667	16.6667	0.0166667	5.8	0.172414	+	Iws1	UTR3	REP	SINE/B1_Mur1	-2.05108	both	62	0	65	0.292	55	0.127	86	0.349	53	0	40	0.2	63.5	0.146	70.5	0.238	46.5	0.1
8	107018209	20	0.05	69	0.09	36	0	67	0	52	0	34	0.03	8:107018209	41.6667	0.0466667	51	0.01	4.66667	0.214286	+	Sntb2	UTR3	REP	SINE/B2_Mm2	-1.49065	both	33	0.273	8	0.25	30	0.2	11	0.364	27	0.222	13	0.385	20.5	0.2615	20.5	0.282	20	0.3035

## Sheet: Brain_Kim_p150_vs_Kleinova_es
Region	Position	p150_1_reads	p150_1_rate	p150_2_reads	p150_2_rate	p150_3_reads	p150_3_rate	p110_1_reads	p110_1_rate	p110_2_reads	p110_2_rate	p110_3_reads	p110_3_rate	ID	reads_mean_p150	ratio_mean_p150	reads_mean_p110	ratio_mean_p110	p150_p110	p110_p150	Strand	Gene	Type	Repetition	repeat	Log2FC	EditedBy	A1+,A2+_Read_count	A1+,A2+_Editing_ratio	A1+,A2+_2_Read_count	A1+,A2+_2_Editing_ratio	A1-,A2+_Read_count	A1-,A2+_Editing_ratio	A1-,A2+_2_Read_count	A1-,A2+_2_Editing_ratio	A1-,A2-_Read_count	A1-,A2-_Editing_ratio	A1-,A2-_2_Read_count	A1-,A2-_2_Editing_ratio	reads_mean_A1+,A2+	ratio_mean_A1+,A2+	reads_mean_A1-,A2+	ratio_mean_A1-,A2+	reads_mean_A1-,A2-	ratio_mean_A1-,A2-	site
1	156427964	11	0.09	60	0.02	39	0.13	49	0.02	128	0.03	75	0.03	1:156427964	36.6667	0.08	84	0.0266667	3	0.333333	-	Soat1	UTR3	REP	SINE/B1_Mur3	-1.29487	both	18	0	11	0.182	14	0	14	0	16	0	13	0.154	14.5	0.091	14	0	14.5	0.077	Soat1:1:156427964
2	132309880	5	0.8	64	0.34	24	0.5	51	0.12	16	0.5	33	0.15	2:132309880	31	0.546667	33.3333	0.256667	2.12987	0.469512	+	Cds2	UTR3	REP	SINE/MIRb	-1.06652	both	149	0.711	145	0.71	119	0.151	126	0.135	150	0	143	0.147	147	0.7105	122.5	0.143	146.5	0.0735	Cds2:2:132309880
2	31615894	13	0.31	59	0.22	93	0.22	64	0.02	70	0	82	0.06	2:31615894	55	0.25	72	0.0266667	9.375	0.106667	+	Fubp3	UTR3	NONREP	-/-	-2.85841	both	15	0.267	12	0	16	0.25	14	0	24	0.25	18	0	13.5	0.1335	15	0.125	21	0.125	Fubp3:2:31615894
3	116744163	1	0	20	0.45	20	0.3	15	0	19	0	15	0.07	3:116744163	13.6667	0.25	16.3333	0.0233333	10.7143	0.0933333	-	Agl	UTR3	REP	SINE/B1_Mm	-3.01238	both	43	0.326	27	0.296	36	0	23	0	41	0	34	0.147	35	0.311	29.5	0	37.5	0.0735	Agl:3:116744163
13	64290310	10	0.4	46	0.33	33	0.42	58	0.02	58	0.09	46	0.11	13:64290310	29.6667	0.383333	54	0.0733333	5.22727	0.191304	-	Aaed1	UTR3	REP	SINE/B1F	-2.28525	both	19	0.316	22	0.227	18	0	24	0.25	27	0.148	31	0.161	20.5	0.2715	21	0.125	29	0.1545	Aaed1:13:64290310
1	156427612	29	0.38	57	0.25	33	0.58	59	0.17	101	0.25	50	0.28	1:156427612	39.6667	0.403333	70	0.233333	1.72857	0.578512	-	Soat1	UTR3	REP	SINE/B1_Mur4	-0.759398	both	19	0.947	19	0.789	22	0.455	14	0.286	16	0.438	19	0.368	19	0.868	18	0.3705	17.5	0.403	Soat1:1:156427612
1	156428031	26	0.35	74	0.16	48	0.33	61	0.02	163	0.07	85	0.15	1:156428031	49.3333	0.28	103	0.08	3.5	0.285714	-	Soat1	UTR3	REP	SINE/B1_Mur3	-1.70788	both	31	0.935	20	0.85	24	0.417	22	0.227	25	0.28	18	0.667	25.5	0.8925	23	0.322	21.5	0.4735	Soat1:1:156428031
8	40917864	39	0.05	211	0.1	146	0.21	215	0.07	36	0.06	86	0.29	8:40917864	132	0.12	112.333	0.14	0.857143	1.16667	+	Slc7a2	UTR3	REP	SINE/B1_Mus1	0.212987	both	12	0	22	0	21	0	17	0	22	0	24	0.125	17	0	19	0	23	0.0625	Slc7a2:8:40917864
13	64290180	15	0.13	58	0.21	54	0.24	69	0.01	76	0.01	53	0.09	13:64290180	42.3333	0.193333	66	0.0366667	5.27273	0.189655	-	Aaed1	UTR3	REP	SINE/PB1D9	-2.00712	both	25	0	28	0	27	0.259	26	0	40	0.175	29	0	26.5	0	26.5	0.1295	34.5	0.0875	Aaed1:13:64290180
11	4142790	3	0	19	0.21	16	0.31	17	0.18	15	0.13	14	0.29	11:4142790	12.6667	0.173333	15.3333	0.2	0.866667	1.15385	-	Ccdc157	UTR3	REP	SINE/B1_Mur3	0.177704	both	44	0.227	35	0.457	30	0	13	0	40	0.125	37	0	39.5	0.342	21.5	0	38.5	0.0625	Ccdc157:11:4142790
14	21796764	13	0.54	97	0.35	54	0.54	80	0.16	52	0.31	36	0.58	14:21796764	54.6667	0.476667	56	0.35	1.3619	0.734266	+	Samd8	UTR3	REP	SINE/B1_Mus2	-0.426291	both	55	0.636	46	0.609	64	0.141	50	0	89	0.157	97	0	50.5	0.6225	57	0.0705	93	0.0785	Samd8:14:21796764
7	142653273	4	0.25	97	0.35	34	0.41	67	0.03	21	0.24	42	0.14	7:142653273	45	0.336667	43.3333	0.136667	2.46341	0.405941	-	AC013548.1	UTR3	NONREP	-/-	-1.24154	both	194	0.366	195	0.359	231	0	186	0	69	0.188	60	0.217	194.5	0.3625	208.5	0	64.5	0.2025	AC013548.1:7:142653273
3	96632460	4	1	34	0.47	28	0.64	39	0.28	22	0.23	31	0.35	3:96632460	22	0.703333	30.6667	0.286667	2.45349	0.407583	+	Rbm8a	UTR3	REP	SINE$LTR/B1_Mus1$MT2B	-1.26132	both	49	0.796	58	0.914	73	0	51	0	73	0.164	101	0.218	53.5	0.855	62	0	87	0.191	Rbm8a:3:96632460
1	143755378	1	0	13	0.46	44	0.48	20	0.1	33	0.18	41	0.56	1:143755378	19.3333	0.313333	31.3333	0.28	1.11905	0.893617	-	Trove2	UTR3	REP	SINE/B1_Mm	-0.150575	both	105	0.952	100	0.87	126	0.476	77	0.519	125	0.192	152	0.171	102.5	0.911	101.5	0.4975	138.5	0.1815	Trove2:1:143755378
11	75301015	61	0.49	208	0.44	238	0.59	218	0.23	275	0.32	296	0.58	11:75301015	169	0.506667	263	0.376667	1.34513	0.743421	-	Rpa1	UTR3	NONREP	-/-	-0.415023	both	107	0.869	109	0.908	109	0.817	78	0.782	144	0	134	0.149	108	0.8885	93.5	0.7995	139	0.0745	Rpa1:11:75301015
9	8021804	2	0	11	0.09	17	0.29	8	0	21	0	17	0.06	9:8021804	10	0.126667	15.3333	0.02	6.33333	0.157895	-	9230110C19Rik	UTR3	REP	SINE/B1_Mur3	-2.22419	both	53	0	52	0	44	0.159	38	0	46	0.174	56	0.179	52.5	0	41	0.0795	51	0.1765	9230110C19Rik:9:8021804
