# Supplementary material for: The ADAR1 editome reveals drivers of editing-specificity for ADAR1-isoforms
Source: Nucleic Acids Res. 2023 Apr 7;51(9):4191–207. doi: 10.1093/nar/gkad265 (PMC10201426; doi:10.1093/nar/gkad265)
Supplement: gkad265_Supplemental_Files [file gkad265_supplemental_files.zip › Supplementary Table1 ADAR tpkm.xlsx]

## Sheet: readme
NGS data of ribo minus libraries from untransfected Adar and Adarb1 knockout mouse embryonic fibroblasts (KO MEF), wild-type MEFs (wt MEF), or KO MEFs transfected with a plasmid expressing cDNA encoding human ADAR p110 (KO MEF + p110, 3 replicates) or human ADAR p150 (KO MEF + p150, 3 replicates) were mapped with kallisto against mouse assembly mm39, transcript annotation M29 and against the tran…

## Sheet: normExpr
Expression of human ADAR1 cDNA relative to a set of endogenous transcripts
house keeping gene (normalized to)		MEF w/o vector		hADAR1 (vector)
ensembl ID	gene name	KO MEF	wt MEF	KO MEF + p110 (rep1)	KO MEF + p110 (rep2)	KO MEF + p110 (rep3)	KO MEF + p150 (rep1)	KO MEF + p150 (rep2)	KO MEF + p150 (rep3)
ENSMUSG00000057666.19	Gapdh	0	0	0.123	0.182	1.412	0.046	0.025	0.462
ENSMUSG00000058773.3	H1f5	0	0	1.037	0.99	7.229	0.315	0.194	2.201
ENSMUSG00000060373.16	Hnrnpc	0	0.001	1.603	2.546	19.747	0.768	0.321	6.365
ENSMUSG00000063511.12	Snrnp70	0	0.001	2.485	3.884	30.29	0.781	0.532	8.787
ENSMUSG00000074088.7	Snrnp40	0.002	0.003	10.241	13.703	87.063	5.232	2.029	29.158
ENSMUSG00000096210.3	H1f0	0.001	0.001	2.711	9.974	98.862	2.206	0.669	28.495

## Sheet: geneTPM
gene TPMs calculated as sum of transcript TPMs provided by Kallisto
gene name	KO MEF	wt MEF	KO MEF + p110 (a)	KO MEF + p110 (a)	KO MEF + p110 (b)	KO MEF + p150 (a)	KO MEF + p150 (b)	KO MEF + p150 (c)
ADAR1 cDNA	0.093337	0.185049	565.803	824.408	6413.23	188.478	116.766	2089.16
Gapdh	5030.65	4752.24	4598.59	4522.13	4541.39	4125.42	4659.67	4521.45
H1f5	446.341	716.885	545.707	832.908	887.176	599.245	601.026	949.288
Hnrnpc	294.461	305.626	353.006	323.743	324.775	245.429	363.988	328.208
Snrnp70	247.253	229.483	227.656	212.261	211.727	241.215	219.287	237.746
Snrnp40	46.0979	55.4167	55.2508	60.1606	73.6619	36.0252	57.5396	71.6485
H1f0	149.766	184.427	208.684	82.6522	64.8705	85.4221	174.48	73.3158
